# Supplementary material for: Co-Expression Network Analysis and Hub Gene Selection for High-Quality Fiber in Upland Cotton (Gossypium hirsutum) Using RNA Sequencing Analysis
Source: Genes (Basel). 2019 Feb 6;10(2):119. doi: 10.3390/genes10020119 (PMC6410125; doi:10.3390/genes10020119)
Supplement: Supplementary file 1 [file genes-10-00119-s001.zip › Supplementary Files/Table S1.xlsx]

## Sheet: Sheet1
Table S1. Summary of RNA-seq of the 30 tissues samples
Samples	DPA	biological repetitions	Reads mapping of each samples				Data quality control
			Total Reads	Mapped Reads	Uniq Mapped Reads	Multiple Map Reads	Clean reads	Clean bases	GC Content	Q30
L1('69307')	10(L1D10)	L1D10_R1	46956068	44,857,363 (95.53%)	38,368,474 (81.71%)	6,488,889 (13.82%)	23478034	5869508500	0.4545	0.9341
		L1D10_R2	49319074	47,220,190 (95.74%)	38,304,802 (77.67%)	8,915,388 (18.08%)	24659537	6164884250	0.4577	0.9389
		L1D10_R3	56318960	53,513,999 (95.02%)	41,919,558 (74.43%)	11,594,441 (20.59%)	28159480	7039870000	0.4647	0.9449
	15(L1D15)	L1D15_R1	45053602	42,963,629 (95.36%)	36,840,174 (81.77%)	6,123,455 (13.59%)	22526801	5631700250	0.4554	0.9358
		L1D15_R2	57026922	54,220,137 (95.08%)	45,814,790 (80.34%)	8,405,347 (14.74%)	28513461	7128365250	0.4479	0.9378
		L1D15_R3	48788206	46,408,408 (95.12%)	39,260,387 (80.47%)	7,148,021 (14.65%)	24394103	6098525750	0.4556	0.9399
	20L1D20)	L1D20_R1	47405040	44,422,767 (93.71%)	38,219,302 (80.62%)	6,203,465 (13.09%)	23702520	5925630000	0.4599	0.9296
		L1D20_R2	68147156	63,993,857 (93.91%)	56,330,971 (82.66%)	7,662,886 (11.24%)	34073578	8518394500	0.4531	0.9375
		L1D20_R3	38774436	35,733,971 (92.16%)	31,719,297 (81.80%)	4,014,674 (10.35%)	19387218	4846804500	0.4426	0.8945
	25(L1D25)	L1D25_R1	41531996	38,308,565 (92.24%)	33,759,897 (81.29%)	4,548,668 (10.95%)	20765998	5191499500	0.4539	0.93
		L1D25_R2	45699618	42,300,568 (92.56%)	37,220,411 (81.45%)	5,080,157 (11.12%)	22849809	5712452250	0.4553	0.9459
		L1D25_R3	54007110	49,888,737 (92.37%)	44,176,235 (81.80%)	5,712,502 (10.58%)	27003555	6750888750	0.4422	0.9005
	30(L1D30)	L1D30_R1	67140584	62,162,401 (92.59%)	54,011,455 (80.45%)	8,150,946 (12.14%)	33570292	8392573000	0.4544	0.9292
		L1D30_R2	51809172	48,139,913 (92.92%)	41,870,189 (80.82%)	6,269,724 (12.10%)	25904586	6476146500	0.4559	0.9435
		L1D30_R3	56137360	52,163,744 (92.92%)	45,377,397 (80.83%)	6,786,347 (12.09%)	28068680	7017170000	0.4559	0.9435
L2('69362')	10(L2D10)	L2D10_R1	41936258	40,251,760 (95.98%)	32,895,280 (78.44%)	7,356,480 (17.54%)	20968129	5242032250	0.4634	0.938
		L2D10_R2	53099082	50,928,354 (95.91%)	43,390,971 (81.72%)	7,537,383 (14.19%)	26549541	6637385250	0.4485	0.939
		L2D10_R3	57989328	55,337,183 (95.43%)	45,418,853 (78.32%)	9,918,330 (17.10%)	28994664	7248666000	0.4604	0.9439
	15(L2D15)	L2D15_R1	42541640	40,096,782 (94.25%)	34,277,680 (80.57%)	5,819,102 (13.68%)	21270820	5317705000	0.4576	0.9349
		L2D15_R2	56173866	53,526,307 (95.29%)	45,293,253 (80.63%)	8,233,054 (14.66%)	28086933	7021733250	0.4513	0.9358
		L2D15_R3	38672258	36,853,414 (95.30%)	27,533,516 (71.20%)	9,319,898 (24.10%)	19336129	4834032250	0.469	0.9465
	20L2D20)	L2D20_R1	45518494	42,364,929 (93.07%)	33,765,510 (74.18%)	8,599,419 (18.89%)	22759247	5689811750	0.468	0.9371
		L2D20_R2	42937640	40,196,761 (93.62%)	34,878,064 (81.23%)	5,318,697 (12.39%)	21468820	5367205000	0.4506	0.9332
		L2D20_R3	60351608	56,648,460 (93.86%)	36,215,265 (60.01%)	20,433,195 (33.86%)	30175804	7543951000	0.4798	0.9432
	25(L2D25)	L2D25_R1	71047818	65,052,950 (91.56%)	58,031,287 (81.68%)	7,021,663 (9.88%)	35523909	8880977250	0.4502	0.9343
		L2D25_R2	51895808	47,713,039 (91.94%)	42,537,057 (81.97%)	5,175,982 (9.97%)	25947904	6486976000	0.4504	0.9431
		L2D25_R3	56306994	52,627,401 (93.47%)	39,234,169 (69.68%)	13,393,232 (23.79%)	28153497	7038374250	0.4681	0.946
	30(L2D30)	L2D30_R1	47468590	43,982,790 (92.66%)	33,567,612 (70.72%)	10,415,178 (21.94%)	23734295	5933573750	0.4694	0.9291
		L2D30_R2	44743330	41,615,416 (93.01%)	31,616,444 (70.66%)	9,998,972 (22.35%)	22371665	5592916250	0.4714	0.9462
		L2D30_R3	58803544	54,090,066 (91.98%)	48,333,550 (82.19%)	5,756,516 (9.79%)	29401772	7350443000	0.4429	0.8996
