# Supplementary material for: Co-Expression Network Analysis and Hub Gene Selection for High-Quality Fiber in Upland Cotton (Gossypium hirsutum) Using RNA Sequencing Analysis
Source: Genes (Basel). 2019 Feb 6;10(2):119. doi: 10.3390/genes10020119 (PMC6410125; doi:10.3390/genes10020119)
Supplement: Supplementary file 1 [file genes-10-00119-s001.zip › Supplementary Files/Table S10.xlsx]

## Sheet: Table S10-1
Table S10-1. TFs and key KEGG pathways genes enriched in D10
Gene id	L1					L2
	L1D10	L1D15	L1D20	L1D25	L1D30	L2D10	L2D15	L2D20	L2D25	L2D30
Ubiquinone and other terpenoid-quinone biosynthesis
Gh_D03G0532	43.01	14.46	5.37	4.58	3.13	41.84	9.05	5.25	5.43	2.33
Gh_D13G2216	8.13	6.65	2.24	1.44	1.66	14.97	5.38	3.5	3.12	2.44
Gh_D01G0553	61.77	13.05	5.74	9.78	6.77	95.38	144.49	9.31	33.32	64.22
Gh_A02G1113	11.77	1.74	1.37	1.14	1.76	18.02	0.62	0.62	1.33	0.6
Gh_D10G1484	5.97	1.21	0.26	0	0.54	5.84	0.63	0.23	0.06	0.13
Gh_A11G1722	121.9	38.47	12.65	3.2	3.93	145.06	25.03	4.89	3.22	2.31
Gh_D03G0479	113.14	36.98	4.24	3.67	8.03	162.41	25.39	3.84	3.05	12.77
Fatty acid metabolism
Gh_A03G2073	194.9	74.22	38.73	71.3	38	206.74	56.61	76.22	81.84	47.86
Gh_A07G1181	72.45	28.18	14.95	7.73	4.24	80.79	21.68	13.88	9.82	8.93
Gh_D13G2493	27.7	10.66	8.68	9.4	9.37	44.5	10.88	8.58	7.31	11.81
Gh_A01G1574	45.02	21.66	6.94	7.56	10.9	54.72	12.68	12.89	7.88	19.09
Gh_D03G1205	126.78	48.79	42.98	63.11	34.13	145.36	38.15	78.68	73.12	46.41
Gh_A10G1469	31.82	22.5	10.92	11.29	10.25	38.7	15.52	12.06	12.33	13.22
Phenylpropanoid biosynthesis
Gh_A13G2057	83.86	31.66	7.32	8.71	21.94	222.59	21.37	15.32	5.6	23.3
Gh_A02G1320	136.25	14.04	0.63	0.14	0.33	211.03	8.6	0.34	0.43	0.47
Gh_A02G1344	87.19	19.04	3.41	3.21	5.44	137.86	17	2.02	2.88	12.72
Gh_D10G1166	6.48	2.97	0.18	0	0.11	14.43	2.06	0.24	0.08	0.06
Gh_D10G0951	5.61	1.46	0.54	0.28	0.17	6.16	0.58	0.39	0.25	0.06
Gh_A05G1452	344.08	94.48	36.3	9.69	5.34	691.74	148.45	23.01	26.55	18.15
Gh_D01G2080	69.4	28.15	1.05	1.17	6.53	137.53	27.23	1.4	1.21	11.83
Gh_A01G1839	86.11	19.41	1.08	1.62	5.79	166.44	26.91	1.36	1.21	9.59
Transcription Factors
Gh_A06G1659	11.61	2.72	2.09	0.87	1.25	23.32	2.93	1.36	1.52	0.96
Gh_D05G0979	17.67	5.43	2.24	3.09	1.51	19.89	3.82	4.03	4.44	4.02
Gh_D06G2033	13.89	1.12	0.21	0.12	0.26	25.6	0.76	0.28	0.67	0.07
Gh_A11G2937	16.41	2.74	1.8	2.73	2.44	17.07	2.3	3.81	6.35	3.15
Gh_D07G2090	6.17	0.86	0	0	0.08	8.6	0.64	0	0	0
Gh_D11G3038	5.39	1.34	1.58	0.2	0.09	5.96	0.98	1.04	0.59	0
Gh_A03G1332	15.44	13.44	4.64	4.19	3.01	19.5	6.25	6.35	7.21	11
Gh_A05G1526	13.98	0.57	0.23	0.05	0.07	13.98	0.22	0.26	0.04	0.08
Gh_A11G2808	39.59	19.83	4.93	4.24	1.41	45.33	19.38	7.39	8.13	3.1
Gh_D09G0182	78.8	25.99	1.47	0.78	0	100.32	15.9	1.9	4.16	0

## Sheet: Table S10-2
Table S10-2. TFs and key KEGG pathways genes enriched in L1D15
Gene id	L1					L2
	L1D10	L1D15	L1D20	L1D25	L1D30	L2D10	L2D15	L2D20	L2D25	L2D30
Transcription Factors
Gh_A11G0690	30.95	46.37	14.95	1.76	1.69	16.97	29.12	3.88	2.61	2.48
Gh_D11G1759	14.32	22.51	13.66	7.56	3.43	10.56	27.2	8.95	8.37	3.31
Gh_D12G1747	20	27.95	11.55	6.03	3.4	13.14	17.28	8.63	9.5	5.29
Gh_A07G1811	8.08	17.34	3.69	4.5	4.22	6.21	4.38	5.41	12.93	2.36
Gh_A11G0932	7.77	17.52	3.04	4	1.68	5.55	4.19	5.33	2.01	0.85
Gh_D07G2014	3.82	6.96	1.71	1.91	1.48	2.05	1.5	2.73	4.72	0.36
Gh_D08G2092	3.78	5.24	0.06	0.39	0.34	1.56	0.3	0.67	1.27	0.3
Gh_D11G1074	17.16	35.02	7.55	5.98	10.18	9.47	9.69	8.97	4.04	6.38
Gh_A07G0017	11.01	19.92	11.49	10.26	4.07	8.57	12.56	10.64	12.12	5.45
Gh_D05G2829	16.07	21.15	13.41	8.53	4.8	10.24	10.15	8.85	6.58	12.69
Gh_D05G1958	6	7.24	1.63	1.29	1.64	1.83	1.65	1.43	1.27	1.39
Glycerolipid metabolism
Gh_D06G0414	9.25	37.23	11.22	14.85	10.11	3.19	18.63	7.23	10.64	11.03
Gh_D06G0355	121.85	370.14	22.15	0.53	1.16	47.21	371.95	7.63	1.1	0.85
Gh_A11G0804	82.52	358.2	104.95	216.3	75.82	36.93	161.11	108.14	171.96	126.72
Brassinosteroid biosynthesis
Gh_D05G0184	19.25	61.07	2.88	0.04	0.26	2.36	6.76	0.14	0.14	0.12
Gh_A05G0122	41.06	48.75	5.13	0.28	0.45	11.02	12.74	0.17	0.33	0.12
Gh_A02G1611	4.16	6.91	2.38	0.5	0.91	2.99	3.65	3.58	2.65	1.36
Gh_D06G1792	4.58	8.06	2.61	0.34	0.37	3.84	5.03	0.4	0.19	0.22
Plant hormone signal transduction
Gh_D09G2153	0.93	7.34	0.27	0	0.42	0.07	1.14	0	0	0
Gh_D11G0582	7.86	14.96	5.07	7.99	5.7	4.88	6.42	7.54	11.97	9.28
Gh_D02G0990	58.45	70.83	36.02	28.44	27.33	44.24	50.73	23.03	21.58	31.11
Gh_A04G0959	3.69	9.04	0.45	0.29	0.33	3.2	6.6	0.59	0.46	0.2
Gh_D11G1104	161.03	293.98	51.6	1.4	3	24.96	141.05	4.09	1.25	1.11
Gh_A09G1947	140.82	188.67	25.65	1.9	3.03	61.89	106.95	6.53	1.87	0.83
Gh_A11G0956	4.67	70.37	7.68	0.15	0.14	1.57	31.26	0.43	0.69	0
Gh_D11G1989	15.5	30.46	2.05	0.06	0.21	5.38	7.1	0.05	0.44	0.16
Gh_D10G0803	11.67	14.41	7.19	6.47	5.43	10.19	8.87	9.76	6.78	8.66
Gh_A12G1171	5.56	12.89	10.88	8.96	7.67	4.91	7.9	8.42	10.27	8.09
Fatty acid metabolism
Gh_A05G1069	1.17	6.75	0.76	0.05	0.06	0.18	3.29	0.38	0.03	0.15
Gh_D11G3169	262.43	343.85	60.27	29.14	15.76	210.07	274.27	51.85	60.48	40.96
Gh_A01G1527	43.07	47.1	12.09	18.47	11.4	18.77	17.55	7.33	17.52	16.3
Gh_A11G2341	3.84	6.34	1.24	0.5	0.64	3.12	1.88	0.74	0.76	0.41
Gh_D11G1401	76.13	133.11	59.43	49.78	54.54	51.45	62.17	31.23	33.49	38.5

## Sheet: Table S10-3
Table S10-3. TFs and key KEGG pathways genes enriched in L1D20
Gene id	L1					L2
	L1D10	L1D15	L1D20	L1D25	L1D30	L2D10	L2D15	L2D20	L2D25	L2D30
Photosynthesis
Gh_D08G2029	7.39	7.04	86.82	32.46	14.88	8.19	20.84	34.99	43.79	6.48
Gh_D05G3725	15.77	4.96	27.73	8.32	6.18	16.6	8.96	6.54	6.28	3.62
Gh_D05G1598	6.29	8.65	18.86	10.21	6.15	6.75	8.54	9.36	15.15	4.91
Gh_A11G1168	1.86	1.39	16.73	2.33	2.42	5.37	5.1	1.29	2.29	0.52
Gh_A08G1679	4.76	2.44	30.28	12.55	4.51	2.85	4.54	12.7	16.13	2.28
Photosynthesis - antenna proteins
Gh_D07G0661	1.78	2.41	35.64	20.02	5.59	2.54	3.26	13.25	14.94	1.25
Gh_A07G0594	1.01	0.44	15.23	8.4	1.71	1.68	2.11	6.39	9.48	1.28
Galactose metabolism	0	0	0	0	0	0	0	0	0	0
Gh_A08G1623	10.67	9.22	24.65	10.41	10.22	7.37	8.5	5.95	7.39	5.74
Gh_D12G1848	4.73	4.51	14.85	6.68	10.19	3.58	4.71	4.05	4.08	4.52
Amino sugar and nucleotide sugar metabolism
Gh_D06G1151	12.99	17.32	61.14	27.2	23.31	8.9	13.07	21.11	17.95	18.91
Gh_A12G1663	97.34	109.82	136.51	39.91	60.75	88.22	110.3	48.33	29.84	43.5
Fatty acid metabolism	0	0	0	0	0	0	0	0	0	0
Gh_D01G0186	33.75	80.07	139.55	44.66	41.66	14.58	29.04	29.59	18.34	29.75
Gh_A13G2171	27.05	42.23	112.41	63	54.18	15.95	31.32	36.72	34.26	38.08
Transcription Factors
Gh_D10G0295	0.61	2.35	63	12.14	10.41	0.39	3.36	11.59	10.15	8.89
Gh_A07G1171	10.99	23.54	82.82	21.98	34.09	11.44	26.36	17.27	22.97	23.86
Gh_A11G3073	6.22	9.22	27.17	24.05	10.8	6.69	11.14	10.71	23.18	7.62
Gh_A09G0743	0.49	0.4	10.53	1.24	2.04	0.28	0.63	0.62	0.6	1.03
Gh_A05G1797	0.24	0.12	6.89	2.59	2.74	0.03	0.27	1.68	1.39	0.51
Gh_D09G0944	2.36	3.91	25.69	9.63	8.61	0.78	3.56	7.31	10.99	2.49
Gh_A03G0887	0.83	0.35	17.82	3.07	7.09	0.22	1.39	0.81	5.13	1.15
Gh_A11G2168	15.21	10.7	39.05	18.83	16.57	4.68	12.44	28.85	29.58	12.62
Gh_D02G1270	0.41	0.37	14.24	1.43	3.94	0.18	0.85	1.33	2.34	2.09
Gh_D11G2469	13.64	9.64	36.98	12.37	11.62	4.03	11.3	23.61	19.77	6.87

## Sheet: Table S10-4
Table S10-4. TFs and key KEGG pathways genes enriched in L1D20 and L1D30
Gene id	L1					L2
	L1D10	L1D15	L1D20	L1D25	L1D30	L2D10	L2D15	L2D20	L2D25	L2D30
Oxidative phosphorylation
Gh_D13G1320	34.44	66.34	85.8	56.69	107.19	23.71	21.09	15.74	25.1	37.7
Gh_D04G0931	104.85	102.72	233.12	191.9	207.39	55.5	102.88	67.38	54.76	88.51
Gh_A11G1906	62.36	44.87	87.25	59.37	118.99	55.7	76.57	29.96	33.72	38.38
Gh_A12G2654	38.04	42.01	52.36	49.56	71.55	44.89	54.67	42.56	36.2	35.66
Gh_A07G0620	37.56	40.59	39.69	34.8	44.79	28.52	29.76	18.22	20.45	18.82
Gh_D07G0687	25.65	20.5	36.28	25.87	33.3	24.3	30.62	17.56	21.47	14.23
Gh_Sca014992G01	4.33	5.13	10.18	6.94	14.2	1.98	2.38	1.45	2.54	4.04
Gh_A04G1089	27.46	19.75	26.7	23.44	33.13	10.83	8.4	1.15	9.16	1.25
Gh_D11G1794	61.65	85.91	127.42	99.03	129.18	49.44	86.97	70.01	54.97	56.34
Metabolic pathways
Gh_A03G0177	44.83	58.6	94.73	64.55	94.66	39.05	62.81	47.24	37.1	48.05
Gh_A07G1149	16.81	19.57	27.1	26.34	38.4	16.35	27.04	22.82	13.69	18.94
Gh_D01G1642	11.34	12.88	20.05	13.94	22.18	10.66	13.75	10.6	14.3	10.73
Gh_D08G1972	0.4	12.62	8.18	4.56	13.73	0.45	7.49	3.08	2.13	6.31
Gh_A04G0544	421.59	517.78	1216	729.02	1238.27	381.29	725.61	572.85	384.23	515.58
Gh_D03G0868	69.03	75.27	97.02	60.86	115.47	40.93	92.04	46.35	75.33	42.52
Gh_A13G1501	5.12	10.97	8.51	8.16	15.65	4.82	5.78	3.59	3.6	5.5
Gh_A05G3792	3.8	5.35	19.84	7.08	17.91	3.38	10.38	5.4	3.82	5.91
Gh_A05G2143	11.59	16.88	27.33	8.54	22.81	2	3.12	2.17	7.12	4.04
Gh_Sca007938G01	4.51	5.47	10.65	4.61	10.24	2.13	2.85	1.5	4.18	1.7
Gh_D02G1071	11.1	22.09	23.27	18.23	21	3.87	7.16	4.39	7.5	3.26
Amino sugar and nucleotide sugar metabolism
Gh_A03G1938	10.11	6.32	3.86	2.99	7.21	1.62	0.93	0.7	0.79	0.79
Photosynthesis
Gh_Sca007523G03	13.19	23.2	42.89	31.28	41.45	7.74	11.44	15.92	10.92	20.33
Gh_Sca007622G02	20.81	30.1	68.46	34.58	57.83	10.64	17.44	22.45	12.46	25.27
Gh_D04G0269	20.28	18.73	31.87	22.69	30.83	17.55	24.2	15.55	21.71	15.53
Starch and sucrose metabolism
Gh_D10G0324	16.13	29.1	50.54	34.21	55.77	12.76	28.23	27.7	19.59	34.89
Gh_A13G1785	22.28	28.02	19.51	19.95	32.37	8.44	9.7	8.87	11.1	19.81
Gh_D11G0880	22.53	24.64	25.01	18.43	32.42	18	18.34	8.58	10.95	18.47
Transcription Factors
Gh_D13G0406	8.23	18.6	10.67	3.4	29.1	5.11	10.21	2.39	1.73	10.71
Gh_A11G2726	143.04	207.95	294.93	161.39	284.08	93.45	207.49	122.68	97.13	109.29

## Sheet: Table S10-5
Table S10-5. TFs and key KEGG pathways genes enriched in L1D30
Gene id	L1					L2
	L1D10	L1D15	L1D20	L1D25	L1D30	L2D10	L2D15	L2D20	L2D25	L2D30
Biosynthesis of secondary metabolites
Gh_D11G2606	4.83	6.87	25.16	36.46	46.79	11.45	14.26	20.9	16.8	26.39
Gh_Sca004990G01	0.11	0.47	3.76	164.81	124.85	0.01	0.25	40.61	30.03	74.76
Gh_D05G2506	61.01	40.45	71.49	51.4	105.31	44.75	18.36	16.24	18.98	57.19
Gh_A13G0801	11.78	11.17	10.3	15.61	33.46	12.43	10.33	12.11	11.33	17.6
Gh_D05G0020	8.67	10.15	263.53	391.11	512.56	14.34	69.02	163.67	159.47	220.66
Gh_D05G1486	3	1.8	0.93	1.09	8.18	0.8	0.44	2.37	1.36	0.99
Gh_A03G0958	0.14	0.07	8.06	17.83	33.75	0.32	0.08	1.55	3.16	21.27
Gh_A09G2428	5.89	7.98	8.43	4.79	14.82	4.7	4.98	7.32	7.58	7.55
Gh_A05G0016	23.67	12.49	245.07	776.92	838.02	36.77	76.53	355.33	339.53	518.53
Gh_A02G0578	31.37	62.01	793.84	410.65	927.26	21.07	146.81	206.35	285.7	306.13
Gh_A10G1627	1.63	0.51	12.99	675.36	2625.18	1.81	0.91	25.84	241.4	1030.68
Gh_D12G2755	0	0	1.53	9.99	12.81	0	0.39	1.88	1.74	3.48
Gh_D06G0073	0.61	1.37	29.63	31.56	49.42	0.38	16.72	22.76	18.03	26.2
Cutin, suberine and wax biosynthesis
Gh_D09G0573	0.04	0.11	0.63	0.89	13.05	0.03	0.05	0.25	0.37	2.99
Gh_D07G1077	4.78	3.55	10.71	2.92	22.71	0.67	0.28	2.23	3.68	1.73
Gh_D01G1400	0.46	33.45	172.1	118.42	201.26	0.11	49.32	49	50.49	103.18
Fatty acid metabolism
Gh_D03G0588	2.31	0.57	1.46	0.92	7	2.38	0.58	3.47	2.82	1.78
Gh_A03G1120	1.22	1.07	8.78	7.04	11	1.39	0.57	1.86	2.47	4.8
Gh_D03G1252	11.68	10.42	9.29	6.51	7.39	11.78	8.12	6.56	8.2	3.65
Transcription Factors
Gh_A06G0251	0.22	0.17	3.47	3.83	5.3	0.18	2.03	3.23	2.47	2.56
Gh_D13G1879	0.74	0.71	6	13.59	16.1	1.29	2.52	15.21	11.16	8.36
Gh_A10G0143	5.71	4.47	21.36	27.17	33.45	7.7	12.14	18.96	11.24	26.27
Gh_D05G1246	62.53	60.44	71.01	47.07	97.29	63.74	63.77	56.57	63.57	87.41
Gh_A06G0739	11.56	8.1	7.71	6.74	19.49	6.96	4.59	3.74	2.68	7.96
Gh_A12G1244	0	5.12	21.19	11.72	23.75	0.02	4.5	4.2	2.88	8.38
Gh_D08G1866	0.15	3.5	5.08	9.52	19.87	0.18	5.82	11.72	6.95	10.58
Gh_A09G0294	0.45	1.91	5.31	5.83	8.86	1.05	0.55	3.37	1.79	4.61
Gh_D11G0347	2.9	5.79	33.7	41.81	64.67	1.74	9.98	15.1	19.21	26.12
Gh_D12G2359	16.86	36.14	86.37	103.52	114.57	8.9	70.77	84.1	66.89	77.76
Gh_A07G0308	1.89	1.75	4.01	6.41	16.02	0.92	1.5	5.1	8.37	5.07
