# Supplementary material for: Co-Expression Network Analysis and Hub Gene Selection for High-Quality Fiber in Upland Cotton (Gossypium hirsutum) Using RNA Sequencing Analysis
Source: Genes (Basel). 2019 Feb 6;10(2):119. doi: 10.3390/genes10020119 (PMC6410125; doi:10.3390/genes10020119)
Supplement: Supplementary file 1 [file genes-10-00119-s001.zip › Supplementary Files/Table S2.xlsx]

## Sheet: Sheet1
Table S2. The Pearson correlationship coefficient among each samples
	L1D10_R1	L1D10_R2	L1D10_R3	L1D15_R1	L1D15_R2	L1D15_R3	L1D20_R1	L1D20_R2	L1D20_R3	L1D25_R1	L1D25_R2	L1D25_R3	L1D30_R1	L1D30_R2	L1D30_R3	L2D10_R1	L2D10_R2	L2D10_R3	L2D15_R1	L2D15_R2	L2D15_R3	L2D20_R1	L2D20_R2	L2D20_R3	L2D25_R1	L2D25_R2	L2D25_R3	L2D30_R1	L2D30_R2	L2D30_R3
L1D10_R1	1	0.9533	0.9041	0.9172	0.9217	0.898	0.2852	0.2021	0.2079	0.0277	0.0295	0.0413	0.042	0.0452	0.0451	0.8617	0.9713	0.927	0.7226	0.6381	0.803	0.1269	0.1126	0.1583	0.0204	0.0213	0.0222	0.0212	0.023	0.0104
L1D10_R2	0.9533	1	0.9229	0.855	0.8595	0.8566	0.236	0.171	0.1888	0.0251	0.0264	0.0341	0.0398	0.043	0.0427	0.9094	0.9613	0.941	0.6325	0.5813	0.7844	0.1003	0.0996	0.1552	0.0182	0.019	0.0224	0.0181	0.0195	0.009
L1D10_R3	0.9041	0.9229	1	0.8172	0.824	0.8175	0.2734	0.2131	0.1613	0.0398	0.0423	0.0296	0.0657	0.0712	0.0706	0.8179	0.8939	0.9684	0.6179	0.5766	0.8658	0.1319	0.1456	0.2458	0.0294	0.0308	0.0386	0.0292	0.0317	0.0074
L1D15_R1	0.9172	0.855	0.8172	1	0.9695	0.9767	0.4375	0.3054	0.2533	0.056	0.0593	0.0621	0.088	0.0945	0.0943	0.7293	0.8586	0.8119	0.8583	0.8077	0.8834	0.2085	0.178	0.2216	0.0412	0.043	0.0385	0.0471	0.0511	0.0158
L1D15_R2	0.9217	0.8595	0.824	0.9695	1	0.9317	0.3741	0.2658	0.2447	0.0419	0.0437	0.0499	0.0645	0.0687	0.0685	0.7247	0.8942	0.8182	0.8199	0.7562	0.8502	0.1621	0.1473	0.1976	0.0297	0.0308	0.0305	0.0313	0.0334	0.0111
L1D15_R3	0.898	0.8566	0.8175	0.9767	0.9317	1	0.4019	0.2793	0.2513	0.0503	0.0531	0.0641	0.078	0.0836	0.0835	0.7419	0.8373	0.8197	0.798	0.7678	0.887	0.1858	0.1658	0.205	0.0366	0.0382	0.0379	0.0423	0.0457	0.0191
L1D20_R1	0.2852	0.236	0.2734	0.4375	0.3741	0.4019	1	0.8969	0.197	0.5184	0.5253	0.1724	0.649	0.6652	0.6658	0.209	0.2334	0.2588	0.698	0.7376	0.4462	0.7872	0.7107	0.6411	0.4127	0.4198	0.3373	0.4987	0.513	0.073
L1D20_R2	0.2021	0.171	0.2131	0.3054	0.2658	0.2793	0.8969	1	0.1766	0.7721	0.7741	0.2241	0.8456	0.8449	0.8453	0.1576	0.1702	0.1982	0.5564	0.5921	0.3192	0.8885	0.8949	0.7789	0.6614	0.6653	0.5938	0.7333	0.7361	0.1244
L1D20_R3	0.2079	0.1888	0.1613	0.2533	0.2447	0.2513	0.197	0.1766	1	0.0587	0.0594	0.5471	0.066	0.0677	0.0678	0.1819	0.1936	0.1721	0.259	0.2734	0.2191	0.1347	0.1575	0.1739	0.0556	0.0569	0.0896	0.0485	0.0498	0.4726
L1D25_R1	0.0277	0.0251	0.0398	0.056	0.0419	0.0503	0.5184	0.7721	0.0587	1	0.9984	0.2158	0.9376	0.9203	0.9205	0.0187	0.0222	0.0332	0.1902	0.2147	0.0772	0.8123	0.8586	0.7005	0.9546	0.9543	0.8633	0.9682	0.9604	0.1737
L1D25_R2	0.0295	0.0264	0.0423	0.0593	0.0437	0.0531	0.5253	0.7741	0.0594	0.9984	1	0.2168	0.9404	0.9245	0.9247	0.0197	0.0234	0.0357	0.1965	0.2214	0.081	0.8245	0.862	0.7023	0.9571	0.9576	0.8599	0.9724	0.9666	0.174
L1D25_R3	0.0413	0.0341	0.0296	0.0621	0.0499	0.0641	0.1724	0.2241	0.5471	0.2158	0.2168	1	0.1835	0.1821	0.1824	0.0397	0.0348	0.0344	0.1079	0.1287	0.0607	0.225	0.3027	0.233	0.2273	0.2299	0.3291	0.1826	0.1827	0.8251
L1D30_R1	0.042	0.0398	0.0657	0.088	0.0645	0.078	0.649	0.8456	0.066	0.9376	0.9404	0.1835	1	0.9979	0.9979	0.0264	0.0317	0.0526	0.2576	0.3003	0.1255	0.8798	0.8915	0.7598	0.8404	0.8444	0.7322	0.9344	0.9381	0.127
L1D30_R2	0.0452	0.043	0.0712	0.0945	0.0687	0.0836	0.6652	0.8449	0.0677	0.9203	0.9245	0.1821	0.9979	1	0.9999	0.0279	0.0339	0.057	0.2687	0.3149	0.1352	0.8866	0.8888	0.7612	0.8191	0.8244	0.7061	0.921	0.9282	0.1237
L1D30_R3	0.0451	0.0427	0.0706	0.0943	0.0685	0.0835	0.6658	0.8453	0.0678	0.9205	0.9247	0.1824	0.9979	0.9999	1	0.0278	0.0337	0.0567	0.2686	0.3148	0.1347	0.8873	0.8889	0.7602	0.8192	0.8245	0.7059	0.9217	0.9289	0.124
L2D10_R1	0.8617	0.9094	0.8179	0.7293	0.7247	0.7419	0.209	0.1576	0.1819	0.0187	0.0197	0.0397	0.0264	0.0279	0.0278	1	0.8695	0.8827	0.5396	0.4819	0.6541	0.0861	0.0934	0.1285	0.0121	0.0126	0.0192	0.0128	0.0136	0.0113
L2D10_R2	0.9713	0.9613	0.8939	0.8586	0.8942	0.8373	0.2334	0.1702	0.1936	0.0222	0.0234	0.0348	0.0317	0.0339	0.0337	0.8695	1	0.9302	0.6736	0.5941	0.7602	0.0976	0.0962	0.1436	0.0167	0.0174	0.0201	0.0145	0.0156	0.008
L2D10_R3	0.927	0.941	0.9684	0.8119	0.8182	0.8197	0.2588	0.1982	0.1721	0.0332	0.0357	0.0344	0.0526	0.057	0.0567	0.8827	0.9302	1	0.6102	0.5586	0.816	0.13	0.1352	0.1968	0.024	0.0251	0.0299	0.0265	0.029	0.0089
L2D15_R1	0.7226	0.6325	0.6179	0.8583	0.8199	0.798	0.698	0.5564	0.259	0.1902	0.1965	0.1079	0.2576	0.2687	0.2686	0.5396	0.6736	0.6102	1	0.9642	0.76	0.4416	0.3932	0.3956	0.1461	0.15	0.1235	0.1779	0.1866	0.0348
L2D15_R2	0.6381	0.5813	0.5766	0.8077	0.7562	0.7678	0.7376	0.5921	0.2734	0.2147	0.2214	0.1287	0.3003	0.3149	0.3148	0.4819	0.5941	0.5586	0.9642	1	0.7532	0.4822	0.4475	0.4359	0.1638	0.1687	0.1377	0.2022	0.213	0.0441
L2D15_R3	0.803	0.7844	0.8658	0.8834	0.8502	0.887	0.4462	0.3192	0.2191	0.0772	0.081	0.0607	0.1255	0.1352	0.1347	0.6541	0.7602	0.816	0.76	0.7532	1	0.2276	0.2055	0.3528	0.0606	0.0633	0.0712	0.0667	0.0718	0.0187
L2D20_R1	0.1269	0.1003	0.1319	0.2085	0.1621	0.1858	0.7872	0.8885	0.1347	0.8123	0.8245	0.225	0.8798	0.8866	0.8873	0.0861	0.0976	0.13	0.4416	0.4822	0.2276	1	0.898	0.7435	0.7419	0.7501	0.6166	0.8419	0.8573	0.1522
L2D20_R2	0.1126	0.0996	0.1456	0.178	0.1473	0.1658	0.7107	0.8949	0.1575	0.8586	0.862	0.3027	0.8915	0.8888	0.8889	0.0934	0.0962	0.1352	0.3932	0.4475	0.2055	0.898	1	0.7994	0.7761	0.7811	0.7311	0.8355	0.838	0.2129
L2D20_R3	0.1583	0.1552	0.2458	0.2216	0.1976	0.205	0.6411	0.7789	0.1739	0.7005	0.7023	0.233	0.7598	0.7612	0.7602	0.1285	0.1436	0.1968	0.3956	0.4359	0.3528	0.7435	0.7994	1	0.6407	0.645	0.7021	0.6708	0.6719	0.1852
L2D25_R1	0.0204	0.0182	0.0294	0.0412	0.0297	0.0366	0.4127	0.6614	0.0556	0.9546	0.9571	0.2273	0.8404	0.8191	0.8192	0.0121	0.0167	0.024	0.1461	0.1638	0.0606	0.7419	0.7761	0.6407	1	0.9996	0.903	0.9217	0.9119	0.2091
L2D25_R2	0.0213	0.019	0.0308	0.043	0.0308	0.0382	0.4198	0.6653	0.0569	0.9543	0.9576	0.2299	0.8444	0.8244	0.8245	0.0126	0.0174	0.0251	0.15	0.1687	0.0633	0.7501	0.7811	0.645	0.9996	1	0.8991	0.9229	0.9145	0.2107
L2D25_R3	0.0222	0.0224	0.0386	0.0385	0.0305	0.0379	0.3373	0.5938	0.0896	0.8633	0.8599	0.3291	0.7322	0.7061	0.7059	0.0192	0.0201	0.0299	0.1235	0.1377	0.0712	0.6166	0.7311	0.7021	0.903	0.8991	1	0.8126	0.7937	0.3227
L2D30_R1	0.0212	0.0181	0.0292	0.0471	0.0313	0.0423	0.4987	0.7333	0.0485	0.9682	0.9724	0.1826	0.9344	0.921	0.9217	0.0128	0.0145	0.0265	0.1779	0.2022	0.0667	0.8419	0.8355	0.6708	0.9217	0.9229	0.8126	1	0.9981	0.1513
L2D30_R2	0.023	0.0195	0.0317	0.0511	0.0334	0.0457	0.513	0.7361	0.0498	0.9604	0.9666	0.1827	0.9381	0.9282	0.9289	0.0136	0.0156	0.029	0.1866	0.213	0.0718	0.8573	0.838	0.6719	0.9119	0.9145	0.7937	0.9981	1	0.1498
L2D30_R3	0.0104	0.009	0.0074	0.0158	0.0111	0.0191	0.073	0.1244	0.4726	0.1737	0.174	0.8251	0.127	0.1237	0.124	0.0113	0.008	0.0089	0.0348	0.0441	0.0187	0.1522	0.2129	0.1852	0.2091	0.2107	0.3227	0.1513	0.1498	1
