# Supplementary material for: Co-Expression Network Analysis and Hub Gene Selection for High-Quality Fiber in Upland Cotton (Gossypium hirsutum) Using RNA Sequencing Analysis
Source: Genes (Basel). 2019 Feb 6;10(2):119. doi: 10.3390/genes10020119 (PMC6410125; doi:10.3390/genes10020119)
Supplement: Supplementary file 1 [file genes-10-00119-s001.zip › Supplementary Files/Table S3.xlsx]

## Sheet: L1D10 vs L2D10
Table S3-1. The differentially expressed genes (DEGs) of each pair-wise comparison of L1D10 vs L2D10
gene id	L1D10	L2D10	log2FC	FDR	up or down_regulated in L1	Arabidopsis ID	ArabDesc
Gh_A02G1422	0.14	55.99	8.76	5.7091e-58	down	AT2G22795
Gh_A03G0507	19.78	1.02	-4.24	3.06554e-20	up	AT1G12240	Glycosyl hydrolases family 32 protein
Gh_A05G3473	66.67	5.21	-3.68	5.01519e-18	up	AT1G50480	10-formyltetrahydrofolate synthetase
Gh_A04G0096	0	42.68	Inf	6.2108e-17	down	AT5G55340	MBOAT (membrane bound O-acyl transferase) family protein
Gh_A05G3591	6.62	0.25	-4.87	2.64311e-16	up	AT1G11300	protein serine/threonine kinases
Gh_A05G3997	54.47	5.12	-3.41	3.93263e-16	up	AT3G21240	4-coumarate:CoA ligase 2
Gh_A06G0128	5.31	48.44	3.18	3.84884e-14	down	AT5G25900	GA requiring 3
Gh_A06G1617	0.96	11.42	3.59	2.35618e-13	down	AT4G32250	Protein kinase superfamily protein
Gh_A05G3504	27.05	2.03	-3.73	2.8035e-13	up	AT3G10850	Metallo-hydrolase/oxidoreductase superfamily protein
Gh_D10G0438	25.63	0.82	-5.1	9.25896e-12	up	AT1G31260	zinc transporter 10 precursor
Gh_A12G0560	36.6	2.14	-4.2	1.60076e-11	up	AT1G80160	Lactoylglutathione lyase / glyoxalase I family protein
Gh_D13G1897	8.6	0.16	-6.49	1.96846e-11	up	AT1G56590	Clathrin adaptor complexes medium subunit family protein
Gh_A07G0619	0.42	9.8	4.84	2.92229e-11	down	AT1G18640	3-phosphoserine phosphatase
Gh_A05G0249	2082.98	243.23	-3.25	2.92229e-11	up	AT1G72610	germin-like protein 1
Gh_A05G2452	31.72	4.25	-2.92	3.23591e-10	up	AT3G59380	farnesyltransferase A
Gh_A05G3949	399.19	30.1	-3.72	1.47318e-09	up	AT5G20630	germin 3
Gh_D09G2069	14.04	1.43	-3.34	1.47318e-09	up	AT1G47480	alpha/beta-Hydrolases superfamily protein
Gh_D09G1051	0.24	5.32	4.67	2.04158e-09	down	AT5G19380	CRT (chloroquine-resistance transporter)-like transporter 1
Gh_D07G1710	52.39	8.49	-2.63	2.23868e-09	up	AT5G38480	general regulatory factor 3
Gh_D02G0299	13.06	0.66	-4.53	5.29403e-09	up	AT3G25270	Ribonuclease H-like superfamily protein
Gh_A03G0051	5.14	0.16	-5.71	8.61232e-09	up	AT3G19130	RNA-binding protein 47B
Gh_A01G0470	14.25	0.08	0	2.24902e-08	up	AT1G53010	RING/U-box superfamily protein
Gh_D05G3559	0.95	9.93	3.42	2.42799e-08	down	AT1G28570	SGNH hydrolase-type esterase superfamily protein
Gh_D06G2371	1.58	69.98	5.55	6.23466e-08	down	AT4G00430	plasma membrane intrinsic protein 1;4
Gh_D07G1005	141.08	0	0	6.23466e-08	up	AT1G07400	HSP20-like chaperones superfamily protein
Gh_D11G1379	11.3	0.36	-5.04	6.29797e-08	up	AT4G33920	Protein phosphatase 2C family protein
Gh_D13G1883	11.97	96.74	3.08	7.09952e-08	down	AT1G56340	calreticulin 1a
Gh_D09G1585	14.32	1.17	-3.73	8.03482e-08	up	AT2G38310	PYR1-like 4
Gh_A05G3026	2.44	18.46	2.94	1.04985e-07	down	AT2G39795	Mitochondrial glycoprotein family protein
Gh_A05G0238	6.55	0.21	-5.67	1.04985e-07	up	AT4G29820	homolog of CFIM-25
Gh_A02G0270	5.67	0.52	-3.48	1.82912e-07	up	AT2G33170	Leucine-rich repeat receptor-like protein kinase family protein
Gh_A03G1938	10.11	1.62	-2.66	2.2925e-07	up	AT2G35020	N-acetylglucosamine-1-phosphate uridylyltransferase 2
Gh_D08G1224	2.03	11.27	2.49	2.53828e-07	down	AT1G64390	glycosyl hydrolase 9C2
Gh_D05G2721	23.73	4.47	-2.43	4.95545e-07	up	AT3G59380	farnesyltransferase A
Gh_D07G0692	13.39	2.57	-2.4	1.19124e-06	up	AT5G15490	UDP-glucose 6-dehydrogenase family protein
Gh_Sca098530G01	380.33	62.34	-2.82	1.35957e-06	up	AT4G29340	profilin 4
Gh_D01G1091	0.06	7.37	6.98	2.14766e-06	down	AT4G24510	HXXXD-type acyl-transferase family protein
Gh_D10G0270	49.31	11.65	-2.11	2.19205e-06	up	AT2G33880	homeobox-3
Gh_A13G0603	1.36	7.68	2.54	3.07426e-06	down	AT4G33510	3-deoxy-d-arabino-heptulosonate 7-phosphate synthase
Gh_A09G2421	11.06	1.06	-3.45	5.08966e-06	up	AT2G38310	PYR1-like 4
Gh_A02G0136	0.12	5.13	5.69	5.87491e-06	down	AT4G02180	DC1 domain-containing protein
Gh_D08G1203	19.24	3.32	-2.55	6.23127e-06	up	AT4G10955	alpha/beta-Hydrolases superfamily protein
Gh_A10G1974	16.28	2.76	-2.57	9.38386e-06	up	AT3G55460	SC35-like splicing factor 30
Gh_D04G0101	6.48	25.81	2.01	9.48474e-06	down	AT5G24910	cytochrome P450, family 714, subfamily A, polypeptide 1
Gh_D07G1974	37.7	8.71	-2.14	1.36644e-05	up	AT2G39780	ribonuclease 2
Gh_D11G1050	22.57	1.76	-3.76	1.49012e-05	up	AT2G46640
Gh_Sca034384G01	235.98	10.47	-4.66	1.88337e-05	up
Gh_D06G0237	53.96	5.13	-3.42	1.9693e-05	up
Gh_A10G2029	0.46	104.02	8.74	2.76393e-05	down	AT3G55646
Gh_A05G0122	41.06	11.02	-1.9	2.96312e-05	up	AT2G26710	Cytochrome P450 superfamily protein
Gh_A11G0692	6.49	0.9	-2.92	3.21104e-05	up	AT2G44910	homeobox-leucine zipper protein 4
Gh_D06G0841	61.86	2.72	-4.53	5.68276e-05	up	AT4G33180	alpha/beta-Hydrolases superfamily protein
Gh_D13G1792	8.07	1.96	-2.06	5.85964e-05	up	AT3G04470	Ankyrin repeat family protein
Gh_A12G1637	18.06	4.67	-1.98	6.73887e-05	up	AT5G61290	Flavin-binding monooxygenase family protein
Gh_D06G1973	29.68	4.4	-2.75	6.98043e-05	up	AT1G78950	Terpenoid cyclases family protein
Gh_D02G0761	9.2	1.95	-2.24	8.79369e-05	up	AT1G21400	Thiamin diphosphate-binding fold (THDP-binding) superfamily protein
Gh_A05G3491	178.71	696.65	1.96	0.000102046	down	AT5G05270	Chalcone-flavanone isomerase family protein
Gh_A02G1355	14.89	3.47	-2.13	0.000106913	up	AT3G02970	EXORDIUM like 6
Gh_D04G1621	5.98	67.84	3.53	0.000116795	down	AT2G16600	rotamase CYP 3
Gh_D09G2167	73.66	12.06	-2.65	0.000139701	up	AT1G55850	cellulose synthase like E1
Gh_D05G0184	19.25	2.36	-3.06	0.000261532	up	AT2G26710	Cytochrome P450 superfamily protein
Gh_A05G0479	5.74	1.09	-2.41	0.000272942	up	AT2G24270	aldehyde dehydrogenase 11A3
Gh_D06G0233	6.06	0.53	-3.55	0.000322623	up
Gh_D06G0556	13.26	0.55	-4.69	0.000323302	up	AT5G19990	regulatory particle triple-A ATPase 6A
Gh_A01G2059	4.4	32.85	3.1	0.000362979	down
Gh_A05G2143	11.59	2	-2.6	0.000362979	up	AT4G08900	arginase
Gh_A05G0193	32.87	5.68	-2.59	0.000362979	up	AT2G19770	profilin 5
Gh_A05G0528	2.73	11.38	2.09	0.00046139	down	AT4G31550	WRKY DNA-binding protein 11
Gh_A08G1396	346.07	109.91	-1.66	0.000711476	up	AT2G35470
Gh_D11G2065	10.64	1.89	-2.59	0.000781001	up	AT5G65730	xyloglucan endotransglucosylase/hydrolase 6
Gh_A03G1654	133.17	39.45	-1.74	0.000904683	up	AT4G34110	poly(A) binding protein 2
Gh_A10G1975	70.2	20.5	-1.8	0.00110726	up	AT3G55470	Calcium-dependent lipid-binding (CaLB domain) family protein
Gh_D13G0889	33.01	99.75	1.62	0.00116745	down	AT3G45070	P-loop containing nucleoside triphosphate hydrolases superfamily protein
Gh_A11G2354	6.86	1.47	-2.27	0.0011922	up	AT5G18170	glutamate dehydrogenase 1
Gh_D08G1197	68.34	22.26	-1.6	0.00128939	up	AT5G42050	DCD (Development and Cell Death) domain protein
Gh_A05G0488	8.73	2.07	-2.1	0.00139633	up	AT4G31820	Phototropic-responsive NPH3 family protein
Gh_Sca005880G01	31.2	4.83	-2.82	0.00140069	up	AT1G70830	MLP-like protein 28
Gh_D02G2070	108.02	33.65	-1.67	0.00149987	up	AT4G34110	poly(A) binding protein 2
Gh_A06G0177	30.6	10.17	-1.6	0.00151359	up	AT2G15490	UDP-glycosyltransferase 73B4
Gh_A04G0975	64.48	8.03	-2.98	0.0015591	up	AT5G64250	Aldolase-type TIM barrel family protein
Gh_A09G2449	20.78	5.87	-1.83	0.00162095	up	AT1G52340	NAD(P)-binding Rossmann-fold superfamily protein
Gh_A10G2327	7.37	1.75	-2.11	0.00263803	up	AT2G31810	ACT domain-containing small subunit of acetolactate synthase protein
Gh_A04G0839	12.04	1.64	-2.95	0.00263803	up	AT1G68300	Adenine nucleotide alpha hydrolases-like superfamily protein
Gh_A06G0115	2.01	6.83	1.77	0.00273192	down	AT3G13690	Protein kinase protein with adenine nucleotide alpha hydrolases-like domain
Gh_A08G2353	26.95	1.13	-4.89	0.00275312	up	AT1G06980
Gh_A04G0111	6.7	1.71	-1.99	0.00322199	up	AT5G55130	co-factor for nitrate, reductase and xanthine dehydrogenase 5
Gh_A11G2936	22.08	3.2	-2.8	0.00339185	up	AT2G38080	Laccase/Diphenol oxidase family protein
Gh_D13G1246	22.41	7.8	-1.52	0.00351633	up	AT4G09160	SEC14 cytosolic factor family protein / phosphoglyceride transfer family protein
Gh_D11G1989	15.5	5.38	-1.54	0.00497958	up	AT2G14960	Auxin-responsive GH3 family protein
Gh_A03G0201	5.96	0.79	-3.02	0.00645114	up	AT2G30330	GCN5L1 family protein
Gh_D11G1246	6.18	1.78	-1.84	0.0066848	up	AT2G48030	DNAse I-like superfamily protein
Gh_A13G0258	1.59	12.58	3.01	0.00689169	down	AT2G22250	aspartate aminotransferase
Gh_A13G1728	9.91	46.36	2.25	0.00689169	down	AT4G29190	Zinc finger C-x8-C-x5-C-x3-H type family protein
Gh_D07G0362	8.39	1.6	-2.47	0.00689169	up	AT1G15360	Integrase-type DNA-binding superfamily protein
Gh_D11G0625	5.76	16.46	1.51	0.00728591	down	AT5G64440	fatty acid amide hydrolase
Gh_A02G0092	17.54	6.19	-1.47	0.00789997	up	AT2G43680	IQ-domain 14
Gh_D01G1478	1.61	6.54	2.09	0.00915959	down	AT2G01350	quinolinate phoshoribosyltransferase
Gh_A04G0818	3.96	14.76	1.93	0.00949629	down	AT5G01700	Protein phosphatase 2C family protein
Gh_A13G0271	33.93	11.42	-1.59	0.00995928	up	AT1G14720	xyloglucan endotransglucosylase/hydrolase 28

## Sheet: L1D15 vs L2D15
Table S3-2. The differentially expressed genes (DEGs) of each pair-wise comparison of L1D15 vs L2D15
gene id	L1D15	L2D15	log2FC	FDR	up or down_regulated in L1	Arabidopsis ID	ArabDesc
Gh_D07G1165	32.65	2085.92	6.06	7.36569e-147	down	AT5G60490	FASCICLIN-like arabinogalactan-protein 12
Gh_A01G0132	7.68	470.68	5.98	5.21181e-146	down	AT5G07280	Leucine-rich repeat transmembrane protein kinase
Gh_A07G1070	40.5	2384.63	5.94	5.90227e-142	down	AT5G60490	FASCICLIN-like arabinogalactan-protein 12
Gh_A05G3652	9.36	525.79	5.81	2.22586e-140	down	AT1G02205	Fatty acid hydroxylase superfamily
Gh_A02G1422	0.1	32.13	8.54	2.64408e-139	down	AT2G22795
Gh_A05G1996	1.45	182.25	7.06	3.92712e-139	down	AT1G77780	Glycosyl hydrolase superfamily protein
Gh_A13G0446	33.71	1559.81	5.59	5.23375e-126	down	AT1G26160	Metal-dependent phosphohydrolase
Gh_A12G1049	7.83	283.8	5.18	2.87549e-116	down	AT2G46770	NAC (No Apical Meristem) domain transcriptional regulator superfamily protein
Gh_A05G2599	1.65	113.9	6.17	1.5608e-111	down	AT2G37590	DNA binding with one finger 2.4
Gh_D08G0544	102.49	3305.98	5.04	4.34444e-107	down	AT2G04780	FASCICLIN-like arabinoogalactan 7
Gh_D05G1793	5.25	142.75	4.77	5.79002e-106	down	AT1G19870	IQ-domain 32
Gh_A13G0155	325.97	4.01	-6.33	3.80634e-102	up	AT5G24910	cytochrome P450, family 714, subfamily A, polypeptide 1
Gh_A03G1548	30.75	839.4	4.77	2.1214e-101	down
Gh_D01G0177	5.06	165.21	5.08	3.68133e-98	down	AT4G20140	Leucine-rich repeat transmembrane protein kinase
Gh_A12G2428	19.55	471.68	4.61	1.55481e-97	down	AT1G73620	Pathogenesis-related thaumatin superfamily protein
Gh_A04G0527	49.41	1611.36	5.01	5.00262e-96	down	AT3G52790	peptidoglycan-binding LysM domain-containing protein
Gh_D13G1883	2.8	89.71	5.01	2.91592e-95	down	AT1G56340	calreticulin 1a
Gh_A03G1102	9.87	219.35	4.45	1.01712e-94	down	AT1G27920	microtubule-associated protein 65-8
Gh_D13G0706	161.57	3861.2	4.68	4.47406e-93	down
Gh_A13G0018	44.36	957.35	4.43	7.67278e-92	down	AT5G06390	FASCICLIN-like arabinogalactan protein 17 precursor
Gh_D08G0509	47.76	1413.45	4.89	1.55142e-90	down	AT5G44030	cellulose synthase A4
Gh_D05G0654	26.53	492.81	4.22	1.9e-87	down	AT2G24540	Galactose oxidase/kelch repeat superfamily protein
Gh_A08G0421	56.37	1442.12	4.68	1.756e-82	down	AT5G44030	cellulose synthase A4
Gh_D05G0184	61.07	1.08	-5.89	7.08641e-79	up	AT2G26710	Cytochrome P450 superfamily protein
Gh_A10G0327	80.8	1965.38	4.6	7.08641e-79	down	AT4G18780	cellulose synthase family protein
Gh_Sca074602G01	6.69	193.12	4.89	1.00483e-78	down	AT1G73620	Pathogenesis-related thaumatin superfamily protein
Gh_D05G1019	7.82	158.34	4.32	9.32609e-76	down	AT3G51780	BCL-2-associated athanogene 4
Gh_D10G2153	7.38	140.6	4.23	1.06283e-75	down	AT2G39420	alpha/beta-Hydrolases superfamily protein
Gh_A03G1549	156.46	2494.41	4.01	1.15809e-75	down
Gh_Sca053668G01	716.8	11184.3	3.91	5.11358e-74	down
Gh_A05G3473	66.39	2.12	-4.99	9.09087e-74	up	AT1G50480	10-formyltetrahydrofolate synthetase
Gh_A05G1689	54.59	754.4	3.8	2.09114e-73	down	AT1G75030	thaumatin-like protein 3
Gh_A13G0518	0.69	29.78	5.48	2.32819e-73	down	AT5G23190	cytochrome P450, family 86, subfamily B, polypeptide 1
Gh_A08G2358	1.73	38.96	4.5	6.36176e-73	down	AT2G33170	Leucine-rich repeat receptor-like protein kinase family protein
Gh_D09G2167	64.97	1.01	-6.03	4.12385e-70	up	AT1G55850	cellulose synthase like E1
Gh_D13G0034	19.81	821.28	5.37	9.50775e-70	down	AT5G06390	FASCICLIN-like arabinogalactan protein 17 precursor
Gh_D11G1889	1.28	25.65	4.35	4.67448e-68	down	AT4G36870	BEL1-like homeodomain 2
Gh_D01G0906	192.1	2483.15	3.67	3.70831e-66	down	AT1G20440	cold-regulated 47
Gh_D08G2152	19.42	224.59	3.52	1.50718e-64	down	AT2G33170	Leucine-rich repeat receptor-like protein kinase family protein
Gh_D04G0321	25.5	297.6	3.52	2.2302e-64	down	AT3G59110	Protein kinase superfamily protein
Gh_A11G1800	13.47	166.99	3.65	2.50848e-63	down	AT5G67210	Protein of unknown function (DUF579)
Gh_D01G0420	36.76	750.92	4.33	3.12691e-63	down	AT3G15050	IQ-domain 10
Gh_A06G1736	5.15	291.84	5.86	6.28679e-62	down	AT5G47635	Pollen Ole e 1 allergen and extensin family protein
Gh_D01G1638	1.23	26.21	4.42	9.79436e-62	down	AT2G16750	Protein kinase protein with adenine nucleotide alpha hydrolases-like domain
Gh_D06G0057	5.96	103.33	4.1	5.73641e-61	down	AT5G42710
Gh_A03G0265	27.38	287.87	3.38	5.22123e-60	down	AT2G28250	Protein kinase superfamily protein
Gh_D11G3026	27.74	573.33	4.36	7.7946e-60	down	AT1G54460	TPX2 (targeting protein for Xklp2) protein family
Gh_A10G1817	5.04	56.13	3.46	1.33351e-59	down	AT3G54870	Armadillo/beta-catenin repeat family protein / kinesin motor family protein
Gh_A05G1594	1.42	44.25	5.01	6.02416e-59	down	AT4G18250	receptor serine/threonine kinase, putative
Gh_D07G1264	2.64	90.59	5.11	7.72811e-59	down	AT1G02640	beta-xylosidase 2
Gh_D12G1855	70.9	719.7	3.32	1.02924e-57	down	AT5G50260	Cysteine proteinases superfamily protein
Gh_A05G1608	16.3	161.39	3.31	1.16705e-57	down	AT1G19870	IQ-domain 32
Gh_A10G1754	49.55	478.2	3.29	1.76724e-56	down	AT5G06390	FASCICLIN-like arabinogalactan protein 17 precursor
Gh_Sca005714G01	0.78	11.51	3.89	2.33963e-56	down	AT1G68990	male gametophyte defective 3
Gh_A10G2299	27.7	271.88	3.29	2.68666e-56	down	AT3G23090	TPX2 (targeting protein for Xklp2) protein family
Gh_A08G0474	50.81	1399.81	4.79	3.29355e-56	down	AT5G15630	COBRA-like extracellular glycosyl-phosphatidyl inositol-anchored protein family
Gh_D12G1470	0.09	22.33	9.34	8.96388e-55	down	AT5G50260	Cysteine proteinases superfamily protein
Gh_D11G0846	131.87	1355.03	3.38	1.6762e-54	down	AT2G45220	Plant invertase/pectin methylesterase inhibitor superfamily
Gh_A13G2316	47.58	444.64	3.22	1.38835e-53	down	AT1G15690	Inorganic H pyrophosphatase family protein
Gh_D08G0456	75.8	673.3	3.16	2.4217e-53	down	AT2G47360
Gh_D07G0380	15.12	684.83	5.5	6.03589e-53	down	AT5G17420	Cellulose synthase family protein
Gh_D05G0925	1.94	25.51	3.73	4.85348e-52	down	AT2G29040	Exostosin family protein
Gh_A11G0727	128.36	1225.69	3.27	6.6075e-52	down	AT2G45220	Plant invertase/pectin methylesterase inhibitor superfamily
Gh_A11G2663	17.81	163.11	3.19	1.30092e-51	down	AT1G54460	TPX2 (targeting protein for Xklp2) protein family
Gh_A02G1751	3.88	54.04	3.81	4.35819e-51	down	AT5G53110	RING/U-box superfamily protein
Gh_D05G0431	47.07	458.46	3.33	4.37724e-51	down	AT5G11890
Gh_A05G3997	38.23	1.97	-4.3	6.62824e-51	up	AT3G21240	4-coumarate:CoA ligase 2
Gh_D03G1427	0.49	22.84	5.59	6.77541e-51	down	AT5G41410	POX (plant homeobox) family protein
Gh_A09G0003	31.05	2.07	-3.91	2.14875e-50	up	AT3G02060	DEAD/DEAH box helicase, putative
Gh_A02G0677	0.88	13.6	3.97	2.97774e-50	down	AT5G07280	Leucine-rich repeat transmembrane protein kinase
Gh_D02G1793	61.36	505.44	3.05	8.88127e-50	down	AT1G27440	Exostosin family protein
Gh_A05G3125	27.03	221.36	3.01	5.45573e-49	down	AT3G27960	Tetratricopeptide repeat (TPR)-like superfamily protein
Gh_D05G0998	4.36	43.42	3.31	1.50776e-48	down	AT5G60720	Protein of unknown function, DUF547
Gh_A03G0556	51.91	606.48	3.54	2.03223e-48	down	AT1G06990	GDSL-like Lipase/Acylhydrolase superfamily protein
Gh_D02G1532	4.4	41.67	3.25	2.50418e-48	down	AT5G07280	Leucine-rich repeat transmembrane protein kinase
Gh_D05G0937	9.63	86.43	3.17	1.17973e-47	down	AT2G28840	XB3 ortholog 1 in Arabidopsis thaliana
Gh_A12G2720	1.74	28.13	4.03	1.31338e-47	down	AT3G18180	Glycosyltransferase family 61 protein
Gh_D02G0217	0.53	17.5	5.13	2.69718e-47	down	AT5G44440	FAD-binding Berberine family protein
Gh_D06G0556	19.75	0.24	-6.75	9.41966e-47	up	AT5G19990	regulatory particle triple-A ATPase 6A
Gh_D11G1775	69.11	656.63	3.24	1.58545e-46	down	AT3G51240	flavanone 3-hydroxylase
Gh_D05G0021	7.64	69.69	3.19	2.20013e-46	down	AT3G10700	galacturonic acid kinase
Gh_D08G1096	15.78	243.88	3.94	2.79193e-46	down	AT5G52060	BCL-2-associated athanogene 1
Gh_D11G0146	343.2	13.69	-4.63	9.30853e-46	up	AT4G27740	Yippee family putative zinc-binding protein
Gh_D06G0824	18.88	187.79	3.33	9.89315e-46	down	AT3G43120	SAUR-like auxin-responsive protein family
Gh_A08G0358	55.11	410.53	2.9	3.96024e-45	down	AT2G47360
Gh_A06G2052	48.77	358.91	2.88	5.33102e-45	down	AT5G45910	GDSL-like Lipase/Acylhydrolase superfamily protein
Gh_A10G1075	3.72	45.26	3.59	1.19945e-44	down	AT1G04680	Pectin lyase-like superfamily protein
Gh_D07G1063	12.86	97.86	2.97	1.32127e-44	down	AT3G44610	Protein kinase superfamily protein
Gh_D10G2020	74.27	6.96	-3.44	3.62784e-44	up	AT5G06600	ubiquitin-specific protease 12
Gh_D10G2027	18.96	305.27	4.03	7.06195e-44	down	AT5G06390	FASCICLIN-like arabinogalactan protein 17 precursor
Gh_A03G1031	6.4	66.11	3.41	7.17268e-44	down	AT2G01660	plasmodesmata-located protein 6
Gh_D04G0984	11.66	318.64	4.9	3.90488e-43	down	AT3G52790	peptidoglycan-binding LysM domain-containing protein
Gh_D06G0487	118.53	917.6	2.95	4.41208e-43	down	AT1G15690	Inorganic H pyrophosphatase family protein
Gh_D05G2891	18.19	138.7	2.95	8.36489e-43	down	AT2G37590	DNA binding with one finger 2.4
Gh_D06G1406	56.35	390.94	2.8	9.67504e-43	down	AT5G45910	GDSL-like Lipase/Acylhydrolase superfamily protein
Gh_D08G1266	49.17	375.13	2.92	1.04216e-42	down	AT1G63910	myb domain protein 103
Gh_D11G1962	32.43	383.1	3.58	1.51823e-42	down	AT5G67210	Protein of unknown function (DUF579)
Gh_A04G0109	20.83	765.2	5.21	2.70248e-42	down	AT4G26830	O-Glycosyl hydrolases family 17 protein
Gh_D11G1050	45.94	2.5	-4.22	3.37436e-42	up	AT2G46640
Gh_D06G2242	26.91	744.93	4.81	6.12069e-42	down	AT5G47635	Pollen Ole e 1 allergen and extensin family protein
Gh_D10G0333	241.47	2295.87	3.25	1.1011e-41	down	AT4G18780	cellulose synthase family protein
Gh_D10G2082	1.81	17.09	3.22	9.28663e-41	down	AT3G54870	Armadillo/beta-catenin repeat family protein / kinesin motor family protein
Gh_A03G0166	47.88	323.45	2.74	1.42314e-40	down	AT1G63910	myb domain protein 103
Gh_A11G0100	379.23	44.11	-3.11	2.53436e-40	up	AT5G23940	HXXXD-type acyl-transferase family protein
Gh_A13G1022	28.85	189.46	2.73	3.24359e-40	down	AT1G22710	sucrose-proton symporter 2
Gh_D04G0047	34.38	2.44	-3.83	7.26741e-40	up	AT3G26040	HXXXD-type acyl-transferase family protein
Gh_A11G0915	8.93	72.09	3	8.95619e-40	down	AT2G46770	NAC (No Apical Meristem) domain transcriptional regulator superfamily protein
Gh_D12G0641	0.29	7.7	4.81	1.31372e-39	down	AT4G36870	BEL1-like homeodomain 2
Gh_Sca004734G01	4.75	43.68	3.25	1.53773e-39	down	AT4G05150	Octicosapeptide/Phox/Bem1p family protein
Gh_Sca012883G01	315.71	2107.49	2.74	1.58854e-39	down	AT5G23860	tubulin beta 8
Gh_D06G0010	7.79	52.09	2.72	1.86833e-39	down	AT1G19835	Plant protein of unknown function (DUF869)
Gh_A09G0889	87.05	667.28	2.88	2.27449e-39	down	AT2G27740	Family of unknown function (DUF662)
Gh_A12G0624	0.09	5.31	6.35	2.51226e-39	down	AT4G36870	BEL1-like homeodomain 2
Gh_A06G2002	8.23	53.64	2.69	2.81928e-39	down	AT4G18240	starch synthase 4
Gh_D13G1137	0.61	13.37	4.49	4.16149e-39	down	AT3G05470	Actin-binding FH2 (formin homology 2) family protein
Gh_D09G0702	52.14	3.78	-3.81	4.41505e-39	up	AT3G15390	silencing defective 5
Gh_D06G0908	19.77	729.02	5.26	5.724e-39	down	AT5G11890
Gh_D05G2043	19.74	165.82	3.08	1.18733e-38	down
Gh_A11G0222	1.11	32.97	5.09	1.24246e-38	down
Gh_D05G0559	48.99	3.36	-3.88	2.7106e-38	up	AT3G49500	RNA-dependent RNA polymerase 6
Gh_D11G3401	5.74	0.05	-7.52	5.14588e-38	up	AT4G27220	NB-ARC domain-containing disease resistance protein
Gh_D10G0078	28.88	383.72	3.67	5.25919e-38	down	AT4G16380	Heavy metal transport/detoxification superfamily protein
Gh_D05G0270	0.22	11.67	6.1	8.64535e-38	down	AT4G29230	NAC domain containing protein 75
Gh_A10G1518	34.07	1854.02	5.75	1.34974e-37	down	AT3G16920	chitinase-like protein 2
Gh_A05G0437	91.57	11.87	-2.95	1.78043e-37	up	AT3G49500	RNA-dependent RNA polymerase 6
Gh_A04G0787	13.77	90.97	2.72	8.21378e-37	down	AT5G01360	Plant protein of unknown function (DUF828)
Gh_D10G0554	152.35	892.04	2.59	9.03162e-37	down	AT1G17620	Late embryogenesis abundant (LEA) hydroxyproline-rich glycoprotein family
Gh_D05G2234	1.42	14.37	3.34	1.38946e-36	down	AT1G77580	Plant protein of unknown function (DUF869)
Gh_A04G0035	0.48	8.31	4.12	1.68535e-36	down	AT3G44730	kinesin-like protein 1
Gh_A11G0150	1.74	24.81	3.84	2.40621e-36	down	AT1G33260	Protein kinase superfamily protein
Gh_D11G2682	19.46	1.16	-4.11	7.46823e-36	up	AT3G05140	ROP binding protein kinases 2
Gh_D05G1508	38.53	228.16	2.57	1.26605e-35	down	AT1G28470	NAC domain containing protein 10
Gh_A05G0621	21.49	125.9	2.53	2.27828e-35	down	AT2G28470	beta-galactosidase 8
Gh_D12G1129	52.72	300.33	2.51	1.01058e-34	down	AT3G61750	Cytochrome b561/ferric reductase transmembrane with DOMON related domain
Gh_A05G0534	65.41	368.72	2.5	1.2809e-34	down	AT2G24540	Galactose oxidase/kelch repeat superfamily protein
Gh_D05G1944	6.96	48.3	2.77	1.735e-34	down	AT5G09890	Protein kinase family protein
Gh_A03G0129	465.73	3209.54	2.79	2.08042e-34	down	AT5G12250	beta-6 tubulin
Gh_A04G0106	1.27	35.6	4.9	4.04648e-34	down	AT1G50640	ethylene responsive element binding factor 3
Gh_A11G1791	0.8	15.86	4.38	4.77522e-34	down	AT5G67150	HXXXD-type acyl-transferase family protein
Gh_A03G2136	8.88	76.03	3.11	5.54204e-34	down	AT4G03510	RING membrane-anchor 1
Gh_A08G0739	5.14	59.49	3.53	6.12113e-34	down	AT1G55550	P-loop containing nucleoside triphosphate hydrolases superfamily protein
Gh_A02G0495	0.73	16.16	4.53	9.15439e-34	down	AT3G05640	Protein phosphatase 2C family protein
Gh_D06G0841	83.68	0.83	-6.78	1.26929e-33	up	AT4G33180	alpha/beta-Hydrolases superfamily protein
Gh_A10G2071	12.47	0.14	-7.28	1.73893e-33	up	AT4G16740	terpene synthase 03
Gh_A06G1617	1.9	19.42	3.37	1.97257e-33	down	AT4G32250	Protein kinase superfamily protein
Gh_D02G1986	96.16	555.55	2.53	2.6404e-33	down	AT5G64570	beta-D-xylosidase 4
Gh_A12G2460	0.47	27.54	6.06	2.77134e-33	down	AT1G17950	myb domain protein 52
Gh_D05G2141	21.11	158.26	2.91	2.94019e-33	down	AT1G72220	RING/U-box superfamily protein
Gh_D05G1169	7.71	183.33	4.58	3.30616e-33	down	AT5G11160	adenine phosphoribosyltransferase 5
Gh_D12G1169	0.49	13.47	4.86	3.76849e-33	down	AT2G46770	NAC (No Apical Meristem) domain transcriptional regulator superfamily protein
Gh_D05G1235	2.67	37.43	3.84	9.45502e-33	down	AT1G15260
Gh_A12G1285	2.77	33.02	3.58	1.2064e-32	down	AT4G28500	NAC domain containing protein 73
Gh_A10G0533	21.07	144.11	2.83	1.85743e-32	down	AT1G55190	PRA1 (Prenylated rab acceptor) family protein
Gh_A09G0533	233.19	1285.37	2.5	1.87079e-32	down	AT3G06035	Glycoprotein membrane precursor GPI-anchored
Gh_A05G3591	7.52	0.03	-8.39	2.6016e-32	up	AT1G11300	protein serine/threonine kinases;protein kinases;ATP binding;sugar binding;kinases;carbohydrate binding
Gh_A05G0122	48.75	4.3	-3.51	2.72693e-32	up	AT2G26710	Cytochrome P450 superfamily protein
Gh_A01G0562	2.69	29.6	3.46	2.79421e-32	down	AT5G54630	zinc finger protein-related
Gh_A06G0785	16.15	515.76	5.05	2.8636e-32	down	AT5G11890
Gh_A05G3965	17.47	782.57	5.48	2.99703e-32	down	AT5G17420	Cellulose synthase family protein
Gh_A12G1994	2.75	28.8	3.41	3.35228e-32	down	AT4G22590	Haloacid dehalogenase-like hydrolase (HAD) superfamily protein
Gh_A03G0635	18.02	106.87	2.57	8.14568e-32	down	AT5G60850	OBF binding protein 4
Gh_D10G2603	1.43	15.29	3.45	1.04638e-31	down	AT3G14170	Plant protein of unknown function (DUF936)
Gh_A13G1727	1.45	31.37	4.52	1.57491e-31	down	AT4G29160	SNF7 family protein
Gh_A13G2135	13.95	204.32	3.89	3.50983e-31	down	AT1G25530	Transmembrane amino acid transporter family protein
Gh_D08G0801	5.03	36.27	2.89	3.80662e-31	down	AT3G62830	NAD(P)-binding Rossmann-fold superfamily protein
Gh_A11G1725	2.4	25.71	3.45	4.75605e-31	down	AT4G36810	geranylgeranyl pyrophosphate synthase 1
Gh_A09G2180	68.36	344.87	2.36	8.15119e-31	down	AT5G63380	AMP-dependent synthetase and ligase family protein
Gh_D12G1859	27.98	147.97	2.44	9.11388e-31	down	AT1G24480	S-adenosyl-L-methionine-dependent methyltransferases superfamily protein
Gh_D03G0975	199.9	1059.04	2.4	9.29895e-31	down	AT1G06990	GDSL-like Lipase/Acylhydrolase superfamily protein
Gh_D05G0655	9.77	54.92	2.49	1.28552e-30	down	AT5G10690	pentatricopeptide (PPR) repeat-containing protein / CBS domain-containing protein
Gh_A10G0077	88.15	8.74	-3.39	4.32239e-30	up	AT2G35760	Uncharacterised protein family (UPF0497)
Gh_A07G0124	7.56	52.27	2.78	5.01819e-30	down	AT4G29810	MAP kinase kinase 2
Gh_D01G0270	17.41	157.1	3.14	5.04307e-30	down	AT3G12955	SAUR-like auxin-responsive protein family
Gh_A01G0986	2.34	21.96	3.25	8.53926e-30	down	AT3G19540	Protein of unknown function (DUF620)
Gh_A05G0197	0.1	6.85	6.76	1.31551e-29	down	AT4G29230	NAC domain containing protein 75
Gh_A07G1710	86.37	421.8	2.31	1.48065e-29	down	AT2G04780	FASCICLIN-like arabinoogalactan 7
Gh_D07G1089	3.8	31.76	3.1	1.83823e-29	down	AT2G27310	F-box family protein
Gh_A01G0415	29.88	539.18	4.14	1.83823e-29	down	AT3G15050	IQ-domain 10
Gh_A10G2143	4.89	35.8	2.86	2.69414e-29	down	AT2G40320	TRICHOME BIREFRINGENCE-LIKE 33
Gh_A12G0336	23.87	2.21	-3.45	2.81332e-29	up	AT1G20200	PAM domain (PCI/PINT associated module) protein
Gh_Sca005193G02	309.67	37.99	-3.03	4.19228e-29	up	AT4G33800
Gh_D13G0151	13.17	394.9	4.89	6.42393e-29	down	AT2G40320	TRICHOME BIREFRINGENCE-LIKE 33
Gh_A11G1695	1.08	18.92	4.25	8.37212e-29	down	AT2G18360	alpha/beta-Hydrolases superfamily protein
Gh_D08G1555	11.11	66.1	2.61	1.2555e-28	down	AT3G60220	TOXICOS EN LEVADURA 4
Gh_A12G0623	27.09	133.68	2.28	1.46574e-28	down	AT4G36860	LIM domain-containing protein
Gh_A01G1163	37.59	411.75	3.46	2.01205e-28	down	AT1G09610	Protein of unknown function (DUF579)
Gh_A03G1978	37	6.3	-2.57	2.28216e-28	up	AT4G25960	P-glycoprotein 2
Gh_D05G1784	11.32	69.76	2.62	2.37394e-28	down	AT5G42560	Abscisic acid-responsive (TB2/DP1, HVA22) family protein
Gh_D05G1431	57.84	290.96	2.32	2.39307e-28	down	AT2G34410	O-acetyltransferase family protein
Gh_A05G3504	31.83	1.82	-4.23	2.39307e-28	up	AT3G10850	Metallo-hydrolase/oxidoreductase superfamily protein
Gh_A10G0339	5.19	34.23	2.72	2.60461e-28	down	AT1G29240	Protein of unknown function (DUF688)
Gh_D03G0261	0.72	11.58	4.06	3.10549e-28	down	AT4G37650	GRAS family transcription factor
Gh_D12G2489	125.3	594.03	2.24	6.51611e-28	down	AT5G52060	BCL-2-associated athanogene 1
Gh_A05G0609	17.35	83.18	2.24	6.83742e-28	down	AT5G19390	Rho GTPase activation protein (RhoGAP) with PH domain
Gh_D07G1188	7.42	40.98	2.49	1.1282e-27	down	AT2G26870	non-specific phospholipase C2
Gh_A03G0561	3.62	45.86	3.65	1.34238e-27	down	AT5G50260	Cysteine proteinases superfamily protein
Gh_D05G0626	23.69	1.73	-3.83	1.45817e-27	up	AT2G24800	Peroxidase superfamily protein
Gh_A05G3108	21.14	2.93	-2.87	1.45817e-27	up	AT5G40390	Raffinose synthase family protein
Gh_A03G1810	51.59	5.4	-3.28	1.58493e-27	up	AT5G66140	proteasome alpha subunit D2
Gh_A05G2452	37.4	3.69	-3.36	1.59169e-27	up	AT3G59380	farnesyltransferase A
Gh_A05G3436	435.43	2671.35	2.63	1.96371e-27	down	AT4G39490	cytochrome P450, family 96, subfamily A, polypeptide 10
Gh_A05G1598	3.17	32.15	3.35	2.15627e-27	down	AT5G42560	Abscisic acid-responsive (TB2/DP1, HVA22) family protein
Gh_D02G1474	36.8	5.69	-2.68	2.54304e-27	up	AT1G23010	Cupredoxin superfamily protein
Gh_A01G1397	7.98	41.57	2.37	2.9905e-27	down	AT2G16750	Protein kinase protein with adenine nucleotide alpha hydrolases-like domain
Gh_D06G0809	40.62	190.09	2.21	3.75932e-27	down	AT3G42950	Pectin lyase-like superfamily protein
Gh_D05G0740	21.81	101.17	2.19	4.89131e-27	down	AT5G19390	Rho GTPase activation protein (RhoGAP) with PH domain
Gh_D06G0604	33.73	152.64	2.19	5.15947e-27	down	AT3G24550	proline extensin-like receptor kinase 1
Gh_D03G0489	20.93	119.2	2.5	5.98819e-27	down	AT5G16880	Target of Myb protein 1
Gh_A12G1345	0.03	14.9	#VALUE!	6.30777e-27	down	AT5G50260	Cysteine proteinases superfamily protein
Gh_D11G1890	3.33	26.36	2.98	6.50825e-27	down	AT5G66600	Protein of unknown function, DUF547
Gh_D09G1859	2.09	14.86	2.83	7.37544e-27	down	AT4G22540	OSBP(oxysterol binding protein)-related protein 2A
Gh_D08G0982	51.72	235.59	2.18	7.72711e-27	down	AT5G34940	glucuronidase 3
Gh_A03G1547	293.13	3924.7	3.76	8.92251e-27	down
Gh_D10G0270	13.05	0.4	-5.2	9.65803e-27	up	AT2G33880	homeobox-3
Gh_A05G0535	21.27	100.29	2.24	1.50296e-26	down	AT5G10690	pentatricopeptide (PPR) repeat-containing protein / CBS domain-containing protein
Gh_A11G0852	4.29	36.47	3.16	1.98982e-26	down	AT2G46300	Late embryogenesis abundant (LEA) hydroxyproline-rich glycoprotein family
Gh_A13G2032	186.66	803.79	2.16	2.11597e-26	down	AT1G10460	germin-like protein 7
Gh_D13G0219	0.53	6.45	3.62	2.41188e-26	down	AT3G55020	Ypt/Rab-GAP domain of gyp1p superfamily protein
Gh_A07G0102	14.35	90.42	2.65	2.6245e-26	down	AT4G26140	beta-galactosidase 12
Gh_D05G0020	10.15	92.62	3.21	3.51109e-26	down	AT2G06925	Phospholipase A2 family protein
Gh_D06G0001	6	132.42	4.56	3.88363e-26	down	AT2G18420	Gibberellin-regulated family protein
Gh_D09G1161	3.68	25.77	2.81	5.0216e-26	down	AT2G41850	polygalacturonase abscission zone A. thaliana
Gh_D06G2145	8.51	45.73	2.43	5.78728e-26	down	AT1G29120	Hydrolase-like protein family
Gh_A06G0084	22.53	100.16	2.14	5.98065e-26	down	AT5G42710
Gh_A03G1516	47.11	258.67	2.45	7.0993e-26	down	AT5G64570	beta-D-xylosidase 4
Gh_A01G0620	6.43	82.63	3.66	8.38058e-26	down	AT3G20395	RING/U-box superfamily protein
Gh_D11G1131	100.8	439.26	2.12	1.45132e-25	down	AT2G47180	galactinol synthase 1
Gh_A05G1339	5.65	128.87	4.51	1.63761e-25	down	AT4G28500	NAC domain containing protein 73
Gh_A05G1340	0.49	24.24	5.81	2.09218e-25	down	AT5G46080	Protein kinase superfamily protein
Gh_A03G2172	86.63	2456.36	4.87	3.45436e-25	down
Gh_A05G3285	32.87	223.88	2.75	4.37443e-25	down	AT3G59110	Protein kinase superfamily protein
Gh_A09G0630	60.54	1748.7	4.83	5.25139e-25	down	AT3G16920	chitinase-like protein 2
Gh_D05G0079	42.74	1099.07	4.68	5.25139e-25	down	AT5G17420	Cellulose synthase family protein
Gh_D03G1232	132.03	575.17	2.12	6.21915e-25	down	AT3G46440	UDP-XYL synthase 5
Gh_A01G1508	9.45	52.89	2.48	7.99042e-25	down	AT1G50110	D-aminoacid aminotransferase-like PLP-dependent enzymes superfamily protein
Gh_D05G1510	17.3	2.83	-2.62	8.32986e-25	up	AT1G28440	HAESA-like 1
Gh_A03G1336	10.25	49.99	2.29	1.17043e-24	down	AT1G28050	B-box type zinc finger protein with CCT domain
Gh_A02G1546	0.77	8.3	3.43	1.20839e-24	down	AT4G36870	BEL1-like homeodomain 2
Gh_A08G2218	4.1	128.07	5.03	1.31736e-24	down	AT5G11890
Gh_A05G0988	35.93	7.19	-2.33	2.02032e-24	up	AT1G66950	pleiotropic drug resistance 11
Gh_Sca103735G01	8.76	248.26	5.13	2.37872e-24	down	AT4G28500	NAC domain containing protein 73
Gh_A13G0154	208.41	1.97	-6.8	2.5666e-24	up	AT5G24910	cytochrome P450, family 714, subfamily A, polypeptide 1
Gh_A05G0914	1.96	38.99	4.31	3.21559e-24	down	AT5G60720	Protein of unknown function, DUF547
Gh_D04G0355	11.76	57.14	2.27	3.82514e-24	down	AT1G06470	Nucleotide/sugar transporter family protein
Gh_A10G2268	46.41	421.56	3.16	5.26257e-24	down	AT3G23410	fatty alcohol oxidase 3
Gh_A02G0316	1408.82	6601.18	2.25	6.15001e-24	down	AT3G22620	Bifunctional inhibitor/lipid-transfer protein/seed storage 2S albumin superfamily protein
Gh_D05G3502	242.5	1022.64	2.05	6.33677e-24	down	AT4G27270	Quinone reductase family protein
Gh_D02G2070	116.79	24.22	-2.28	7.2735e-24	up	AT4G34110	poly(A) binding protein 2
Gh_A05G0992	36.25	153.9	2.07	7.74273e-24	down	AT1G78990	HXXXD-type acyl-transferase family protein
Gh_A13G1665	45.12	203.16	2.18	8.3597e-24	down	AT2G26250	3-ketoacyl-CoA synthase 10
Gh_A13G0989	213.81	873.78	2.07	1.25118e-23	down	AT1G33800	Protein of unknown function (DUF579)
Gh_A12G1662	0.5	18.47	5.44	1.7734e-23	down	AT5G15630	COBRA-like extracellular glycosyl-phosphatidyl inositol-anchored protein family
Gh_D04G1243	47.41	190.46	2.02	3.33804e-23	down	AT2G38080	Laccase/Diphenol oxidase family protein
Gh_A10G2254	79.5	16.29	-2.28	3.59265e-23	up	AT1G72970	Glucose-methanol-choline (GMC) oxidoreductase family protein
Gh_D12G1782	3.88	23.42	2.59	3.73855e-23	down	AT5G07830	glucuronidase 2
Gh_A06G1344	35.55	5.71	-2.64	4.02627e-23	up	AT4G22290	Ubiquitin-specific protease family C19-related protein
Gh_A13G1728	1.22	15.45	3.7	5.23811e-23	down	AT4G29190	Zinc finger C-x8-C-x5-C-x3-H type family protein
Gh_A08G1393	15.06	117.81	2.95	6.29576e-23	down	AT3G03000	EF hand calcium-binding protein family
Gh_A13G0247	28.09	4.49	-2.67	8.96009e-23	up	AT1G14790	RNA-dependent RNA polymerase 1
Gh_A05G1963	4.03	78.97	4.29	9.87107e-23	down	AT1G78060	Glycosyl hydrolase family protein
Gh_A06G0723	93.47	18.34	-2.33	1.13611e-22	up	AT4G33180	alpha/beta-Hydrolases superfamily protein
Gh_A13G2017	7.65	36.18	2.22	1.25756e-22	down	AT5G60720	Protein of unknown function, DUF547
Gh_D05G1123	69.34	272.31	1.99	1.32177e-22	down	AT5G48930	hydroxycinnamoyl-CoA shikimate/quinate hydroxycinnamoyl transferase
Gh_A06G0053	8.39	63.55	2.9	2.14227e-22	down	AT1G19835	Plant protein of unknown function (DUF869)
Gh_A05G1143	6.54	29.57	2.16	2.615e-22	down	AT3G14205	Phosphoinositide phosphatase family protein
Gh_A06G1590	1.24	9.25	2.92	2.6483e-22	down	AT5G58300	Leucine-rich repeat protein kinase family protein
Gh_A13G0195	22.22	3.49	-2.69	2.93672e-22	up	AT5G13660
Gh_A01G0154	3.26	25.81	3.03	3.19462e-22	down	AT5G13200	GRAM domain family protein
Gh_A08G2570	1.22	93.89	6.26	3.50487e-22	down	AT3G46850	Subtilase family protein
Gh_D08G0880	5.8	64.01	3.46	4.30729e-22	down	AT1G55550	P-loop containing nucleoside triphosphate hydrolases superfamily protein
Gh_A01G0737	3.11	25.1	3.02	4.76885e-22	down	AT5G55970	RING/U-box superfamily protein
Gh_A09G0691	51.96	5.55	-3.25	5.24159e-22	up	AT3G15390	silencing defective 5
Gh_A13G1209	0.33	13.64	5.61	5.38005e-22	down	AT5G54570	beta glucosidase 41
Gh_A03G1869	5.41	0.17	-5.2	5.58717e-22	up	AT5G23570	XS domain-containing protein / XS zinc finger domain-containing protein-related
Gh_A13G0205	1.87	15.7	3.07	6.39052e-22	down	AT3G55020	Ypt/Rab-GAP domain of gyp1p superfamily protein
Gh_A09G2125	7.36	77.31	3.39	6.75678e-22	down	AT3G06590	basic helix-loop-helix (bHLH) DNA-binding superfamily protein
Gh_D01G0573	1.5	10.91	2.85	6.8899e-22	down	AT5G54670	kinesin 3
Gh_A06G1419	28.12	420.65	3.89	8.11265e-22	down	AT2G40320	TRICHOME BIREFRINGENCE-LIKE 33
Gh_A10G1753	116.14	25.72	-2.19	8.86507e-22	up	AT5G06600	ubiquitin-specific protease 12
Gh_D07G2007	10.29	45.71	2.17	9.63307e-22	down	AT3G07320	O-Glycosyl hydrolases family 17 protein
Gh_A12G2095	11.53	1.85	-2.66	9.63307e-22	up	AT1G63670	Protein of unknown function (DUF3741)
Gh_D08G1301	1.64	14.58	3.2	9.74484e-22	down	AT1G02930	glutathione S-transferase 6
Gh_D05G0981	5.41	52.4	3.3	1.25048e-21	down	AT2G28315	Nucleotide/sugar transporter family protein
Gh_D07G1305	22.6	90.09	2.02	1.37206e-21	down	AT1G09540	myb domain protein 61
Gh_D02G1074	1.84	12.69	2.77	1.91107e-21	down	AT3G52850	vacuolar sorting receptor homolog 1
Gh_D12G1474	12.2	55.4	2.17	2.00165e-21	down	AT1G13180	Actin-like ATPase superfamily protein
Gh_A07G0050	47.53	178.6	1.94	2.24563e-21	down	AT3G24550	proline extensin-like receptor kinase 1
Gh_A13G2180	21.62	102.78	2.25	2.28763e-21	down	AT5G01360	Plant protein of unknown function (DUF828)
Gh_A09G0643	4.75	34.37	2.86	2.47639e-21	down	AT3G17180	serine carboxypeptidase-like 33
Gh_D10G1201	41.42	158.99	1.94	2.67273e-21	down	AT2G43680	IQ-domain 14
Gh_D08G1994	107.24	11.6	-3.23	3.09448e-21	up	AT2G48150	glutathione peroxidase 4
Gh_D01G0757	4.59	38.2	3.08	3.66422e-21	down	AT5G55970	RING/U-box superfamily protein
Gh_D13G1505	1.01	10.16	3.37	5.14899e-21	down	AT5G54570	beta glucosidase 41
Gh_A03G1654	147.19	34.36	-2.11	5.14899e-21	up	AT4G34110	poly(A) binding protein 2
Gh_D10G1837	11.57	44.89	1.95	5.41802e-21	down	AT3G14172
Gh_D02G0981	22.76	2.21	-3.38	7.1957e-21	up	AT1G75820	Leucine-rich receptor-like protein kinase family protein
Gh_D09G0628	71.05	2144.56	4.89	9.491e-21	down	AT3G16920	chitinase-like protein 2
Gh_D01G2254	196.46	701.46	1.91	9.74451e-21	down	AT2G38360	prenylated RAB acceptor 1.B4
Gh_A06G2107	42.29	162.47	1.92	1.06534e-20	down	AT1G16860	Ubiquitin-specific protease family C19-related protein
Gh_A05G1616	0.41	9.94	4.87	1.1071e-20	down	AT1G75540	salt tolerance homolog2
Gh_A08G0877	53.95	11.37	-2.24	1.50438e-20	up	AT5G23940	HXXXD-type acyl-transferase family protein
Gh_D11G0765	7.82	0.35	-4.77	1.73541e-20	up	AT3G02100	UDP-Glycosyltransferase superfamily protein
Gh_D03G0408	360.14	84.48	-2.11	1.79574e-20	up	AT2G22240	myo-inositol-1-phosphate synthase 2
Gh_D06G1766	36.53	400.39	3.45	1.87583e-20	down	AT2G40320	TRICHOME BIREFRINGENCE-LIKE 33
Gh_D11G2607	17.04	64.77	1.93	2.07609e-20	down	AT5G28300	Duplicated homeodomain-like superfamily protein
Gh_A12G0376	201.48	40.95	-2.29	2.11835e-20	up	AT1G75590	SAUR-like auxin-responsive protein family
Gh_D01G1049	28.28	178.36	2.62	2.77035e-20	down	AT5G47820	P-loop containing nucleoside triphosphate hydrolases superfamily protein
Gh_A13G2072	36.46	135.86	1.9	3.17108e-20	down	AT2G40890	cytochrome P450, family 98, subfamily A, polypeptide 3
Gh_D09G0529	196.42	1043.36	2.44	4.49842e-20	down	AT3G06035	Glycoprotein membrane precursor GPI-anchored
Gh_D02G0639	12.48	51.2	2.03	4.53223e-20	down	AT5G18500	Protein kinase superfamily protein
Gh_D12G1163	44.82	9.5	-2.24	5.35588e-20	up	AT1G01120	3-ketoacyl-CoA synthase 1
Gh_A07G0196	5.87	35.55	2.6	5.74313e-20	down	AT4G31020	alpha/beta-Hydrolases superfamily protein
Gh_A01G1994	160.56	557.05	1.87	9.58095e-20	down	AT2G38360	prenylated RAB acceptor 1.B4
Gh_D11G0994	2.62	21.81	3.12	1.02722e-19	down	AT2G46300	Late embryogenesis abundant (LEA) hydroxyproline-rich glycoprotein family
Gh_A01G0996	29.86	110.48	1.85	1.13739e-19	down	AT5G47820	P-loop containing nucleoside triphosphate hydrolases superfamily protein
Gh_D09G2330	39.28	154.62	1.96	1.16573e-19	down	AT3G06590	basic helix-loop-helix (bHLH) DNA-binding superfamily protein
Gh_Sca005880G01	29.11	0.77	-5.83	1.19972e-19	up	AT1G70830	MLP-like protein 28
Gh_A05G0259	25.05	148.32	2.55	1.2519e-19	down	AT1G19170	Pectin lyase-like superfamily protein
Gh_D04G0763	10.13	39.7	1.97	1.26055e-19	down	AT3G01750	Ankyrin repeat family protein
Gh_A12G1214	78.73	14.84	-2.38	1.43368e-19	up	AT5G23280	TCP family transcription factor
Gh_D12G0446	4.62	23.89	2.36	1.45915e-19	down	AT5G44790	copper-exporting ATPase / responsive-to-antagonist 1 / copper-transporting ATPase (RAN1)
Gh_D06G0571	3.82	32.74	3.07	1.77644e-19	down	AT1G08510	fatty acyl-ACP thioesterases B
Gh_D11G1989	30.46	2.69	-3.49	1.79376e-19	up	AT2G14960	Auxin-responsive GH3 family protein
Gh_D09G1637	66.66	383.15	2.5	2.22827e-19	down	AT2G44130	Galactose oxidase/kelch repeat superfamily protein
Gh_D11G2994	31.97	6.51	-2.31	2.22827e-19	up	AT5G63930	Leucine-rich repeat protein kinase family protein
Gh_A06G2017	15.03	59.17	1.98	2.34695e-19	down	AT1G29120	Hydrolase-like protein family
Gh_D05G3800	63.59	512.69	3.04	2.50769e-19	down	AT1G77780	Glycosyl hydrolase superfamily protein
Gh_D12G1134	12.88	1.98	-2.71	2.66757e-19	up	AT3G61830	auxin response factor 18
Gh_A12G1010	4.74	56.33	3.58	3.04187e-19	down	AT3G61750	Cytochrome b561/ferric reductase transmembrane with DOMON related domain
Gh_A10G2029	0.6	23.78	6.58	3.29718e-19	down	AT3G55646
Gh_A05G1093	2.33	25.46	3.53	3.32509e-19	down	AT2G30395	ovate family protein 17
Gh_D05G0351	18.81	301.56	3.99	4.16489e-19	down	AT1G19170	Pectin lyase-like superfamily protein
Gh_A11G1117	7.15	35.11	2.29	4.20635e-19	down	AT2G27310	F-box family protein
Gh_A07G0327	0.9	7.91	3.19	4.98206e-19	down	AT5G35160	Endomembrane protein 70 protein family
Gh_D10G1769	24.77	1113.77	5.47	5.35086e-19	down	AT3G16920	chitinase-like protein 2
Gh_A09G1270	27.13	115.64	2.07	5.76552e-19	down	AT5G52340	exocyst subunit exo70 family protein A2
Gh_A10G1283	47.73	168.64	1.82	6.38627e-19	down	AT2G43680	IQ-domain 14
Gh_D08G1311	23.91	84.74	1.82	6.89782e-19	down	AT2G47500	P-loop nucleoside triphosphate hydrolases superfamily protein with CH (Calponin Homology) domain
Gh_A09G0117	0.52	5.94	3.57	8.56544e-19	down	AT5G39420	CDC2C
Gh_A07G0232	23.51	171.65	2.86	9.88396e-19	down
Gh_A12G0443	11.51	41.98	1.85	1.03394e-18	down	AT5G44790	copper-exporting ATPase / responsive-to-antagonist 1 / copper-transporting ATPase (RAN1)
Gh_D12G1082	4.31	18.76	2.11	1.21429e-18	down	AT4G00340	receptor-like protein kinase 4
Gh_D06G1285	408.96	1604.8	1.98	1.24264e-18	down	AT5G49720	glycosyl hydrolase 9A1
Gh_A09G1746	72.74	18.24	-2.01	1.40721e-18	up	AT4G12420	Cupredoxin superfamily protein
Gh_D05G0363	96.33	345.27	1.83	1.8713e-18	down	AT3G43190	sucrose synthase 4
Gh_A05G0817	30.92	110.31	1.83	1.87304e-18	down	AT2G28840	XB3 ortholog 1 in Arabidopsis thaliana
Gh_D01G0168	21.59	90.49	2.06	1.87304e-18	down	AT4G03510	RING membrane-anchor 1
Gh_A08G0823	159.43	571.42	1.83	2.14279e-18	down	AT5G34940	glucuronidase 3
Gh_A06G1290	50.01	11.92	-2.08	2.14279e-18	up	AT1G11600	cytochrome P450, family 77, subfamily B, polypeptide 1
Gh_D13G2076	74.49	17.32	-2.09	2.78665e-18	up	AT2G19810	CCCH-type zinc finger family protein
Gh_D02G1527	13.01	299.6	4.5	2.92031e-18	down	AT1G27920	microtubule-associated protein 65-8
Gh_A06G1677	0	8.94	#VALUE!	3.12198e-18	down	AT1G17620	Late embryogenesis abundant (LEA) hydroxyproline-rich glycoprotein family
Gh_D11G1615	212.86	746.47	1.79	3.15696e-18	down	AT2G30860	glutathione S-transferase PHI 9
Gh_D12G2731	8.63	1.02	-3.12	3.30611e-18	up	AT5G42080	dynamin-like protein
Gh_A05G1646	24.53	4.36	-2.49	3.37788e-18	up	AT5G66460	Glycosyl hydrolase superfamily protein
Gh_A08G0593	1.64	19.61	3.61	3.9132e-18	down	AT3G63280	NIMA-related kinase 4
Gh_A08G0306	3.44	45.95	3.82	3.92637e-18	down	AT3G62020	germin-like protein 10
Gh_A03G0051	6.26	0	0	4.2323e-18	up	AT3G19130	RNA-binding protein 47B
Gh_D07G1560	45.89	9.58	-2.28	4.25846e-18	up	AT5G48850	Tetratricopeptide repeat (TPR)-like superfamily protein
Gh_A11G2099	13.34	1.54	-3.16	5.05383e-18	up	AT1G55850	cellulose synthase like E1
Gh_Sca005780G01	2.01	26.39	3.74	5.71162e-18	down	AT3G19540	Protein of unknown function (DUF620)
Gh_D08G1197	95.72	23.77	-2.03	6.13736e-18	up	AT5G42050	DCD (Development and Cell Death) domain protein
Gh_A13G2031	105.46	654.22	2.63	6.39397e-18	down	AT2G28110	Exostosin family protein
Gh_A11G2895	389.3	1759.94	2.19	7.10955e-18	down	AT5G03170	FASCICLIN-like arabinogalactan-protein 11
Gh_D13G1897	8.92	0	0	7.38266e-18	up	AT1G56590	Clathrin adaptor complexes medium subunit family protein
Gh_A02G0125	32.57	157.78	2.25	8.94625e-18	down	AT2G41100	Calcium-binding EF hand family protein
Gh_D01G0813	13.77	1.31	-3.45	9.01293e-18	up	AT1G55790	Domain of unknown function (DUF2431)
Gh_A03G0620	41.92	199.39	2.27	1.05075e-17	down	AT2G39640	glycosyl hydrolase family 17 protein
Gh_A03G0433	19.5	2.44	-3.05	1.11253e-17	up	AT2G29730	UDP-glucosyl transferase 71D1
Gh_D05G1588	4	23.6	2.6	1.23927e-17	down	AT4G05150	Octicosapeptide/Phox/Bem1p family protein
Gh_A01G2016	49.37	176.96	1.82	1.39535e-17	down	AT5G64050	glutamate tRNA synthetase
Gh_D03G1138	85.18	20.67	-2.05	1.39535e-17	up	AT1G12740	cytochrome P450, family 87, subfamily A, polypeptide 2
Gh_A04G0034	14.63	55.44	1.91	1.40281e-17	down	AT1G55810	uridine kinase-like 3
Gh_A01G0912	42.38	142.79	1.75	1.47195e-17	down	AT1G19870	IQ-domain 32
Gh_D04G0783	6.93	0.81	-3.15	1.69031e-17	up	AT3G55090	ABC-2 type transporter family protein
Gh_D11G1955	2.26	25	3.45	1.70679e-17	down	AT2G23360	Plant protein of unknown function (DUF869)
Gh_A13G1605	11.03	43.69	2.03	1.87203e-17	down	AT4G32290	Core-2/I-branching beta-1,6-N-acetylglucosaminyltransferase family protein
Gh_D10G1522	115.41	385.55	1.73	2.74592e-17	down	AT3G23090	TPX2 (targeting protein for Xklp2) protein family
Gh_D04G0503	2.79	13.29	2.26	2.83272e-17	down	AT5G14880	Potassium transporter family protein
Gh_A12G0222	12.44	63.64	2.35	2.95083e-17	down	AT1G47480	alpha/beta-Hydrolases superfamily protein
Gh_D03G0678	16.93	2.68	-2.68	2.95881e-17	up	AT4G11280	1-aminocyclopropane-1-carboxylic acid (acc) synthase 6
Gh_A11G1435	96.26	22.49	-2.05	2.97638e-17	up	AT4G20140	Leucine-rich repeat transmembrane protein kinase
Gh_D01G1478	0.48	7.63	4.1	2.99064e-17	down	AT2G01350	quinolinate phoshoribosyltransferase
Gh_D08G1688	66.27	243.72	1.85	3.15008e-17	down	AT3G03000	EF hand calcium-binding protein family
Gh_D06G2243	19.72	74.06	1.89	3.29388e-17	down	AT5G47650	nudix hydrolase homolog 2
Gh_D03G0064	10.75	78.54	2.81	3.34633e-17	down	AT3G51325	RING/U-box superfamily protein
Gh_D05G1935	0.94	7.45	3	3.5537e-17	down	AT4G33330	plant glycogenin-like starch initiation protein 3
Gh_A10G1581	10.06	34.35	1.76	3.78378e-17	down	AT3G14172
Gh_D05G2190	1.65	63.77	5.27	3.94805e-17	down	AT1G78060	Glycosyl hydrolase family protein
Gh_A12G0006	34.73	117.6	1.75	4.71586e-17	down	AT2G47010
Gh_D09G1105	28.59	7.24	-1.99	4.98621e-17	up	AT5G44700	Leucine-rich repeat transmembrane protein kinase
Gh_D01G1723	17.93	73.28	2.03	5.00804e-17	down	AT2G01070	Lung seven transmembrane receptor family protein
Gh_D09G2006	131.81	435.23	1.72	5.10247e-17	down	AT3G59480	pfkB-like carbohydrate kinase family protein
Gh_D08G1463	8.21	0.86	-3.3	5.76229e-17	up	AT2G45970	cytochrome P450, family 86, subfamily A, polypeptide 8
Gh_D08G2161	137.55	27.4	-2.31	5.81147e-17	up	AT1G06980
Gh_D07G0296	12.91	67.87	2.38	5.90532e-17	down	AT4G32140	EamA-like transporter family
Gh_D04G1345	5.38	25.11	2.2	6.09885e-17	down	AT1G24120	ARG1-like 1
Gh_D09G1855	42.32	10.77	-1.99	6.22894e-17	up	AT4G12420	Cupredoxin superfamily protein
Gh_A03G1300	9.5	40.48	2.11	6.51238e-17	down	AT1G68440
Gh_A07G0152	61.08	12.12	-2.34	6.76625e-17	up	AT4G33220	pectin methylesterase 44
Gh_A02G1492	52.93	14.65	-1.88	7.2076e-17	up	AT5G47820	P-loop containing nucleoside triphosphate hydrolases superfamily protein
Gh_D11G2766	32.89	5.86	-2.5	8.30372e-17	up	AT3G05600	alpha/beta-Hydrolases superfamily protein
Gh_A02G0918	10.28	48.63	2.27	8.82226e-17	down	AT3G54200	Late embryogenesis abundant (LEA) hydroxyproline-rich glycoprotein family
Gh_D05G1720	39.99	10.57	-1.94	9.15057e-17	up	AT1G20530	Protein of unknown function (DUF630 and DUF632)
Gh_D08G1950	44.89	147.28	1.7	9.94095e-17	down	AT1G63440	heavy metal atpase 5
Gh_A05G1190	18.79	2.33	-3.07	1.00251e-16	up	AT3G14250	RING/U-box superfamily protein
Gh_D12G0065	8.13	33.09	2.01	1.09082e-16	down	AT4G03020	transducin family protein / WD-40 repeat family protein
Gh_A09G1803	532.15	146.29	-1.88	1.20326e-16	up	AT4G13710	Pectin lyase-like superfamily protein
Gh_A01G0658	29.13	100.7	1.77	1.26492e-16	down	AT5G55230	microtubule-associated proteins 65-1
Gh_A11G0279	20.85	3.38	-2.61	1.31207e-16	up	AT3G47620	TEOSINTE BRANCHED, cycloidea and PCF (TCP) 14
Gh_D12G2177	4.55	25.62	2.51	1.31744e-16	down	AT1G62520
Gh_D11G1222	12.37	2.22	-2.47	1.40628e-16	up	AT1G03010	Phototropic-responsive NPH3 family protein
Gh_D05G1772	36.88	124.53	1.76	1.54138e-16	down	AT4G18250	receptor serine/threonine kinase, putative
Gh_A12G2352	199.58	658.83	1.72	1.56407e-16	down	AT5G52060	BCL-2-associated athanogene 1
Gh_Sca005136G01	0.39	8.38	4.66	1.67188e-16	down	AT1G13635	DNA glycosylase superfamily protein
Gh_D02G2289	2.03	12.72	2.66	1.6957e-16	down	AT1G20550	O-fucosyltransferase family protein
Gh_A05G0141	18.29	4.1	-2.18	1.8167e-16	up	AT2G26910	pleiotropic drug resistance 4
Gh_D05G2721	22.54	3.49	-2.71	1.9749e-16	up	AT3G59380	farnesyltransferase A
Gh_D01G1291	12.44	102.24	3.04	2.07636e-16	down	AT1G09610	Protein of unknown function (DUF579)
Gh_A04G1161	1.03	46.64	5.54	2.07636e-16	down	AT1G24030	Protein kinase superfamily protein
Gh_D01G1974	222.33	801.92	1.9	2.13043e-16	down	AT3G11660	NDR1/HIN1-like 1
Gh_D04G1689	6.67	27.01	2.05	2.97581e-16	down	AT1G10790
Gh_D11G3099	14.52	53.6	1.91	3.0656e-16	down	AT3G57070	Glutaredoxin family protein
Gh_D10G0200	6.65	22.2	1.72	3.21084e-16	down	AT1G61210	Transducin/WD40 repeat-like superfamily protein
Gh_A07G1415	147.23	41.98	-1.83	3.24472e-16	up	AT4G28570	Long-chain fatty alcohol dehydrogenase family protein
Gh_A12G1988	5.66	24.13	2.08	3.24747e-16	down	AT1G62710	beta vacuolar processing enzyme
Gh_D05G1972	55.61	12.2	-2.16	3.34782e-16	up	AT1G60060	Serine/threonine-protein kinase WNK (With No Lysine)-related
Gh_D07G0060	29.64	94.07	1.69	3.4406e-16	down	AT3G24550	proline extensin-like receptor kinase 1
Gh_D12G2388	2.3	12.16	2.38	4.09322e-16	down	AT4G27870	Vacuolar iron transporter (VIT) family protein
Gh_A03G2119	43.92	138.75	1.68	4.22177e-16	down	AT5G42650	allene oxide synthase
Gh_A08G2388	2.3	10.26	2.14	4.28999e-16	down	AT1G63440	heavy metal atpase 5
Gh_A07G1640	0.98	7.83	3.04	4.30397e-16	down	AT1G06660
Gh_D06G1025	8.43	33.38	1.99	4.3246e-16	down	AT2G24240	BTB/POZ domain with WD40/YVTN repeat-like protein
Gh_A10G1095	1.07	13.81	3.81	4.39633e-16	down	AT1G79480	Carbohydrate-binding X8 domain superfamily protein
Gh_D13G0054	37.57	8	-2.23	4.47791e-16	up	AT5G05340	Peroxidase superfamily protein
Gh_D03G1513	36.15	9.28	-1.99	4.53263e-16	up	AT4G12320	cytochrome P450, family 706, subfamily A, polypeptide 6
Gh_D12G1982	14.63	48.88	1.77	4.60668e-16	down	AT5G05850	plant intracellular ras group-related LRR 1
Gh_D05G2829	21.15	3.4	-2.64	4.91079e-16	up	AT3G54810	Plant-specific GATA-type zinc finger transcription factor family protein
Gh_D09G2045	17.6	2.74	-2.73	4.98678e-16	up	AT3G51710	D-mannose binding lectin protein with Apple-like carbohydrate-binding domain
Gh_D08G1367	2.24	101.78	5.56	5.055e-16	down	AT2G41610
Gh_D04G0694	20.72	1.45	-3.85	5.15066e-16	up	AT1G02205	Fatty acid hydroxylase superfamily
Gh_A06G0176	46.21	11.19	-2.05	5.44608e-16	up	AT4G06536	SPla/RYanodine receptor (SPRY) domain-containing protein
Gh_D06G2155	3.88	19.88	2.39	5.96127e-16	down	AT4G27570	UDP-Glycosyltransferase superfamily protein
Gh_A04G0017	9.86	37.84	1.93	6.32339e-16	down	AT5G23810	amino acid permease 7
Gh_Sca005397G01	15.39	0.94	-4.15	6.34267e-16	up	AT1G22330	RNA-binding (RRM/RBD/RNP motifs) family protein
Gh_A06G1735	2.35	16.07	2.78	6.41955e-16	down	AT5G47650	nudix hydrolase homolog 2
Gh_D08G0981	17.33	81.19	2.23	7.31521e-16	down	AT1G15690	Inorganic H pyrophosphatase family protein
Gh_D09G1351	23.24	77.91	1.75	7.90508e-16	down	AT2G36710	Pectin lyase-like superfamily protein
Gh_A08G1149	0.09	9.29	7.36	8.28939e-16	down	AT4G00230	xylem serine peptidase 1
Gh_D09G2384	1.34	8.42	2.67	8.66132e-16	down	AT5G50350
Gh_A11G2095	253.82	817.95	1.7	8.84703e-16	down	AT5G19770	tubulin alpha-3
Gh_D13G1272	38.55	8.67	-2.15	9.20881e-16	up	AT1G22700	Tetratricopeptide repeat (TPR)-like superfamily protein
Gh_A05G1904	0.48	23.08	5.77	1.04112e-15	down	AT4G40080	ENTH/ANTH/VHS superfamily protein
Gh_A05G1749	3.48	16.77	2.24	1.18258e-15	down	AT5G09890	Protein kinase family protein
Gh_D02G2018	127.16	395.61	1.66	1.31839e-15	down	AT5G09620	Octicosapeptide/Phox/Bem1p family protein
Gh_A09G1088	100.78	335.07	1.73	1.33147e-15	down	AT1G71970
Gh_D06G0915	2.18	12.86	2.58	1.36981e-15	down	AT1G10970	zinc transporter 4 precursor
Gh_A08G1243	21.05	68.63	1.71	1.41844e-15	down	AT1G05940	cationic amino acid transporter 9
Gh_A03G0562	0.26	5.61	4.74	1.4244e-15	down	AT1G24530	Transducin/WD40 repeat-like superfamily protein
Gh_D12G2076	13.31	55.78	2.12	1.4511e-15	down	AT4G17870	Polyketide cyclase/dehydrase and lipid transport superfamily protein
Gh_D09G1080	15.78	53.15	1.75	1.5485e-15	down	AT1G51340	MATE efflux family protein
Gh_D13G2004	3.78	14.76	1.96	1.55749e-15	down	AT5G25820	Exostosin family protein
Gh_A10G1968	15.24	60.4	1.98	1.61634e-15	down	AT2G39650	Protein of unknown function (DUF506)
Gh_D08G1636	18.99	82.27	2.14	1.66648e-15	down	AT4G19370	Protein of unknown function (DUF1218)
Gh_A03G1108	2.92	12.62	2.12	1.69225e-15	down	AT5G07280	Leucine-rich repeat transmembrane protein kinase
Gh_A11G0506	17.15	70.91	2.06	2.00295e-15	down	AT4G09830	Uncharacterised conserved protein UCP009193
Gh_A11G3188	2.47	19.85	3.01	2.17294e-15	down	AT4G09160	SEC14 cytosolic factor family protein / phosphoglyceride transfer family protein
Gh_A07G0202	259.35	73.45	-1.83	2.47923e-15	up	AT5G58070	temperature-induced lipocalin
Gh_D11G1420	0.82	10.51	3.79	2.50146e-15	down	AT1G06980
Gh_D09G1465	14.63	56.97	1.96	2.57643e-15	down	AT2G28930	protein kinase 1B
Gh_D05G0297	6.79	26.81	1.99	2.61263e-15	down	AT4G29680	Alkaline-phosphatase-like family protein
Gh_D08G1182	13.99	3	-2.21	2.81087e-15	up	AT4G10770	oligopeptide transporter 7
Gh_D09G0240	17.91	4.06	-2.14	2.88703e-15	up	AT3G28180	Cellulose-synthase-like C4
Gh_A09G1418	143.83	919.24	2.66	2.93201e-15	down	AT2G37090	Nucleotide-diphospho-sugar transferases superfamily protein
Gh_A05G0934	21.65	232.76	3.4	2.97693e-15	down	AT3G51780	BCL-2-associated athanogene 4
Gh_D08G0018	1.4	97.16	6.11	3.65671e-15	down	AT5G59100	Subtilisin-like serine endopeptidase family protein
Gh_Sca102881G01	12.53	82.99	2.74	4.11604e-15	down	AT4G32260	ATPase, F0 complex, subunit B/B\', bacterial/chloroplast
Gh_Sca004851G03	388.97	1296.13	1.75	4.18342e-15	down	AT2G28760	UDP-XYL synthase 6
Gh_D01G0765	3.58	12.8	1.84	4.18342e-15	down	AT3G44730	kinesin-like protein 1
Gh_D07G1005	216.53	4.66	-6.12	4.34584e-15	up	AT1G07400	HSP20-like chaperones superfamily protein
Gh_A10G0888	12.73	0.98	-3.85	4.35016e-15	up	AT4G35100	plasma membrane intrinsic protein 3
Gh_D06G2122	32.68	168.12	2.35	4.40311e-15	down	AT2G34410	O-acetyltransferase family protein
Gh_A12G2049	3.03	18.6	2.64	4.45823e-15	down	AT1G62990	KNOTTED-like homeobox of Arabidopsis thaliana 7
Gh_A06G0540	29.73	91.25	1.63	4.65678e-15	down	AT3G24550	proline extensin-like receptor kinase 1
Gh_A05G2177	10.63	251.02	4.58	4.73079e-15	down	AT1G75810
Gh_A05G3937	96.95	304.73	1.64	4.9623e-15	down	AT3G43190	sucrose synthase 4
Gh_A10G1845	12.44	43.23	1.79	5.02996e-15	down	AT2G39220	PATATIN-like protein 6
Gh_A05G1026	2.69	17.74	2.79	5.07978e-15	down	AT1G80730	zinc-finger protein 1
Gh_A01G0495	195.54	674.62	1.77	5.28201e-15	down	AT4G27430	COP1-interacting protein 7
Gh_D05G1270	20.65	240.13	3.54	6.1789e-15	down	AT2G30395	ovate family protein 17
Gh_A06G0736	296.42	891.56	1.61	6.40032e-15	down	AT1G02180	ferredoxin-related
Gh_A11G0692	5.23	0.14	-5.88	6.4207e-15	up	AT2G44910	homeobox-leucine zipper protein 4
Gh_D04G0289	30.69	8.16	-1.92	6.833e-15	up	AT5G64440	fatty acid amide hydrolase
Gh_D04G0186	35.91	109.46	1.63	6.92617e-15	down	AT5G04190	phytochrome kinase substrate 4
Gh_D09G1710	22.86	127.43	2.46	7.31249e-15	down	AT3G48940	Remorin family protein
Gh_D09G0181	7.32	26.5	1.85	7.95131e-15	down	AT3G28860	ATP binding cassette subfamily B19
Gh_D06G1599	1.09	8.71	3.05	8.33017e-15	down	AT4G21210	PPDK regulatory protein
Gh_D04G0942	60.11	15.81	-1.94	8.33017e-15	up	AT3G52610
Gh_A10G1590	198.6	619.45	1.65	8.7908e-15	down	AT2G30490	cinnamate-4-hydroxylase
Gh_D09G2302	38.44	175.96	2.21	8.8483e-15	down	AT3G06890
Gh_D13G2037	16.27	54.26	1.73	9.26562e-15	down	AT3G43190	sucrose synthase 4
Gh_D08G0606	20.81	68.78	1.75	9.26669e-15	down	AT3G60220	TOXICOS EN LEVADURA 4
Gh_A07G1441	5.16	24.27	2.21	1.0657e-14	down	AT5G43940	GroES-like zinc-binding dehydrogenase family protein
Gh_D11G0809	17.97	3.01	-2.61	1.10712e-14	up	AT3G60390	homeobox-leucine zipper protein 3
Gh_D03G1452	1276.05	4605.87	1.85	1.11989e-14	down	AT5G12250	beta-6 tubulin
Gh_D11G1457	455.76	1445.66	1.69	1.19012e-14	down	AT3G25290	Auxin-responsive family protein
Gh_D01G1270	0.79	22.86	4.92	1.1959e-14	down	AT1G24030	Protein kinase superfamily protein
Gh_D04G0514	10.1	33.09	1.69	1.19796e-14	down	AT3G27960	Tetratricopeptide repeat (TPR)-like superfamily protein
Gh_D06G0237	90.38	14.4	-2.67	1.37059e-14	up
Gh_Sca007466G01	5.69	31.59	2.55	1.37482e-14	down	AT4G30850	heptahelical transmembrane protein2
Gh_D08G2082	6.42	24.75	1.94	1.39969e-14	down	AT5G48740	Leucine-rich repeat protein kinase family protein
Gh_A12G1803	1	7.43	2.95	1.51744e-14	down	AT3G47420	phosphate starvation-induced gene 3
Gh_D08G2192	27.9	7.36	-1.94	1.52401e-14	up	AT5G57580	Calmodulin-binding protein
Gh_A11G0821	47.37	144.43	1.6	1.62453e-14	down	AT4G00300	fringe-related protein
Gh_A07G1368	1.29	9.49	2.88	1.62587e-14	down	AT2G45120	C2H2-like zinc finger protein
Gh_A04G1351	5.47	23.5	2.1	1.73872e-14	down	AT1G16060	ARIA-interacting double AP2 domain protein
Gh_D12G0607	1.78	11.71	2.74	2.09082e-14	down	AT4G36540	BR enhanced expression 2
Gh_A07G1718	2.82	14.83	2.42	2.27673e-14	down	AT2G04850	Auxin-responsive family protein
Gh_D07G2303	7.06	62.16	3.14	2.34946e-14	down	AT3G01810
Gh_A08G2219	4.39	40.06	3.23	2.46372e-14	down
Gh_D09G0913	223.76	691.99	1.58	2.60258e-14	down	AT2G27740	Family of unknown function (DUF662)
Gh_D01G0955	45.3	134.56	1.57	2.66432e-14	down	AT1G19870	IQ-domain 32
Gh_A11G1802	15.83	50.91	1.68	2.86203e-14	down	AT5G67230	Nucleotide-diphospho-sugar transferases superfamily protein
Gh_D05G1247	6.29	19.71	1.63	2.90464e-14	down	AT1G79830	golgin candidate 5
Gh_A07G1028	11.94	36.66	1.61	3.00803e-14	down	AT3G44200	NIMA (never in mitosis, gene A)-related 6
Gh_D04G1274	27.07	83.09	1.62	3.15004e-14	down	AT5G05580	fatty acid desaturase 8
Gh_D06G0645	20.83	112.75	2.42	3.31533e-14	down	AT2G20010	Protein of unknown function (DUF810)
Gh_D05G1151	19.99	62.94	1.65	3.45897e-14	down	AT1G80640	Protein kinase superfamily protein
Gh_D01G0962	22.59	68.38	1.59	3.61573e-14	down	AT4G39080	vacuolar proton ATPase A3
Gh_D11G0766	8.48	1	-3.18	3.61573e-14	up	AT3G02100	UDP-Glycosyltransferase superfamily protein
Gh_D12G2109	19.45	64.88	1.73	3.91958e-14	down	AT1G32740	SBP (S-ribonuclease binding protein) family protein
Gh_A05G0479	5.71	0.52	-3.58	4.05443e-14	up	AT2G24270	aldehyde dehydrogenase 11A3
Gh_A02G1225	1.89	38.4	4.7	4.45812e-14	down	AT5G10310
Gh_D05G0552	8.63	28.73	1.74	4.51771e-14	down	AT2G24170	Endomembrane protein 70 protein family
Gh_A02G1450	199.27	59.25	-1.78	4.7514e-14	up	AT3G49870	ADP-ribosylation factor-like A1C
Gh_D09G1148	5.8	20.61	1.83	4.99545e-14	down	AT2G41770	Protein of unknown function (DUF288)
Gh_A09G2401	16.54	49.93	1.61	5.00176e-14	down	AT3G48010	cyclic nucleotide-gated channel 16
Gh_D02G2039	2.19	58.08	4.75	5.00858e-14	down	AT3G19540	Protein of unknown function (DUF620)
Gh_A05G1123	57.83	17.85	-1.7	5.0724e-14	up	AT5G56890	Protein kinase superfamily protein
Gh_D01G1313	2.18	27.35	3.68	5.07846e-14	down	AT1G24100	UDP-glucosyl transferase 74B1
Gh_D02G2100	19.19	63.39	1.74	5.4182e-14	down	AT3G48700	carboxyesterase 13
Gh_A07G0087	83.82	24.5	-1.74	5.74576e-14	up	AT4G29190	Zinc finger C-x8-C-x5-C-x3-H type family protein
Gh_A07G0482	10.95	41.93	1.92	5.96074e-14	down	AT4G24760	alpha/beta-Hydrolases superfamily protein
Gh_A02G0578	62.01	183.54	1.57	6.32461e-14	down	AT3G17390	S-adenosylmethionine synthetase family protein
Gh_A11G1616	43.69	137.51	1.65	7.01687e-14	down	AT3G51240	flavanone 3-hydroxylase
Gh_D03G1074	5.26	76.9	3.87	7.04879e-14	down	AT5G41040	HXXXD-type acyl-transferase family protein
Gh_A01G0470	13.01	0	0	7.25977e-14	up	AT1G53010	RING/U-box superfamily protein
Gh_A04G0049	14.06	47.58	1.76	7.36245e-14	down	AT5G55950	Nucleotide/sugar transporter family protein
Gh_A06G2111	393.43	1244.86	1.67	7.37896e-14	down	AT5G49720	glycosyl hydrolase 9A1
Gh_D11G2243	17.88	5.2	-1.78	7.70998e-14	up	AT4G39400	Leucine-rich receptor-like protein kinase family protein
Gh_D06G0170	12.35	1.9	-2.73	8.43484e-14	up	AT4G06536	SPla/RYanodine receptor (SPRY) domain-containing protein
Gh_D13G1839	80.79	236.94	1.54	8.51998e-14	down	AT1G64760	O-Glycosyl hydrolases family 17 protein
Gh_A11G0707	2.83	116.87	5.38	8.78394e-14	down	AT2G45040	Matrixin family protein
Gh_D05G2985	12.25	46.07	1.95	9.20329e-14	down	AT1G24270
Gh_A07G0682	31.17	2.95	-3.46	9.47508e-14	up	AT5G59440	P-loop containing nucleoside triphosphate hydrolases superfamily protein
Gh_D13G2438	4.16	19.7	2.23	9.55237e-14	down	AT5G58320	Kinase interacting (KIP1-like) family protein
Gh_D05G2031	1.82	15.21	3.07	9.56046e-14	down	AT5G09640	serine carboxypeptidase-like 19
Gh_A11G0167	63.51	249.91	1.96	9.84081e-14	down	AT4G24130	Protein of unknown function, DUF538
Gh_D05G0643	11.31	2.41	-2.24	9.84081e-14	up	AT4G31590	Cellulose-synthase-like C5
Gh_D10G1876	4.12	56.76	3.82	1.00419e-13	down
Gh_A12G1928	6.27	25.84	2.05	1.08659e-13	down	AT1G32740	SBP (S-ribonuclease binding protein) family protein
Gh_D13G2307	9.9	458.66	5.57	1.1574e-13	down	AT5G60490	FASCICLIN-like arabinogalactan-protein 12
Gh_D06G2156	4.84	21.96	2.19	1.18785e-13	down	AT5G60860	RAB GTPase homolog A1F
Gh_D12G1200	54.75	162.44	1.55	1.206e-13	down	AT2G46930	Pectinacetylesterase family protein
Gh_A01G1485	13.79	72.39	2.4	1.23685e-13	down	AT2G01070	Lung seven transmembrane receptor family protein
Gh_D12G1213	15.13	4.44	-1.79	1.28689e-13	up	AT4G01820	P-glycoprotein 3
Gh_A05G2242	19.82	74.04	1.93	1.28891e-13	down	AT4G37260	myb domain protein 73
Gh_A08G0632	9.1	50.85	2.48	1.30054e-13	down	AT4G14240	CBS domain-containing protein with a domain of unknown function (DUF21)
Gh_D05G2018	71.59	213.13	1.54	1.34979e-13	down	AT3G01400	ARM repeat superfamily protein
Gh_D10G2395	99.37	31.05	-1.66	1.40447e-13	up	AT4G18640	Leucine-rich repeat protein kinase family protein
Gh_D02G0387	14.86	1.92	-2.99	1.41694e-13	up	AT3G22740	homocysteine S-methyltransferase 3
Gh_A06G1921	34.27	108.34	1.67	1.44671e-13	down	AT1G15880	golgi snare 11
Gh_A05G1740	5.3	19.35	1.87	1.50835e-13	down	AT4G33330	plant glycogenin-like starch initiation protein 3
Gh_A09G2333	23.67	3	-3.01	1.92157e-13	up	AT3G51710	D-mannose binding lectin protein with Apple-like carbohydrate-binding domain
Gh_A12G0559	1.03	14.14	3.78	1.94772e-13	down	AT3G51150	ATP binding microtubule motor family protein
Gh_A01G1754	26.79	80.48	1.57	2.10581e-13	down	AT5G22400	Rho GTPase activating protein with PAK-box/P21-Rho-binding domain
Gh_A05G1847	279.24	813.07	1.54	2.26902e-13	down
Gh_D10G1702	2.78	10.93	1.97	2.28035e-13	down	AT3G16630	P-loop containing nucleoside triphosphate hydrolases superfamily protein
Gh_A08G0801	27.33	134.01	2.29	2.3636e-13	down	AT1G15690	Inorganic H pyrophosphatase family protein
Gh_D01G0436	28.78	8.86	-1.74	2.49709e-13	up	AT3G15095
Gh_D02G0889	0.57	6.26	3.47	2.52037e-13	down	AT5G67360	Subtilase family protein
Gh_A10G0141	115.07	331.27	1.52	2.62836e-13	down	AT1G61820	beta glucosidase 46
Gh_D02G1140	17.33	4.58	-1.91	2.64647e-13	up	AT4G20140	Leucine-rich repeat transmembrane protein kinase
Gh_A08G0457	2879.02	9698.61	1.79	2.77254e-13	down	AT2G04780	FASCICLIN-like arabinoogalactan 7
Gh_D11G0538	134.43	394.99	1.54	3.43158e-13	down	AT4G38050	Xanthine/uracil permease family protein
Gh_A10G1460	7.8	1.66	-2.26	3.47021e-13	up	AT4G15890	binding
Gh_D06G1417	9.15	51.82	2.49	3.62193e-13	down	AT4G28500	NAC domain containing protein 73
Gh_A09G0864	45.42	130.73	1.53	3.90718e-13	down	AT1G08200	UDP-D-apiose/UDP-D-xylose synthase 2
Gh_A13G1640	2.57	12.06	2.23	4.12715e-13	down	AT5G25820	Exostosin family protein
Gh_A06G0429	7.33	35.81	2.27	4.44282e-13	down	AT2G13100	Major facilitator superfamily protein
Gh_A07G0991	39.26	10.62	-1.91	5.10735e-13	up	AT4G33790	Jojoba acyl CoA reductase-related male sterility protein
Gh_A13G1263	19.47	5.83	-1.78	5.13e-13	up	AT3G15095
Gh_A13G1982	34.08	99.18	1.55	6.2106e-13	down	AT2G37620	actin 1
Gh_D13G1564	25.52	8.02	-1.7	6.33813e-13	up	AT3G15095
Gh_D06G1953	12.25	130.78	3.41	6.52702e-13	down	AT1G30620	NAD(P)-binding Rossmann-fold superfamily protein
Gh_A04G0236	142.35	46.75	-1.61	6.77875e-13	up	AT3G54470	uridine 5\'-monophosphate synthase / UMP synthase (PYRE-F) (UMPS)
Gh_D02G1380	2.56	13.84	2.43	7.07813e-13	down	AT1G25240	ENTH/VHS/GAT family protein
Gh_A02G1658	10.86	63.33	2.53	7.727e-13	down	AT3G51325	RING/U-box superfamily protein
Gh_A11G0132	320.2	17.56	-4.16	7.727e-13	up	AT4G27740	Yippee family putative zinc-binding protein
Gh_D11G2995	19.48	5.52	-1.83	7.73763e-13	up	AT3G14840	Leucine-rich repeat transmembrane protein kinase
Gh_A11G0274	0.16	6.63	6.89	7.84859e-13	down	AT1G32690
Gh_D10G2389	19.11	96.23	2.32	8.29766e-13	down	AT2G40320	TRICHOME BIREFRINGENCE-LIKE 33
Gh_D12G2560	4.78	27.59	2.56	8.29993e-13	down	AT3G17950
Gh_A08G2340	9.55	37.25	1.98	8.32544e-13	down	AT5G17850	Sodium/calcium exchanger family protein
Gh_A05G0630	0.89	16.5	4.5	8.56229e-13	down	AT3G11690
Gh_D09G1360	6.62	0.03	-7.99	9.28509e-13	up	AT2G39210	Major facilitator superfamily protein
Gh_A11G1969	31.52	130.96	2.03	9.53538e-13	down	AT4G24230	acyl-CoA-binding domain 3
Gh_D13G0564	60.12	326.77	2.43	9.71815e-13	down	AT4G35300	tonoplast monosaccharide transporter2
Gh_D09G1082	9.4	35.1	1.89	9.98266e-13	down	AT5G12870	myb domain protein 46
Gh_A07G1802	16.1	48.03	1.6	1.00563e-12	down	AT3G07320	O-Glycosyl hydrolases family 17 protein
Gh_A01G1906	27.54	78.38	1.51	1.02466e-12	down	AT2G03070	mediator subunit 8
Gh_A11G2865	24.32	6.69	-1.87	1.06632e-12	up	AT3G52870	IQ calmodulin-binding motif family protein
Gh_D05G2936	2.14	12.79	2.6	1.07347e-12	down	AT1G14040	EXS (ERD1/XPR1/SYG1) family protein
Gh_A13G1873	41	286	2.79	1.08938e-12	down	AT5G12870	myb domain protein 46
Gh_A10G2232	2.51	10.8	2.12	1.1472e-12	down	AT3G14170	Plant protein of unknown function (DUF936)
Gh_D02G2339	23.77	70.32	1.55	1.16129e-12	down	AT1G49450	Transducin/WD40 repeat-like superfamily protein
Gh_D07G1802	19.85	59.69	1.59	1.16129e-12	down	AT3G30390	Transmembrane amino acid transporter family protein
Gh_D13G0414	83.18	27.71	-1.6	1.16129e-12	up	AT4G34110	poly(A) binding protein 2
Gh_D12G0147	27.45	97.3	1.79	1.17706e-12	down	AT5G65260	RNA-binding (RRM/RBD/RNP motifs) family protein
Gh_D05G1294	125.51	41.47	-1.59	1.2037e-12	up	AT1G72970	Glucose-methanol-choline (GMC) oxidoreductase family protein
Gh_A13G1648	27.34	5.44	-2.36	1.23735e-12	up	AT2G37410	translocase inner membrane subunit 17-2
Gh_A05G1227	14.24	3.21	-2.16	1.49002e-12	up	AT1G30280	Chaperone DnaJ-domain superfamily protein
Gh_A08G1033	40.6	140.58	1.78	1.52078e-12	down	AT2G47500	P-loop nucleoside triphosphate hydrolases superfamily protein with CH (Calponin Homology) domain
Gh_A13G2239	26.56	373.42	3.82	1.59362e-12	down	AT3G54040	PAR1 protein
Gh_A13G1663	15.9	3.91	-2.05	1.63419e-12	up	AT2G26280	CTC-interacting domain 7
Gh_D12G1613	1.35	7.55	2.47	1.63847e-12	down	AT1G26610	C2H2-like zinc finger protein
Gh_D05G2650	37.43	8.46	-2.14	1.65614e-12	up	AT2G40610	expansin A8
Gh_A13G0138	18.3	4.9	-1.93	1.77479e-12	up	AT2G40140	zinc finger (CCCH-type) family protein
Gh_D07G0603	50.61	16.47	-1.62	1.79593e-12	up	AT1G17840	white-brown complex homolog protein 11
Gh_A02G1373	2.7	13.77	2.36	1.82742e-12	down	AT4G39870	TLD-domain containing nucleolar protein
Gh_D07G1299	11.94	35.94	1.61	1.89595e-12	down	AT4G01720	WRKY family transcription factor
Gh_A03G0995	1.04	10.96	3.49	2.04337e-12	down	AT1G59960	NAD(P)-linked oxidoreductase superfamily protein
Gh_A02G0669	16.89	145.04	3.08	2.09921e-12	down	AT1G43670	Inositol monophosphatase family protein
Gh_D12G1364	131.24	37.51	-1.82	2.10282e-12	up	AT1G07400	HSP20-like chaperones superfamily protein
Gh_A09G0417	5.75	0.38	-4.19	2.14383e-12	up	AT1G11300	protein serine/threonine kinases;protein kinases;ATP binding;sugar binding;kinases;carbohydrate binding
Gh_A05G0454	16.56	3.28	-2.34	2.17587e-12	up	AT5G25310	Exostosin family protein
Gh_A03G1995	18.66	4.63	-2.04	2.50992e-12	up	AT4G12320	cytochrome P450, family 706, subfamily A, polypeptide 6
Gh_A05G3650	0.29	7.01	5.38	2.60917e-12	down	AT3G18100	myb domain protein 4r1
Gh_D07G0850	411.89	1126.38	1.48	2.60917e-12	down	AT2G04780	FASCICLIN-like arabinoogalactan 7
Gh_A08G0613	17.56	63.07	1.84	2.6216e-12	down	AT3G63120	cyclin p1;1
Gh_D06G1676	154.03	50.56	-1.61	2.98033e-12	up	AT3G25070	RPM1 interacting protein 4
Gh_D13G0302	52.84	18.1	-1.56	3.02158e-12	up	AT4G39050	Kinesin motor family protein
Gh_D11G1104	293.98	84.75	-1.79	3.10063e-12	up	AT3G62100	indole-3-acetic acid inducible 30
Gh_A12G1486	131.67	363.58	1.46	3.10175e-12	down	AT5G15490	UDP-glucose 6-dehydrogenase family protein
Gh_A03G1938	6.32	0.84	-2.98	3.40024e-12	up	AT2G35020	N-acetylglucosamine-1-phosphate uridylyltransferase 2
Gh_A12G2435	7.97	36.42	2.21	3.49866e-12	down	AT3G17950
Gh_D07G0703	41.98	203.75	2.32	3.63233e-12	down	AT5G61340
Gh_D07G1014	18.05	2.16	-3.04	3.81045e-12	up	AT2G29660	zinc finger (C2H2 type) family protein
Gh_A05G3254	6.28	22.86	1.86	3.94696e-12	down	AT1G06470	Nucleotide/sugar transporter family protein
Gh_A08G2304	42.46	118.63	1.44	3.95071e-12	down	AT1G65010	Plant protein of unknown function (DUF827)
Gh_A05G0266	507.6	170.44	-1.56	4.03602e-12	up	AT5G20740	Plant invertase/pectin methylesterase inhibitor superfamily protein
Gh_D10G1118	19.35	69.08	1.83	4.28095e-12	down	AT3G08650	ZIP metal ion transporter family
Gh_D08G0991	59.23	16.65	-1.85	4.4722e-12	up	AT2G12462
Gh_D11G2698	27.25	78.45	1.52	4.5076e-12	down	AT1G54790	GDSL-like Lipase/Acylhydrolase superfamily protein
Gh_D03G0919	2.07	13.74	2.73	4.75372e-12	down	AT5G15630	COBRA-like extracellular glycosyl-phosphatidyl inositol-anchored protein family
Gh_A08G0224	18.59	63.67	1.84	4.82469e-12	down	AT5G56230	prenylated RAB acceptor 1.G2
Gh_A05G0089	11.6	0.83	-4.14	4.83631e-12	up	AT1G15360	Integrase-type DNA-binding superfamily protein
Gh_A11G0932	17.52	3.24	-2.49	4.91671e-12	up	AT3G49530	NAC domain containing protein 62
Gh_D05G1835	169.09	57.79	-1.55	5.43245e-12	up	AT5G66460	Glycosyl hydrolase superfamily protein
Gh_A03G1850	1.91	8.82	2.22	5.45492e-12	down	AT1G76270	O-fucosyltransferase family protein
Gh_D08G2098	9.24	26.5	1.53	5.45492e-12	down	AT2G27090	Protein of unknown function (DUF630 and DUF632)
Gh_A03G2151	24.41	89.03	1.85	5.5869e-12	down	AT1G50360	P-loop containing nucleoside triphosphate hydrolases superfamily protein
Gh_A05G0238	8.44	0.22	-6.44	5.61997e-12	up	AT4G29820	homolog of CFIM-25
Gh_D03G1339	85.11	22.69	-1.87	5.80505e-12	up	AT3G16720	TOXICOS EN LEVADURA 2
Gh_D05G1317	9.85	32.41	1.73	5.83739e-12	down	AT3G14000	DZC (Disease resistance/zinc finger/chromosome condensation-like region) domain containing protein
Gh_D13G0264	11.95	3.23	-1.91	5.85774e-12	up	AT1G14790	RNA-dependent RNA polymerase 1
Gh_A09G2114	4.54	21.73	2.26	5.96471e-12	down	AT4G15740	Calcium-dependent lipid-binding (CaLB domain) family protein
Gh_D06G1561	27.01	73.09	1.46	6.47851e-12	down	AT5G50420	O-fucosyltransferase family protein
Gh_D05G0856	12.66	46.27	1.85	6.54889e-12	down	AT2G28200	C2H2-type zinc finger family protein
Gh_D07G1710	55.3	16.23	-1.78	6.69141e-12	up	AT5G38480	general regulatory factor 3
Gh_D05G0773	14.56	3.26	-2.18	7.00972e-12	up	AT3G43600	aldehyde oxidase 2
Gh_A07G0619	0.24	8.51	5.75	7.52185e-12	down	AT1G18640	3-phosphoserine phosphatase
Gh_A05G1778	52.23	11.12	-2.23	7.60615e-12	up	AT1G60060	Serine/threonine-protein kinase WNK (With No Lysine)-related
Gh_D07G2458	3.15	20.48	2.71	8.36899e-12	down	AT2G45120	C2H2-like zinc finger protein
Gh_D02G0380	0.82	1382.77	11	9.52245e-12	down	AT3G22620	Bifunctional inhibitor/lipid-transfer protein/seed storage 2S albumin superfamily protein
Gh_D03G1050	6.62	19.6	1.55	9.59051e-12	down	AT5G13980	Glycosyl hydrolase family 38 protein
Gh_D10G1564	66.49	181.12	1.43	9.68709e-12	down	AT3G23410	fatty alcohol oxidase 3
Gh_A12G0165	19.51	83.64	2.11	1.00181e-11	down	AT1G49960	Xanthine/uracil permease family protein
Gh_D05G1523	22.13	6.15	-1.86	1.04089e-11	up	AT5G49760	Leucine-rich repeat protein kinase family protein
Gh_A07G1033	20.02	4.5	-2.15	1.05049e-11	up	AT2G35940	BEL1-like homeodomain 1
Gh_D08G1265	9.92	97.32	3.29	1.15673e-11	down	AT2G30900	TRICHOME BIREFRINGENCE-LIKE 43
Gh_D01G1133	16.36	5.43	-1.61	1.205e-11	up	AT3G03300	dicer-like 2
Gh_A12G2558	191.16	51.82	-1.91	1.24267e-11	up
Gh_D12G0806	16.48	3.26	-2.36	1.27567e-11	up	AT5G13870	xyloglucan endotransglucosylase/hydrolase 5
Gh_D01G0309	6.02	0.69	-3.18	1.29105e-11	up	AT1G11300	protein serine/threonine kinases;protein kinases;ATP binding;sugar binding;kinases;carbohydrate binding
Gh_A11G0339	10.1	84.76	3.1	1.33672e-11	down	AT4G24910	Protein of unknown function (DUF579)
Gh_Sca004867G05	33.41	11.23	-1.56	1.38435e-11	up	AT5G11720	Glycosyl hydrolases family 31 protein
Gh_A06G0714	29.71	102.17	1.78	1.41361e-11	down	AT3G43120	SAUR-like auxin-responsive protein family
Gh_D11G0333	16.76	3.61	-2.19	1.47572e-11	up	AT3G47620	TEOSINTE BRANCHED, cycloidea and PCF (TCP) 14
Gh_A01G1278	9.59	2.71	-1.85	1.49862e-11	up	AT1G27320	histidine kinase 3
Gh_D11G3461	25.38	6.47	-1.98	1.49923e-11	up	AT1G58340	MATE efflux family protein
Gh_A06G1268	7.66	38.89	2.34	1.54289e-11	down	AT1G11300	protein serine/threonine kinases;protein kinases;ATP binding;sugar binding;kinases;carbohydrate binding
Gh_D08G1376	91.53	294.63	1.65	1.70467e-11	down	AT2G46690	SAUR-like auxin-responsive protein family
Gh_D03G0414	55.75	8.54	-2.78	1.72563e-11	up	AT4G39700	Heavy metal transport/detoxification superfamily protein
Gh_D11G0013	2.48	15.06	2.66	1.79979e-11	down	AT1G17950	myb domain protein 52
Gh_A04G0526	14.53	46.31	1.66	1.84567e-11	down	AT2G36310	uridine-ribohydrolase 1
Gh_D09G2141	16.21	1.13	-4.11	1.93195e-11	up	AT3G63380	ATPase E1-E2 type family protein / haloacid dehalogenase-like hydrolase family protein
Gh_A05G3510	2.82	18.95	2.8	1.93668e-11	down	AT2G40935	PLAC8 family protein
Gh_A05G1790	125.31	333.91	1.43	1.94594e-11	down	AT1G47200	WPP domain protein 2
Gh_A03G1282	47.17	14.09	-1.74	2.0012e-11	up	AT1G10350	DNAJ heat shock family protein
Gh_A02G0853	47.74	7.56	-2.66	2.01166e-11	up	AT1G75820	Leucine-rich receptor-like protein kinase family protein
Gh_D12G2746	10.69	1.46	-2.92	2.03068e-11	up	AT4G11280	1-aminocyclopropane-1-carboxylic acid (acc) synthase 6
Gh_D02G2092	4.61	12.8	1.47	2.15777e-11	down	AT3G19190	autophagy 2
Gh_A06G0408	221.22	70.82	-1.68	2.1706e-11	up	AT2G25680	molybdate transporter 1
Gh_D05G0276	8.81	1.04	-3.16	2.27482e-11	up	AT4G29190	Zinc finger C-x8-C-x5-C-x3-H type family protein
Gh_A03G1386	7.84	25.92	1.73	2.27482e-11	down	AT2G20680	Glycosyl hydrolase superfamily protein
Gh_A09G1159	26.91	7.74	-1.79	2.27482e-11	up	AT2G33570	Domain of unknown function (DUF23)
Gh_D02G2066	19.54	5.02	-1.96	2.29855e-11	up	AT2G33170	Leucine-rich repeat receptor-like protein kinase family protein
Gh_D10G1523	21.06	68.16	1.67	2.29983e-11	down	AT5G43460	HR-like lesion-inducing protein-related
Gh_A07G1871	3.32	67.57	4.35	2.30818e-11	down	AT5G44030	cellulose synthase A4
Gh_D03G0955	1.63	10.32	2.65	2.42004e-11	down	AT1G18550	ATP binding microtubule motor family protein
Gh_D06G0046	3.78	15.09	2.02	2.42004e-11	down	AT1G47270	tubby like protein 6
Gh_D12G0195	82.26	260.55	1.65	2.44488e-11	down	AT4G34230	cinnamyl alcohol dehydrogenase 5
Gh_A03G0602	37.24	119.16	1.66	2.49053e-11	down	AT2G03350	Protein of unknown function, DUF538
Gh_A05G0235	28.99	9.17	-1.7	2.69947e-11	up	AT4G33080	AGC (cAMP-dependent, cGMP-dependent and protein kinase C) kinase family protein
Gh_A07G2085	2.66	39.72	3.9	2.7356e-11	down	AT3G01810
Gh_D11G2196	49.26	136.77	1.48	2.77187e-11	down	AT2G47730	glutathione S-transferase phi 8
Gh_D01G0663	7.13	24.71	1.78	2.84731e-11	down	AT2G41640	Glycosyltransferase family 61 protein
Gh_D05G1659	5.87	28.78	2.32	2.91765e-11	down	AT1G12020
Gh_A11G1967	7.65	0.29	-5.45	3.19519e-11	up	AT5G67390
Gh_A07G1811	17.34	3.22	-2.47	3.47576e-11	up	AT5G24590	TCV-interacting protein
Gh_A05G0289	10.83	157.04	3.89	3.48168e-11	down	AT1G02180	ferredoxin-related
Gh_A05G0523	24.59	7.96	-1.64	4.02015e-11	up	AT4G31590	Cellulose-synthase-like C5
Gh_D03G1687	7.82	22.35	1.5	4.03988e-11	down	AT2G23460	extra-large G-protein 1
Gh_D13G2523	34.69	238.69	2.8	4.06962e-11	down	AT3G54040	PAR1 protein
Gh_D05G1524	15.55	2.32	-2.77	4.10748e-11	up	AT5G49800	Polyketide cyclase/dehydrase and lipid transport superfamily protein
Gh_D08G2406	11.65	2.43	-2.27	4.22207e-11	up	AT1G65450	HXXXD-type acyl-transferase family protein
Gh_D07G1429	7.6	0.82	-3.33	4.38487e-11	up	AT3G61250	myb domain protein 17
Gh_D02G0792	86.32	13.35	-2.68	4.41616e-11	up	AT1G44130	Eukaryotic aspartyl protease family protein
Gh_D02G2364	36.77	9.12	-2.03	4.44813e-11	up	AT2G34670	Protein of unknown function (DUF630 and DUF632)
Gh_A10G0915	6.64	23.76	1.83	4.45898e-11	down	AT3G27470	Protein of unknown function (DUF707)
Gh_A02G1806	63.6	168.48	1.43	4.5198e-11	down	AT1G21460	Nodulin MtN3 family protein
Gh_A01G1615	11.57	2.95	-1.97	4.61398e-11	up	AT5G06700	Plant protein of unknown function (DUF828)
Gh_D02G1583	15.98	5.03	-1.7	4.64475e-11	up	AT1G13170	OSBP(oxysterol binding protein)-related protein 1D
Gh_A13G0370	74.26	26.71	-1.49	4.96832e-11	up	AT4G34110	poly(A) binding protein 2
Gh_D02G0114	14.69	144.54	3.31	5.18529e-11	down	AT2G43680	IQ-domain 14
Gh_A06G0704	7.95	27.07	1.75	5.19543e-11	down	AT3G42950	Pectin lyase-like superfamily protein
Gh_D07G2083	4.58	121.01	4.73	5.24906e-11	down	AT5G44030	cellulose synthase A4
Gh_A08G1570	3.15	11.6	1.87	5.32522e-11	down	AT1G12360	Sec1/munc18-like (SM) proteins superfamily
Gh_D09G0438	88.59	32.26	-1.47	5.36659e-11	up	AT5G51750	subtilase 1.3
Gh_A05G2890	54.66	19.18	-1.51	5.78216e-11	up	AT4G18640	Leucine-rich repeat protein kinase family protein
Gh_A07G0534	35.48	5.03	-2.83	5.79161e-11	up	AT1G17840	white-brown complex homolog protein 11
Gh_D09G1093	12.13	2.71	-2.19	5.79161e-11	up	AT1G28110	serine carboxypeptidase-like 45
Gh_A11G0650	42.45	116.04	1.45	6.2528e-11	down	AT3G29360	UDP-glucose 6-dehydrogenase family protein
Gh_A09G1169	12.82	3.82	-1.74	6.2528e-11	up	AT5G46330	Leucine-rich receptor-like protein kinase family protein
Gh_A09G0350	104.26	37.23	-1.49	6.59203e-11	up	AT5G14180	Myzus persicae-induced lipase 1
Gh_A03G0158	4.97	22.62	2.18	7.18582e-11	down	AT5G41410	POX (plant homeobox) family protein
Gh_D05G1505	30.06	90.65	1.55	7.23611e-11	down	AT1G28490	syntaxin of plants 61
Gh_A04G0111	6.51	0.98	-2.8	7.23705e-11	up	AT5G55130	co-factor for nitrate, reductase and xanthine dehydrogenase 5
Gh_A06G1110	1.84	11.65	2.69	7.79991e-11	down	AT5G60200	TARGET OF MONOPTEROS 6
Gh_D06G0825	545.23	1603.33	1.56	7.79991e-11	down	AT3G43190	sucrose synthase 4
Gh_A09G1566	266.37	703.17	1.38	8.13057e-11	down	AT2G44130	Galactose oxidase/kelch repeat superfamily protein
Gh_A01G1527	47.1	16.83	-1.5	8.17994e-11	up	AT1G49430	long-chain acyl-CoA synthetase 2
Gh_D13G1533	16.04	3.96	-2.03	8.5861e-11	up	AT5G54190	protochlorophyllide oxidoreductase A
Gh_D07G2292	11.95	34.91	1.55	8.81042e-11	down	AT3G27320	alpha/beta-Hydrolases superfamily protein
Gh_A10G2057	15.79	57.74	1.85	8.81042e-11	down	AT3G55770	GATA type zinc finger transcription factor family protein
Gh_D03G0222	27.8	10.08	-1.49	9.27875e-11	up	AT5G47820	P-loop containing nucleoside triphosphate hydrolases superfamily protein
Gh_A10G2350	23.81	68.49	1.57	9.55411e-11	down	AT3G54810	Plant-specific GATA-type zinc finger transcription factor family protein
Gh_D12G1701	4.53	37.16	3.04	1.08163e-10	down	AT3G25640	Protein of unknown function, DUF617
Gh_D11G1770	5.72	31.01	2.5	1.0954e-10	down	AT2G17880	Chaperone DnaJ-domain superfamily protein
Gh_D05G1320	1.88	7.45	1.98	1.0999e-10	down	AT3G14205	Phosphoinositide phosphatase family protein
Gh_A11G2742	966.68	2761.27	1.53	1.16746e-10	down	AT5G12250	beta-6 tubulin
Gh_A05G1141	4.67	17.66	1.94	1.21424e-10	down	AT3G14000	DZC (Disease resistance/zinc finger/chromosome condensation-like region) domain containing protein
Gh_A11G2842	4.86	59.15	3.63	1.30197e-10	down	AT3G11600
Gh_A12G1664	0.36	5	4.23	1.32858e-10	down	AT1G74100	sulfotransferase 16
Gh_D04G0026	5.62	19.61	1.79	1.32858e-10	down	AT2G39220	PATATIN-like protein 6
Gh_D11G3344	1072.52	3073.82	1.54	1.33116e-10	down	AT5G12250	beta-6 tubulin
Gh_D13G2426	1.45	6.07	2.06	1.3332e-10	down	AT3G45090	P-loop containing nucleoside triphosphate hydrolases superfamily protein
Gh_A10G1522	23.54	7.52	-1.65	1.43213e-10	up	AT3G56060	Glucose-methanol-choline (GMC) oxidoreductase family protein
Gh_D06G0483	0.71	5.58	3.05	1.44591e-10	down	AT1G03940	HXXXD-type acyl-transferase family protein
Gh_D05G2501	9.69	32.72	1.75	1.48471e-10	down	AT3G53010	Domain of unknown function (DUF303)
Gh_A04G1399	2.76	9.21	1.73	1.50205e-10	down	AT1G42550	plastid movement impaired1
Gh_A10G0216	1.7	6.22	1.86	1.6152e-10	down	AT4G21430	Zinc finger, RING-type;Transcription factor jumonji/aspartyl beta-hydroxylase
Gh_A09G2303	5191.76	1911.02	-1.47	1.62062e-10	up	AT3G08770	lipid transfer protein 6
Gh_A08G2387	11.77	39.37	1.72	1.68138e-10	down	AT1G63440	heavy metal atpase 5
Gh_A09G0193	34.94	97.51	1.47	1.68886e-10	down	AT1G14340	RNA-binding (RRM/RBD/RNP motifs) family protein
Gh_A12G2032	10.38	28.06	1.4	1.70405e-10	down	AT1G12430	armadillo repeat kinesin 3
Gh_A05G0171	1.67	13.65	3.09	1.72267e-10	down	AT3G24570	Peroxisomal membrane 22 kDa (Mpv17/PMP22) family protein
Gh_D10G0865	56.75	8.57	-2.76	1.72267e-10	up
Gh_D11G3281	1020.47	2730.12	1.44	1.72597e-10	down	AT5G03170	FASCICLIN-like arabinogalactan-protein 11
Gh_A08G2100	17.2	63.65	1.9	1.76803e-10	down	AT5G45290	RING/U-box superfamily protein
Gh_A10G0235	194.36	495.6	1.35	1.80463e-10	down	AT2G20760	Clathrin light chain protein
Gh_A02G0294	7.78	21.64	1.47	1.82835e-10	down	AT3G22400	PLAT/LH2 domain-containing lipoxygenase family protein
Gh_A04G0216	2.25	27.72	3.67	1.8568e-10	down	AT4G27350	Protein of unknown function (DUF1223)
Gh_D07G1512	20.97	3.91	-2.45	1.86741e-10	up	AT4G28570	Long-chain fatty alcohol dehydrogenase family protein
Gh_D05G0356	863.88	316.06	-1.43	1.86741e-10	up	AT5G20740	Plant invertase/pectin methylesterase inhibitor superfamily protein
Gh_D11G1929	39.47	112.54	1.48	1.93396e-10	down	AT3G19150	KIP-related protein 6
Gh_D13G1259	34.59	89.35	1.36	1.99904e-10	down	AT4G09510	cytosolic invertase 2
Gh_D13G1544	5.07	17.92	1.85	2.08744e-10	down	AT3G15350	Core-2/I-branching beta-1,6-N-acetylglucosaminyltransferase family protein
Gh_D04G1562	313.6	800.13	1.33	2.1056e-10	down	AT1G10200	GATA type zinc finger transcription factor family protein
Gh_A05G3837	16.44	57.23	1.81	2.10851e-10	down	AT1G15230
Gh_A07G0529	2.96	16.36	2.51	2.33827e-10	down	AT1G73760	RING/U-box superfamily protein
Gh_D10G2084	20.68	4.35	-2.29	2.34007e-10	up	AT5G17530	phosphoglucosamine mutase family protein
Gh_A09G1456	31.83	83.27	1.38	2.34542e-10	down	AT2G28930	protein kinase 1B
Gh_D11G0237	25.94	7.95	-1.71	2.36383e-10	up	AT4G23820	Pectin lyase-like superfamily protein
Gh_A07G2231	8.03	1.52	-2.42	2.41248e-10	up	AT3G07320	O-Glycosyl hydrolases family 17 protein
Gh_D01G0299	23.47	4.75	-2.33	2.70495e-10	up	AT1G78430	ROP interactive partner 2
Gh_D12G2227	2.88	45.4	4.01	2.817e-10	down	AT1G62990	KNOTTED-like homeobox of Arabidopsis thaliana 7
Gh_A02G0318	1335.3	3386.46	1.36	2.85261e-10	down	AT3G22600	Bifunctional inhibitor/lipid-transfer protein/seed storage 2S albumin superfamily protein
Gh_D09G1463	29.25	7.34	-2.01	2.91085e-10	up	AT2G39700	expansin A4
Gh_A01G0564	0.66	7.46	3.5	2.97378e-10	down	AT5G54670	kinesin 3
Gh_A04G1207	28	218.06	2.96	3.10922e-10	down	AT1G67980	caffeoyl-CoA 3-O-methyltransferase
Gh_A05G2143	16.88	2.9	-2.6	3.12681e-10	up	AT4G08900	arginase
Gh_D04G1157	46.55	244.67	2.4	3.16551e-10	down	AT5G02540	NAD(P)-binding Rossmann-fold superfamily protein
Gh_A07G1304	1.19	8.82	2.9	3.32119e-10	down	AT4G00330	calmodulin-binding receptor-like cytoplasmic kinase 2
Gh_A07G1625	15.02	3.99	-1.92	3.34669e-10	up	AT3G02210	COBRA-like protein 1 precursor
Gh_A12G1522	54.2	14.23	-1.92	3.36789e-10	up	AT1G69690	TCP family transcription factor
Gh_A05G2038	22.24	6.34	-1.82	3.36789e-10	up	AT1G21400	Thiamin diphosphate-binding fold (THDP-binding) superfamily protein
Gh_D12G2828	25.37	190.17	2.92	3.49529e-10	down	AT1G49960	Xanthine/uracil permease family protein
Gh_A12G2196	118.84	299.62	1.32	3.62137e-10	down	AT2G45530	RING/U-box superfamily protein
Gh_A10G1026	8.34	37.18	2.17	3.68434e-10	down	AT5G26330	Cupredoxin superfamily protein
Gh_A12G1414	200.77	37.76	-2.43	3.76356e-10	up	AT2G02010	glutamate decarboxylase 4
Gh_A12G1016	45.7	16.7	-1.45	3.79934e-10	up	AT2G46530	auxin response factor 11
Gh_D08G2479	13.38	89.08	2.71	3.79934e-10	down	AT2G41100	Calcium-binding EF hand family protein
Gh_D02G0982	27.29	9.3	-1.58	3.82289e-10	up	AT1G20080	Calcium-dependent lipid-binding (CaLB domain) family protein
Gh_A05G2316	9.65	29.4	1.64	3.83568e-10	down	AT1G43700	VIRE2-interacting protein 1
Gh_A12G0226	55.49	13.24	-2.07	3.87401e-10	up	AT2G15780	Cupredoxin superfamily protein
Gh_A03G1393	3.01	12.56	2.03	3.93109e-10	down	AT4G03415	Protein phosphatase 2C family protein
Gh_A05G0827	64.95	290.36	2.17	4.04602e-10	down	AT2G28760	UDP-XYL synthase 6
Gh_A05G3246	39.64	14.07	-1.51	4.04602e-10	up	AT1G35670	calcium-dependent protein kinase 2
Gh_D08G1960	341.46	876.23	1.35	4.04781e-10	down	AT5G12250	beta-6 tubulin
Gh_D02G0251	124.75	46.58	-1.42	4.06666e-10	up	AT3G23820	UDP-D-glucuronate 4-epimerase 6
Gh_D11G3416	4.7	13.38	1.5	4.14361e-10	down	AT5G17980	C2 calcium/lipid-binding plant phosphoribosyltransferase family protein
Gh_D13G2453	6.53	29.95	2.19	4.22485e-10	down	AT2G30160	Mitochondrial substrate carrier family protein
Gh_A11G0464	35.69	90.66	1.33	4.32558e-10	down	AT4G38050	Xanthine/uracil permease family protein
Gh_A11G2745	27.93	9.43	-1.58	4.42177e-10	up	AT1G73590	Auxin efflux carrier family protein
Gh_D11G0643	26.36	78.38	1.57	4.54289e-10	down	AT1G06470	Nucleotide/sugar transporter family protein
Gh_A11G1851	0.97	14.88	4.55	5.04313e-10	down	AT5G10310
Gh_D05G3685	16	44.83	1.49	5.05561e-10	down	AT5G55950	Nucleotide/sugar transporter family protein
Gh_A10G0220	7.71	20.81	1.41	5.12831e-10	down	AT1G61210	Transducin/WD40 repeat-like superfamily protein
Gh_D09G1426	217.29	867.38	1.98	5.3672e-10	down	AT2G37090	Nucleotide-diphospho-sugar transferases superfamily protein
Gh_D05G0948	31.08	92.77	1.58	5.53938e-10	down	AT2G28760	UDP-XYL synthase 6
Gh_D12G1644	66.55	22.32	-1.56	5.65022e-10	up	AT1G69690	TCP family transcription factor
Gh_D05G2436	30.71	145.7	2.17	5.69227e-10	down	AT1G75810
Gh_D12G1407	0.8	6.72	3.14	5.94412e-10	down	AT4G28500	NAC domain containing protein 73
Gh_A09G1616	3.7	29.83	3.07	6.07367e-10	down	AT3G48940	Remorin family protein
Gh_D12G0436	117.24	43.56	-1.45	6.0903e-10	up	AT3G12800	short-chain dehydrogenase-reductase B
Gh_A03G0805	44.58	123.65	1.5	6.11462e-10	down	AT2G27030	calmodulin 5
Gh_A03G0614	1.48	7.12	2.28	6.31677e-10	down	AT1G26610	C2H2-like zinc finger protein
Gh_A12G1907	10.65	2.53	-2.07	6.31677e-10	up	AT4G17970	aluminum-activated, malate transporter 12
Gh_D08G1114	4.25	53.81	3.73	6.64171e-10	down	AT4G00880	SAUR-like auxin-responsive protein family
Gh_A11G0609	22.47	3.74	-2.67	7.10921e-10	up	AT5G40690
Gh_A09G0244	9.75	2.54	-1.94	7.30162e-10	up	AT3G28180	Cellulose-synthase-like C4
Gh_D11G0917	7.17	25.22	1.83	7.52201e-10	down	AT4G00560	NAD(P)-binding Rossmann-fold superfamily protein
Gh_D12G1520	33.74	7.99	-2.13	7.55506e-10	up	AT1G70670	Caleosin-related family protein
Gh_D05G0752	81.64	204.6	1.3	7.56903e-10	down	AT2G28470	beta-galactosidase 8
Gh_D11G2007	8.38	90.53	3.4	7.60769e-10	down	AT4G24230	acyl-CoA-binding domain 3
Gh_A01G1016	3.02	11.16	1.88	8.16175e-10	down	AT1G65590	beta-hexosaminidase 3
Gh_A02G0317	31.95	223.87	2.83	8.30355e-10	down	AT3G22600	Bifunctional inhibitor/lipid-transfer protein/seed storage 2S albumin superfamily protein
Gh_D07G0377	41.91	12.26	-1.78	8.31151e-10	up	AT2G41100	Calcium-binding EF hand family protein
Gh_D08G0132	987.33	103.66	-3.4	8.69007e-10	up	AT4G05030	Copper transport protein family
Gh_A07G1332	5.46	1.29	-2.1	8.7083e-10	up	AT4G00730	Homeobox-leucine zipper family protein / lipid-binding START domain-containing protein
Gh_A06G1925	36.23	13.63	-1.41	8.93857e-10	up	AT4G20140	Leucine-rich repeat transmembrane protein kinase
Gh_D08G1569	9.03	34.77	1.94	9.2149e-10	down	AT3G63470	serine carboxypeptidase-like 40
Gh_A04G0836	126.82	308.98	1.3	9.8674e-10	down	AT1G69870	nitrate transporter 1.7
Gh_D12G0419	5.67	14.91	1.38	1.03222e-09	down	AT1G30410	multidrug resistance-associated protein 13
Gh_A05G3846	6.9	18.23	1.39	1.03727e-09	down	AT1G79830	golgin candidate 5
Gh_D03G1419	52.38	132.88	1.32	1.10911e-09	down	AT1G63910	myb domain protein 103
Gh_A09G0916	11.17	2.55	-2.16	1.11341e-09	up	AT3G10230	lycopene cyclase
Gh_D12G1534	155.01	60.66	-1.37	1.1167e-09	up	AT2G02010	glutamate decarboxylase 4
Gh_D09G0815	36.6	91.41	1.3	1.13165e-09	down	AT1G80350	P-loop containing nucleoside triphosphate hydrolases superfamily protein
Gh_A13G2211	1.27	18.76	3.88	1.14082e-09	down	AT2G21300	ATP binding microtubule motor family protein
Gh_D06G0740	8.71	1.62	-2.48	1.1687e-09	up	AT1G72880	Survival protein SurE-like phosphatase/nucleotidase
Gh_A11G1730	1.4	8.31	2.58	1.1766e-09	down	AT4G36870	BEL1-like homeodomain 2
Gh_D11G1379	11.47	0.72	-4.43	1.22566e-09	up	AT4G33920	Protein phosphatase 2C family protein
Gh_A11G1469	36.51	850.15	4.54	1.22833e-09	down	AT5G15630	COBRA-like extracellular glycosyl-phosphatidyl inositol-anchored protein family
Gh_D01G1998	19.33	65	1.74	1.23193e-09	down	AT5G22400	Rho GTPase activating protein with PAK-box/P21-Rho-binding domain
Gh_A12G1093	9.68	32.44	1.72	1.23218e-09	down	AT2G47010
Gh_D03G1294	19.26	57.32	1.58	1.24508e-09	down	AT1G08010	GATA transcription factor 11
Gh_A01G0651	55.87	15.65	-1.83	1.24761e-09	up	AT3G20300	Protein of unknown function (DUF3537)
Gh_D11G3429	3.94	21.76	2.53	1.30823e-09	down	AT1G16850
Gh_A12G2465	6.15	19.28	1.65	1.35209e-09	down	AT1G18330	Homeodomain-like superfamily protein
Gh_A08G1599	69.42	170.52	1.3	1.36071e-09	down	AT1G62990	KNOTTED-like homeobox of Arabidopsis thaliana 7
Gh_A10G1668	44.54	117.79	1.4	1.36714e-09	down	AT3G61680	alpha/beta-Hydrolases superfamily protein
Gh_D08G1415	32.9	83.7	1.36	1.37572e-09	down	AT2G46225	ABI-1-like 1
Gh_D08G1067	240.94	93.09	-1.36	1.38284e-09	up	AT5G23940	HXXXD-type acyl-transferase family protein
Gh_D05G2225	22.87	5.79	-2	1.39743e-09	up	AT4G08300	nodulin MtN21 /EamA-like transporter family protein
Gh_D02G1606	12.27	35.13	1.51	1.49131e-09	down	AT1G67850	Protein of unknown function (DUF707)
Gh_D02G0338	3.75	15.37	2.03	1.53355e-09	down	AT2G33170	Leucine-rich repeat receptor-like protein kinase family protein
Gh_D08G2384	17.1	5.6	-1.61	1.56073e-09	up	AT3G17650	YELLOW STRIPE like 5
Gh_D08G2441	108.42	31.2	-1.78	1.61233e-09	up	AT1G34110	Leucine-rich receptor-like protein kinase family protein
Gh_D13G2261	21.57	162.82	2.91	1.62801e-09	down	AT5G12870	myb domain protein 46
Gh_A10G0286	49.89	15.08	-1.72	1.63107e-09	up	AT5G45920	SGNH hydrolase-type esterase superfamily protein
Gh_A02G0455	838.51	2033.47	1.3	1.66286e-09	down	AT3G06390	Uncharacterised protein family (UPF0497)
Gh_A10G0885	1857.14	409.78	-2.18	1.68643e-09	up
Gh_D05G2147	16.51	5.63	-1.58	1.77684e-09	up	AT4G09020	isoamylase 3
Gh_D10G0833	5.33	18.37	1.78	1.82203e-09	down	AT3G27470	Protein of unknown function (DUF707)
Gh_D02G0538	1860.2	728.94	-1.37	1.82602e-09	up	AT3G16640	translationally controlled tumor protein
Gh_A13G0568	68.75	302.68	2.13	1.89732e-09	down	AT4G35300	tonoplast monosaccharide transporter2
Gh_A03G0233	13.23	38.67	1.54	1.94297e-09	down	AT1G07120
Gh_D02G1928	7.13	18.38	1.35	2.02951e-09	down	AT1G50360	P-loop containing nucleoside triphosphate hydrolases superfamily protein
Gh_A01G0805	27.93	9.23	-1.6	2.18281e-09	up	AT3G12710	DNA glycosylase superfamily protein
Gh_A10G0201	10.91	30.45	1.45	2.18751e-09	down	AT4G21540	sphingosine kinase 1
Gh_A05G0721	13.46	40.41	1.56	2.32349e-09	down	AT2G28200	C2H2-type zinc finger family protein
Gh_D06G1136	10.18	34.48	1.75	2.35084e-09	down	AT2G18960	H(+)-ATPase 1
Gh_D11G0823	4.11	94.97	4.54	2.41643e-09	down	AT2G45040	Matrixin family protein
Gh_D08G2585	79.69	197.83	1.32	2.41643e-09	down
Gh_D08G1203	13.9	3.12	-2.2	2.41643e-09	up	AT4G10955	alpha/beta-Hydrolases superfamily protein
Gh_A08G1041	1.57	6.28	2.05	2.46448e-09	down	AT4G02100	Heat shock protein DnaJ with tetratricopeptide repeat
Gh_D11G0108	47.13	112.97	1.26	2.48162e-09	down	AT5G52510	SCARECROW-like 8
Gh_D07G1823	13.07	3.54	-1.9	2.49752e-09	up	AT3G02210	COBRA-like protein 1 precursor
Gh_A08G1850	37.72	134.41	1.8	2.50688e-09	down	AT4G15800	ralf-like 33
Gh_D06G0532	6.72	31.58	2.25	2.55631e-09	down	AT5G26860	lon protease 1
Gh_A03G1925	59.76	23.46	-1.36	2.61722e-09	up	AT2G34670	Protein of unknown function (DUF630 and DUF632)
Gh_D13G0142	32.31	5.06	-2.73	2.63695e-09	up	AT1G09320	agenet domain-containing protein
Gh_A07G1745	0.59	9.95	4.46	2.68383e-09	down	AT3G07680	emp24/gp25L/p24 family/GOLD family protein
Gh_A01G0313	16.93	6.23	-1.47	2.7246e-09	up	AT1G78580	trehalose-6-phosphate synthase
Gh_A07G0238	28.17	71.58	1.33	2.73046e-09	down	AT4G32140	EamA-like transporter family
Gh_A05G3860	44.85	13.52	-1.74	2.78941e-09	up	AT1G79910	Regulator of Vps4 activity in the MVB pathway protein
Gh_A02G0109	2.48	8.68	1.8	2.84597e-09	down	AT1G08760	Plant protein of unknown function (DUF936)
Gh_D09G1149	11.34	58.57	2.37	2.86747e-09	down	AT2G41770	Protein of unknown function (DUF288)
Gh_D05G1861	26.63	65.47	1.31	2.94104e-09	down	AT5G66730	C2H2-like zinc finger protein
Gh_D08G2759	53.07	128.84	1.26	2.95438e-09	down	AT4G08810	calcium ion binding
Gh_D05G3267	13.46	3.89	-1.81	3.08828e-09	up	AT1G78610	mechanosensitive channel of small conductance-like 6
Gh_A12G1430	8.14	21.9	1.41	3.12006e-09	down	AT1G10870	ARF-GAP domain 4
Gh_A13G1785	28.02	10.86	-1.38	3.12373e-09	up	AT5G20280	sucrose phosphate synthase 1F
Gh_D11G1626	30.04	550.46	4.19	3.15131e-09	down	AT5G15630	COBRA-like extracellular glycosyl-phosphatidyl inositol-anchored protein family
Gh_A03G0344	31.26	78.78	1.33	3.22471e-09	down	AT3G46440	UDP-XYL synthase 5
Gh_A05G1005	23.74	57.83	1.3	3.24465e-09	down	AT5G48930	hydroxycinnamoyl-CoA shikimate/quinate hydroxycinnamoyl transferase
Gh_D03G0777	1.89	8.78	2.22	3.25155e-09	down	AT5G42090	Lung seven transmembrane receptor family protein
Gh_D12G0776	13.85	3.16	-2.17	3.29405e-09	up	AT5G65420	CYCLIN D4;1
Gh_D12G1381	10.55	29.93	1.49	3.39924e-09	down	AT1G03520	Core-2/I-branching beta-1,6-N-acetylglucosaminyltransferase family protein
Gh_D11G2835	39.61	102.33	1.35	3.39924e-09	down	AT1G56720	Protein kinase superfamily protein
Gh_D04G1574	2838.92	1091.56	-1.35	3.39924e-09	up	AT2G14900	Gibberellin-regulated family protein
Gh_D11G2860	5.07	16.53	1.73	3.44351e-09	down	AT5G07610	F-box family protein
Gh_D05G1879	4.51	147.95	5.07	3.48206e-09	down	AT1G75050	Pathogenesis-related thaumatin superfamily protein
Gh_D05G1292	1729.79	4403.95	1.39	3.79793e-09	down	AT1G17620	Late embryogenesis abundant (LEA) hydroxyproline-rich glycoprotein family
Gh_A05G1821	22.77	59.24	1.35	3.99533e-09	down	AT3G01400	ARM repeat superfamily protein
Gh_D10G0214	164.82	389.35	1.24	4.21037e-09	down	AT2G20760	Clathrin light chain protein
Gh_D05G1367	5.85	0.15	-5.77	4.25919e-09	up	AT5G23570	XS domain-containing protein / XS zinc finger domain-containing protein-related
Gh_D06G2288	9.64	36.7	1.94	4.28472e-09	down	AT4G35020	RAC-like 3
Gh_D08G1428	4.12	10.18	1.29	4.32257e-09	down	AT2G45540	WD-40 repeat family protein / beige-related
Gh_D12G2816	89.79	26.25	-1.8	4.47587e-09	up
Gh_D04G0880	46.45	111.53	1.26	4.64034e-09	down	AT2G35940	BEL1-like homeodomain 1
Gh_D10G1114	149.21	357.4	1.26	4.98431e-09	down	AT5G58300	Leucine-rich repeat protein kinase family protein
Gh_D10G0861	11	1.53	-2.94	5.03261e-09	up	AT4G35100	plasma membrane intrinsic protein 3
Gh_A05G3835	1.15	9.42	3.09	5.05289e-09	down	AT1G15260
Gh_D13G1792	7.41	2.01	-1.9	5.10276e-09	up	AT3G04470	Ankyrin repeat family protein
Gh_A02G1305	10.91	3.89	-1.48	5.11482e-09	up	AT4G39400	Leucine-rich receptor-like protein kinase family protein
Gh_D11G0395	5.96	46.76	3	5.322e-09	down	AT4G24910	Protein of unknown function (DUF579)
Gh_D02G1423	35.73	86.94	1.3	5.32704e-09	down	AT2G01660	plasmodesmata-located protein 6
Gh_A11G1983	1.15	8.62	2.94	5.40027e-09	down	AT5G43120	ARM-repeat/Tetratricopeptide repeat (TPR)-like protein
Gh_A01G0745	1.72	5.47	1.67	5.61733e-09	down	AT3G44730	kinesin-like protein 1
Gh_D08G2241	36.65	10.63	-1.78	6.09445e-09	up	AT3G05200	RING/U-box superfamily protein
Gh_A05G0507	108.48	42.98	-1.34	6.24335e-09	up	AT2G24800	Peroxidase superfamily protein
Gh_D10G0081	105.34	30.97	-1.81	6.35566e-09	up	AT2G35760	Uncharacterised protein family (UPF0497)
Gh_D04G1616	2.24	14.78	2.83	6.77947e-09	down	AT2G21110	Disease resistance-responsive (dirigent-like protein) family protein
Gh_A04G0979	14.21	37.31	1.38	7.00349e-09	down	AT5G64300	GTP cyclohydrolase II
Gh_D09G1173	239.98	585	1.28	7.1513e-09	down	AT3G20860	NIMA-related kinase 5
Gh_A02G1349	34.26	83.15	1.27	7.36282e-09	down	AT5G16880	Target of Myb protein 1
Gh_A07G0243	131.95	36.99	-1.84	7.69031e-09	up	AT5G25265
Gh_A06G0302	6.23	0.87	-2.92	7.79439e-09	up	AT1G78100	F-box family protein
Gh_Sca013618G01	11.19	34.16	1.63	7.87648e-09	down	AT3G44260	Polynucleotidyl transferase, ribonuclease H-like superfamily protein
Gh_A05G1850	8.6	2.09	-2.06	7.88974e-09	up	AT1G58440	FAD/NAD(P)-binding oxidoreductase family protein
Gh_A01G1456	2.29	8.47	1.89	8.03592e-09	down	AT1G20550	O-fucosyltransferase family protein
Gh_D08G1170	34.18	10.57	-1.7	8.20048e-09	up	AT1G64710	GroES-like zinc-binding dehydrogenase family protein
Gh_D08G2625	9.26	29.07	1.64	8.20271e-09	down	AT4G30900	DNAse I-like superfamily protein
Gh_A10G2327	8.52	1.79	-2.31	8.44519e-09	up	AT2G31810	ACT domain-containing small subunit of acetolactate synthase protein
Gh_A05G0509	4.91	71.84	3.9	8.69371e-09	down	AT5G10770	Eukaryotic aspartyl protease family protein
Gh_D09G2220	5.49	16.6	1.56	8.8993e-09	down	AT4G14350	AGC (cAMP-dependent, cGMP-dependent and protein kinase C) kinase family protein
Gh_A07G2129	15.65	2.19	-2.91	8.94778e-09	up	AT4G25040	Uncharacterised protein family (UPF0497)
Gh_D12G1453	6.15	1.49	-2.08	8.9793e-09	up	AT1G70520	cysteine-rich RLK (RECEPTOR-like protein kinase) 2
Gh_D13G1851	1.99	10.38	2.38	9.08936e-09	down	AT1G09570	phytochrome A
Gh_D10G0475	101.9	41.81	-1.29	9.29501e-09	up	AT1G17260	autoinhibited H(+)-ATPase isoform 10
Gh_A04G0301	29.21	153.63	2.37	9.32874e-09	down	AT3G15220	Protein kinase superfamily protein
Gh_D05G1870	2.39	13	2.43	9.34027e-09	down	AT1G75100	J-domain protein required for chloroplast accumulation response 1
Gh_A06G0532	21.39	53.15	1.29	9.84121e-09	down	AT4G32350	Regulator of Vps4 activity in the MVB pathway protein
Gh_D11G1745	3.71	11.51	1.64	1.00136e-08	down	AT2G17760	Eukaryotic aspartyl protease family protein
Gh_D08G0686	9.04	56.1	2.64	1.00576e-08	down	AT3G63280	NIMA-related kinase 4
Gh_A05G3411	7.38	1.88	-2.02	1.00848e-08	up	AT5G04550	Protein of unknown function (DUF668)
Gh_A06G0100	4.48	20.1	2.17	1.04911e-08	down	AT1G75020	lysophosphatidyl acyltransferase 4
Gh_A12G1384	20.81	2.48	-3.23	1.05986e-08	up	AT1G71050	Heavy metal transport/detoxification superfamily protein
Gh_D13G0228	8.9	2.48	-1.85	1.05986e-08	up	AT2G38970	Zinc finger (C3HC4-type RING finger) family protein
Gh_A13G1672	2.53	13.5	2.4	1.06747e-08	down	AT3G43210	ATP binding microtubule motor family protein
Gh_A04G0861	442.06	1021.32	1.23	1.08154e-08	down	AT5G13170	senescence-associated gene 29
Gh_A10G1974	21.66	5.44	-2	1.10144e-08	up	AT3G55460	SC35-like splicing factor 30
Gh_D12G1081	11.09	40.45	1.9	1.13447e-08	down	AT3G61460	brassinosteroid-responsive RING-H2
Gh_D12G1038	0.38	6.72	4.54	1.16254e-08	down	AT1G12600	UDP-N-acetylglucosamine (UAA) transporter family
Gh_A12G2074	23.85	5.84	-2.02	1.16254e-08	up	AT3G61230	GATA type zinc finger transcription factor family protein
Gh_A07G1204	45.64	108.14	1.27	1.17135e-08	down	AT1G09540	myb domain protein 61
Gh_D11G0323	18.29	5.01	-1.88	1.18593e-08	up	AT3G47730	ATP-binding cassette A2
Gh_A12G1252	5.43	17.51	1.67	1.19344e-08	down	AT1G03520	Core-2/I-branching beta-1,6-N-acetylglucosaminyltransferase family protein
Gh_D02G1547	7.35	17.93	1.29	1.19983e-08	down	AT1G27850
Gh_A08G1396	320.74	96.42	-1.69	1.20444e-08	up	AT2G35470
Gh_A05G3123	9.57	1.18	-3.22	1.22828e-08	up	AT5G14750	myb domain protein 66
Gh_A05G3397	23.99	57.06	1.27	1.27675e-08	down	AT5G04190	phytochrome kinase substrate 4
Gh_D09G1575	17.65	5.78	-1.63	1.34934e-08	up	AT4G33070	Thiamine pyrophosphate dependent pyruvate decarboxylase family protein
Gh_A05G1263	7.88	21.45	1.45	1.35574e-08	down	AT2G34410	O-acetyltransferase family protein
Gh_D09G0247	28.36	71.18	1.33	1.36338e-08	down	AT5G14880	Potassium transporter family protein
Gh_A12G1076	162.35	496.81	1.63	1.36568e-08	down	AT3G62020	germin-like protein 10
Gh_D04G1413	99.87	246.11	1.29	1.37975e-08	down	AT3G51000	alpha/beta-Hydrolases superfamily protein
Gh_D13G2434	136.69	486.97	1.83	1.40675e-08	down	AT2G28110	Exostosin family protein
Gh_A08G2353	26.18	2.1	-3.71	1.4285e-08	up	AT1G06980
Gh_A09G0888	4.24	19.73	2.24	1.4605e-08	down	AT2G38640	Protein of unknown function (DUF567)
Gh_D03G0923	44.65	106.75	1.25	1.47127e-08	down	AT5G60850	OBF binding protein 4
Gh_D06G0142	33.94	428.2	3.66	1.47193e-08	down	AT4G33330	plant glycogenin-like starch initiation protein 3
Gh_A03G0786	119.38	49.23	-1.28	1.48199e-08	up	AT1G17840	white-brown complex homolog protein 11
Gh_D12G2073	18.34	45.96	1.32	1.48262e-08	down	AT5G46750	ARF-GAP domain 9
Gh_A02G1666	21.36	8.27	-1.39	1.51113e-08	up	AT2G27090	Protein of unknown function (DUF630 and DUF632)
Gh_A09G0860	7.7	30.02	2	1.56541e-08	down	AT1G80650	RNAse THREE-like protein 1
Gh_D07G1991	6.76	27.68	2.09	1.56541e-08	down	AT2G43060	ILI1 binding bHLH 1
Gh_D11G2398	106.72	42.92	-1.34	1.56541e-08	up	AT5G32450	RNA binding (RRM/RBD/RNP motifs) family protein
Gh_D12G2437	12.78	33.03	1.35	1.57469e-08	down	AT3G48950	Pectin lyase-like superfamily protein
Gh_A01G1534	37.48	13.09	-1.5	1.58389e-08	up	AT1G58100	TCP family transcription factor
Gh_D07G1922	16.65	41.51	1.34	1.58389e-08	down	AT2G04850	Auxin-responsive family protein
Gh_D05G3700	28.55	86.44	1.58	1.59282e-08	down	AT4G26510	uridine kinase-like 4
Gh_A09G1947	188.67	77.94	-1.3	1.62912e-08	up	AT4G14550	indole-3-acetic acid inducible 14
Gh_D01G0224	19.33	47.74	1.29	1.64264e-08	down	AT4G14500	Polyketide cyclase/dehydrase and lipid transport superfamily protein
Gh_D09G1820	4.01	14.58	1.86	1.64264e-08	down	AT5G53340	Galactosyltransferase family protein
Gh_D13G1237	95.8	411.08	2.14	1.66769e-08	down	AT1G33800	Protein of unknown function (DUF579)
Gh_D04G1278	6.59	51.59	2.97	1.67216e-08	down	AT5G01360	Plant protein of unknown function (DUF828)
Gh_D05G1958	7.24	1.15	-2.66	1.67894e-08	up	AT4G36930	basic helix-loop-helix (bHLH) DNA-binding superfamily protein
Gh_A12G2177	6.96	1.38	-2.36	1.70345e-08	up	AT4G24150	growth-regulating factor 8
Gh_A02G1444	58.73	134.52	1.2	1.79741e-08	down	AT5G65910	BSD domain-containing protein
Gh_D09G0990	10.91	3.39	-1.71	1.85857e-08	up	AT5G20950	Glycosyl hydrolase family protein
Gh_A03G1743	11.8	54.19	2.18	1.8665e-08	down	AT2G16430	purple acid phosphatase 10
Gh_A05G1126	12.29	32.98	1.44	1.87129e-08	down	AT3G13890	myb domain protein 26
Gh_D12G1818	51.78	20.54	-1.34	1.89754e-08	up	AT5G60920	COBRA-like extracellular glycosyl-phosphatidyl inositol-anchored protein family
Gh_D13G1945	83.38	190.46	1.19	1.91312e-08	down	AT5G10840	Endomembrane protein 70 protein family
Gh_D03G0831	13.16	4.16	-1.67	2.07118e-08	up	AT1G33240	GT-2-like 1
Gh_A08G0272	10.31	25.45	1.3	2.15297e-08	down	AT3G60860	SEC7-like guanine nucleotide exchange family protein
Gh_A09G0249	2.05	14.79	2.86	2.15591e-08	down	AT5G14880	Potassium transporter family protein
Gh_D08G2324	13.69	48.17	1.83	2.18624e-08	down	AT5G17850	Sodium/calcium exchanger family protein
Gh_A05G0813	4.78	16.42	1.78	2.30516e-08	down	AT5G02390	Protein of unknown function (DUF3741)
Gh_D11G2977	27.36	63.46	1.21	2.31212e-08	down	AT3G14720	MAP kinase 19
Gh_A01G0934	310.78	117.61	-1.41	2.31262e-08	up	AT1G19530
Gh_D11G2138	7.95	0.92	-3.26	2.32482e-08	up	AT5G65340	Protein of unknown function, DUF617
Gh_D13G0255	33.43	13.15	-1.36	2.34797e-08	up	AT3G19820	cell elongation protein / DWARF1 / DIMINUTO (DIM)
Gh_D11G0515	7.41	19.46	1.4	2.41082e-08	down	AT3G50050	Eukaryotic aspartyl protease family protein
Gh_D06G0497	53.79	123.45	1.19	2.55188e-08	down	AT5G35200	ENTH/ANTH/VHS superfamily protein
Gh_A13G0282	9.38	2.48	-1.93	2.56822e-08	up	AT2G21370	xylulose kinase-1
Gh_D07G1024	6.95	1.9	-1.86	2.569e-08	up	AT5G58620	zinc finger (CCCH-type) family protein
Gh_D07G1477	54.19	14.57	-1.88	2.64577e-08	up	AT3G60520
Gh_D11G3297	17.69	44.67	1.33	2.65178e-08	down	AT2G37585	Core-2/I-branching beta-1,6-N-acetylglucosaminyltransferase family protein
Gh_A01G1184	23.68	7.36	-1.7	2.70844e-08	up	AT1G14700	purple acid phosphatase 3
Gh_D02G1722	35.77	12.47	-1.52	2.75087e-08	up	AT1G10350	DNAJ heat shock family protein
Gh_D12G0366	5.52	23.11	2.07	2.77287e-08	down	AT4G35260	isocitrate dehydrogenase 1
Gh_D10G1151	15.69	61.24	1.97	2.83217e-08	down	AT5G01830	ARM repeat superfamily protein
Gh_D07G1154	43.22	14.9	-1.55	2.84561e-08	up	AT3G09690	alpha/beta-Hydrolases superfamily protein
Gh_D11G0582	14.96	5.85	-1.34	2.97657e-08	up	AT4G26540	Leucine-rich repeat receptor-like protein kinase family protein
Gh_A01G1682	0.59	5.71	3.51	3.01184e-08	down	AT2G41120
Gh_D03G0971	149.43	36.68	-2.03	3.17312e-08	up	AT1G67750	Pectate lyase family protein
Gh_D06G0832	55.29	131.53	1.24	3.212e-08	down	AT3G43190	sucrose synthase 4
Gh_D11G0781	25.93	82.34	1.66	3.2316e-08	down	AT3G51990	Protein kinase superfamily protein
Gh_D09G0183	35.84	88.87	1.3	3.27993e-08	down	AT1G14340	RNA-binding (RRM/RBD/RNP motifs) family protein
Gh_D07G1394	18.16	69.9	2.01	3.2841e-08	down	AT3G61640	arabinogalactan protein 20
Gh_D08G1890	19.92	88.01	2.16	3.28535e-08	down	AT1G12500	Nucleotide-sugar transporter family protein
Gh_A02G1423	0	13.21	#VALUE!	3.34809e-08	down
Gh_A03G2085	1.16	8.57	2.96	3.43678e-08	down	AT3G55530	RING/U-box superfamily protein
Gh_D05G3559	0.95	5.8	2.66	3.50175e-08	down	AT1G28570	SGNH hydrolase-type esterase superfamily protein
Gh_A02G1530	11.09	29.57	1.38	3.50392e-08	down	AT3G50390	Transducin/WD40 repeat-like superfamily protein
Gh_A10G1747	8.88	1	-3.29	3.5043e-08	up	AT2G25320	TRAF-like family protein
Gh_A10G2253	12.58	104.19	3.11	3.54237e-08	down	AT1G17620	Late embryogenesis abundant (LEA) hydroxyproline-rich glycoprotein family
Gh_D04G1649	0.2	5.98	6.26	3.54723e-08	down	AT2G21110	Disease resistance-responsive (dirigent-like protein) family protein
Gh_D12G2210	10.33	27.17	1.37	3.5506e-08	down	AT1G12430	armadillo repeat kinesin 3
Gh_A11G2446	21.98	57.07	1.36	3.59371e-08	down	AT4G15920	Nodulin MtN3 family protein
Gh_A11G1518	17.31	42.12	1.28	3.59371e-08	down	AT5G16150	plastidic GLC translocator
Gh_D13G0598	18.37	5.83	-1.68	3.65814e-08	up	AT1G50360	P-loop containing nucleoside triphosphate hydrolases superfamily protein
Gh_A10G0126	12.56	2.72	-2.24	3.67359e-08	up	AT1G50660
Gh_D11G1145	32.56	90.05	1.5	3.69894e-08	down	AT2G16760	Calcium-dependent phosphotriesterase superfamily protein
Gh_D02G1312	4.94	15.36	1.62	3.76555e-08	down	AT1G69040	ACT domain repeat 4
Gh_D05G1143	1.45	8.2	2.57	3.83624e-08	down	AT1G80730	zinc-finger protein 1
Gh_D08G2355	12.22	2.78	-2.15	3.85237e-08	up	AT3G03050	cellulose synthase-like D3
Gh_D12G1636	3.63	36.94	3.38	3.9093e-08	down	AT1G26820	ribonuclease 3
Gh_D13G0880	37.9	12.36	-1.63	3.95906e-08	up	AT1G69080	Adenine nucleotide alpha hydrolases-like superfamily protein
Gh_D11G1587	62.9	22.5	-1.43	4.00381e-08	up	AT4G36180	Leucine-rich receptor-like protein kinase family protein
Gh_D13G0160	30.03	12.04	-1.34	4.1334e-08	up	AT2G40140	zinc finger (CCCH-type) family protein
Gh_A12G1512	59.5	138.64	1.22	4.1921e-08	down	AT1G26820	ribonuclease 3
Gh_A09G2475	4.44	13.04	1.55	4.1921e-08	down	AT3G47340	glutamine-dependent asparagine synthase 1
Gh_D05G1675	30.03	68.82	1.2	4.43456e-08	down	AT4G16490	ARM repeat superfamily protein
Gh_Sca005431G01	23.81	10.03	-1.26	4.44706e-08	up	AT5G64440	fatty acid amide hydrolase
Gh_D11G0695	18.63	48.79	1.38	4.48869e-08	down	AT3G56190	alpha-soluble NSF attachment protein 2
Gh_A12G1639	4.4	13.37	1.6	4.51635e-08	down	AT5G07830	glucuronidase 2
Gh_D05G1987	165.04	369.76	1.19	4.55537e-08	down	AT1G47200	WPP domain protein 2
Gh_D08G2126	35.03	13.02	-1.45	4.65285e-08	up	AT5G60800	Heavy metal transport/detoxification superfamily protein
Gh_D09G1490	224.02	503.12	1.16	4.66483e-08	down	AT3G53620	pyrophosphorylase 4
Gh_D05G1231	74.66	16.56	-2.18	4.76624e-08	up	AT1G79910	Regulator of Vps4 activity in the MVB pathway protein
Gh_A10G1937	163.99	365.68	1.16	4.77857e-08	down	AT2G28760	UDP-XYL synthase 6
Gh_A02G0258	9.03	36.15	1.96	4.8602e-08	down	AT2G29420	glutathione S-transferase tau 7
Gh_A11G1582	11.09	34.54	1.64	5.02431e-08	down	AT4G35840	RING/U-box superfamily protein
Gh_A02G1529	9.87	23.65	1.24	5.04307e-08	down	AT2G23460	extra-large G-protein 1
Gh_A12G2609	25.5	58.91	1.18	5.04819e-08	down	AT2G38040	acetyl Co-enzyme a carboxylase carboxyltransferase alpha subunit
Gh_A05G2289	9.52	43.74	2.2	5.11756e-08	down	AT1G78140	S-adenosyl-L-methionine-dependent methyltransferases superfamily protein
Gh_D08G0260	5.99	1.32	-2.23	5.11768e-08	up	AT5G53760	Seven transmembrane MLO family protein
Gh_D08G2281	19.48	46.87	1.25	5.15461e-08	down	AT1G54460	TPX2 (targeting protein for Xklp2) protein family
Gh_Sca006294G01	14.69	38.78	1.37	5.17779e-08	down	AT5G01850	Protein kinase superfamily protein
Gh_D12G1314	9.07	3.18	-1.52	5.24801e-08	up	AT2G47680	zinc finger (CCCH type) helicase family protein
Gh_D12G2508	1.59	7.11	2.14	5.27784e-08	down	AT5G51760	Protein phosphatase 2C family protein
Gh_D05G1691	11.32	28.38	1.35	5.60153e-08	down	AT5G47780	galacturonosyltransferase 4
Gh_A04G0627	55.12	169.18	1.54	5.6221e-08	down	AT2G37195
Gh_A12G0288	9.21	23.57	1.39	5.69387e-08	down	AT1G10790
Gh_A07G0633	9.73	110.59	3.56	5.7219e-08	down	AT5G61340
Gh_D08G2174	201.68	42.18	-2.27	5.77431e-08	up	AT1G09310	Protein of unknown function, DUF538
Gh_A06G1599	3.73	33.7	3.18	5.88719e-08	down	AT1G30620	NAD(P)-binding Rossmann-fold superfamily protein
Gh_D01G0035	26.89	64.1	1.23	5.91039e-08	down	AT4G34640	squalene synthase 1
Gh_A06G0447	143.77	325.64	1.18	5.96701e-08	down	AT1G15690	Inorganic H pyrophosphatase family protein
Gh_A11G0084	0.43	18.77	5.7	6.16488e-08	down	AT5G07220	BCL-2-associated athanogene 3
Gh_A06G1242	29.57	84.58	1.54	6.25626e-08	down	AT5G50420	O-fucosyltransferase family protein
Gh_D06G0698	559.48	239.61	-1.28	6.25626e-08	up	AT4G26230	Ribosomal protein L31e family protein
Gh_D07G1237	59.16	25.41	-1.24	6.28532e-08	up	AT5G12950	Putative glycosyl hydrolase of unknown function (DUF1680)
Gh_D02G1819	8.36	22.07	1.39	6.31439e-08	down	AT4G28370	RING/U-box superfamily protein
Gh_D05G1569	94.96	39.93	-1.26	6.32242e-08	up	AT1G61260	Protein of unknown function (DUF761)
Gh_A02G0188	62.56	25.8	-1.27	6.3458e-08	up	AT3G23820	UDP-D-glucuronate 4-epimerase 6
Gh_D08G1348	49.59	124.27	1.34	6.3458e-08	down	AT1G02500	S-adenosylmethionine synthetase 1
Gh_D08G1945	12.8	38.13	1.56	6.37265e-08	down	AT4G20140	Leucine-rich repeat transmembrane protein kinase
Gh_A12G1487	9.28	24.35	1.37	6.40171e-08	down	AT1G26610	C2H2-like zinc finger protein
Gh_A01G2120	52.31	18.14	-1.55	6.49294e-08	up
Gh_D01G0510	94.28	290.17	1.6	6.51222e-08	down	AT4G27435	Protein of unknown function (DUF1218)
Gh_D02G2177	30.73	136.95	2.13	6.56271e-08	down	AT2G16430	purple acid phosphatase 10
Gh_D02G1202	71.91	30.56	-1.23	6.72688e-08	up	AT1G17840	white-brown complex homolog protein 11
Gh_A03G0484	81.52	29.84	-1.46	6.77368e-08	up	AT1G01630	Sec14p-like phosphatidylinositol transfer family protein
Gh_A09G0848	49.05	19.39	-1.34	6.77368e-08	up	AT2G29980	fatty acid desaturase 3
Gh_D07G1265	0.47	7.86	4.73	6.90701e-08	down	AT4G02090
Gh_D07G1078	1.81	6.94	1.97	7.04195e-08	down	AT1G08320	bZIP transcription factor family protein
Gh_D09G0912	5.55	22.28	2	7.09017e-08	down	AT2G38640	Protein of unknown function (DUF567)
Gh_D02G0393	48.05	12.01	-2.01	7.19894e-08	up	AT3G22810	Plant protein of unknown function (DUF828) with plant pleckstrin homology-like region
Gh_A12G1366	4.11	13.43	1.73	7.46513e-08	down	AT1G67510	Leucine-rich repeat protein kinase family protein
Gh_A13G2024	4.64	16.96	1.86	7.67923e-08	down	AT3G45090	P-loop containing nucleoside triphosphate hydrolases superfamily protein
Gh_A11G0394	84.58	28.03	-1.62	7.67923e-08	up	AT2G17850	Rhodanese/Cell cycle control phosphatase superfamily protein
Gh_A09G1837	11.68	3.28	-1.84	7.69068e-08	up	AT4G00440	Protein of unknown function (DUF3741)
Gh_D05G3895	57.79	22.92	-1.34	7.82668e-08	up	AT3G46200	nudix hydrolase homolog 9
Gh_A12G2317	8.03	2.05	-1.99	7.85844e-08	up	AT3G49050	alpha/beta-Hydrolases superfamily protein
Gh_D01G1035	2.67	9.44	1.83	7.91629e-08	down	AT3G19540	Protein of unknown function (DUF620)
Gh_A05G1124	23.77	6.25	-1.93	8.08466e-08	up	AT1G72970	Glucose-methanol-choline (GMC) oxidoreductase family protein
Gh_D12G0333	9.48	24.73	1.37	8.11049e-08	down	AT4G38500	Protein of unknown function (DUF616)
Gh_A03G0359	46.9	16.79	-1.48	8.24487e-08	up	AT2G39700	expansin A4
Gh_D01G1302	14.32	32.42	1.16	8.45512e-08	down	AT2G35110	transcription activators
Gh_A09G0208	135.24	336.29	1.31	8.51033e-08	down	AT3G47950	H(+)-ATPase 4
Gh_A10G1324	12.86	41.43	1.69	8.56117e-08	down	AT5G01830	ARM repeat superfamily protein
Gh_D09G1272	9.72	25.34	1.36	8.71058e-08	down	AT5G52340	exocyst subunit exo70 family protein A2
Gh_A06G1845	3.65	17.91	2.3	8.72406e-08	down	AT2G16400	BEL1-like homeodomain 7
Gh_Sca005608G01	7.87	2.42	-1.73	8.78608e-08	up	AT1G60500	Dynamin related protein 4C
Gh_D12G0773	53.36	19.43	-1.46	8.80772e-08	up	AT4G24380
Gh_D05G1397	40.04	9.79	-2.02	8.95258e-08	up	AT2G35150	EXORDIUM like 1
Gh_A11G0980	78.26	174.56	1.15	8.96393e-08	down	AT2G47180	galactinol synthase 1
Gh_D05G0005	32.27	12.4	-1.39	9.08698e-08	up	AT5G56530	Protein of Unknown Function (DUF239)
Gh_D13G1725	13.57	5.08	-1.42	9.08788e-08	up	AT5G07280	Leucine-rich repeat transmembrane protein kinase
Gh_A07G1847	21.05	46.42	1.15	9.24984e-08	down	AT2G20190	CLIP-associated protein
Gh_D11G1294	8.88	0.34	-5.8	9.25165e-08	up	AT3G22600	Bifunctional inhibitor/lipid-transfer protein/seed storage 2S albumin superfamily protein
Gh_A09G1598	51.62	16.78	-1.59	9.69432e-08	up	AT3G18490	Eukaryotic aspartyl protease family protein
Gh_A13G1686	40.26	15.59	-1.37	9.80509e-08	up	AT3G45310	Cysteine proteinases superfamily protein
Gh_A05G0107	2.74	15.31	2.51	9.81252e-08	down	AT2G30300	Major facilitator superfamily protein
Gh_A05G3614	18.86	7.5	-1.33	9.81252e-08	up	AT1G14040	EXS (ERD1/XPR1/SYG1) family protein
Gh_A11G1281	15.04	37.16	1.31	9.95272e-08	down	AT3G25030	RING/U-box superfamily protein
Gh_D06G1972	7.82	1.26	-2.73	9.95272e-08	up	AT1G80640	Protein kinase superfamily protein
Gh_A12G1571	1.06	6.92	2.79	9.97492e-08	down	AT3G25640	Protein of unknown function, DUF617
Gh_A13G0283	125.19	54.46	-1.22	1.02033e-07	up	AT4G39050	Kinesin motor family protein
Gh_A11G3283	25.87	58.35	1.17	1.03948e-07	down	AT3G14720	MAP kinase 19
Gh_D01G2159	2.98	50.93	4.8	1.04979e-07	down	AT5G02090
Gh_A04G1396	4.1	24.24	2.55	1.0715e-07	down	AT2G39800	delta1-pyrroline-5-carboxylate synthase 1
Gh_D11G3503	6.41	17.88	1.52	1.07584e-07	down	AT4G12730	FASCICLIN-like arabinogalactan 2
Gh_D07G0121	3.15	9.1	1.54	1.09646e-07	down	AT1G19110	inter-alpha-trypsin inhibitor heavy chain-related
Gh_A13G0177	8.19	1.94	-2.14	1.10493e-07	up	AT4G00390	DNA-binding storekeeper protein-related transcriptional regulator
Gh_D13G1666	6.25	17.59	1.49	1.11165e-07	down	AT3G02990	heat shock transcription factor A1E
Gh_D05G2541	11.35	2.1	-2.5	1.11165e-07	up	AT1G22330	RNA-binding (RRM/RBD/RNP motifs) family protein
Gh_D07G1713	21.47	78.96	1.89	1.11653e-07	down	AT2G32520	alpha/beta-Hydrolases superfamily protein
Gh_D03G0198	0.85	6.05	2.91	1.14153e-07	down	AT3G50620	P-loop containing nucleoside triphosphate hydrolases superfamily protein
Gh_A08G1085	1.46	23	4.06	1.1483e-07	down	AT2G41610
Gh_D04G1945	8.21	32.65	1.97	1.1483e-07	down	AT3G54290
Gh_A01G0494	179.41	405.08	1.16	1.15364e-07	down	AT4G27435	Protein of unknown function (DUF1218)
Gh_A03G1703	9.03	24.66	1.45	1.16353e-07	down	AT1G58110	Basic-leucine zipper (bZIP) transcription factor family protein
Gh_A08G0929	10.26	27.13	1.42	1.175e-07	down	AT5G54160	O-methyltransferase 1
Gh_A13G0445	3.61	36.96	3.45	1.18257e-07	down
Gh_D12G1439	48.2	18.91	-1.36	1.18459e-07	up	AT1G70330	equilibrative nucleotide transporter 1
Gh_D07G2339	11.37	1.43	-3.15	1.18692e-07	up	AT4G25040	Uncharacterised protein family (UPF0497)
Gh_D12G0289	67.69	8.45	-2.99	1.18872e-07	up	AT1G75590	SAUR-like auxin-responsive protein family
Gh_A03G1434	13.52	34.47	1.34	1.19236e-07	down	AT3G22104	Phototropic-responsive NPH3 family protein
Gh_A03G1504	102.38	229.17	1.18	1.19575e-07	down	AT4G35320
Gh_A10G1905	26.65	7.23	-1.9	1.19801e-07	up	AT5G04530	3-ketoacyl-CoA synthase 19
Gh_D13G0048	4.84	35.15	2.85	1.20844e-07	down	AT3G61790	Protein with RING/U-box and TRAF-like domains
Gh_A11G0766	20.25	55.54	1.47	1.23972e-07	down	AT5G35730	EXS (ERD1/XPR1/SYG1) family protein
Gh_A12G0354	9	22.8	1.32	1.24078e-07	down	AT3G16620	translocon outer complex protein 120
Gh_D13G2292	9.36	1.96	-2.31	1.2437e-07	up	AT3G05600	alpha/beta-Hydrolases superfamily protein
Gh_D13G0093	20.79	4.63	-2.2	1.2486e-07	up	AT5G04830	Nuclear transport factor 2 (NTF2) family protein
Gh_D01G0671	39.32	3.76	-3.54	1.28064e-07	up	AT3G20300	Protein of unknown function (DUF3537)
Gh_D07G2265	15.55	4.95	-1.65	1.32874e-07	up	AT2G16890	UDP-Glycosyltransferase superfamily protein
Gh_A09G1266	5.65	1.63	-1.81	1.34273e-07	up	AT5G46330	Leucine-rich receptor-like protein kinase family protein
Gh_D11G0388	29.06	10.92	-1.42	1.34757e-07	up	AT1G24400	lysine histidine transporter 2
Gh_D11G1144	19.32	59.22	1.6	1.38797e-07	down	AT2G16760	Calcium-dependent phosphotriesterase superfamily protein
Gh_A04G0832	79.96	32.69	-1.3	1.40699e-07	up	AT1G10370	Glutathione S-transferase family protein
Gh_A11G1592	5.8	30.32	2.38	1.40735e-07	down	AT4G35920	PLAC8 family protein
Gh_D05G0390	13.57	189.28	3.82	1.42415e-07	down	AT1G02180	ferredoxin-related
Gh_D12G0277	5.16	12.46	1.26	1.43672e-07	down	AT1G62020	Coatomer, alpha subunit
Gh_D08G2130	10.34	2.52	-2.06	1.45675e-07	up	AT2G36870	xyloglucan endotransglucosylase/hydrolase 32
Gh_D12G1656	3.96	10.56	1.41	1.45725e-07	down	AT3G17900
Gh_A03G1103	16.86	46.72	1.46	1.45935e-07	down	AT1G67400	ELMO/CED-12 family protein
Gh_D02G0507	156.55	429.75	1.48	1.46724e-07	down	AT3G06390	Uncharacterised protein family (UPF0497)
Gh_D11G0351	2.3	45.14	4.36	1.49088e-07	down	AT5G61340
Gh_A07G1949	41.28	94.2	1.19	1.53776e-07	down	AT1G03900	non-intrinsic ABC protein 4
Gh_A12G1644	1.83	18.07	3.32	1.54492e-07	down	AT5G58750	NAD(P)-binding Rossmann-fold superfamily protein
Gh_D11G1805	1.61	36.03	4.51	1.54667e-07	down	AT4G36220	ferulic acid 5-hydroxylase 1
Gh_A07G0018	5.01	11.25	1.14	1.56586e-07	down	AT4G31570
Gh_A05G1510	98.03	37.31	-1.37	1.66607e-07	up	AT4G16380	Heavy metal transport/detoxification superfamily protein
Gh_A01G0233	133.99	57.3	-1.29	1.66737e-07	up
Gh_A11G1058	1.72	6.74	1.96	1.67947e-07	down	AT1G02970	WEE1 kinase homolog
Gh_A09G1716	2.44	9.87	2.02	1.74222e-07	down	AT5G53340	Galactosyltransferase family protein
Gh_D01G1328	366.07	161.85	-1.19	1.75499e-07	up	AT1G14700	purple acid phosphatase 3
Gh_D09G1106	8.26	32.19	1.92	1.75598e-07	down	AT1G71910
Gh_A12G1090	9.33	3.48	-1.44	1.76567e-07	up	AT4G01820	P-glycoprotein 3
Gh_D06G0465	12.43	32.02	1.35	1.77482e-07	down	AT2G25620	DNA-binding protein phosphatase 1
Gh_A11G3303	13.71	34.26	1.34	1.78328e-07	down	AT3G57070	Glutaredoxin family protein
Gh_D08G0365	6.85	15.54	1.17	1.79413e-07	down	AT3G60860	SEC7-like guanine nucleotide exchange family protein
Gh_A05G0556	15.49	4.44	-1.78	1.80043e-07	up	AT1G07250	UDP-glucosyl transferase 71C4
Gh_A12G1318	14.38	3.97	-1.89	1.85152e-07	up	AT1G23550	similar to RCD one 2
Gh_D12G1919	38.77	91.38	1.24	1.90006e-07	down	AT5G61840	Exostosin family protein
Gh_D05G1729	586.15	1311.95	1.14	1.90164e-07	down
Gh_A10G2346	12.22	29.07	1.23	1.90763e-07	down	AT5G04220	Calcium-dependent lipid-binding (CaLB domain) family protein
Gh_D07G0042	35.23	11.19	-1.67	1.91174e-07	up	AT5G44700	Leucine-rich repeat transmembrane protein kinase
Gh_A12G1067	19.21	97.66	2.38	1.93064e-07	down	AT4G01575	serine protease inhibitor, Kazal-type family protein
Gh_D13G0476	19.71	7.82	-1.36	1.93998e-07	up	AT1G11300	protein serine/threonine kinases;protein kinases;ATP binding;sugar binding;kinases;carbohydrate binding
Gh_A05G0274	20.34	7.93	-1.36	1.94548e-07	up	AT3G14310	pectin methylesterase 3
Gh_A05G2874	17.95	40.04	1.18	1.94573e-07	down	AT2G40070
Gh_D03G1426	12.63	4.18	-1.6	1.96676e-07	up	AT4G23490	Protein of unknown function (DUF604)
Gh_D02G1767	0.76	6.34	3.18	1.99914e-07	down	AT5G13170	senescence-associated gene 29
Gh_D05G2205	1.72	5.72	1.71	2.0381e-07	down	AT4G08180	OSBP(oxysterol binding protein)-related protein 1C
Gh_D13G1436	26.99	11.38	-1.27	2.15113e-07	up	AT5G55230	microtubule-associated proteins 65-1
Gh_A08G1277	19.76	45.87	1.2	2.15499e-07	down	AT3G63470	serine carboxypeptidase-like 40
Gh_A04G0847	4.54	13.92	1.59	2.15744e-07	down	AT1G24120	ARG1-like 1
Gh_D08G1279	33.23	80.56	1.35	2.19272e-07	down	AT3G61460	brassinosteroid-responsive RING-H2
Gh_A07G0341	12.44	30.28	1.27	2.22396e-07	down	AT5G51710	K+ efflux antiporter 5
Gh_Sca004827G03	129.14	24.61	-2.48	2.25919e-07	up
Gh_D08G2157	34.77	12.95	-1.43	2.27552e-07	up	AT5G58490	NAD(P)-binding Rossmann-fold superfamily protein
Gh_A05G0066	56.42	122.08	1.11	2.29214e-07	down	AT1G15690	Inorganic H pyrophosphatase family protein
Gh_D01G0511	239.34	560.15	1.21	2.31844e-07	down	AT4G27430	COP1-interacting protein 7
Gh_D02G0310	14.02	34.53	1.29	2.39162e-07	down	AT3G06190	BTB-POZ and MATH domain 2
Gh_A11G2790	7.68	2.03	-1.92	2.40788e-07	up	AT2G33570	Domain of unknown function (DUF23)
Gh_A07G1664	8.52	31.53	1.97	2.41324e-07	down	AT2G39640	glycosyl hydrolase family 17 protein
Gh_A12G1874	38.44	83.28	1.1	2.43454e-07	down	AT3G03050	cellulose synthase-like D3
Gh_A02G1477	32.95	13.49	-1.31	2.43552e-07	up	AT2G23150	natural resistance-associated macrophage protein 3
Gh_D10G1505	17.78	52.24	1.56	2.43937e-07	down	AT5G26330	Cupredoxin superfamily protein
Gh_A06G0026	9.87	42.46	2.09	2.46672e-07	down	AT4G35020	RAC-like 3
Gh_D13G0314	9.43	38.53	2.02	2.46975e-07	down	AT2G16400	BEL1-like homeodomain 7
Gh_A09G1099	38.59	14.66	-1.41	2.47036e-07	up	AT5G44700	Leucine-rich repeat transmembrane protein kinase
Gh_D02G1972	80.54	185.51	1.22	2.47548e-07	down	AT4G35320
Gh_A11G2077	164.86	358.46	1.14	2.50958e-07	down	AT5G17920	Cobalamin-independent synthase family protein
Gh_D03G0165	10.06	2.7	-1.96	2.52777e-07	up	AT2G18630	Protein of unknown function (DUF677)
Gh_D02G1925	25.09	6.46	-1.96	2.56568e-07	up	AT5G23280	TCP family transcription factor
Gh_A11G2083	289.48	130.83	-1.17	2.57689e-07	up	AT5G32450	RNA binding (RRM/RBD/RNP motifs) family protein
Gh_A01G1073	10.9	3.37	-1.72	2.5801e-07	up	AT5G65550	UDP-Glycosyltransferase superfamily protein
Gh_A09G1072	25.31	56.31	1.16	2.5911e-07	down	AT1G51340	MATE efflux family protein
Gh_D07G0972	2.29	13.61	2.64	2.64877e-07	down	AT5G64370	beta-ureidopropionase
Gh_A05G0975	23.85	52.26	1.12	2.67496e-07	down	AT1G16860	Ubiquitin-specific protease family C19-related protein
Gh_D13G1129	121.9	17.75	-2.78	2.67958e-07	up	AT1G55020	lipoxygenase 1
Gh_A08G1286	17.21	39.39	1.19	2.68738e-07	down	AT5G13760	Plasma-membrane choline transporter family protein
Gh_A11G2516	1.61	8.88	2.48	2.72692e-07	down	AT5G07610	F-box family protein
Gh_A13G2086	26.13	60.91	1.22	2.75836e-07	down	AT2G16400	BEL1-like homeodomain 7
Gh_A11G3032	20.66	50.91	1.29	2.75836e-07	down	AT2G30050	transducin family protein / WD-40 repeat family protein
Gh_A09G1182	295.76	75.21	-1.94	2.77033e-07	up	AT5G07280	Leucine-rich repeat transmembrane protein kinase
Gh_A09G0669	1.1	5.9	2.5	2.79075e-07	down	AT1G61790	Oligosaccharyltransferase complex/magnesium transporter family protein
Gh_A11G0223	68.86	25.96	-1.4	2.88082e-07	up	AT4G23820	Pectin lyase-like superfamily protein
Gh_A02G1201	67.81	146.15	1.12	2.91387e-07	down	AT1G52760	lysophospholipase 2
Gh_A09G2221	18.47	6.61	-1.51	3.03982e-07	up	AT3G23410	fatty alcohol oxidase 3
Gh_D06G1973	62.38	1.89	-5.09	3.08765e-07	up	AT1G78950	Terpenoid cyclases family protein
Gh_A03G1380	10.62	27.14	1.35	3.09599e-07	down	AT2G20650	RING/U-box superfamily protein
Gh_D01G2181	0.72	6.99	3.29	3.1231e-07	down	AT2G28780
Gh_A02G0482	1886.5	843	-1.18	3.1978e-07	up	AT3G16640	translationally controlled tumor protein
Gh_D12G2665	18.93	48.62	1.36	3.22156e-07	down	AT4G20140	Leucine-rich repeat transmembrane protein kinase
Gh_D09G0587	4.71	13.18	1.47	3.42618e-07	down	AT5G18910	Protein kinase superfamily protein
Gh_A08G1232	312.95	667.64	1.09	3.43581e-07	down	AT3G60550	cyclin p3;2
Gh_A12G2560	19.6	3.71	-2.42	3.44253e-07	up	AT2G22490	Cyclin D2;1
Gh_D01G1591	17.58	4.33	-2.08	3.45085e-07	up
Gh_D11G1074	35.02	10.01	-1.82	3.47842e-07	up	AT3G03200	NAC domain containing protein 45
Gh_D12G0308	9.41	21.05	1.14	3.49561e-07	down	AT3G16620	translocon outer complex protein 120
Gh_A05G0142	39.47	13.06	-1.62	3.51408e-07	up	AT5G25510	Protein phosphatase 2A regulatory B subunit family protein
Gh_D07G0735	34.29	77.01	1.17	3.55272e-07	down	AT3G02420
Gh_D02G2059	9.94	3.1	-1.69	3.65132e-07	up	AT3G19490	sodium:hydrogen antiporter 1
Gh_D07G0095	17.85	6.26	-1.51	3.67576e-07	up	AT4G29310	Protein of unknown function (DUF1005)
Gh_A06G0079	19.6	6.28	-1.64	3.71533e-07	up	AT1G75820	Leucine-rich receptor-like protein kinase family protein
Gh_D12G0463	10.27	24.29	1.22	3.85388e-07	down	AT1G30900	VACUOLAR SORTING RECEPTOR 6
Gh_D05G2506	40.45	17.34	-1.23	3.91674e-07	up	AT4G37370	cytochrome P450, family 81, subfamily D, polypeptide 8
Gh_A03G0199	124.18	402.27	1.7	3.9172e-07	down	AT5G05340	Peroxidase superfamily protein
Gh_D09G2255	159.84	45.25	-1.8	4.00113e-07	up	AT4G15610	Uncharacterised protein family (UPF0497)
Gh_D07G1793	35.92	14.78	-1.27	4.0014e-07	up	AT1G66250	O-Glycosyl hydrolases family 17 protein
Gh_D07G1974	30.68	9.96	-1.62	4.00394e-07	up	AT2G39780	ribonuclease 2
Gh_A05G1237	17.24	40.1	1.24	4.01627e-07	down	AT5G46170	F-box family protein
Gh_D13G1247	133.45	286.34	1.09	4.18462e-07	down	AT1G22540	Major facilitator superfamily protein
Gh_A05G2288	36.98	82.12	1.15	4.18462e-07	down	AT1G35780
Gh_A05G3132	3.83	10.25	1.42	4.33908e-07	down	AT5G14880	Potassium transporter family protein
Gh_A03G1877	12.03	43.1	1.83	4.34615e-07	down	AT1G60870	maternal effect embryo arrest 9
Gh_A05G1049	10.18	28.22	1.47	4.41214e-07	down	AT1G15490	alpha/beta-Hydrolases superfamily protein
Gh_A12G1327	58.46	141.83	1.26	4.41214e-07	down	AT1G60810	ATP-citrate lyase A-2
Gh_D05G3475	8.67	23.52	1.44	4.4361e-07	down	AT3G15510	NAC domain containing protein 2
Gh_D12G1318	8.16	3.32	-1.31	4.50247e-07	up	AT2G47800	multidrug resistance-associated protein 4
Gh_D10G2292	3.11	93.75	4.95	4.51092e-07	down	AT2G39710	Eukaryotic aspartyl protease family protein
Gh_D04G0815	36.94	101.15	1.44	4.59264e-07	down	AT5G57670	Protein kinase superfamily protein
Gh_A09G1284	54.78	19.14	-1.56	4.62583e-07	up	AT3G09980	Family of unknown function (DUF662)
Gh_D12G2359	36.14	79.24	1.13	4.6609e-07	down	AT2G46770	NAC (No Apical Meristem) domain transcriptional regulator superfamily protein
Gh_A05G1764	7.36	1.58	-2.27	4.6609e-07	up	AT4G36930	basic helix-loop-helix (bHLH) DNA-binding superfamily protein
Gh_D07G1773	29.13	147.25	2.32	4.66511e-07	down	AT5G37600	glutamine synthase clone R1
Gh_D06G1487	9.62	2.41	-2	4.67203e-07	up	AT4G18210	purine permease 10
Gh_A11G0097	5.65	1.23	-2.26	4.67313e-07	up	AT1G02260	Divalent ion symporter
Gh_D05G1966	7.17	16.41	1.17	4.84894e-07	down	AT5G47820	P-loop containing nucleoside triphosphate hydrolases superfamily protein
Gh_A12G1694	8.84	186.83	4.38	4.86064e-07	down	AT5G50260	Cysteine proteinases superfamily protein
Gh_D06G0072	1.8	5.72	1.67	4.87637e-07	down	AT5G42620	metalloendopeptidases;zinc ion binding
Gh_A09G2255	18.83	5.36	-1.85	4.87884e-07	up	AT3G05980
Gh_A04G1299	6.93	23.6	1.76	4.902e-07	down	AT3G15510	NAC domain containing protein 2
Gh_D08G0732	14.67	58.69	1.99	4.96042e-07	down	AT4G14240	CBS domain-containing protein with a domain of unknown function (DUF21)
Gh_A05G1069	6.75	1.58	-2.13	5.00664e-07	up	AT1G08510	fatty acyl-ACP thioesterases B
Gh_D06G0337	4.83	14.3	1.56	5.00664e-07	down	AT1G78070	Transducin/WD40 repeat-like superfamily protein
Gh_D05G2363	10.25	49.3	2.27	5.06932e-07	down	AT1G71340	PLC-like phosphodiesterases superfamily protein
Gh_D02G1379	7.86	18.96	1.24	5.08653e-07	down	AT2G01910	Microtubule associated protein (MAP65/ASE1) family protein
Gh_D05G3727	5.58	2	-1.48	5.11709e-07	up	AT1G55610	BRI1 like
Gh_A06G0798	9.9	27.18	1.46	5.15342e-07	down	AT5G11800	K+ efflux antiporter 6
Gh_A07G0320	59.62	23.04	-1.39	5.15859e-07	up	AT2G41100	Calcium-binding EF hand family protein
Gh_D05G0653	28.55	223.7	2.93	5.19396e-07	down	AT5G10695
Gh_D07G1565	5.82	30.51	2.52	5.19441e-07	down	AT3G24770	CLAVATA3/ESR-RELATED 41
Gh_D07G1838	27.23	1.91	-4.33	5.23637e-07	up
Gh_D01G0330	22.69	84.43	1.91	5.26591e-07	down	AT1G53580	glyoxalase II 3
Gh_A08G2186	4.68	12.57	1.41	5.28523e-07	down	AT2G19600	K+ efflux antiporter 4
Gh_A07G1597	44.53	18.7	-1.24	5.42633e-07	up	AT1G66250	O-Glycosyl hydrolases family 17 protein
Gh_A05G2342	14.09	35.19	1.33	5.59393e-07	down	AT4G09460	myb domain protein 6
Gh_A10G1143	9.88	3.57	-1.49	5.67332e-07	up	AT3G23790	AMP-dependent synthetase and ligase family protein
Gh_A05G0445	9.39	45.96	2.29	5.67345e-07	down	AT2G24170	Endomembrane protein 70 protein family
Gh_D09G0646	0.96	10.9	3.56	5.67896e-07	down	AT3G17180	serine carboxypeptidase-like 33
Gh_A05G1357	58.64	23.54	-1.32	5.85712e-07	up	AT5G49800	Polyketide cyclase/dehydrase and lipid transport superfamily protein
Gh_A11G3275	144.38	425.4	1.53	5.86919e-07	down	AT1G56720	Protein kinase superfamily protein
Gh_A12G1054	46.89	98.31	1.09	5.89974e-07	down	AT1G01090	pyruvate dehydrogenase E1 alpha
Gh_D10G0104	37.66	128.3	1.76	5.94361e-07	down	AT4G03960	Phosphotyrosine protein phosphatases superfamily protein
Gh_A09G1155	1.36	5.64	2.05	5.96293e-07	down	AT2G41850	polygalacturonase abscission zone A. thaliana
Gh_A03G2181	2.79	53.94	4.29	6.06555e-07	down	AT4G34500	Protein kinase superfamily protein
Gh_D05G1039	1.79	5.19	1.54	6.10649e-07	down	AT5G49810	methionine S-methyltransferase
Gh_D06G1551	73.08	196.96	1.41	6.24871e-07	down	AT5G45130	RAB homolog 1
Gh_A08G0993	276.86	589.94	1.08	6.43587e-07	down	AT1G63910	myb domain protein 103
Gh_D10G2605	13.11	27.96	1.09	6.47219e-07	down	AT3G14172
Gh_D09G2213	21.33	7.3	-1.56	6.71833e-07	up	AT3G23410	fatty alcohol oxidase 3
Gh_D10G1132	6.8	2.23	-1.62	6.76354e-07	up	AT5G01890	Leucine-rich receptor-like protein kinase family protein
Gh_D02G2139	222.07	100.74	-1.13	6.88173e-07	up	AT4G34480	O-Glycosyl hydrolases family 17 protein
Gh_D05G0810	3.24	10.85	1.76	6.93934e-07	down	AT5G22400	Rho GTPase activating protein with PAK-box/P21-Rho-binding domain
Gh_D09G1006	133.52	60.01	-1.16	6.9904e-07	up	AT3G45600	tetraspanin3
Gh_A05G3180	39.74	157.81	2.01	7.01554e-07	down	AT3G01120	Pyridoxal phosphate (PLP)-dependent transferases superfamily protein
Gh_A01G1546	16.67	3.99	-2.05	7.09218e-07	up	AT3G02430	Protein of unknown function (DUF679)
Gh_D12G0115	10.25	23.82	1.21	7.20085e-07	down	AT1G76490	hydroxy methylglutaryl CoA reductase 1
Gh_D05G2349	43.46	11.91	-1.87	7.21075e-07	up	AT3G27950	GDSL-like Lipase/Acylhydrolase superfamily protein
Gh_D05G0484	8.66	19.07	1.15	7.39089e-07	down	AT2G25800	Protein of unknown function (DUF810)
Gh_A11G0179	62.52	19.93	-1.65	7.40209e-07	up	AT1G70250	receptor serine/threonine kinase, putative
Gh_A05G3909	12.59	4.33	-1.55	7.44211e-07	up	AT3G45290	Seven transmembrane MLO family protein
Gh_A02G1000	15.29	5.89	-1.38	7.45016e-07	up	AT1G64390	glycosyl hydrolase 9C2
Gh_D03G1457	36	76.66	1.08	7.65891e-07	down	AT1G17230	Leucine-rich receptor-like protein kinase family protein
Gh_D03G1302	15.41	58.56	1.91	7.68556e-07	down	AT2G28250	Protein kinase superfamily protein
Gh_D09G1964	517.04	230.08	-1.16	7.73873e-07	up	AT4G13940	S-adenosyl-L-homocysteine hydrolase
Gh_A12G1044	26.74	10.54	-1.35	7.78567e-07	up	AT1G01120	3-ketoacyl-CoA synthase 1
Gh_A08G1476	36.06	13.5	-1.4	7.81754e-07	up	AT5G47110	Chlorophyll A-B binding family protein
Gh_D04G1131	47.55	97.97	1.09	7.89544e-07	down	AT5G18520	Lung seven transmembrane receptor family protein
Gh_A03G1909	38.64	8.66	-2.17	7.96832e-07	up	AT1G80160	Lactoylglutathione lyase / glyoxalase I family protein
Gh_D02G0931	4.24	11.66	1.49	8.12008e-07	down	AT5G42650	allene oxide synthase
Gh_D08G1910	92.58	194.63	1.08	8.12602e-07	down	AT1G62990	KNOTTED-like homeobox of Arabidopsis thaliana 7
Gh_D09G0194	9.2	20.66	1.15	8.50793e-07	down	AT5G15070	Phosphoglycerate mutase-like family protein
Gh_D13G2293	4.39	14.47	1.71	8.53059e-07	down	AT3G05600	alpha/beta-Hydrolases superfamily protein
Gh_D08G0707	41.69	95.85	1.19	8.57636e-07	down	AT3G63120	cyclin p1;1
Gh_D13G1934	34.95	73.32	1.07	8.57636e-07	down	AT4G31480	Coatomer, beta subunit
Gh_D08G1908	21.8	4.81	-2.21	8.64877e-07	up	AT4G22920	non-yellowing 1
Gh_A07G0778	24.12	52.32	1.13	8.65985e-07	down	AT5G63260	Zinc finger C-x8-C-x5-C-x3-H type family protein
Gh_D07G1594	4.63	14.78	1.69	8.65985e-07	down	AT3G07350	Protein of unknown function (DUF506)
Gh_A13G0666	17.46	1.59	-3.56	9.23519e-07	up	AT2G02990	ribonuclease 1
Gh_D13G2472	24.41	51.7	1.08	9.24525e-07	down	AT1G15690	Inorganic H pyrophosphatase family protein
Gh_D10G0852	24.91	8.92	-1.51	9.30289e-07	up	AT5G62740	SPFH/Band 7/PHB domain-containing membrane-associated protein family
Gh_D02G1528	3.57	10.43	1.55	9.339e-07	down	AT1G67410	Exostosin family protein
Gh_D01G1447	0.41	9.5	6.03	9.34669e-07	down	AT1G70780
Gh_D01G0212	16.06	6	-1.44	9.56863e-07	up	AT3G05990	Leucine-rich repeat (LRR) family protein
Gh_A01G2039	6.31	0.83	-3.09	9.56863e-07	up
Gh_D12G0026	9.4	3.15	-1.58	9.58048e-07	up	AT3G51895	sulfate transporter 3;1
Gh_A03G1170	9.84	25.26	1.36	9.59228e-07	down	AT1G67850	Protein of unknown function (DUF707)
Gh_A07G1479	82.83	18.51	-2.18	9.79508e-07	up	AT3G25130
Gh_D11G2008	9.91	3.46	-1.54	9.86752e-07	up	AT5G67385	Phototropic-responsive NPH3 family protein
Gh_A01G1507	2.18	7.43	1.75	9.89757e-07	down	AT1G09970	Leucine-rich receptor-like protein kinase family protein
Gh_D08G2584	0.62	8.98	4.17	1.00195e-06	down	AT5G11890
Gh_A05G3809	6.97	21.57	1.66	1.01009e-06	down	AT5G42330
Gh_A05G1359	7.24	1.54	-2.27	1.03533e-06	up	AT1G28310	Dof-type zinc finger DNA-binding family protein
Gh_A09G0812	39.96	84.92	1.07	1.0427e-06	down	AT1G80350	P-loop containing nucleoside triphosphate hydrolases superfamily protein
Gh_A01G0419	11.86	3.23	-1.86	1.04368e-06	up	AT3G58120	Basic-leucine zipper (bZIP) transcription factor family protein
Gh_A10G0033	11.68	26.12	1.14	1.04368e-06	down	AT1G30470	SIT4 phosphatase-associated family protein
Gh_D05G1665	21.66	7.93	-1.44	1.04627e-06	up	AT4G04020	fibrillin
Gh_D10G2624	6.74	19.18	1.5	1.05306e-06	down	AT1G61260	Protein of unknown function (DUF761)
Gh_A10G2234	35.67	15.46	-1.22	1.05306e-06	up	AT1G72480	Lung seven transmembrane receptor family protein
Gh_A05G0923	25.85	3.72	-2.83	1.05377e-06	up	AT5G03380	Heavy metal transport/detoxification superfamily protein
Gh_A12G2487	3.24	11.48	1.84	1.05679e-06	down
Gh_A02G0581	38.7	82.14	1.07	1.05698e-06	down	AT5G18500	Protein kinase superfamily protein
Gh_A13G1108	6.26	18.48	1.55	1.07022e-06	down	AT1G55840	Sec14p-like phosphatidylinositol transfer family protein
Gh_A11G0708	2.79	6.23	1.17	1.0871e-06	down	AT1G02080	transcription regulators
Gh_D10G2243	30.84	67.05	1.12	1.09304e-06	down	AT2G37620	actin 1
Gh_A12G0675	30.6	66.64	1.14	1.09304e-06	down	AT5G67210	Protein of unknown function (DUF579)
Gh_A05G2035	108.97	226.34	1.05	1.15893e-06	down	AT1G21380	Target of Myb protein 1
Gh_D11G3017	0.27	6.38	6.06	1.17786e-06	down	AT4G15740	Calcium-dependent lipid-binding (CaLB domain) family protein
Gh_D13G1422	0.89	14.2	4.04	1.1799e-06	down	AT5G55560	Protein kinase superfamily protein
Gh_D07G0553	21.31	47.16	1.15	1.19446e-06	down	AT4G24760	alpha/beta-Hydrolases superfamily protein
Gh_D02G1335	20.02	1.95	-3.51	1.23659e-06	up	AT3G21680
Gh_D11G1108	47.81	19.68	-1.26	1.2551e-06	up	AT1G09540	myb domain protein 61
Gh_A05G3537	10.07	54.18	2.43	1.26041e-06	down	AT5G17050	UDP-glucosyl transferase 78D2
Gh_A08G1610	9.63	3.15	-1.62	1.26109e-06	up	AT4G23020
Gh_A03G1744	97.14	202.83	1.05	1.27376e-06	down	AT4G39090	Papain family cysteine protease
Gh_D09G1478	18.9	52.89	1.5	1.27527e-06	down	AT4G17905	RING/U-box superfamily protein
Gh_A11G0519	63.59	245.18	1.94	1.28619e-06	down	AT3G18660	plant glycogenin-like starch initiation protein 1
Gh_D07G0145	33.49	14.32	-1.23	1.29707e-06	up	AT4G33220	pectin methylesterase 44
Gh_A11G1741	6.99	2.29	-1.62	1.32665e-06	up	AT2G23450	Protein kinase superfamily protein
Gh_A08G1710	27.97	72.52	1.38	1.36194e-06	down	AT2G20190	CLIP-associated protein
Gh_D11G1154	11.82	2.89	-2	1.36496e-06	up	AT2G47440	Tetratricopeptide repeat (TPR)-like superfamily protein
Gh_A12G0103	2.78	16.58	2.58	1.41566e-06	down	AT1G76490	hydroxy methylglutaryl CoA reductase 1
Gh_D04G1049	8.79	27.5	1.69	1.4237e-06	down	AT2G36830	gamma tonoplast intrinsic protein
Gh_D07G0933	7.87	2.8	-1.51	1.42909e-06	up	AT3G46290	hercules receptor kinase 1
Gh_A05G1818	13.3	31.12	1.21	1.48812e-06	down	AT1G27760	interferon-related developmental regulator family protein / IFRD protein family
Gh_D05G0120	1.56	10.76	2.82	1.51177e-06	down	AT5G20380	phosphate transporter 4;5
Gh_D13G0078	8.06	2.56	-1.67	1.52575e-06	up	AT4G02180	DC1 domain-containing protein
Gh_A05G0326	15.8	66.13	2.12	1.53745e-06	down	AT5G11890
Gh_A11G0262	12.72	5.42	-1.25	1.5426e-06	up	AT5G47040	lon protease 2
Gh_D08G1837	39.22	6.8	-2.51	1.57324e-06	up	AT4G16563	Eukaryotic aspartyl protease family protein
Gh_A05G3102	84.98	39.72	-1.12	1.60107e-06	up
Gh_A12G1154	2.28	10.8	2.34	1.62044e-06	down	AT2G25920
Gh_D02G0035	8.58	19.23	1.21	1.62783e-06	down	AT3G08670
Gh_A09G0062	12.23	4.14	-1.6	1.65483e-06	up	AT5G63860	Regulator of chromosome condensation (RCC1) family protein
Gh_D08G2273	69.07	23.67	-1.57	1.66505e-06	up	AT1G60690	NAD(P)-linked oxidoreductase superfamily protein
Gh_D04G1772	1.34	6.01	2.18	1.67224e-06	down	AT1G24030	Protein kinase superfamily protein
Gh_A07G1476	14.38	100.69	3.01	1.68141e-06	down
Gh_A03G0183	8.22	1.83	-2.21	1.68141e-06	up	AT2G18890	Protein kinase superfamily protein
Gh_D09G0838	6.74	16.92	1.3	1.71767e-06	down	AT3G44850	Protein kinase superfamily protein
Gh_A04G1229	28.76	12.51	-1.21	1.73262e-06	up	AT2G01600	ENTH/ANTH/VHS superfamily protein
Gh_D10G2254	25.27	55.29	1.09	1.74114e-06	down	AT1G20920	P-loop containing nucleoside triphosphate hydrolases superfamily protein
Gh_D12G2362	8.78	2.47	-1.85	1.75032e-06	up	AT1G32860	Glycosyl hydrolase superfamily protein
Gh_A07G2174	109.55	223.88	1.05	1.76416e-06	down	AT2G04780	FASCICLIN-like arabinoogalactan 7
Gh_A11G1044	477.02	998.96	1.09	1.76852e-06	down	AT3G62830	NAD(P)-binding Rossmann-fold superfamily protein
Gh_A05G0195	15.77	5.28	-1.57	1.77437e-06	up	AT5G07280	Leucine-rich repeat transmembrane protein kinase
Gh_D02G2150	6.2	0.85	-2.94	1.77437e-06	up
Gh_A10G1057	6.29	16.04	1.36	1.77898e-06	down	AT3G23000	CBL-interacting protein kinase 7
Gh_A05G3761	12.04	3.14	-1.98	1.79928e-06	up	AT5G64460	Phosphoglycerate mutase family protein
Gh_D10G0438	6.54	0.16	-6	1.80903e-06	up	AT1G31260	zinc transporter 10 precursor
Gh_A05G0525	55.72	25.96	-1.12	1.82296e-06	up	AT5G24910	cytochrome P450, family 714, subfamily A, polypeptide 1
Gh_D07G1937	4.08	12.49	1.61	1.82636e-06	down	AT2G05320	beta-1,2-N-acetylglucosaminyltransferase II
Gh_D01G1031	50.64	126.52	1.3	1.92288e-06	down	AT5G42890	sterol carrier protein 2
Gh_A10G0878	34.47	10.21	-1.76	1.93074e-06	up	AT1G15380	Lactoylglutathione lyase / glyoxalase I family protein
Gh_D09G2305	10.57	23.02	1.11	1.93452e-06	down	AT3G16630	P-loop containing nucleoside triphosphate hydrolases superfamily protein
Gh_D01G1500	6.52	2.45	-1.44	1.94365e-06	up	AT1G27320	histidine kinase 3
Gh_A12G2099	35.18	13.35	-1.38	1.95555e-06	up	AT1G63690	SIGNAL PEPTIDE PEPTIDASE-LIKE 2
Gh_D04G1975	7.17	1.63	-2.2	1.96651e-06	up	AT1G12910	Transducin/WD40 repeat-like superfamily protein
Gh_Sca005172G01	9.57	22.15	1.21	1.96847e-06	down	AT2G01650	plant UBX domain-containing protein 2
Gh_A08G2454	90.85	42.41	-1.1	1.98701e-06	up	AT5G57800	Fatty acid hydroxylase superfamily
Gh_A06G0365	17.34	6.18	-1.48	2.00159e-06	up	AT1G21880	lysm domain GPI-anchored protein 1 precursor
Gh_D11G0782	2.11	8.85	2.13	2.05342e-06	down	AT2G44600
Gh_D01G2212	0.94	11.78	4.24	2.05342e-06	down	AT3G09032
Gh_D12G0542	7.08	20.91	1.54	2.06036e-06	down	AT3G02350	galacturonosyltransferase 9
Gh_A13G0998	21.18	8.26	-1.36	2.10625e-06	up	AT1G72160	Sec14p-like phosphatidylinositol transfer family protein
Gh_D13G1825	5.48	1.14	-2.3	2.10625e-06	up	AT4G14750	IQ-domain 19
Gh_A09G0206	43.32	93.57	1.1	2.13633e-06	down	AT5G15070	Phosphoglycerate mutase-like family protein
Gh_A05G1628	43.1	15.63	-1.47	2.17354e-06	up	AT1G45130	beta-galactosidase 5
Gh_A10G0261	22.38	10.14	-1.13	2.2278e-06	up	AT4G20140	Leucine-rich repeat transmembrane protein kinase
Gh_A01G0933	927.07	1973.06	1.09	2.25469e-06	down	AT1G75280	NmrA-like negative transcriptional regulator family protein
Gh_A13G2073	7.33	16.98	1.21	2.28223e-06	down	AT2G40860	protein kinase family protein / protein phosphatase 2C ( PP2C) family protein
Gh_A01G1698	6.79	16.81	1.29	2.31582e-06	down	AT5G06560	Protein of unknown function, DUF593
Gh_A05G3777	5.2	0.45	-3.89	2.31582e-06	up	AT5G01790
Gh_A04G0911	18.19	6.33	-1.54	2.34433e-06	up	AT2G20810	galacturonosyltransferase 10
Gh_A03G0273	22.56	49.11	1.14	2.38836e-06	down	AT1G08010	GATA transcription factor 11
Gh_A03G1224	0.75	5.72	2.99	2.44536e-06	down	AT1G23790	Plant protein of unknown function (DUF936)
Gh_A10G0782	40.8	12.98	-1.68	2.45512e-06	up	AT5G65400	alpha/beta-Hydrolases superfamily protein
Gh_A09G0183	18.98	40.05	1.06	2.46345e-06	down	AT1G26830	cullin 3
Gh_A03G1874	8.79	28.33	1.72	2.48952e-06	down	AT1G10790
Gh_D05G2607	42.86	90.84	1.07	2.51839e-06	down	AT1G22640	myb domain protein 3
Gh_A05G3581	12.05	33.63	1.5	2.55579e-06	down	AT3G20060	ubiquitin-conjugating enzyme19
Gh_A13G0301	17.99	6.57	-1.48	2.56617e-06	up	AT4G34460	GTP binding protein beta 1
Gh_D07G0937	9.49	3.46	-1.45	2.5827e-06	up	AT5G59730	exocyst subunit exo70 family protein H7
Gh_D08G0311	32.63	8.04	-2.09	2.59158e-06	up	AT2G44360
Gh_A11G2069	21.14	9.45	-1.17	2.67184e-06	up	AT3G03770	Leucine-rich repeat protein kinase family protein
Gh_D10G0408	4.78	13.6	1.54	2.67254e-06	down	AT5G46170	F-box family protein
Gh_D10G1969	7.08	86.97	4.2	2.67254e-06	down
Gh_A10G0797	31.71	13.25	-1.27	2.68236e-06	up	AT5G65670	indole-3-acetic acid inducible 9
Gh_A12G0444	89.47	183.72	1.02	2.73e-06	down	AT2G35020	N-acetylglucosamine-1-phosphate uridylyltransferase 2
Gh_A12G0153	17.36	37.34	1.08	2.80812e-06	down	AT5G64440	fatty acid amide hydrolase
Gh_A03G1353	110.17	685.02	2.65	2.82866e-06	down	AT1G27440	Exostosin family protein
Gh_A12G1811	17.22	36.02	1.09	2.8526e-06	down	AT5G05850	plant intracellular ras group-related LRR 1
Gh_D01G0453	6.64	15.41	1.2	2.9307e-06	down	AT3G15220	Protein kinase superfamily protein
Gh_A05G1504	17.42	38.77	1.12	2.97744e-06	down	AT3G07810	RNA-binding (RRM/RBD/RNP motifs) family protein
Gh_A05G0489	67.74	154.17	1.19	2.97744e-06	down	AT5G10840	Endomembrane protein 70 protein family
Gh_A02G0517	8.87	3.07	-1.54	3.01405e-06	up	AT3G16910	acyl-activating enzyme 7
Gh_A08G1341	16.41	44.65	1.46	3.02067e-06	down	AT1G31720	Protein of unknown function (DUF1218)
Gh_D09G0835	17.78	36.45	1.03	3.02067e-06	down	AT1G80490	TOPLESS-related 1
Gh_Sca014621G01	2.37	10.04	2.11	3.05855e-06	down	AT5G13090
Gh_A12G1598	21.12	9.54	-1.16	3.07696e-06	up	AT3G47780	ABC2 homolog 6
Gh_A02G1692	23.98	9.45	-1.37	3.11116e-06	up	AT3G51430	Calcium-dependent phosphotriesterase superfamily protein
Gh_D02G2028	1.26	11.02	3.12	3.19509e-06	down	AT1G49890	Family of unknown function (DUF566)
Gh_A04G0372	5.38	1.53	-1.84	3.29916e-06	up	AT1G78610	mechanosensitive channel of small conductance-like 6
Gh_D09G1177	13.56	30.62	1.17	3.3085e-06	down	AT2G42320	nucleolar protein gar2-related
Gh_A11G2109	59.12	26.48	-1.17	3.32323e-06	up	AT5G18130
Gh_D07G0742	19.03	42.58	1.17	3.37339e-06	down	AT3G03210
Gh_D05G1820	55.8	21.58	-1.36	3.37339e-06	up	AT1G35180	TRAM, LAG1 and CLN8 (TLC) lipid-sensing domain containing protein
Gh_A08G0096	4.1	11.28	1.5	3.44797e-06	down	AT3G56630	cytochrome P450, family 94, subfamily D, polypeptide 2
Gh_D05G0169	1.65	26.24	4.01	3.46004e-06	down	AT2G30300	Major facilitator superfamily protein
Gh_D07G1726	9.63	0.61	-4.68	3.46004e-06	up	AT1G20696	high mobility group B3
Gh_A11G1310	253.28	575.66	1.21	3.46447e-06	down	AT3G25290	Auxin-responsive family protein
Gh_D09G2044	476.09	225.84	-1.09	3.57476e-06	up	AT3G08860	PYRIMIDINE 4
Gh_D09G0417	5.23	11.83	1.16	3.63356e-06	down	AT5G23890
Gh_A03G1248	5.65	1.12	-2.42	3.76e-06	up	AT1G70210	CYCLIN D1;1
Gh_D07G2014	6.96	1.01	-2.89	3.79554e-06	up	AT5G24590	TCV-interacting protein
Gh_A04G0537	10.92	2.06	-2.45	3.82299e-06	up	AT3G52610
Gh_D04G0893	13.61	4.52	-1.61	3.8471e-06	up	AT3G11820	syntaxin of plants 121
Gh_D11G1401	133.11	64.57	-1.06	3.87194e-06	up	AT2G33150	peroxisomal 3-ketoacyl-CoA thiolase 3
Gh_A12G2176	19.6	7.15	-1.48	3.92163e-06	up	AT1G64690	branchless trichome
Gh_D06G0679	6.07	1.29	-2.26	3.92453e-06	up	AT5G46330	Leucine-rich receptor-like protein kinase family protein
Gh_D05G1460	2.82	7.27	1.36	3.96706e-06	down	AT4G18780	cellulose synthase family protein
Gh_D12G2007	25.2	88.94	1.83	3.97676e-06	down	AT4G19185	nodulin MtN21 /EamA-like transporter family protein
Gh_D06G0211	19.15	40.54	1.06	3.97676e-06	down	AT5G20600
Gh_D05G1225	5.8	2.15	-1.47	3.97676e-06	up	AT3G16000	MAR binding filament-like protein 1
Gh_A05G3491	61.4	131.81	1.07	3.98447e-06	down	AT5G05270	Chalcone-flavanone isomerase family protein
Gh_D08G0308	8.39	2.07	-2.02	4.01123e-06	up	AT5G56280	COP9 signalosome subunit 6A
Gh_D07G1350	13.06	3.41	-1.97	4.03378e-06	up	AT1G01200	RAB GTPase homolog A3
Gh_D08G1774	14.07	3.71	-1.94	4.07017e-06	up	AT4G17030	expansin-like B1
Gh_D08G1815	39.72	15.81	-1.35	4.10633e-06	up	AT3G18100	myb domain protein 4r1
Gh_A04G0239	13.08	39.4	1.58	4.1573e-06	down	AT4G27435	Protein of unknown function (DUF1218)
Gh_D07G0741	201.95	407.03	1.02	4.21573e-06	down	AT5G37310	Endomembrane protein 70 protein family
Gh_A05G2241	0.89	31.43	5.3	4.27039e-06	down	AT3G53010	Domain of unknown function (DUF303)
Gh_A08G0815	50.97	24.59	-1.08	4.34985e-06	up	AT2G12550	ubiquitin-associated (UBA)/TS-N domain-containing protein
Gh_A05G3396	6.72	19.71	1.52	4.37197e-06	down	AT1G05840	Eukaryotic aspartyl protease family protein
Gh_D10G0965	68.64	30.88	-1.16	4.37446e-06	up	AT5G65670	indole-3-acetic acid inducible 9
Gh_A11G2990	16.71	7.48	-1.17	4.44407e-06	up	AT4G17770	trehalose phosphatase/synthase 5
Gh_D02G1148	11	2.34	-2.32	4.49059e-06	up	AT4G39670	Glycolipid transfer protein (GLTP) family protein
Gh_A08G0343	157.11	64.36	-1.26	4.55606e-06	up	AT1G66180	Eukaryotic aspartyl protease family protein
Gh_A12G0234	95.1	17.39	-2.43	4.59457e-06	up	AT2G23600	acetone-cyanohydrin lyase
Gh_D05G0056	14.3	29.36	1.03	4.60337e-06	down	AT5G57710	Double Clp-N motif-containing P-loop nucleoside triphosphate hydrolases superfamily protein
Gh_D08G1532	14.18	30.94	1.14	4.65129e-06	down	AT1G05940	cationic amino acid transporter 9
Gh_D08G2598	11.21	4.84	-1.21	4.65129e-06	up	AT2G25800	Protein of unknown function (DUF810)
Gh_A12G0651	16.32	0.75	-4.98	4.66404e-06	up	AT5G66800
Gh_A13G0093	2.41	7.46	1.66	4.67017e-06	down	AT5G04710	Zn-dependent exopeptidases superfamily protein
Gh_A07G0712	1.11	8.34	3.09	4.67515e-06	down	AT1G14900	high mobility group A
Gh_A08G1270	23.03	50.41	1.14	4.67515e-06	down	AT2G44600
Gh_A02G0389	16.98	38.51	1.16	4.70047e-06	down	AT1G04430	S-adenosyl-L-methionine-dependent methyltransferases superfamily protein
Gh_D10G0551	36.8	15.5	-1.24	4.78378e-06	up	AT1G72880	Survival protein SurE-like phosphatase/nucleotidase
Gh_A01G1047	18.64	84.12	2.17	4.79757e-06	down	AT4G24510	HXXXD-type acyl-transferase family protein
Gh_D12G0699	127.06	60.25	-1.07	4.83111e-06	up	AT4G37530	Peroxidase superfamily protein
Gh_D04G1455	3.55	19.58	2.47	4.84737e-06	down	AT5G23210	serine carboxypeptidase-like 34
Gh_A11G0607	9.2	45.99	2.31	4.8632e-06	down	AT3G56190	alpha-soluble NSF attachment protein 2
Gh_D10G0691	14.08	58.33	2.05	4.87912e-06	down	AT1G52780	Protein of unknown function (DUF2921)
Gh_D04G0621	17.86	5.42	-1.76	4.89331e-06	up	AT2G39805	Integral membrane Yip1 family protein
Gh_D06G0897	10.83	2.28	-2.37	4.89881e-06	up	AT5G11950	Putative lysine decarboxylase family protein
Gh_D05G0062	41.46	16.82	-1.3	4.92756e-06	up	AT4G28050	tetraspanin7
Gh_A01G0370	1.19	10.67	3.44	5.01471e-06	down	AT3G24730	mRNA splicing factor, thioredoxin-like U5 snRNP
Gh_D02G0756	60.84	124.15	1.01	5.01931e-06	down	AT1G21410	F-box/RNI-like superfamily protein
Gh_D02G1817	18.26	5.7	-1.73	5.19559e-06	up	AT5G44210	erf domain protein 9
Gh_A06G1360	16.75	6.71	-1.34	5.19559e-06	up	AT4G16490	ARM repeat superfamily protein
Gh_A05G2285	215.92	82.25	-1.4	5.21733e-06	up	AT1G34640	peptidases
Gh_D11G1570	6.47	1.98	-1.74	5.23102e-06	up	AT2G32990	glycosyl hydrolase 9B8
Gh_D11G2606	6.87	18.67	1.48	5.25129e-06	down	AT3G04790	Ribose 5-phosphate isomerase, type A protein
Gh_A03G0231	35.69	8.56	-2.03	5.31895e-06	up	AT5G58580	TOXICOS EN LEVADURA 63
Gh_A10G1978	18.33	37.75	1.03	5.38983e-06	down	AT3G12560	TRF-like 9
Gh_D12G2253	0.52	5.68	3.93	5.4357e-06	down	AT1G63410	Protein of unknown function (DUF567)
Gh_A03G1602	11.23	4.42	-1.37	5.44467e-06	up	AT1G49980	DNA/RNA polymerases superfamily protein
Gh_A05G0511	0.65	20.61	5.04	5.46785e-06	down	AT5G10770	Eukaryotic aspartyl protease family protein
Gh_D11G1048	1.85	7.48	2.05	5.47161e-06	down	AT3G61870
Gh_D06G1024	5.66	11.87	1.08	5.50366e-06	down	AT5G58160	actin binding
Gh_D05G0732	24.48	51.42	1.05	5.54148e-06	down	AT2G26980	CBL-interacting protein kinase 3
Gh_A07G1887	82.8	172.76	1.02	5.54904e-06	down	AT5G39510	Vesicle transport v-SNARE family protein
Gh_A05G2336	76.73	37.15	-1.05	5.56778e-06	up	AT4G09160	SEC14 cytosolic factor family protein / phosphoglyceride transfer family protein
Gh_A11G0711	7.98	0.95	-3.3	5.57421e-06	up	AT2G45080	cyclin p3;1
Gh_D01G0133	22.11	51.69	1.2	5.58538e-06	down	AT5G64050	glutamate tRNA synthetase
Gh_D04G0444	13.1	40.52	1.66	5.61557e-06	down	AT5G39760	homeobox protein 23
Gh_A05G1913	7.15	1.68	-2.16	5.64893e-06	up	AT2G22430	homeobox protein 6
Gh_A10G0032	19.19	38.74	1.01	5.65083e-06	down	AT1G59610	dynamin-like 3
Gh_A10G0935	1.76	18.99	3.44	5.72886e-06	down	AT5G18840	Major facilitator superfamily protein
Gh_A12G1304	1.85	7.47	2.02	5.77843e-06	down	AT1G68200	Zinc finger C-x8-C-x5-C-x3-H type family protein
Gh_A13G0418	11.97	4.69	-1.37	5.78689e-06	up	AT5G64440	fatty acid amide hydrolase
Gh_D05G1284	27.78	86.8	1.64	5.79587e-06	down	AT3G13772	transmembrane nine 7
Gh_D09G0732	1.54	33.61	4.44	5.84285e-06	down	AT5G44700	Leucine-rich repeat transmembrane protein kinase
Gh_D12G2599	7.81	18.2	1.22	5.84312e-06	down	AT3G48000	aldehyde dehydrogenase 2B4
Gh_D06G2262	157.87	73.67	-1.11	5.8838e-06	up	AT5G14980	alpha/beta-Hydrolases superfamily protein
Gh_D05G1283	9.42	36.11	1.93	5.98949e-06	down	AT3G13750	beta galactosidase 1
Gh_A10G1235	8.03	20.77	1.37	6.01387e-06	down	AT3G59480	pfkB-like carbohydrate kinase family protein
Gh_A03G1096	1.16	5.05	2.17	6.05823e-06	down	AT1G67340	HCP-like superfamily protein with MYND-type zinc finger
Gh_D07G1812	18.02	52.38	1.5	6.05823e-06	down	AT5G38900	Thioredoxin superfamily protein
Gh_A09G0128	51.91	16.54	-1.67	6.05823e-06	up	AT3G29060	EXS (ERD1/XPR1/SYG1) family protein
Gh_D09G2194	55.28	168.39	1.61	6.13194e-06	down	AT3G06650	ATP-citrate lyase B-1
Gh_D12G2527	370.85	180.02	-1.04	6.22108e-06	up	AT5G51550	EXORDIUM like 3
Gh_A11G0366	5.2	0.91	-2.62	6.29043e-06	up	AT4G17500	ethylene responsive element binding factor 1
Gh_A06G1123	4.63	14.37	1.63	6.48036e-06	down	AT1G28240	Protein of unknown function (DUF616)
Gh_A05G1489	25.4	10.98	-1.22	6.49387e-06	up	AT4G22290	Ubiquitin-specific protease family C19-related protein
Gh_D04G0649	22.99	46.16	1.03	6.57288e-06	down	AT2G40070
Gh_A09G2191	7.27	226.4	4.98	6.6565e-06	down	AT4G24910	Protein of unknown function (DUF579)
Gh_A08G1262	23.82	50.14	1.09	6.71106e-06	down	AT1G02170	metacaspase 1
Gh_A03G0132	16.21	59.76	1.86	6.71106e-06	down	AT1G63640	P-loop nucleoside triphosphate hydrolases superfamily protein with CH (Calponin Homology) domain
Gh_D09G0992	2.07	7.2	1.79	6.71106e-06	down	AT3G43600	aldehyde oxidase 2
Gh_D01G0633	9.27	3.83	-1.31	6.71106e-06	up	AT1G50660
Gh_A03G1662	10.39	29.96	1.55	6.904e-06	down	AT1G49780	plant U-box 26
Gh_A12G0319	13.6	2.71	-2.38	6.92891e-06	up	AT2G17040	NAC domain containing protein 36
Gh_D06G0414	37.23	17.58	-1.12	6.92938e-06	up	AT1G44170	aldehyde dehydrogenase 3H1
Gh_D01G0849	19.18	45.98	1.33	6.93917e-06	down	AT1G20823	RING/U-box superfamily protein
Gh_A04G0839	22.21	2.12	-3.38	7.07891e-06	up	AT1G68300	Adenine nucleotide alpha hydrolases-like superfamily protein
Gh_A11G0332	15.38	5.71	-1.45	7.30096e-06	up	AT1G24400	lysine histidine transporter 2
Gh_A05G0219	17.15	56.71	1.72	7.46673e-06	down	AT4G29680	Alkaline-phosphatase-like family protein
Gh_A04G0541	46.52	22.76	-1.05	7.4695e-06	up	AT5G03650	starch branching enzyme 2.2
Gh_D11G3388	2.06	7.69	1.9	7.48839e-06	down	AT2G30900	TRICHOME BIREFRINGENCE-LIKE 43
Gh_D12G2639	19.11	48.04	1.32	7.51867e-06	down	AT1G48780
Gh_A03G1389	8.4	3.99	-1.09	7.58205e-06	up	AT4G03550	glucan synthase-like 5
Gh_D11G2753	42.47	85.21	1.01	7.5892e-06	down	AT3G05545	RING/U-box superfamily protein
Gh_A04G1245	10.24	3.9	-1.41	7.78722e-06	up	AT1G11300	protein serine/threonine kinases;protein kinases;ATP binding;sugar binding;kinases;carbohydrate binding
Gh_D10G0018	11.48	4.05	-1.51	7.91779e-06	up	AT3G20260	Protein of unknown function (DUF1666)
Gh_D12G0771	33.08	133.74	2.01	7.94045e-06	down	AT2G22620	Rhamnogalacturonate lyase family protein
Gh_D02G1150	39.95	11.15	-1.85	7.97388e-06	up	AT1G13340	Regulator of Vps4 activity in the MVB pathway protein
Gh_A08G1907	115.12	38.44	-1.61	8.03448e-06	up	AT1G60690	NAD(P)-linked oxidoreductase superfamily protein
Gh_A04G0993	6.72	1.04	-2.85	8.13824e-06	up	AT2G23970	Class I glutamine amidotransferase-like superfamily protein
Gh_D13G1366	2.43	8.52	1.85	8.15782e-06	down	AT5G55970	RING/U-box superfamily protein
Gh_A09G1937	2.34	7.36	1.66	8.26273e-06	down	AT3G23000	CBL-interacting protein kinase 7
Gh_D01G1303	2.74	7.95	1.52	8.26546e-06	down	AT1G10520	DNA polymerase lambda (POLL)
Gh_D11G3426	363.06	120.95	-1.6	8.39811e-06	up	AT1G10370	Glutathione S-transferase family protein
Gh_D05G0140	9.64	1.54	-2.71	8.40294e-06	up	AT5G20230	blue-copper-binding protein
Gh_A12G0727	42.62	21.32	-1.03	8.4085e-06	up	AT2G22795
Gh_A13G0032	14.65	35.47	1.27	8.50491e-06	down	AT3G61790	Protein with RING/U-box and TRAF-like domains
Gh_A01G1254	11.13	4.45	-1.32	8.6521e-06	up	AT1G70940	Auxin efflux carrier family protein
Gh_D11G0894	15.22	32.56	1.12	8.77065e-06	down	AT5G35730	EXS (ERD1/XPR1/SYG1) family protein
Gh_D11G3139	6.97	2.17	-1.69	8.78053e-06	up	AT2G33570	Domain of unknown function (DUF23)
Gh_A06G1962	7.22	1.85	-1.97	8.79775e-06	up	AT5G47560	tonoplast dicarboxylate transporter
Gh_D09G0045	3.68	14.34	2	8.95398e-06	down	AT1G15110	phosphatidyl serine synthase family protein
Gh_A10G2215	8.01	22.32	1.48	8.95963e-06	down	AT5G60850	OBF binding protein 4
Gh_D06G0218	6.04	1.97	-1.6	8.97625e-06	up	AT4G07960	Cellulose-synthase-like C12
Gh_D12G0677	17.24	37.92	1.16	9.11601e-06	down	AT5G67210	Protein of unknown function (DUF579)
Gh_D09G0655	10.7	23.97	1.16	9.25125e-06	down	AT3G17510	CBL-interacting protein kinase 1
Gh_D04G1106	2.04	7.52	1.89	9.25661e-06	down	AT5G03110
Gh_A12G1340	2.84	9.82	1.8	9.44538e-06	down	AT1G67850	Protein of unknown function (DUF707)
Gh_D01G1911	6.77	2.3	-1.57	9.52091e-06	up	AT3G57830	Leucine-rich repeat protein kinase family protein
Gh_D05G0878	50.62	19.07	-1.37	9.56685e-06	up	AT2G29660	zinc finger (C2H2 type) family protein
Gh_A01G1214	17.03	7.85	-1.16	9.6732e-06	up	AT1G68060	microtubule-associated proteins 70-1
Gh_A10G0394	36.05	16.73	-1.11	9.73288e-06	up	AT4G18390	TEOSINTE BRANCHED 1, cycloidea and PCF transcription factor 2
Gh_D10G0479	3.01	8.36	1.49	9.747e-06	down	AT1G17270	O-fucosyltransferase family protein
Gh_D13G1246	14.23	6.04	-1.23	9.88023e-06	up	AT4G09160	SEC14 cytosolic factor family protein / phosphoglyceride transfer family protein
Gh_D03G0419	8.41	26.28	1.71	9.88919e-06	down	AT1G15100	RING-H2 finger A2A
Gh_D08G1632	6.99	2	-1.83	9.91893e-06	up	AT1G31650	RHO guanyl-nucleotide exchange factor 14
Gh_A01G1873	8.89	29.22	1.7	9.93063e-06	down	AT3G53540
Gh_A11G2296	13.72	27.88	1.02	9.95476e-06	down	AT1G76890	Duplicated homeodomain-like superfamily protein
Gh_D05G1368	14.03	3.15	-2.18	1.00637e-05	up	AT3G14250	RING/U-box superfamily protein
Gh_D05G0982	35.13	71.94	1.01	1.01362e-05	down	AT1G08040	Protein of unknown function (DUF707)
Gh_A05G3502	192.37	94.69	-1.04	1.01473e-05	up	AT1G26910	Ribosomal protein L16p/L10e family protein
Gh_D04G1110	74.42	32.73	-1.19	1.02601e-05	up	AT1G07930	GTP binding Elongation factor Tu family protein
Gh_D09G0857	6.44	18.84	1.54	1.03592e-05	down	AT2G28200	C2H2-type zinc finger family protein
Gh_A12G0411	177.04	368.52	1.04	1.04723e-05	down	AT1G09840	shaggy-like protein kinase 41
Gh_A06G0575	4.84	11.05	1.18	1.04723e-05	down	AT2G19950	golgin candidate 1
Gh_A11G0690	46.37	21.5	-1.12	1.05878e-05	up	AT3G60390	homeobox-leucine zipper protein 3
Gh_A05G3999	53.49	26.19	-1.03	1.07332e-05	up	AT4G30210	P450 reductase 2
Gh_A12G1570	25.7	1.34	-5.37	1.07332e-05	up
Gh_A05G1404	355.6	170.29	-1.07	1.07591e-05	up	AT1G61260	Protein of unknown function (DUF761)
Gh_D05G1025	41.74	86.65	1.07	1.10401e-05	down	AT1G07090	Protein of unknown function (DUF640)
Gh_A06G2028	7.82	26.01	1.72	1.10966e-05	down	AT4G28500	NAC domain containing protein 73
Gh_D05G2624	15.36	4	-1.89	1.13025e-05	up	AT1G71970
Gh_A01G1829	5.43	2.24	-1.29	1.13428e-05	up	AT2G36910	ATP binding cassette subfamily B1
Gh_D13G2189	4.85	11.09	1.18	1.13522e-05	down	AT4G29950	Ypt/Rab-GAP domain of gyp1p superfamily protein
Gh_D10G1805	5.47	1.21	-2.28	1.13522e-05	up	AT3G17170	Translation elongation factor EF1B/ribosomal protein S6 family protein
Gh_D10G2569	7.95	18.54	1.22	1.17206e-05	down	AT4G14340	casein kinase I
Gh_A01G1119	3.85	9.79	1.33	1.17265e-05	down	AT3G10660	calmodulin-domain protein kinase cdpk isoform 2
Gh_D05G2148	9.44	2.76	-1.84	1.20602e-05	up	AT2G22430	homeobox protein 6
Gh_D10G0307	629.22	127.88	-2.33	1.22884e-05	up	AT1G29670	GDSL-like Lipase/Acylhydrolase superfamily protein
Gh_D09G2009	2.1	7.07	1.75	1.2414e-05	down	AT3G59530	Calcium-dependent phosphotriesterase superfamily protein
Gh_D07G0689	54.01	26.94	-1.01	1.2414e-05	up	AT1G74310	heat shock protein 101
Gh_D07G1001	14.66	5.65	-1.36	1.2459e-05	up	AT3G11340	UDP-Glycosyltransferase superfamily protein
Gh_A05G1861	25.51	5.38	-2.3	1.27391e-05	up	AT4G37810
Gh_D13G0868	18.79	43.92	1.21	1.3043e-05	down	AT1G13700	6-phosphogluconolactonase 1
Gh_D07G0034	22.67	47.19	1.04	1.30989e-05	down	AT1G08510	fatty acyl-ACP thioesterases B
Gh_A01G0514	0.09	5.22	7.32	1.31828e-05	down	AT1G61260	Protein of unknown function (DUF761)
Gh_D01G1186	6.71	245.88	6.31	1.32348e-05	down
Gh_D08G2074	6.78	13.88	1.03	1.33115e-05	down	AT3G24715	Protein kinase superfamily protein with octicosapeptide/Phox/Bem1p domain
Gh_D07G0843	7.36	17.56	1.25	1.34176e-05	down	AT3G06410	Zinc finger C-x8-C-x5-C-x3-H type family protein
Gh_D12G1059	13.84	28.61	1.02	1.37339e-05	down	AT2G38040	acetyl Co-enzyme a carboxylase carboxyltransferase alpha subunit
Gh_D02G2124	11.8	26.74	1.18	1.37692e-05	down	AT1G58110	Basic-leucine zipper (bZIP) transcription factor family protein
Gh_D11G0961	2.12	24.27	3.6	1.41015e-05	down	AT4G00300	fringe-related protein
Gh_A08G0198	8.6	22.44	1.35	1.41431e-05	down	AT4G30240	Syntaxin/t-SNARE family protein
Gh_D03G0350	3.23	9.67	1.59	1.41431e-05	down	AT4G39870	TLD-domain containing nucleolar protein
Gh_A05G0747	126.06	43.82	-1.48	1.44808e-05	up	AT2G29660	zinc finger (C2H2 type) family protein
Gh_A05G1771	20.11	53.38	1.39	1.45021e-05	down	AT3G57870	sumo conjugation enzyme 1
Gh_A04G0648	302.23	150.72	-1.01	1.45238e-05	up	AT1G07930	GTP binding Elongation factor Tu family protein
Gh_A05G3328	26.59	10.86	-1.31	1.45238e-05	up	AT4G33440	Pectin lyase-like superfamily protein
Gh_D05G1785	10.5	71.54	2.76	1.48921e-05	down	AT1G75680	glycosyl hydrolase 9B7
Gh_A10G0463	3.76	9.72	1.39	1.50181e-05	down	AT5G50420	O-fucosyltransferase family protein
Gh_A06G1664	15.57	5.02	-1.61	1.50315e-05	up	AT3G16500	phytochrome-associated protein 1
Gh_D08G0328	23.79	47.88	1	1.51014e-05	down	AT3G08040	MATE efflux family protein
Gh_D05G3934	6.99	16.14	1.2	1.52725e-05	down	AT3G21240	4-coumarate:CoA ligase 2
Gh_A09G1027	8.64	3.31	-1.38	1.55059e-05	up	AT5G19410	ABC-2 type transporter family protein
Gh_A09G1343	1.57	5.48	1.79	1.57251e-05	down	AT2G36650
Gh_A09G1949	16.27	39.76	1.36	1.57677e-05	down	AT1G04260	CAMV movement protein interacting protein 7
Gh_D12G1268	5.59	1.97	-1.52	1.61338e-05	up	AT1G02640	beta-xylosidase 2
Gh_A08G0337	185.64	405.25	1.12	1.62743e-05	down	AT5G17310	UDP-glucose pyrophosphorylase 2
Gh_D12G1182	53.67	26.25	-1.06	1.63243e-05	up	AT2G46800	zinc transporter of Arabidopsis thaliana
Gh_D08G0987	8.46	3.6	-1.27	1.65938e-05	up	AT2G25290	Octicosapeptide/Phox/Bem1p (PB1) domain-containing protein / tetratricopeptide repeat (TPR)-containing protein
Gh_A02G0270	6.82	1.41	-2.26	1.67231e-05	up	AT2G33170	Leucine-rich repeat receptor-like protein kinase family protein
Gh_D11G3018	13.08	27.02	1.03	1.68501e-05	down	AT3G05420	acyl-CoA binding protein 4
Gh_D10G1008	28.46	12.37	-1.2	1.68899e-05	up	AT4G39490	cytochrome P450, family 96, subfamily A, polypeptide 10
Gh_D09G1775	20.19	6.37	-1.68	1.68899e-05	up	AT5G47610	RING/U-box superfamily protein
Gh_D11G3341	8.64	3.11	-1.48	1.69129e-05	up	AT1G73590	Auxin efflux carrier family protein
Gh_D13G2059	17.98	37.33	1.04	1.69925e-05	down	AT1G72710	casein kinase 1-like protein 2
Gh_A09G0358	1.06	8.64	3.05	1.70002e-05	down	AT5G14120	Major facilitator superfamily protein
Gh_A03G2019	20.85	9.47	-1.15	1.70504e-05	up	AT4G22990	Major Facilitator Superfamily with SPX (SYG1/Pho81/XPR1) domain-containing protein
Gh_Sca004901G01	118.24	48.82	-1.25	1.72276e-05	up	AT5G67070	ralf-like 34
Gh_A08G0574	23.28	11.33	-1.05	1.76109e-05	up	AT3G63430
Gh_D12G0717	5.8	1.7	-1.78	1.76194e-05	up	AT3G49900	Phototropic-responsive NPH3 family protein
Gh_D12G0731	11.24	4.2	-1.43	1.76774e-05	up	AT3G49810	ARM repeat superfamily protein
Gh_D12G0378	17.16	34.41	1.04	1.78653e-05	down	AT1G10790
Gh_D10G0552	82.83	23.27	-1.83	1.7885e-05	up	AT1G72970	Glucose-methanol-choline (GMC) oxidoreductase family protein
Gh_D05G0538	7.11	17.03	1.25	1.81726e-05	down	AT2G24240	BTB/POZ domain with WD40/YVTN repeat-like protein
Gh_A05G2385	36.07	10.34	-1.8	1.82336e-05	up	AT2G40610	expansin A8
Gh_A03G1195	8.76	3.15	-1.52	1.82674e-05	up	AT1G60770	Tetratricopeptide repeat (TPR)-like superfamily protein
Gh_A05G2153	15.75	34.39	1.12	1.83308e-05	down	AT4G10050	esterase/lipase/thioesterase family protein
Gh_D11G2420	53.44	25.15	-1.1	1.83938e-05	up	AT5G18130
Gh_A03G1332	13.44	4.33	-1.67	1.8566e-05	up	AT5G13180	NAC domain containing protein 83
Gh_D11G1754	4.73	14.83	1.66	1.85828e-05	down	AT5G66120	3-dehydroquinate synthase, putative
Gh_A05G2650	31.97	7.42	-2.11	1.88352e-05	up	AT1G69080	Adenine nucleotide alpha hydrolases-like superfamily protein
Gh_A07G1240	3.57	17.06	2.26	1.8854e-05	down	AT2G46620	P-loop containing nucleoside triphosphate hydrolases superfamily protein
Gh_D01G0869	15.66	5.99	-1.42	1.88673e-05	up	AT1G20650	Protein kinase superfamily protein
Gh_D11G0674	17.53	37.45	1.09	1.89164e-05	down	AT1G12840	vacuolar ATP synthase subunit C (VATC) / V-ATPase C subunit / vacuolar proton pump C subunit (DET3)
Gh_D03G0124	4.29	11.4	1.38	1.95513e-05	down	AT3G50910
Gh_A05G1437	0.74	8.88	4.4	1.95899e-05	down	AT4G04900	ROP-interactive CRIB motif-containing protein 10
Gh_D11G0164	0.61	9.01	3.94	1.96236e-05	down	AT1G33260	Protein kinase superfamily protein
Gh_A03G0270	7.61	47.89	2.69	2.00564e-05	down	AT2G28315	Nucleotide/sugar transporter family protein
Gh_A05G3964	44.06	88.65	1	2.07956e-05	down	AT5G57870	MIF4G domain-containing protein / MA3 domain-containing protein
Gh_D13G1445	204.38	96.41	-1.1	2.08736e-05	up	AT4G26850	mannose-1-phosphate guanylyltransferase (GDP)s;GDP-galactose:mannose-1-phosphate guanylyltransferases;GDP-galactose:glucose-1-phosphate guanylyltransferases;GDP-galactose:myoinositol-1-phosphate guanylyltransferases;glucose-1-phosphate guanylyltransferase
Gh_D06G0318	6.04	39.04	2.68	2.11364e-05	down	AT1G35780
Gh_D10G0026	29.37	12.3	-1.26	2.11401e-05	up	AT1G16860	Ubiquitin-specific protease family C19-related protein
Gh_A09G1571	21.65	8.72	-1.34	2.11949e-05	up	AT1G68090	annexin 5
Gh_A11G1623	5.67	1.88	-1.61	2.15034e-05	up	AT3G50940	P-loop containing nucleoside triphosphate hydrolases superfamily protein
Gh_D13G1529	10.95	4.55	-1.28	2.16887e-05	up	AT4G27430	COP1-interacting protein 7
Gh_Sca011440G01	7.9	3.28	-1.27	2.18128e-05	up	AT3G51550	Malectin/receptor-like protein kinase family protein
Gh_A11G0680	5.3	0.12	0	2.18617e-05	up	AT2G44740	cyclin p4;1
Gh_D05G2196	34.1	11.27	-1.58	2.19168e-05	up	AT1G78020	Protein of unknown function (DUF581)
Gh_D01G0605	3.56	11.66	1.71	2.24373e-05	down	AT5G54840	Ras-related small GTP-binding family protein
Gh_A07G0228	8.78	27.03	1.61	2.24824e-05	down	AT2G25430	epsin N-terminal homology (ENTH) domain-containing protein / clathrin assembly protein-related
Gh_A13G1741	5.3	1.42	-1.98	2.3365e-05	up	AT4G26080	Protein phosphatase 2C family protein
Gh_D03G1341	5.84	1.23	-2.29	2.44029e-05	up	AT2G30080	ZIP metal ion transporter family
Gh_D03G1043	3.84	8.9	1.2	2.45241e-05	down	AT2G42490	Copper amine oxidase family protein
Gh_A01G0260	64.91	144.7	1.13	2.46049e-05	down	AT3G12955	SAUR-like auxin-responsive protein family
Gh_D08G2156	25.07	9.27	-1.44	2.4672e-05	up	AT1G07090	Protein of unknown function (DUF640)
Gh_D02G0804	4.95	13.11	1.4	2.55941e-05	down	AT4G08300	nodulin MtN21 /EamA-like transporter family protein
Gh_A11G1501	1.99	7.85	2.02	2.57255e-05	down	AT5G38660	acclimation of photosynthesis to environment
Gh_A11G2341	6.34	1.28	-2.42	2.60164e-05	up	AT4G13180	NAD(P)-binding Rossmann-fold superfamily protein
Gh_D05G1979	5.26	1.22	-2.22	2.60164e-05	up	AT3G16150	N-terminal nucleophile aminohydrolases (Ntn hydrolases) superfamily protein
Gh_A06G0045	14.27	58.12	2.08	2.62033e-05	down	AT2G18420	Gibberellin-regulated family protein
Gh_A09G1725	3.67	9.6	1.41	2.63247e-05	down	AT4G22910	FIZZY-related 2
Gh_A08G1795	76.93	37.58	-1.02	2.64341e-05	up	AT2G30080	ZIP metal ion transporter family
Gh_D01G0604	15.32	32.27	1.08	2.66775e-05	down	AT5G54800	glucose 6-phosphate/phosphate translocator 1
Gh_D02G1165	21.66	104.79	2.26	2.68493e-05	down	AT1G27500	Tetratricopeptide repeat (TPR)-like superfamily protein
Gh_A12G1778	57.25	7.04	-3.04	2.74253e-05	up	AT2G44740	cyclin p4;1
Gh_D07G2013	4.5	14.89	1.73	2.75469e-05	down	AT4G13040	Integrase-type DNA-binding superfamily protein
Gh_A08G1434	5.1	11.85	1.21	2.76416e-05	down	AT1G32450	nitrate transporter 1.5
Gh_D01G1536	77.58	27.77	-1.45	2.78204e-05	up	AT1G23390	Kelch repeat-containing F-box family protein
Gh_D04G1326	10.23	21.86	1.1	2.78699e-05	down	AT1G59650	Protein of unknown function (DUF1336)
Gh_A05G1544	7.42	1.98	-1.92	2.78802e-05	up	AT1G76240	Arabidopsis protein of unknown function (DUF241)
Gh_A04G0975	86.43	20.8	-2.08	2.82411e-05	up	AT5G64250	Aldolase-type TIM barrel family protein
Gh_D12G1127	7.38	15.2	1.02	2.84874e-05	down	AT3G61740	SET domain protein 14
Gh_A02G0272	6.4	1.56	-2.1	2.84891e-05	up	AT2G33170	Leucine-rich repeat receptor-like protein kinase family protein
Gh_D10G1137	6.86	14.19	1.04	2.8513e-05	down	AT4G32010	HSI2-like 1
Gh_D11G2876	1.87	14.62	2.93	2.8783e-05	down	AT1G50660
Gh_D08G2470	8.49	33.94	2.02	2.91623e-05	down	AT5G45290	RING/U-box superfamily protein
Gh_A07G0909	25.01	4.76	-2.35	2.92469e-05	up	AT3G46620	zinc finger (C3HC4-type RING finger) family protein
Gh_A05G1211	155.15	48.53	-1.71	2.94282e-05	up	AT1G04750	vesicle-associated membrane protein 721
Gh_D02G0365	20.26	6.91	-1.55	2.95654e-05	up	AT2G18570	UDP-Glycosyltransferase superfamily protein
Gh_D01G1383	33.21	16.96	-1.01	2.96136e-05	up	AT1G68060	microtubule-associated proteins 70-1
Gh_D07G0285	8.21	17.56	1.08	2.96985e-05	down	AT2G25430	epsin N-terminal homology (ENTH) domain-containing protein / clathrin assembly protein-related
Gh_A10G1284	15.51	3.14	-2.32	2.99172e-05	up	AT2G43710	Plant stearoyl-acyl-carrier-protein desaturase family protein
Gh_A13G1818	6.44	1.28	-2.37	2.99769e-05	up	AT5G57150	basic helix-loop-helix (bHLH) DNA-binding superfamily protein
Gh_A09G1945	7.51	0.89	-3.12	2.99988e-05	up	AT5G43700	AUX/IAA transcriptional regulator family protein
Gh_D06G2160	27.31	10.17	-1.45	3.01894e-05	up	AT5G46060	Protein of unknown function, DUF599
Gh_D11G0603	6.52	148.69	4.51	3.01959e-05	down	AT3G18660	plant glycogenin-like starch initiation protein 1
Gh_A13G1927	2.21	5.85	1.4	3.04189e-05	down	AT3G44200	NIMA (never in mitosis, gene A)-related 6
Gh_A12G1597	10.02	3.45	-1.54	3.068e-05	up	AT5G62550
Gh_A11G3159	5.99	2.56	-1.23	3.08674e-05	up	AT4G39400	Leucine-rich receptor-like protein kinase family protein
Gh_A05G1912	11.11	4.92	-1.2	3.09162e-05	up	AT4G09020	isoamylase 3
Gh_A11G0476	22.35	9.34	-1.28	3.10562e-05	up	AT4G08980	F-BOX WITH WD-40 2
Gh_A13G0125	9.26	0.68	-3.97	3.14653e-05	up	AT1G09320	agenet domain-containing protein
Gh_A08G2461	9.88	20.48	1.03	3.1742e-05	down	AT5G11380	1-deoxy-D-xylulose 5-phosphate synthase 3
Gh_A01G1040	5.24	1.84	-1.52	3.19619e-05	up	AT1G09890	Rhamnogalacturonate lyase family protein
Gh_D02G0085	15.66	4.87	-1.67	3.19789e-05	up	AT3G25500	formin homology 1
Gh_D05G3489	0.86	7.43	3.27	3.23159e-05	down	AT4G27350	Protein of unknown function (DUF1223)
Gh_A06G1229	13.94	35.21	1.32	3.24158e-05	down	AT4G19640	Ras-related small GTP-binding family protein
Gh_D11G1666	1.41	5.15	1.9	3.25082e-05	down	AT5G38510	Rhomboid-related intramembrane serine protease family protein
Gh_A03G1416	0.82	5.39	2.86	3.25974e-05	down	AT4G03280	photosynthetic electron transfer C
Gh_A04G0228	12.52	148.72	3.58	3.29346e-05	down	AT1G52820	2-oxoglutarate (2OG) and Fe(II)-dependent oxygenase superfamily protein
Gh_A01G0503	9.35	21.92	1.2	3.33632e-05	down	AT5G54390	HAL2-like
Gh_A08G0937	44.19	8	-2.66	3.35599e-05	up	AT3G49580	response to low sulfur 1
Gh_A04G0827	6.32	14.24	1.17	3.38988e-05	down	AT1G59650	Protein of unknown function (DUF1336)
Gh_D05G1859	9.98	20.43	1.03	3.41075e-05	down	AT1G75140
Gh_A10G1620	1.34	16.86	3.77	3.46238e-05	down
Gh_A12G0980	2.16	6.83	1.68	3.51373e-05	down	AT3G58760	Integrin-linked protein kinase family
Gh_D02G0863	46.82	103.52	1.14	3.51373e-05	down	AT5G26780	serine hydroxymethyltransferase 2
Gh_A08G1226	3.71	12.71	1.79	3.53667e-05	down	AT4G16520	Ubiquitin-like superfamily protein
Gh_D01G1251	26.84	54.79	1.07	3.65181e-05	down	AT3G52760	Integral membrane Yip1 family protein
Gh_D03G1348	8.63	17.28	1	3.70937e-05	down	AT3G51770	tetratricopeptide repeat (TPR)-containing protein
Gh_D07G1949	5.95	19.27	1.66	3.72186e-05	down	AT3G07680	emp24/gp25L/p24 family/GOLD family protein
Gh_D13G1485	12.06	25.32	1.06	3.73294e-05	down	AT3G20560	PDI-like 5-3
Gh_A03G1422	47.48	23.37	-1.04	3.74968e-05	up	AT2G19130	S-locus lectin protein kinase family protein
Gh_D05G3834	4.32	9.3	1.09	3.76681e-05	down	AT4G20140	Leucine-rich repeat transmembrane protein kinase
Gh_D11G2763	0.7	5.04	2.99	3.76967e-05	down	AT4G15920	Nodulin MtN3 family protein
Gh_D02G0297	11.55	26.06	1.16	3.78795e-05	down	AT3G24160	putative type 1 membrane protein
Gh_D05G3462	85.22	35.9	-1.26	3.83757e-05	up	AT5G53750	CBS domain-containing protein
Gh_D11G0965	4.08	10.41	1.33	3.83957e-05	down	AT1G01540	Protein kinase superfamily protein
Gh_A13G0395	2364.42	5249.43	1.24	3.89625e-05	down
Gh_A09G2381	34.92	16.85	-1.08	3.9479e-05	up	AT3G17810	pyrimidine 1
Gh_D12G0170	452.39	942.92	1.02	3.99061e-05	down
Gh_D09G1094	24.46	9.12	-1.45	4.0096e-05	up	AT4G09510	cytosolic invertase 2
Gh_D11G1932	10.24	2.46	-2.16	4.01758e-05	up	AT5G66800
Gh_D04G0982	14.82	5.26	-1.51	4.05759e-05	up	AT3G59340	Eukaryotic protein of unknown function (DUF914)
Gh_A07G0663	8.73	20.53	1.25	4.15106e-05	down	AT3G03210
Gh_D10G1461	3.75	140.98	5.29	4.15106e-05	down	AT5G18970	AWPM-19-like family protein
Gh_D11G1747	7.54	2.68	-1.52	4.16332e-05	up	AT4G35890	winged-helix DNA-binding transcription factor family protein
Gh_A12G0910	6.48	1.48	-2.21	4.16671e-05	up	AT5G13790	AGAMOUS-like 15
Gh_D05G0646	22.89	10.94	-1.09	4.22879e-05	up	AT5G24910	cytochrome P450, family 714, subfamily A, polypeptide 1
Gh_A08G2393	57.57	136.62	1.23	4.26912e-05	down	AT1G63430	Leucine-rich repeat protein kinase family protein
Gh_D05G0544	3.47	14.45	2.09	4.27667e-05	down	AT5G57910
Gh_D02G0724	4.73	10.31	1.13	4.37682e-05	down	AT3G19700	Leucine-rich repeat protein kinase family protein
Gh_A03G0164	23.32	9.66	-1.3	4.4084e-05	up	AT5G52640	heat shock protein 90.1
Gh_D11G1207	90.29	204.86	1.21	4.4245e-05	down	AT4G15800	ralf-like 33
Gh_D12G0315	35.77	17.67	-1.04	4.4245e-05	up	AT2G17840	Senescence/dehydration-associated protein-related
Gh_A07G1131	3.45	7.97	1.24	4.42603e-05	down	AT3G56140	Protein of unknown function (DUF399 and DUF3411)
Gh_A07G0145	18.34	3.24	-2.63	4.50915e-05	up	AT5G20820	SAUR-like auxin-responsive protein family
Gh_A05G0678	7.78	17.59	1.17	4.5781e-05	down	AT1G08280	Glycosyltransferase family 29 (sialyltransferase) family protein
Gh_A01G0821	38.33	81.83	1.16	4.5781e-05	down	AT1G20823	RING/U-box superfamily protein
Gh_A08G2258	5.99	16	1.4	4.58342e-05	down	AT4G30900	DNAse I-like superfamily protein
Gh_A04G1405	134.98	65.88	-1.06	4.61509e-05	up
Gh_D09G0122	46.22	9.28	-2.34	4.65631e-05	up	AT3G29060	EXS (ERD1/XPR1/SYG1) family protein
Gh_A09G1501	15.67	5.28	-1.61	4.6706e-05	up	AT5G02790	Glutathione S-transferase family protein
Gh_A03G1036	45.55	17.74	-1.38	4.68628e-05	up	AT1G14870	PLANT CADMIUM RESISTANCE 2
Gh_A10G0016	27.12	12.77	-1.09	4.71733e-05	up	AT3G20260	Protein of unknown function (DUF1666)
Gh_A12G1213	5.9	1.07	-2.51	4.78605e-05	up	AT5G23420	high-mobility group box 6
Gh_D07G1019	4.9	9.9	1.01	4.81776e-05	down	AT2G29940	pleiotropic drug resistance 3
Gh_D11G1311	11.36	5.27	-1.11	4.81969e-05	up	AT3G63430
Gh_D13G1257	16.08	34.31	1.08	4.87515e-05	down	AT4G09460	myb domain protein 6
Gh_A03G1983	3.75	10.61	1.49	4.9092e-05	down	AT4G22590	Haloacid dehalogenase-like hydrolase (HAD) superfamily protein
Gh_A08G0181	13.86	5.95	-1.23	4.92266e-05	up	AT5G53760	Seven transmembrane MLO family protein
Gh_D11G0893	29.59	5.71	-2.37	4.92589e-05	up	AT4G25433	peptidoglycan-binding LysM domain-containing protein
Gh_A08G0639	10.55	21.76	1.03	4.92667e-05	down	AT4G02940	oxidoreductase, 2OG-Fe(II) oxygenase family protein
Gh_D10G1056	3.01	9.62	1.65	4.93786e-05	down	AT5G64030	S-adenosyl-L-methionine-dependent methyltransferases superfamily protein
Gh_A06G1645	20.45	41.33	1.01	5.08107e-05	down	AT1G80400	RING/U-box superfamily protein
Gh_A12G1104	11.63	3.73	-1.65	5.11944e-05	up	AT3G12410	Polynucleotidyl transferase, ribonuclease H-like superfamily protein
Gh_A07G0658	17.34	46.22	1.4	5.14373e-05	down	AT5G37550
Gh_D04G0046	554.03	212.03	-1.38	5.2596e-05	up	AT3G26040	HXXXD-type acyl-transferase family protein
Gh_D11G3468	7.54	16.97	1.2	5.28874e-05	down	AT5G67020
Gh_A04G1012	14.94	310.19	4.34	5.29469e-05	down	AT1G10200	GATA type zinc finger transcription factor family protein
Gh_D04G0108	1.86	7.51	2.02	5.32212e-05	down	AT5G05190	Protein of unknown function (DUF3133)
Gh_A04G1156	29.5	10.75	-1.49	5.40528e-05	up	AT4G18530	Protein of unknown function (DUF707)
Gh_D06G2064	9.28	19.32	1.05	5.4504e-05	down	AT3G13930	Dihydrolipoamide acetyltransferase, long form protein
Gh_A12G2391	2.08	5.43	1.38	5.50163e-05	down	AT1G62870
Gh_D13G0114	33.86	16.7	-1.06	5.51464e-05	up	AT5G03960	IQ-domain 12
Gh_D12G2631	51.95	22.24	-1.24	5.52263e-05	up	AT1G10200	GATA type zinc finger transcription factor family protein
Gh_A05G2538	9.25	20.32	1.14	5.5601e-05	down	AT3G57120	Protein kinase superfamily protein
Gh_D01G0503	206.67	52.25	-2.02	5.56794e-05	up	AT4G27450	Aluminium induced protein with YGL and LRDR motifs
Gh_A05G2615	2.83	24.2	3.11	5.58832e-05	down	AT3G11340	UDP-Glycosyltransferase superfamily protein
Gh_A12G0683	0	24.46	#VALUE!	5.61085e-05	down	AT4G37300	maternal effect embryo arrest 59
Gh_D01G1072	1.78	6.28	1.84	5.68551e-05	down	AT1G65590	beta-hexosaminidase 3
Gh_A05G3824	5.85	1.49	-1.99	5.69696e-05	up	AT1G15410	aspartate-glutamate racemase family
Gh_D09G0061	8.21	17.08	1.05	5.80721e-05	down	AT2G42880	MAP kinase 20
Gh_A04G1056	19.94	44.71	1.15	5.83653e-05	down	AT4G39050	Kinesin motor family protein
Gh_A10G0029	12.75	28.61	1.21	5.99579e-05	down	AT2G18840	Integral membrane Yip1 family protein
Gh_D05G1631	7.09	35.76	2.32	6.00594e-05	down	AT1G05170	Galactosyltransferase family protein
Gh_A05G3788	23.84	11.31	-1.1	6.01727e-05	up	AT1G32230	WWE protein-protein interaction domain protein family
Gh_D05G3838	13.59	5.26	-1.38	6.03097e-05	up	AT4G18390	TEOSINTE BRANCHED 1, cycloidea and PCF transcription factor 2
Gh_A13G1021	17.57	7.2	-1.29	6.0946e-05	up	AT1G22700	Tetratricopeptide repeat (TPR)-like superfamily protein
Gh_A08G1730	6.03	1.11	-2.54	6.15215e-05	up	AT5G44700	Leucine-rich repeat transmembrane protein kinase
Gh_A09G0986	35.63	16.06	-1.17	6.15423e-05	up	AT3G45600	tetraspanin3
Gh_A13G0690	30.57	13.23	-1.2	6.17208e-05	up	AT1G69450	Early-responsive to dehydration stress protein (ERD4)
Gh_A05G1236	11.2	4.28	-1.39	6.24853e-05	up	AT4G18390	TEOSINTE BRANCHED 1, cycloidea and PCF transcription factor 2
Gh_A07G1497	5.41	13.16	1.3	6.34762e-05	down	AT4G12710	ARM repeat superfamily protein
Gh_D07G1945	75.11	29.79	-1.31	6.37839e-05	up	AT4G12730	FASCICLIN-like arabinogalactan 2
Gh_A08G1659	5.07	1	-2.43	6.4017e-05	up	AT3G63060	EID1-like 3
Gh_D04G0178	26.17	13.18	-1.02	6.43353e-05	up	AT5G04550	Protein of unknown function (DUF668)
Gh_D11G0343	5.85	14.54	1.32	6.61388e-05	down	AT3G47550	RING/FYVE/PHD zinc finger superfamily protein
Gh_A11G3130	154.07	59.63	-1.38	6.61625e-05	up	AT1G10370	Glutathione S-transferase family protein
Gh_A11G0909	27.53	58.83	1.09	6.64353e-05	down	AT1G32640	Basic helix-loop-helix (bHLH) DNA-binding family protein
Gh_A08G0515	8.91	20.29	1.22	6.7734e-05	down	AT3G60220	TOXICOS EN LEVADURA 4
Gh_Sca010075G01	6.81	29.94	2.1	6.80603e-05	down	AT4G30850	heptahelical transmembrane protein2
Gh_D08G2078	26.13	53.53	1.03	6.81157e-05	down	AT3G07090	PPPDE putative thiol peptidase family protein
Gh_A05G1910	37.38	110.41	1.54	6.81794e-05	down	AT1G72230	Cupredoxin superfamily protein
Gh_D06G2306	108.25	40.84	-1.43	6.83935e-05	up	AT5G01075	Glycosyl hydrolase family 35 protein
Gh_D05G3081	9.81	4.42	-1.16	6.87338e-05	up	AT1G60160	Potassium transporter family protein
Gh_A07G1082	10.86	22.82	1.1	6.88161e-05	down	AT5G26960	Galactose oxidase/kelch repeat superfamily protein
Gh_A04G1048	4.16	11.32	1.48	7.01826e-05	down	AT4G38770	proline-rich protein 4
Gh_D12G1337	17.06	5.74	-1.55	7.04695e-05	up	AT5G23280	TCP family transcription factor
Gh_D02G2243	48.21	21.52	-1.17	7.06669e-05	up	AT5G66140	proteasome alpha subunit D2
Gh_D12G1481	1.15	5.04	2.16	7.07314e-05	down	AT1G24430	HXXXD-type acyl-transferase family protein
Gh_A03G0851	36.48	143.79	1.96	7.10164e-05	down	AT1G27500	Tetratricopeptide repeat (TPR)-like superfamily protein
Gh_A03G1623	3430.27	6923	1.11	7.10723e-05	down
Gh_D10G0875	17.73	5.05	-1.85	7.10844e-05	up	AT1G15380	Lactoylglutathione lyase / glyoxalase I family protein
Gh_D04G1342	7.74	24.08	1.65	7.21363e-05	down	AT1G68490
Gh_D02G2164	40.17	84.06	1.04	7.2712e-05	down	AT1G75390	basic leucine-zipper 44
Gh_D07G0902	73.12	33.99	-1.09	7.33287e-05	up	AT4G13010	Oxidoreductase, zinc-binding dehydrogenase family protein
Gh_A11G2985	57.28	121.3	1.08	7.38735e-05	down	AT1G31940
Gh_D13G1159	5.79	0.19	0	7.42951e-05	up	AT3G06740	GATA transcription factor 15
Gh_A01G1223	0.9	6.03	2.85	7.44648e-05	down	AT1G70670	Caleosin-related family protein
Gh_D10G1838	1.69	11.03	2.86	7.4897e-05	down	AT1G26910	Ribosomal protein L16p/L10e family protein
Gh_A07G0968	23.31	10.63	-1.14	7.52493e-05	up	AT1G08200	UDP-D-apiose/UDP-D-xylose synthase 2
Gh_D03G1130	12.98	5.73	-1.19	7.54934e-05	up	AT3G54140	peptide transporter 1
Gh_A05G1496	12.91	4.98	-1.38	7.68731e-05	up	AT1G62430	CDP-diacylglycerol synthase 1
Gh_A08G1666	27.33	58.38	1.09	7.88067e-05	down	AT1G03070	Bax inhibitor-1 family protein
Gh_A08G1578	7.58	1.87	-2.05	7.93703e-05	up	AT1G12420	ACT domain repeat 8
Gh_A08G2523	75.57	173.2	1.18	8.00384e-05	down	AT4G08810	calcium ion binding
Gh_D10G0752	5.66	25	2.16	8.02668e-05	down	AT1G80530	Major facilitator superfamily protein
Gh_A07G0532	20.87	7.35	-1.49	8.17226e-05	up	AT3G18215	Protein of unknown function, DUF599
Gh_A07G0934	12.81	0.63	-4.55	8.29444e-05	up	AT1G07300	josephin protein-related
Gh_D10G2131	6.52	13.95	1.08	8.37645e-05	down	AT3G55060
Gh_A07G0681	7.99	29.62	1.88	8.38295e-05	down	AT1G71090	Auxin efflux carrier family protein
Gh_A12G1192	8.28	3.79	-1.14	8.43112e-05	up	AT2G47680	zinc finger (CCCH type) helicase family protein
Gh_A01G1855	21.8	2.93	-3.02	8.43855e-05	up	AT5G03120
Gh_A12G2373	14.19	34.86	1.28	8.5336e-05	down	AT5G51830	pfkB-like carbohydrate kinase family protein
Gh_D05G1613	44.4	20.94	-1.1	8.59336e-05	up	AT4G21790	tobamovirus multiplication 1
Gh_D04G1244	17.54	36.97	1.06	8.72223e-05	down	AT2G38090	Duplicated homeodomain-like superfamily protein
Gh_A10G0117	3.32	9.5	1.55	8.91909e-05	down	AT1G62040	Ubiquitin-like superfamily protein
Gh_A10G1995	8.64	18.25	1.09	8.98592e-05	down	AT3G11420	Protein of unknown function (DUF604)
Gh_D07G1399	13.49	61.72	2.19	9.06924e-05	down	AT1G01490	Heavy metal transport/detoxification superfamily protein
Gh_D05G2682	27.48	70.76	1.36	9.19708e-05	down	AT5G13810	Glutaredoxin family protein
Gh_D12G2679	15.12	6.17	-1.29	9.20991e-05	up	AT5G52870
Gh_D04G0332	4.04	9.16	1.15	9.22567e-05	down	AT2G42880	MAP kinase 20
Gh_D11G0077	11.47	4.6	-1.31	9.28236e-05	up	AT5G62220	glycosyltransferase 18
Gh_A09G2342	9.66	2.05	-2.27	9.28833e-05	up	AT5G38610	Plant invertase/pectin methylesterase inhibitor superfamily protein
Gh_A13G2333	17.85	36.61	1.02	9.43411e-05	down	AT3G24350	syntaxin of plants 32
Gh_A07G0051	9.76	27.56	1.49	9.46081e-05	down	AT3G24530	AAA-type ATPase family protein / ankyrin repeat family protein
Gh_D05G2397	51.07	25.75	-1.02	9.46913e-05	up	AT4G08900	arginase
Gh_A10G0393	7.69	17.45	1.2	9.52611e-05	down	AT5G46170	F-box family protein
Gh_D08G1562	13.61	28.89	1.11	9.56474e-05	down	AT2G44600
Gh_D03G1526	3.84	9.53	1.33	9.57991e-05	down	AT4G22790	MATE efflux family protein
Gh_D13G0440	2444.28	6124.64	1.41	9.60423e-05	down
Gh_D09G1203	6.65	16.53	1.3	9.68354e-05	down	AT2G42130	Plastid-lipid associated protein PAP / fibrillin family protein
Gh_D03G1210	26.65	12.33	-1.12	9.72707e-05	up	AT3G46540	ENTH/VHS family protein
Gh_A11G2354	7.05	2.47	-1.54	9.72707e-05	up	AT5G18170	glutamate dehydrogenase 1
Gh_D08G0019	0.25	5.65	5.23	9.78644e-05	down	AT5G58840	Subtilase family protein
Gh_D11G3301	38.04	77.83	1.04	9.86982e-05	down	AT5G02270	non-intrinsic ABC protein 9
Gh_D10G1634	10.38	30.72	1.56	0.000102013	down	AT5G18830	squamosa promoter binding protein-like 7
Gh_D13G1543	8.9	3.95	-1.18	0.000102289	up	AT1G53050	Protein kinase superfamily protein
Gh_D09G0238	13.98	5.16	-1.47	0.00010531	up	AT1G70180	Sterile alpha motif (SAM) domain-containing protein
Gh_D07G0441	87.42	35.22	-1.3	0.000105789	up	AT5G51190	Integrase-type DNA-binding superfamily protein
Gh_A02G0969	5.35	12.59	1.28	0.000105818	down	AT3G50790	esterase/lipase/thioesterase family protein
Gh_A03G0702	10.57	4.11	-1.38	0.000108381	up	AT1G75220	Major facilitator superfamily protein
Gh_A02G1106	8.17	2.7	-1.63	0.000108664	up	AT5G25460	Protein of unknown function, DUF642
Gh_D12G2156	2.13	10.92	2.38	0.000108684	down	AT3G60580	C2H2-like zinc finger protein
Gh_A06G1870	6.13	17.43	1.5	0.000108725	down	AT5G64460	Phosphoglycerate mutase family protein
Gh_A07G1684	39.34	101.29	1.39	0.000109336	down	AT2G05790	O-Glycosyl hydrolases family 17 protein
Gh_D06G0924	8.87	18.29	1.04	0.000109336	down	AT5G11800	K+ efflux antiporter 6
Gh_D10G1780	49.51	162.34	1.72	0.000109398	down	AT5G49460	ATP citrate lyase subunit B 2
Gh_D02G0510	19.82	8.81	-1.19	0.000109969	up	AT5G18640	alpha/beta-Hydrolases superfamily protein
Gh_D02G1661	5.61	13.26	1.23	0.000110123	down	AT5G40270	HD domain-containing metal-dependent phosphohydrolase family protein
Gh_A08G0130	3.52	14.65	2.08	0.000110907	down	AT1G16480	Tetratricopeptide repeat (TPR)-like superfamily protein
Gh_A12G0390	4.61	10.07	1.13	0.000111386	down	AT4G34610	BEL1-like homeodomain 6
Gh_D06G1104	411.73	992.29	1.29	0.000112689	down	AT5G10770	Eukaryotic aspartyl protease family protein
Gh_A12G2499	71.49	35.02	-1.05	0.000112801	up	AT3G48040	RHO-related protein from plants 10
Gh_A09G1816	9.68	4.02	-1.26	0.000113875	up	AT5G16340	AMP-dependent synthetase and ligase family protein
Gh_A05G1488	7.24	27.59	1.97	0.000114443	down	AT1G12020
Gh_A05G1020	6.7	2.32	-1.55	0.000115909	up	AT5G25110	CBL-interacting protein kinase 25
Gh_D03G0767	52.18	22.32	-1.27	0.000116709	up	AT4G10920	transcriptional coactivator p15 (PC4) family protein (KELP)
Gh_D05G1601	12.61	28.37	1.17	0.000117069	down	AT5G54680	basic helix-loop-helix (bHLH) DNA-binding superfamily protein
Gh_D06G0638	2.15	9.67	2.17	0.000117468	down	AT4G28910	novel interactor of JAZ
Gh_A05G2930	3.73	9.82	1.4	0.00011788	down	AT3G26990	ENTH/VHS family protein
Gh_A02G1655	16.48	7.28	-1.2	0.000119189	up	AT4G35920	PLAC8 family protein
Gh_D10G0344	14.04	5.46	-1.38	0.000120552	up	AT2G38300	myb-like HTH transcriptional regulator family protein
Gh_A07G1147	1.56	5.62	1.88	0.000121429	down	AT4G02270	root hair specific 13
Gh_D13G1523	9.71	4.36	-1.17	0.000122565	up	AT1G03530	nuclear assembly factor 1
Gh_A07G0777	10.45	21.97	1.07	0.000122938	down	AT3G12680	floral homeotic protein (HUA1)
Gh_A13G2309	35.75	17.88	-1.01	0.000122938	up	AT3G05910	Pectinacetylesterase family protein
Gh_A08G1784	5.84	1.22	-2.32	0.000123357	up	AT2G36870	xyloglucan endotransglucosylase/hydrolase 32
Gh_D10G0073	5.55	11.63	1.05	0.00012394	down	AT5G49830	exocyst complex component 84B
Gh_A12G1659	5.34	1.86	-1.55	0.000124843	up	AT1G18610	Galactose oxidase/kelch repeat superfamily protein
Gh_A12G0689	9.65	33.45	1.78	0.000125465	down	AT4G24230	acyl-CoA-binding domain 3
Gh_D11G1058	28.7	12.85	-1.18	0.000126059	up	AT1G01140	CBL-interacting protein kinase 9
Gh_D05G0205	5.23	2.4	-1.13	0.000126118	up	AT2G26910	pleiotropic drug resistance 4
Gh_D06G1084	13.52	59.81	2.14	0.000126224	down	AT5G10870	chorismate mutase 2
Gh_A03G1131	4.34	9.63	1.14	0.000126754	down	AT1G67690	Zincin-like metalloproteases family protein
Gh_D05G0964	51.1	101.47	1.01	0.000126792	down
Gh_A05G1440	36.26	16.79	-1.13	0.000127365	up	AT4G21790	tobamovirus multiplication 1
Gh_A12G2709	22.1	51.12	1.2	0.000127863	down	AT4G23740	Leucine-rich repeat protein kinase family protein
Gh_A10G2222	45.8	11.8	-1.99	0.000127863	up	AT1G29670	GDSL-like Lipase/Acylhydrolase superfamily protein
Gh_A10G0873	5.26	1.47	-1.9	0.00012848	up	AT3G53210	nodulin MtN21 /EamA-like transporter family protein
Gh_D11G2821	7.62	2	-1.93	0.000128486	up	AT1G09250	basic helix-loop-helix (bHLH) DNA-binding superfamily protein
Gh_A01G0842	8.17	2.87	-1.55	0.000129785	up	AT1G20650	Protein kinase superfamily protein
Gh_D12G0897	15.19	5.01	-1.64	0.000130007	up	AT1G22740	RAB GTPase homolog G3B
Gh_A06G2039	1.86	8.27	2.26	0.000131501	down	AT5G45970	RAC-like 2
Gh_D07G0734	18.97	8.43	-1.2	0.000131983	up	AT5G14700	NAD(P)-binding Rossmann-fold superfamily protein
Gh_D10G2365	13.05	26.14	1.01	0.000132595	down	AT5G05760	syntaxin of plants 31
Gh_A13G0547	9.49	2.36	-2.03	0.000133062	up	AT5G08570	Pyruvate kinase family protein
Gh_D13G2301	11.62	40.46	1.82	0.000134055	down	AT3G45590	splicing endonuclease 1
Gh_D12G2386	6.45	14.01	1.14	0.000135702	down	AT1G33250	Protein of unknown function (DUF604)
Gh_D10G2017	41.4	5.45	-2.96	0.000136723	up	AT5G06600	ubiquitin-specific protease 12
Gh_D11G0564	11.01	24.01	1.12	0.00013813	down	AT4G39860
Gh_A09G2418	221.23	88.36	-1.33	0.000139987	up	AT5G01600	ferretin 1
Gh_A04G0506	2.5	7.65	1.66	0.00014196	down	AT2G36220
Gh_A09G1646	19.27	5.72	-1.79	0.000143271	up	AT5G53160	regulatory components of ABA receptor 3
Gh_D08G1756	22.44	10.42	-1.14	0.000143271	up	AT5G47070	Protein kinase superfamily protein
Gh_Sca007314G01	10.72	0.91	-4.26	0.000143799	up	AT4G29820	homolog of CFIM-25
Gh_A09G1413	40.38	14.99	-1.41	0.000146929	up	AT3G09790	ubiquitin 8
Gh_A11G0106	10.11	2.96	-1.79	0.000147333	up	AT2G46170	Reticulon family protein
Gh_A13G1720	9.46	19.17	1.02	0.000147355	down	AT2G19600	K+ efflux antiporter 4
Gh_A09G0116	2.11	8.48	1.97	0.000149199	down	AT4G13650	Pentatricopeptide repeat (PPR) superfamily protein
Gh_A12G1428	11.95	25.94	1.08	0.000150233	down	AT1G67970	heat shock transcription factor A8
Gh_A11G0475	20.36	7.71	-1.45	0.000150985	up	AT5G65270	RAB GTPase homolog A4A
Gh_A11G0333	21.41	8	-1.42	0.000154089	up	AT5G63380	AMP-dependent synthetase and ligase family protein
Gh_A05G0258	1.49	5.75	1.98	0.000156389	down	AT3G42880	Leucine-rich repeat protein kinase family protein
Gh_Sca010070G01	5.36	11.63	1.11	0.00015785	down	AT1G01960	SEC7-like guanine nucleotide exchange family protein
Gh_A03G0091	90.76	26.88	-1.74	0.00015785	up	AT4G16563	Eukaryotic aspartyl protease family protein
Gh_A01G0871	1540.02	3282.58	1.06	0.000157875	down	AT1G20440	cold-regulated 47
Gh_A12G1402	7.68	20.04	1.42	0.000159999	down	AT1G24620	EF hand calcium-binding protein family
Gh_A09G2532	17.55	8.4	-1.08	0.000159999	up	AT5G41120	Esterase/lipase/thioesterase family protein
Gh_D03G0457	312.34	147.86	-1.11	0.000162915	up	AT4G39330	cinnamyl alcohol dehydrogenase 9
Gh_D02G0381	6.73	40.56	2.64	0.000163682	down	AT2G48130	Bifunctional inhibitor/lipid-transfer protein/seed storage 2S albumin superfamily protein
Gh_D04G0443	187.94	393.71	1.07	0.000163972	down	AT5G15230	GAST1 protein homolog 4
Gh_D04G1587	1.91	5.83	1.64	0.000168779	down	AT3G55350	PIF / Ping-Pong family of plant transposases
Gh_D03G1337	10.28	21.14	1.03	0.000169376	down	AT1G07120
Gh_A08G1824	31.43	77.01	1.27	0.000172293	down	AT1G08845	Ribosomal L18p/L5e family protein
Gh_A03G1392	15.67	6.16	-1.36	0.000173786	up	AT4G03420	Protein of unknown function (DUF789)
Gh_A10G0311	2.48	6.56	1.41	0.000176901	down	AT1G29800	RING/FYVE/PHD-type zinc finger family protein
Gh_A09G1158	3.38	8.68	1.34	0.000178184	down	AT3G57550	guanylate kinase
Gh_A11G1737	6.91	23.02	1.74	0.000178759	down	AT3G50810	Uncharacterised protein family (UPF0497)
Gh_A05G3025	20.25	7.9	-1.39	0.000178942	up	AT2G39805	Integral membrane Yip1 family protein
Gh_A07G0378	61.67	22.04	-1.48	0.000179706	up	AT5G51190	Integrase-type DNA-binding superfamily protein
Gh_D06G2197	35.1	11.98	-1.56	0.000180453	up	AT1G11300	protein serine/threonine kinases;protein kinases;ATP binding;sugar binding;kinases;carbohydrate binding
Gh_D05G1930	9.89	24.32	1.31	0.000181258	down	AT1G47480	alpha/beta-Hydrolases superfamily protein
[truncated: 723 more rows]

## Sheet: L1D20 vs L2D20
Table S3-3. The differentially expressed genes (DEGs) of each pair-wise comparison of L1D20 vs L2D20
gene id	L1D20	L2D20	log2FC	FDR	up or down_regulated in L1	Arabidopsis ID	ArabDesc
Gh_D06G0237	94.75	0.27	-8.64	1.57345e-34	up
Gh_D02G0380	83.29	3821.73	5.51	4.33274e-34	down	AT3G22620	Bifunctional inhibitor/lipid-transfer protein/seed storage 2S albumin superfamily protein
Gh_A05G3473	51.95	1.52	-5.11	6.05796e-29	up	AT1G50480	10-formyltetrahydrofolate synthetase
Gh_A12G0683	0.23	58.89	8.99	1.6113e-27	down	AT4G37300	maternal effect embryo arrest 59
Gh_D13G1883	2.1	63.19	4.91	2.76038e-27	down	AT1G56340	calreticulin 1a
Gh_D07G1841	8.1	0.04	-7.92	1.17935e-25	up	AT3G51550	Malectin/receptor-like protein kinase family protein
Gh_A02G1422	0.33	134.59	8.74	1.4341e-25	down	AT2G22795
Gh_A06G0177	35.71	1.33	-4.8	1.91724e-24	up	AT2G15490	UDP-glycosyltransferase 73B4
Gh_A11G1648	10.81	213.17	4.29	9.86752e-24	down	AT4G36220	ferulic acid 5-hydroxylase 1
Gh_D06G0233	22.48	0	0	2.3306e-23	up
Gh_D12G0097	393.55	23.28	-4.07	7.78912e-22	up	AT3G62730
Gh_A05G0511	4.66	89.18	4.27	7.78912e-22	down	AT5G10770	Eukaryotic aspartyl protease family protein
Gh_A05G1039	26.23	1.25	-4.41	7.51145e-21	up	AT3G02645	Plant protein of unknown function (DUF247)
Gh_A10G2029	0.83	73.26	6.58	1.51761e-19	down	AT3G55646
Gh_D10G1036	4.13	59.35	3.86	2.00893e-19	down	AT3G18660	plant glycogenin-like starch initiation protein 1
Gh_A11G0443	0.75	15.31	4.38	2.52489e-17	down	AT2G14960	Auxin-responsive GH3 family protein
Gh_A04G1089	26.7	1.15	-4.66	4.87975e-17	up	AT5G09650	pyrophosphorylase 6
Gh_A10G1985	21.41	1.32	-4.08	1.70086e-15	up	AT2G39710	Eukaryotic aspartyl protease family protein
Gh_A04G1477	31.9	0.39	-6.5	1.81018e-15	up	AT2G21110	Disease resistance-responsive (dirigent-like protein) family protein
Gh_D08G2730	71.72	5.49	-3.7	2.32541e-15	up	AT5G23660	homolog of Medicago truncatula MTN3
Gh_D10G1737	2.25	54.21	4.64	2.36219e-14	down	AT5G49350	Glycine-rich protein family
Gh_A05G3504	35.12	1.65	-4.48	3.49578e-14	up	AT3G10850	Metallo-hydrolase/oxidoreductase superfamily protein
Gh_A02G0270	13.92	0	0	3.65162e-14	up	AT2G33170	Leucine-rich repeat receptor-like protein kinase family protein
Gh_D07G0144	151.66	17.05	-3.15	7.02963e-14	up	AT5G20860	Plant invertase/pectin methylesterase inhibitor superfamily
Gh_A13G1727	0.1	22.17	8.03	1.78306e-13	down	AT4G29160	SNF7 family protein
Gh_D05G1110	1.31	45.07	5.13	2.4297e-13	down	AT1G78990	HXXXD-type acyl-transferase family protein
Gh_A05G0249	435.19	5.82	-6.73	4.28979e-13	up	AT1G72610	germin-like protein 1
Gh_D02G0299	13.52	0	0	6.14553e-13	up	AT3G25270	Ribonuclease H-like superfamily protein
Gh_A03G0049	0.25	6.38	4.84	1.59815e-12	down	AT3G01680
Gh_A13G0258	0.3	10.04	5.2	1.61884e-12	down	AT2G22250	aspartate aminotransferase
Gh_A05G2452	29.25	2.43	-3.65	3.13673e-12	up	AT3G59380	farnesyltransferase A
Gh_A03G1634	1.22	16.15	3.72	3.58298e-12	down	AT4G15480	UDP-Glycosyltransferase superfamily protein
Gh_D08G0086	0.19	14.54	6.39	3.61622e-12	down	AT4G33790	Jojoba acyl CoA reductase-related male sterility protein
Gh_D06G2371	1.23	75.58	6	9.05593e-12	down	AT4G00430	plasma membrane intrinsic protein 1;4
Gh_D01G1790	48.96	5.93	-3.13	1.17759e-11	up	AT1G58070
Gh_A12G1664	48.7	5.86	-3.08	1.17759e-11	up	AT1G74100	sulfotransferase 16
Gh_D13G0169	98	7.51	-3.87	1.2164e-11	up
Gh_A07G1802	28.27	202.01	2.83	1.49577e-11	down	AT3G07320	O-Glycosyl hydrolases family 17 protein
Gh_A01G0568	4.13	33.93	3.07	1.66423e-11	down	AT5G54690	galacturonosyltransferase 12
Gh_A11G1800	27.84	195	2.8	3.3412e-11	down	AT5G67210	Protein of unknown function (DUF579)
Gh_A04G1302	3.27	24.9	2.96	3.37639e-11	down	AT4G27420	ABC-2 type transporter family protein
Gh_D09G1454	5.9	0.24	-4.78	3.59471e-11	up	AT5G60020	laccase 17
Gh_A06G1617	4.32	31.34	2.88	3.65111e-11	down	AT4G32250	Protein kinase superfamily protein
Gh_D13G1897	10.2	0	0	3.93947e-11	up	AT1G56590	Clathrin adaptor complexes medium subunit family protein
Gh_D07G1912	6.53	53.16	3.04	4.69018e-11	down	AT2G04780	FASCICLIN-like arabinoogalactan 7
Gh_A13G0130	661.48	101.08	-2.73	1.29657e-10	up	AT2G40320	TRICHOME BIREFRINGENCE-LIKE 33
Gh_Sca012883G01	2274.54	359.05	-2.71	1.89964e-10	up	AT5G23860	tubulin beta 8
Gh_A06G0351	49.65	7.3	-2.75	1.89964e-10	up	AT1G77690	like AUX1 3
Gh_D10G1767	325.98	51.03	-2.69	2.5614e-10	up	AT5G49360	beta-xylosidase 1
Gh_D07G1773	54.01	333.88	2.64	3.74461e-10	down	AT5G37600	glutamine synthase clone R1
Gh_A05G3949	74.45	2.54	-4.97	4.24814e-10	up	AT5G20630	germin 3
Gh_D08G1960	460.89	75.32	-2.62	5.64848e-10	up	AT5G12250	beta-6 tubulin
Gh_D05G2349	91.37	14.74	-2.63	5.7967e-10	up	AT3G27950	GDSL-like Lipase/Acylhydrolase superfamily protein
Gh_A02G0272	5.84	0.17	-5.2	6.23521e-10	up	AT2G33170	Leucine-rich repeat receptor-like protein kinase family protein
Gh_D11G3477	57.27	4.12	-4	1.87202e-09	up	AT3G14430
Gh_A05G1770	12.89	1.3	-3.3	2.70422e-09	up	AT4G06536	SPla/RYanodine receptor (SPRY) domain-containing protein
Gh_A01G0470	14.68	0	0	2.83356e-09	up	AT1G53010	RING/U-box superfamily protein
Gh_D10G0307	123.53	10.15	-3.61	3.15589e-09	up	AT1G29670	GDSL-like Lipase/Acylhydrolase superfamily protein
Gh_D12G0691	92.62	17.21	-2.56	3.86101e-09	up
Gh_A06G0361	5.89	37.91	2.71	4.61861e-09	down	AT4G08300	nodulin MtN21 /EamA-like transporter family protein
Gh_D10G0473	11.3	63.26	2.49	6.12128e-09	down	AT1G51680	4-coumarate:CoA ligase 1
Gh_D08G1868	2.65	16.17	2.64	6.14731e-09	down	AT4G12290	Copper amine oxidase family protein
Gh_A08G1088	11.31	0	0	6.17176e-09	up	AT1G01050	pyrophosphorylase 1
Gh_A12G2517	1.71	27.43	4.03	6.17176e-09	down	AT3G22600	Bifunctional inhibitor/lipid-transfer protein/seed storage 2S albumin superfamily protein
Gh_A03G1656	1.83	10.85	2.62	7.58552e-09	down	AT2G23360	Plant protein of unknown function (DUF869)
Gh_D07G1710	63.29	10.88	-2.56	1.00811e-08	up	AT5G38480	general regulatory factor 3
Gh_D11G3289	6.67	45.22	2.78	1.15809e-08	down	AT2G37360	ABC-2 type transporter family protein
Gh_D02G0956	15.78	1.15	-3.83	1.59979e-08	up	AT1G75380	bifunctional nuclease in basal defense response 1
Gh_D09G2276	329.06	61.57	-2.42	1.82436e-08	up	AT5G49360	beta-xylosidase 1
Gh_A05G1930	162.44	8.87	-4.22	1.893e-08	up	AT4G08950	Phosphate-responsive 1 family protein
Gh_D13G0464	95.67	17.81	-2.42	2.23166e-08	up	AT1G49320	unknown seed protein like 1
Gh_A02G0137	0.43	6.2	3.92	2.49746e-08	down	AT4G02180	DC1 domain-containing protein
Gh_A04G0975	206.66	0.66	-8.42	2.66707e-08	up	AT5G64250	Aldolase-type TIM barrel family protein
Gh_D09G2071	14.99	2.11	-2.84	2.66707e-08	up	AT3G05990	Leucine-rich repeat (LRR) family protein
Gh_D02G0740	435.99	83.64	-2.37	2.83135e-08	up	AT1G21460	Nodulin MtN3 family protein
Gh_D08G0472	59.35	304.95	2.37	2.86059e-08	down	AT3G62730
Gh_A13G0284	0.46	14.13	5.12	3.76422e-08	down	AT1G75540	salt tolerance homolog2
Gh_D05G1268	0.3	5.06	4.24	4.06887e-08	down	AT1G15210	pleiotropic drug resistance 7
Gh_D03G1085	7.82	45.34	2.55	5.3126e-08	down	AT4G24910	Protein of unknown function (DUF579)
Gh_A12G0829	0.6	6.38	3.49	5.98649e-08	down	AT1G54610	Protein kinase superfamily protein
Gh_A07G1637	72.38	6.11	-3.9	7.02453e-08	up
Gh_D08G1182	6.03	0.62	-3.33	7.02453e-08	up	AT4G10770	oligopeptide transporter 7
Gh_D01G1478	0.65	9.26	3.9	7.02453e-08	down	AT2G01350	quinolinate phoshoribosyltransferase
Gh_D07G1092	6.16	34.51	2.49	7.02453e-08	down	AT5G22300	nitrilase 4
Gh_D08G1203	9.7	0.61	-4.1	7.28013e-08	up	AT4G10955	alpha/beta-Hydrolases superfamily protein
Gh_D03G1078	145.2	705.81	2.3	7.75021e-08	down	AT5G50790	Nodulin MtN3 family protein
Gh_D04G0127	3.02	29.16	3.3	7.75637e-08	down	AT2G40470	LOB domain-containing protein 15
Gh_A01G0745	1.1	6.61	2.62	7.75637e-08	down	AT3G44730	kinesin-like protein 1
Gh_A12G1512	965.1	199.52	-2.31	7.84154e-08	up	AT1G26820	ribonuclease 3
Gh_D04G1614	5.28	42.91	3.01	8.28201e-08	down	AT2G21110	Disease resistance-responsive (dirigent-like protein) family protein
Gh_D12G0041	3.84	23.75	2.65	8.34527e-08	down	AT3G63200	PATATIN-like protein 9
Gh_D05G0925	3.77	19.06	2.38	8.86866e-08	down	AT2G29040	Exostosin family protein
Gh_A03G1614	0.5	5.98	3.67	9.10254e-08	down	AT1G49890	Family of unknown function (DUF566)
Gh_A11G1794	2.41	12.25	2.37	9.10254e-08	down	AT2G23360	Plant protein of unknown function (DUF869)
Gh_A05G0238	9.6	0.11	-6.57	9.1146e-08	up	AT4G29820	homolog of CFIM-25
Gh_D05G1854	4.36	27.08	2.64	1.04865e-07	down	AT2G16230	O-Glycosyl hydrolases family 17 protein
Gh_A04G0883	21.07	0	0	1.13902e-07	up	AT4G15800	ralf-like 33
Gh_D06G0463	2.63	70.88	5.02	1.1471e-07	down
Gh_D08G0887	2.58	13.3	2.41	1.18855e-07	down	AT4G30110	heavy metal atpase 2
Gh_D07G2441	8.12	0.1	-6.55	1.29099e-07	up	AT1G15060	Uncharacterised conserved protein UCP031088, alpha/beta hydrolase
Gh_D02G1071	23.27	4.39	-2.41	1.36317e-07	up	AT1G51590	alpha-mannosidase 1
Gh_D07G1974	37.29	5.64	-2.73	1.36806e-07	up	AT2G39780	ribonuclease 2
Gh_D06G0318	7.63	41.05	2.4	1.43235e-07	down	AT1G35780
Gh_A11G2522	3.52	19.11	2.49	1.50549e-07	down	AT5G55020	myb domain protein 120
Gh_D02G0926	55.15	10.61	-2.44	1.5381e-07	up	AT5G42680	Protein of unknown function, DUF617
Gh_D03G0294	106.87	23.02	-2.26	1.5561e-07	up	AT5G65730	xyloglucan endotransglucosylase/hydrolase 6
Gh_D13G1792	12.29	2.12	-2.53	1.57256e-07	up	AT3G04470	Ankyrin repeat family protein
Gh_D01G0186	139.55	29.59	-2.24	1.6305e-07	up	AT1G06290	acyl-CoA oxidase 3
Gh_D06G0531	18.52	2.93	-2.7	1.6305e-07	up	AT1G80170	Pectin lyase-like superfamily protein
Gh_A11G2034	0.35	10.42	4.91	1.76421e-07	down	AT3G03620	MATE efflux family protein
Gh_A10G0839	18.21	83.51	2.25	2.01101e-07	down	AT2G23540	GDSL-like Lipase/Acylhydrolase superfamily protein
Gh_A13G0603	1.47	10.65	2.86	2.15102e-07	down	AT4G33510	3-deoxy-d-arabino-heptulosonate 7-phosphate synthase
Gh_D12G1481	36.51	6.67	-2.46	2.27548e-07	up	AT1G24430	HXXXD-type acyl-transferase family protein
Gh_D11G1062	7.9	39.02	2.31	2.36358e-07	down	AT2G46770	NAC (No Apical Meristem) domain transcriptional regulator superfamily protein
Gh_D01G1452	235.01	51.35	-2.32	2.46676e-07	up	AT1G70830	MLP-like protein 28
Gh_A05G3132	10.88	49.77	2.22	2.46676e-07	down	AT5G14880	Potassium transporter family protein
Gh_D02G2072	1.49	7.91	2.45	2.48673e-07	down	AT2G23360	Plant protein of unknown function (DUF869)
Gh_D11G1379	19.02	0.14	-7.29	2.74018e-07	up	AT4G33920	Protein phosphatase 2C family protein
Gh_A09G0582	24.39	2.7	-3.24	3.26522e-07	up
Gh_A04G0133	86.61	14.46	-2.72	3.39161e-07	up	AT5G54980	Uncharacterised protein family (UPF0497)
Gh_D07G1083	0.37	5.61	4.14	3.48366e-07	down	AT5G22400	Rho GTPase activating protein with PAK-box/P21-Rho-binding domain
Gh_D05G0993	5.39	0.65	-3.08	3.4857e-07	up	AT2G27990	BEL1-like homeodomain 8
Gh_D08G1994	53.55	2.46	-4.52	3.4857e-07	up	AT2G48150	glutathione peroxidase 4
Gh_D06G0915	6.08	30.1	2.31	3.4857e-07	down	AT1G10970	zinc transporter 4 precursor
Gh_A05G3327	59.38	12.18	-2.27	3.56346e-07	up	AT1G31130
Gh_A05G0888	261.62	61.47	-2.21	4.5277e-07	up	AT2G28410
Gh_A04G0839	21.69	0	0	4.78733e-07	up	AT1G68300	Adenine nucleotide alpha hydrolases-like superfamily protein
Gh_D05G2936	56.93	12.73	-2.16	5.26894e-07	up	AT1G14040	EXS (ERD1/XPR1/SYG1) family protein
Gh_A05G3161	1.25	12.05	3.34	5.95413e-07	down	AT5G57090	Auxin efflux carrier family protein
Gh_D02G0459	10.35	46.11	2.18	6.43771e-07	down	AT5G46050	peptide transporter 3
Gh_A08G2381	635.59	71.34	-3.17	7.50618e-07	up	AT5G12250	beta-6 tubulin
Gh_D05G2721	22.77	3.81	-2.61	8.3234e-07	up	AT3G59380	farnesyltransferase A
Gh_D06G0671	30.33	6.83	-2.15	9.03405e-07	up	AT5G19740	Peptidase M28 family protein
Gh_A11G2095	1198.32	173.46	-2.78	1.17963e-06	up	AT5G19770	tubulin alpha-3
Gh_A02G1423	0	18.69	#VALUE!	1.24086e-06	down
Gh_D10G1882	53.3	236.78	2.15	1.3392e-06	down	AT5G05340	Peroxidase superfamily protein
Gh_A13G0998	69.61	16.5	-2.1	1.34272e-06	up	AT1G72160	Sec14p-like phosphatidylinositol transfer family protein
Gh_D04G1772	7.96	36.88	2.22	1.37843e-06	down	AT1G24030	Protein kinase superfamily protein
Gh_D08G1728	17.72	3.71	-2.25	1.4151e-06	up	AT1G32450	nitrate transporter 1.5
Gh_A04G1042	5.2	269.35	5.69	1.4151e-06	down	AT2G21110	Disease resistance-responsive (dirigent-like protein) family protein
Gh_D04G1494	1.2	18.7	4.03	1.5033e-06	down	AT3G43660	Vacuolar iron transporter (VIT) family protein
Gh_D06G0257	7.23	30.56	2.1	1.51157e-06	down	AT4G24480	Protein kinase superfamily protein
Gh_D10G2603	2.37	12.57	2.4	1.62479e-06	down	AT3G14170	Plant protein of unknown function (DUF936)
Gh_D07G0283	15.78	3.28	-2.28	1.6642e-06	up	AT3G11760
Gh_A05G1910	3.5	29.78	3.03	1.67219e-06	down	AT1G72230	Cupredoxin superfamily protein
Gh_A04G0106	3.84	28.62	2.81	1.92592e-06	down	AT1G50640	ethylene responsive element binding factor 3
Gh_A04G1047	14.18	0.92	-4.2	1.92592e-06	up	AT2G16600	rotamase CYP 3
Gh_D04G0335	1034.17	248.99	-2.08	1.92592e-06	up	AT2G42840	protodermal factor 1
Gh_D11G2998	73.18	7.94	-3.28	2.11199e-06	up	AT4G11650	osmotin 34
Gh_A13G1919	18.32	199.71	3.45	2.30053e-06	down	AT5G60490	FASCICLIN-like arabinogalactan-protein 12
Gh_A07G0682	14.78	1.76	-3.14	2.37415e-06	up	AT5G59440	P-loop containing nucleoside triphosphate hydrolases superfamily protein
Gh_D05G3632	27.51	3.56	-2.95	2.50518e-06	up	AT5G55380	MBOAT (membrane bound O-acyl transferase) family protein
Gh_A12G1916	1.45	8.71	2.63	2.6354e-06	down	AT4G18010	myo-inositol polyphosphate 5-phosphatase 2
Gh_Sca010556G01	3879.56	719.87	-2.48	3.27491e-06	up	AT4G37800	xyloglucan endotransglucosylase/hydrolase 7
Gh_A07G0085	43.52	5.18	-3.08	3.32847e-06	up	AT5G56580	MAP kinase kinase 6
Gh_D04G0484	15.51	62.07	2.03	3.46888e-06	down	AT3G28345	ABC transporter family protein
Gh_A08G0745	2.21	10.12	2.22	3.62568e-06	down	AT4G30110	heavy metal atpase 2
Gh_A01G1949	6.16	30.12	2.32	3.94764e-06	down	AT2G38090	Duplicated homeodomain-like superfamily protein
Gh_D11G1693	5.23	0.69	-2.96	4.44046e-06	up	AT1G66880	Protein kinase superfamily protein
Gh_D02G2130	4.74	19.5	2.06	4.56817e-06	down	AT4G22200	potassium transport 2/3
Gh_D06G0096	0.12	12.6	6.82	4.96783e-06	down	AT4G31940	cytochrome P450, family 82, subfamily C, polypeptide 4
Gh_D08G1135	15.62	62.86	2.02	4.96783e-06	down	AT5G54160	O-methyltransferase 1
Gh_A03G0677	30.67	6.64	-2.22	5.05013e-06	up	AT1G45688
Gh_D10G0915	6.08	58.49	3.33	5.05013e-06	down	AT2G23540	GDSL-like Lipase/Acylhydrolase superfamily protein
Gh_A13G1661	51.17	2.23	-4.79	5.2452e-06	up	AT5G20650	copper transporter 5
Gh_D05G1813	9.23	43.01	2.23	5.48337e-06	down	AT1G75450	cytokinin oxidase 5
Gh_D07G2350	41.6	10.17	-2.03	5.83079e-06	up	AT1G12850	Phosphoglycerate mutase family protein
Gh_D13G1475	53.7	13.29	-2.02	6.08672e-06	up	AT1G61800	glucose-6-phosphate/phosphate translocator 2
Gh_A07G0712	1.82	20.25	3.42	6.23928e-06	down	AT1G14900	high mobility group A
Gh_A13G0039	43.19	170.58	1.98	6.34899e-06	down	AT5G05340	Peroxidase superfamily protein
Gh_A08G1396	96.65	2.66	-5.32	6.64657e-06	up	AT2G35470
Gh_D09G2099	0	7.2	#VALUE!	7.21674e-06	down	AT3G22600	Bifunctional inhibitor/lipid-transfer protein/seed storage 2S albumin superfamily protein
Gh_D03G0229	6.81	28.43	2.05	7.54121e-06	down	AT5G67230	Nucleotide-diphospho-sugar transferases superfamily protein
Gh_D02G2141	45.69	178.44	1.96	8.03987e-06	down	AT4G34500	Protein kinase superfamily protein
Gh_D11G1962	91.74	382.38	2.04	8.3029e-06	down	AT5G67210	Protein of unknown function (DUF579)
Gh_A08G2089	4.98	20.3	2.05	8.54636e-06	down	AT4G30710	Family of unknown function (DUF566)
Gh_A01G1563	150.26	29.07	-2.36	9.73363e-06	up	AT1G68530	3-ketoacyl-CoA synthase 6
Gh_A05G3502	168.92	45.12	-1.95	9.80002e-06	up	AT1G26910	Ribosomal protein L16p/L10e family protein
Gh_A04G0111	7.94	1.09	-2.89	9.84927e-06	up	AT5G55130	co-factor for nitrate, reductase and xanthine dehydrogenase 5
Gh_A07G2011	167.82	35.79	-2.22	9.84927e-06	up	AT1G23800	aldehyde dehydrogenase 2B7
Gh_D12G1462	6.81	26.37	1.97	9.84927e-06	down	AT2G42490	Copper amine oxidase family protein
Gh_D04G1447	37.57	142.88	1.94	9.98304e-06	down	AT5G23190	cytochrome P450, family 86, subfamily B, polypeptide 1
Gh_A02G0578	793.84	206.35	-1.95	1.02348e-05	up	AT3G17390	S-adenosylmethionine synthetase family protein
Gh_A06G0053	15.91	60.44	1.93	1.0739e-05	down	AT1G19835	Plant protein of unknown function (DUF869)
Gh_A03G0660	26.43	5.79	-2.23	1.0742e-05	up	AT4G12690	Plant protein of unknown function (DUF868)
Gh_D12G2118	2.55	12.39	2.3	1.0742e-05	down	AT3G10600	cationic amino acid transporter 7
Gh_A09G0009	163.74	3.7	-5.46	1.09808e-05	up	AT4G25040	Uncharacterised protein family (UPF0497)
Gh_A13G1648	32.58	5.53	-2.58	1.1109e-05	up	AT2G37410	translocase inner membrane subunit 17-2
Gh_D11G2003	30.19	0	0	1.12684e-05	up	AT2G23110	Late embryogenesis abundant protein, group 6
Gh_D04G0699	0.15	9	#VALUE!	1.15203e-05	down	AT5G13900	Bifunctional inhibitor/lipid-transfer protein/seed storage 2S albumin superfamily protein
Gh_D11G0646	11.43	2.79	-2.08	1.1718e-05	up	AT2G36640	embryonic cell protein 63
Gh_D08G2161	94.44	2.49	-5.44	1.17214e-05	up	AT1G06980
Gh_D06G0072	5.23	20.26	1.98	1.24469e-05	down	AT5G42620	metalloendopeptidases;zinc ion binding
Gh_A01G0486	1.56	10.56	2.76	1.25514e-05	down	AT5G53750	CBS domain-containing protein
Gh_A11G3188	12.38	1.83	-2.79	1.33662e-05	up	AT4G09160	SEC14 cytosolic factor family protein / phosphoglyceride transfer family protein
Gh_A07G1206	7.58	36.35	2.25	1.3807e-05	down	AT3G62040	Haloacid dehalogenase-like hydrolase (HAD) superfamily protein
Gh_D13G0303	23.41	3.55	-2.8	1.5639e-05	up	AT1G75540	salt tolerance homolog2
Gh_A05G2203	25.63	2.46	-3.54	1.64735e-05	up	AT1G19530
Gh_Sca098530G01	172.18	28.2	-3.14	1.74976e-05	up	AT4G29340	profilin 4
Gh_D05G1366	1.89	9.88	2.41	1.77712e-05	down	AT1G51680	4-coumarate:CoA ligase 1
Gh_A13G1461	0.71	7.37	3.54	1.82818e-05	down	AT5G12380	annexin 8
Gh_A06G0128	0.58	5.03	3.29	1.83161e-05	down	AT5G25900	GA requiring 3
Gh_D01G0765	2.15	8.51	2.02	1.93311e-05	down	AT3G44730	kinesin-like protein 1
Gh_D12G1637	0.32	6.75	4.44	1.96746e-05	down	AT2G02990	ribonuclease 1
Gh_A10G1974	19.39	2.04	-3.36	2.06983e-05	up	AT3G55460	SC35-like splicing factor 30
Gh_D01G0907	66.9	245.61	1.88	2.08303e-05	down	AT5G42250	Zinc-binding alcohol dehydrogenase family protein
Gh_A02G0219	4.15	17.49	2.11	2.08384e-05	down	AT3G14640	cytochrome P450, family 72, subfamily A, polypeptide 10
Gh_A12G1915	4.16	20.11	2.3	2.12128e-05	down	AT2G35380	Peroxidase superfamily protein
Gh_D08G0928	173.84	52.18	-1.92	2.15272e-05	up	AT5G57685	glutamine dumper 3
Gh_A12G1981	8.23	1.21	-2.78	2.23083e-05	up	AT2G35710	Nucleotide-diphospho-sugar transferases superfamily protein
Gh_D01G0974	102.38	371.7	1.87	2.30333e-05	down	AT1G75390	basic leucine-zipper 44
Gh_D08G0084	102.69	19.4	-2.62	2.30333e-05	up	AT2G27710	60S acidic ribosomal protein family
Gh_D06G1974	12.35	2.45	-2.32	2.30333e-05	up	AT1G78955	camelliol C synthase 1
Gh_D06G1766	458.17	123.62	-1.87	2.30333e-05	up	AT2G40320	TRICHOME BIREFRINGENCE-LIKE 33
Gh_A05G0290	6.64	25.84	1.97	2.32665e-05	down	AT5G21482	cytokinin oxidase 7
Gh_A10G2232	1.78	8.97	2.34	2.42738e-05	down	AT3G14170	Plant protein of unknown function (DUF936)
Gh_A03G1601	5.04	0.67	-2.97	2.4483e-05	up	AT4G33840	Glycosyl hydrolase family 10 protein
Gh_D04G0845	20.3	4.93	-2.03	2.77075e-05	up	AT4G30810	serine carboxypeptidase-like 29
Gh_D06G0678	1.09	10.28	3.27	2.86222e-05	down	AT4G29260	HAD superfamily, subfamily IIIB acid phosphatase
Gh_A13G0781	4.25	16.07	1.94	3.00822e-05	down	AT2G32400	glutamate receptor 5
Gh_A12G2524	2.69	14.27	2.42	3.22006e-05	down	AT3G63200	PATATIN-like protein 9
Gh_A09G2067	291	80.88	-1.85	3.39353e-05	up	AT5G49360	beta-xylosidase 1
Gh_A04G0095	65.8	8.76	-3.03	3.40342e-05	up	AT5G55340	MBOAT (membrane bound O-acyl transferase) family protein
Gh_A05G3415	1.54	6.93	2.22	3.40342e-05	down	AT3G52490	Double Clp-N motif-containing P-loop nucleoside triphosphate hydrolases superfamily protein
Gh_A10G0456	32.62	116.8	1.84	3.40342e-05	down	AT3G21240	4-coumarate:CoA ligase 2
Gh_D12G0115	9.47	1.94	-2.29	3.53698e-05	up	AT1G76490	hydroxy methylglutaryl CoA reductase 1
Gh_A06G1069	32.82	8.7	-1.9	3.53698e-05	up	ATCG00350	Photosystem I, PsaA/PsaB protein
Gh_A04G0930	34.03	120.35	1.84	3.5443e-05	down	AT5G23190	cytochrome P450, family 86, subfamily B, polypeptide 1
Gh_D01G2027	297.09	68.34	-2.15	3.61616e-05	up	AT2G36460	Aldolase superfamily protein
Gh_D12G1529	2.02	10.15	2.33	3.73322e-05	down	AT2G02080	indeterminate(ID)-domain 4
Gh_A11G0848	0.54	5.71	3.51	3.77536e-05	down	AT4G01130	GDSL-like Lipase/Acylhydrolase superfamily protein
Gh_D06G0638	1.86	10.08	2.49	3.82628e-05	down	AT4G28910	novel interactor of JAZ
Gh_A11G2882	83.94	302.76	1.82	3.84488e-05	down	AT2G36830	gamma tonoplast intrinsic protein
Gh_Sca005163G01	332.65	40.81	-3.01	3.96186e-05	up	AT3G13750	beta galactosidase 1
Gh_D05G2161	366.34	37.21	-3.31	3.99916e-05	up	AT4G08950	Phosphate-responsive 1 family protein
Gh_A05G1670	9.82	35.36	1.85	4.30414e-05	down	AT2G16230	O-Glycosyl hydrolases family 17 protein
Gh_A03G0214	227.28	64.51	-1.82	4.42146e-05	up	AT1G07080	Thioredoxin superfamily protein
Gh_D10G1439	1.44	6.07	2.11	4.52013e-05	down	AT5G44700	Leucine-rich repeat transmembrane protein kinase
Gh_A05G2107	1.23	6.42	2.42	4.55319e-05	down	AT4G10120	Sucrose-phosphate synthase family protein
Gh_D05G1062	117.52	28.86	-2.12	4.72503e-05	up	AT3G23290	Protein of unknown function (DUF640)
Gh_A08G1082	11.37	39.23	1.8	5.56493e-05	down	AT3G62010
Gh_A08G1604	65.96	18.76	-1.79	5.67719e-05	up	AT1G12570	Glucose-methanol-choline (GMC) oxidoreductase family protein
Gh_A03G1898	1.52	9.01	2.61	5.72705e-05	down	AT1G49450	Transducin/WD40 repeat-like superfamily protein
Gh_D10G1766	426.72	20.84	-4.79	6.10056e-05	up	AT4G16146	cAMP-regulated phosphoprotein 19-related protein
Gh_D04G0931	233.12	67.38	-1.78	6.13779e-05	up	ATMG01360	cytochrome oxidase
Gh_D04G0605	0.38	9.89	4.89	6.21117e-05	down	AT3G11430	glycerol-3-phosphate acyltransferase 5
Gh_A08G1623	24.65	5.95	-2.07	6.21741e-05	up	AT1G12780	UDP-D-glucose/UDP-D-galactose 4-epimerase 1
Gh_A06G0587	7.81	28.48	1.87	6.32536e-05	down	AT4G29130	hexokinase 1
Gh_A11G0107	15.87	54.2	1.79	6.4087e-05	down	AT4G28000	P-loop containing nucleoside triphosphate hydrolases superfamily protein
Gh_D08G0829	1.74	11.28	2.79	6.90423e-05	down	AT5G19890	Peroxidase superfamily protein
Gh_A07G0378	141.45	43.41	-1.78	7.00043e-05	up	AT5G51190	Integrase-type DNA-binding superfamily protein
Gh_D11G0177	158.97	563.17	1.78	7.08941e-05	down	AT4G24130	Protein of unknown function, DUF538
Gh_D07G1726	19.36	2.07	-3.42	7.69317e-05	up	AT1G20696	high mobility group B3
Gh_Sca005193G02	18.74	0.95	-4.44	8.0146e-05	up	AT4G33800
Gh_D12G1182	32.64	9.11	-1.85	8.2674e-05	up	AT2G46800	zinc transporter of Arabidopsis thaliana
Gh_D05G3846	98.51	21.75	-2.17	9.0879e-05	up	AT1G30360	Early-responsive to dehydration stress protein (ERD4)
Gh_D01G1400	172.1	49	-1.87	9.12005e-05	up	AT1G70670	Caleosin-related family protein
Gh_A02G1750	82.08	7.06	-3.77	9.24343e-05	up
Gh_A03G0958	8.06	1.55	-2.38	9.25799e-05	up	AT3G21720	isocitrate lyase
Gh_D11G1033	13.2	1.68	-3.14	9.71249e-05	up	AT1G01250	Integrase-type DNA-binding superfamily protein
Gh_D02G1447	270.89	82.79	-1.75	0.000103389	up	AT1G70830	MLP-like protein 28
Gh_A12G1414	56.97	16.99	-1.75	0.000104964	up	AT2G02010	glutamate decarboxylase 4
Gh_A07G0116	113.03	30.59	-1.91	0.000107298	up	AT5G57000
Gh_D05G3473	1.57	7.67	2.33	0.000107298	down	AT4G27420	ABC-2 type transporter family protein
Gh_D07G1237	60.65	17.93	-1.74	0.000107497	up	AT5G12950	Putative glycosyl hydrolase of unknown function (DUF1680)
Gh_D01G1604	191.28	57.27	-1.74	0.000107497	up	AT4G38770	proline-rich protein 4
Gh_D07G0374	1.26	10.77	3.18	0.000107497	down	AT4G32280	indole-3-acetic acid inducible 29
Gh_D11G0438	1.47	6.31	2.12	0.000107763	down	AT1G73370	sucrose synthase 6
Gh_D07G0402	32.19	7.97	-2	0.000109243	up	AT2G45510	cytochrome P450, family 704, subfamily A, polypeptide 2
Gh_A03G2062	371.58	113.03	-1.74	0.000109873	up	AT5G23530	carboxyesterase 18
Gh_A05G1510	21.16	3.94	-2.62	0.000110065	up	AT4G16380	Heavy metal transport/detoxification superfamily protein
Gh_D02G0043	40.69	11.26	-1.84	0.000111769	up	AT4G26640	WRKY family transcription factor family protein
Gh_A05G1631	7.6	26.27	1.8	0.000112639	down	AT1G75450	cytokinin oxidase 5
Gh_A09G2368	2.3	10.04	2.15	0.000113851	down	AT1G32900	UDP-Glycosyltransferase superfamily protein
Gh_A11G2976	7.39	25.78	1.82	0.000114762	down	AT5G40010	AAA-ATPase 1
Gh_A05G3026	1.06	9.15	3.22	0.000117166	down	AT2G39795	Mitochondrial glycoprotein family protein
Gh_D06G0483	0.65	5.1	3.02	0.000117462	down	AT1G03940	HXXXD-type acyl-transferase family protein
Gh_A11G1168	16.73	1.29	-3.98	0.000121408	up	AT2G30570	photosystem II reaction center W
Gh_A13G2285	0.12	5.15	5.42	0.000121881	down	AT3G05040	ARM repeat superfamily protein
Gh_A11G0084	33.77	112.45	1.73	0.000121881	down	AT5G07220	BCL-2-associated athanogene 3
Gh_D08G1197	127.11	38.92	-1.73	0.000122625	up	AT5G42050	DCD (Development and Cell Death) domain protein
Gh_A05G3778	2.5	24.64	3.36	0.000127798	down	AT2G30340	LOB domain-containing protein 13
Gh_D02G0804	7.67	27.73	1.87	0.00012971	down	AT4G08300	nodulin MtN21 /EamA-like transporter family protein
Gh_D08G1363	9.72	31.84	1.73	0.00013432	down	AT3G62010
Gh_D05G0781	97.65	27.76	-1.87	0.000134472	up	AT5G06480	Immunoglobulin E-set superfamily protein
Gh_A06G0948	8.56	29.78	1.81	0.000137223	down	AT2G24580	FAD-dependent oxidoreductase family protein
Gh_A07G1147	7.72	1.09	-2.92	0.000138344	up	AT4G02270	root hair specific 13
Gh_D07G1281	11.74	100.37	3.1	0.000142016	down	AT2G47240	AMP-dependent synthetase and ligase family protein
Gh_D05G2497	203.12	61.36	-1.72	0.000143337	up	AT5G67090	Subtilisin-like serine endopeptidase family protein
Gh_A10G1835	4.56	15.79	1.8	0.000152041	down	AT3G53260	phenylalanine ammonia-lyase 2
Gh_A08G1570	3.72	13.62	1.89	0.000152063	down	AT1G12360	Sec1/munc18-like (SM) proteins superfamily
Gh_A12G0267	1384.3	596.02	-1.74	0.000156584	up	AT2G15910	CSL zinc finger domain-containing protein
Gh_D05G0478	6.66	23.19	1.83	0.0001569	down	AT5G44700	Leucine-rich repeat transmembrane protein kinase
Gh_A03G0445	6.03	0.91	-2.74	0.000156996	up	AT5G53020	Ribonuclease P protein subunit P38-related
Gh_A08G1793	926.34	240.04	-2	0.000159872	up	AT5G58590	RAN binding protein 1
Gh_D07G1307	38.97	189.12	2.27	0.000159872	down	AT3G62040	Haloacid dehalogenase-like hydrolase (HAD) superfamily protein
Gh_A11G0332	11.63	2.31	-2.33	0.000164757	up	AT1G24400	lysine histidine transporter 2
Gh_A11G0541	12.09	3.04	-1.98	0.000164997	up	AT5G64440	fatty acid amide hydrolase
Gh_A12G2515	17.86	68.13	1.91	0.000167148	down	AT2G48140	Bifunctional inhibitor/lipid-transfer protein/seed storage 2S albumin superfamily protein
Gh_A08G0711	32.62	105.85	1.71	0.00016768	down	AT5G19890	Peroxidase superfamily protein
Gh_A06G0187	135.06	41.45	-1.7	0.000169294	up	AT3G53010	Domain of unknown function (DUF303)
Gh_Sca189399G01	4253.44	1817.09	-1.74	0.000185849	up
Gh_A11G1803	0.62	5.48	3.16	0.000185849	down	AT5G43060	Granulin repeat cysteine protease family protein
Gh_A09G1085	63.32	19.51	-1.69	0.000198993	up	AT4G09510	cytosolic invertase 2
Gh_A07G2264	74.72	14.61	-2.37	0.000202585	up	AT4G13010	Oxidoreductase, zinc-binding dehydrogenase family protein
Gh_D10G2432	3.48	18.52	2.44	0.000204348	down	AT3G60160	multidrug resistance-associated protein 9
Gh_A02G0434	10.17	34.46	1.74	0.000205217	down	AT4G13510	ammonium transporter 1;1
Gh_A03G0461	90.23	437.08	2.29	0.000206649	down	AT5G50790	Nodulin MtN3 family protein
Gh_A05G0664	2.66	11.15	2.08	0.000206649	down	AT5G22400	Rho GTPase activating protein with PAK-box/P21-Rho-binding domain
Gh_D05G0391	12.27	39.85	1.71	0.000206649	down	AT5G21482	cytokinin oxidase 7
Gh_D11G2979	0.16	5.71	5.42	0.000211858	down	AT1G50180	NB-ARC domain-containing disease resistance protein
Gh_D01G1872	7.83	26.87	1.79	0.000213919	down	AT1G37130	nitrate reductase 2
Gh_D13G2177	75.22	15.01	-2.32	0.000219709	up	AT5G57800	Fatty acid hydroxylase superfamily
Gh_A07G2166	0.59	6.15	3.62	0.000219709	down	AT4G15417	RNAse II-like 1
Gh_D07G1330	0.53	5.69	3.43	0.000222749	down	AT2G46770	NAC (No Apical Meristem) domain transcriptional regulator superfamily protein
Gh_D04G0679	22.86	6.2	-1.88	0.000227668	up	AT3G56200	Transmembrane amino acid transporter family protein
Gh_D05G1738	11.61	1.76	-2.77	0.00024449	up	AT1G76110	HMG (high mobility group) box protein with ARID/BRIGHT DNA-binding domain
Gh_A03G0270	6.07	22.98	1.95	0.000245156	down	AT2G28315	Nucleotide/sugar transporter family protein
Gh_Sca007938G01	10.65	1.5	-3.03	0.00024957	up	AT1G67730	beta-ketoacyl reductase 1
Gh_D08G2142	485.5	149.37	-1.74	0.00024957	up	AT5G58590	RAN binding protein 1
Gh_D13G1932	13.12	41.3	1.67	0.00024957	down	AT2G24520	H(+)-ATPase 5
Gh_D06G0316	16.15	3.16	-2.37	0.000252578	up	AT4G19870	Galactose oxidase/kelch repeat superfamily protein
Gh_A11G0434	9.26	32.63	1.8	0.000254823	down	AT5G67210	Protein of unknown function (DUF579)
Gh_D05G2008	114.05	29.13	-2.18	0.000256682	up
Gh_A12G1384	9.51	0.53	-4.28	0.00026075	up	AT1G71050	Heavy metal transport/detoxification superfamily protein
Gh_A10G0735	6.72	21.48	1.73	0.000274263	down	AT5G09760	Plant invertase/pectin methylesterase inhibitor superfamily
Gh_A03G2181	59.44	188.27	1.65	0.000283058	down	AT4G34500	Protein kinase superfamily protein
Gh_A11G0471	15.87	3.64	-2.13	0.000296409	up	AT4G40080	ENTH/ANTH/VHS superfamily protein
Gh_A05G1981	565.15	126.21	-2.2	0.000306382	up	AT3G06060	NAD(P)-binding Rossmann-fold superfamily protein
Gh_D05G1514	13905.7	4222.26	-1.78	0.00031452	up	AT2G33850
Gh_Sca004827G03	57.56	1.69	-5.5	0.000316707	up
Gh_A10G1975	117.45	38.14	-1.75	0.000319746	up	AT3G55470	Calcium-dependent lipid-binding (CaLB domain) family protein
Gh_A05G1415	6.92	22.68	1.72	0.000321694	down	AT1G61350	ARM repeat superfamily protein
Gh_A01G1643	4.57	14.21	1.66	0.000333779	down	AT5G04140	glutamate synthase 1
Gh_A05G3668	5.11	21.04	2.06	0.000339106	down	AT5G57670	Protein kinase superfamily protein
Gh_A11G0956	7.68	0.43	-4.32	0.00035657	up	AT3G62100	indole-3-acetic acid inducible 30
Gh_D07G0761	6.41	23.31	1.88	0.000359437	down	AT1G71090	Auxin efflux carrier family protein
Gh_D02G0303	1.81	7.58	2.09	0.000360777	down	AT1G04780	Ankyrin repeat family protein
Gh_D12G0607	16.71	4.38	-1.95	0.000362065	up	AT4G36540	BR enhanced expression 2
Gh_A05G1347	11415	3491.68	-1.75	0.000362065	up	AT2G33850
Gh_A13G1199	1.04	5.56	2.49	0.000382546	down	AT5G54690	galacturonosyltransferase 12
Gh_A04G0821	1.74	6.53	1.92	0.00038918	down	AT3G08840	D-alanine--D-alanine ligase family
Gh_A02G1575	9.12	28.68	1.65	0.000394512	down	AT5G66770	GRAS family transcription factor
Gh_A10G1883	110.44	36.28	-1.62	0.000397448	up	AT2G39420	alpha/beta-Hydrolases superfamily protein
Gh_A09G0731	7.98	24.31	1.63	0.000401315	down	AT3G24240	Leucine-rich repeat receptor-like protein kinase family protein
Gh_D10G2093	7.26	22.64	1.66	0.000409353	down	AT4G30080	auxin response factor 16
Gh_D06G0556	15.98	0.16	-6.72	0.000419752	up	AT5G19990	regulatory particle triple-A ATPase 6A
Gh_A12G0237	137.25	31.82	-2.12	0.000419945	up	AT2G15890	maternal effect embryo arrest 14
Gh_A05G2399	2.3	13.98	2.62	0.000431955	down	AT2G40470	LOB domain-containing protein 15
Gh_D01G1889	4.08	12.59	1.64	0.000432215	down	AT5G04140	glutamate synthase 1
Gh_D10G1338	43.32	1.49	-4.89	0.000436085	up	AT4G20820	FAD-binding Berberine family protein
Gh_A08G1556	180.23	34.05	-2.52	0.000436085	up	AT1G70250	receptor serine/threonine kinase, putative
Gh_D12G0236	302.08	101.32	-1.61	0.000441506	up	AT2G15890	maternal effect embryo arrest 14
Gh_D12G2630	132.54	39.88	-1.7	0.000451324	up	AT5G62890	Xanthine/uracil permease family protein
Gh_D12G1318	2.18	15.9	2.87	0.000461452	down	AT2G47800	multidrug resistance-associated protein 4
Gh_D05G0508	811.62	188	-2.14	0.00046281	up	AT5G25610	BURP domain-containing protein
Gh_D03G0175	1.68	6.73	2.05	0.000470123	down	AT4G36870	BEL1-like homeodomain 2
Gh_D09G1300	0.74	6.49	3.18	0.000482008	down	AT2G36190	cell wall invertase 4
Gh_D10G0736	0.94	6.52	2.86	0.000482008	down	AT4G32300	S-domain-2 5
Gh_A04G0725	3063.98	1202.22	-1.6	0.000482747	up	AT5G02090
Gh_A09G1221	292.31	97.69	-1.6	0.000483288	up	AT1G15670	Galactose oxidase/kelch repeat superfamily protein
Gh_D05G1759	4.21	14.39	1.8	0.000486208	down	AT1G20160	Subtilisin-like serine endopeptidase family protein
Gh_A13G2171	112.41	36.72	-1.6	0.000493704	up	AT3G51840	acyl-CoA oxidase 4
Gh_D09G0714	1.35	13.17	3.5	0.000498141	down
Gh_A12G2474	62.24	18.79	-1.74	0.000499845	up	AT5G50000	Protein kinase superfamily protein
Gh_D11G3503	13.26	41.27	1.63	0.000499845	down	AT4G12730	FASCICLIN-like arabinogalactan 2
Gh_A03G0453	24.59	75.57	1.63	0.000499845	down	AT4G24910	Protein of unknown function (DUF579)
Gh_D08G0410	1.87	11.14	2.58	0.000520119	down	AT5G37660	plasmodesmata-located protein 7
Gh_D04G1586	11.09	38.89	1.82	0.000520983	down	AT4G34050	S-adenosyl-L-methionine-dependent methyltransferases superfamily protein
Gh_A10G0519	3.28	11.98	1.89	0.000530422	down	AT1G55110	indeterminate(ID)-domain 7
Gh_A01G0680	66.46	22.1	-1.61	0.000530924	up	AT5G55560	Protein kinase superfamily protein
Gh_D12G2251	67.96	22.57	-1.67	0.000534875	up	AT5G23750	Remorin family protein
Gh_A11G2895	2499.86	822.88	-1.63	0.000537884	up	AT5G03170	FASCICLIN-like arabinogalactan-protein 11
Gh_D03G0091	34.68	9.49	-1.95	0.000540493	up	AT2G17972
Gh_D05G2664	1.05	8.7	3.06	0.000540916	down	AT2G40470	LOB domain-containing protein 15
Gh_A06G1816	77.13	16.48	-2.21	0.000547774	up	AT5G46060	Protein of unknown function, DUF599
Gh_D02G2110	3.01	10.84	1.86	0.000548672	down	AT3G50530	CDPK-related kinase
Gh_D10G0164	2.21	11.28	2.4	0.000565045	down	AT1G61740	Sulfite exporter TauE/SafE family protein
Gh_A11G1855	6.4	22.99	1.87	0.000570726	down	AT5G65310	homeobox protein 5
Gh_D11G3436	3.04	13.66	2.18	0.000574339	down	AT5G64700	nodulin MtN21 /EamA-like transporter family protein
Gh_A04G1351	24.82	7.53	-1.71	0.000581312	up	AT1G16060	ARIA-interacting double AP2 domain protein
Gh_D05G3547	0.93	5.94	2.79	0.000581312	down
Gh_D05G1294	67.39	11.9	-2.51	0.000591071	up	AT1G72970	Glucose-methanol-choline (GMC) oxidoreductase family protein
Gh_A01G0274	2240.11	756.7	-1.6	0.000612382	up	AT1G17200	Uncharacterised protein family (UPF0497)
Gh_D07G0300	56.44	7.38	-2.91	0.000614975	up	AT5G25265
Gh_A05G3754	53.77	174.7	1.7	0.000645551	down	AT4G08300	nodulin MtN21 /EamA-like transporter family protein
Gh_D02G1371	1812.09	487.26	-1.89	0.000655118	up	AT1G14720	xyloglucan endotransglucosylase/hydrolase 28
Gh_A09G1278	8.15	0.61	-3.85	0.000657943	up	AT2G36020	HVA22-like protein J
Gh_D04G1670	235.26	78.75	-1.57	0.00066624	up	AT4G38400	expansin-like A2
Gh_A06G1165	68.88	11.15	-2.66	0.000676368	up	AT2G42760
Gh_D04G0657	1.33	6.5	2.34	0.00070587	down	AT3G55990	Plant protein of unknown function (DUF828)
Gh_D04G0815	11.36	39.23	1.8	0.000708039	down	AT5G57670	Protein kinase superfamily protein
Gh_A11G1607	5.71	0.77	-3.02	0.000708374	up	AT4G38660	Pathogenesis-related thaumatin superfamily protein
Gh_A11G1887	11.17	54.26	2.18	0.000718726	down	AT5G65660	hydroxyproline-rich glycoprotein family protein
Gh_A03G1489	70.67	23.34	-1.59	0.000750849	up	AT1G21070	Nucleotide-sugar transporter family protein
Gh_D10G0557	2.14	8.61	2.06	0.000760228	down	AT1G55110	indeterminate(ID)-domain 7
Gh_A11G2875	3.42	15.35	2.2	0.000762648	down	AT1G70000	myb-like transcription factor family protein
Gh_A01G1734	144.03	43.69	-1.88	0.000763692	up	AT5G06270
Gh_D05G2085	20.21	107.93	2.44	0.00076415	down	AT5G64410	oligopeptide transporter 4
Gh_A08G2364	55.95	19.28	-1.56	0.000764748	up	AT5G63450	cytochrome P450, family 94, subfamily B, polypeptide 1
Gh_A08G0303	148.39	50.46	-1.7	0.000778168	up	AT1G01100	60S acidic ribosomal protein family
Gh_Sca007622G02	68.46	22.45	-1.63	0.000778953	up	ATCG00540	photosynthetic electron transfer A
Gh_D03G1146	13.77	0.81	-4.46	0.000787257	up	AT2G29540	RNApolymerase 14 kDa subunit
Gh_A12G2075	115.5	31.35	-1.99	0.000798994	up	AT5G23750	Remorin family protein
Gh_A03G1152	1.46	7.02	2.31	0.000799482	down	AT1G24530	Transducin/WD40 repeat-like superfamily protein
Gh_D06G0307	211.43	73.6	-1.55	0.000810244	up	AT1G34760	general regulatory factor 11
Gh_A04G1026	26.25	8.03	-1.75	0.000810276	up	AT2G15430	DNA-directed RNA polymerase family protein
Gh_D02G2070	108.36	36.89	-1.55	0.000823895	up	AT4G34110	poly(A) binding protein 2
Gh_D13G0024	0.92	5.23	2.61	0.000871409	down	AT3G50120	Plant protein of unknown function (DUF247)
Gh_A13G1640	7.91	24.08	1.62	0.000879041	down	AT5G25820	Exostosin family protein
Gh_D05G2413	2.91	12.65	2.14	0.000896513	down	AT5G50160	ferric reduction oxidase 8
Gh_D09G1057	11.46	2.13	-2.41	0.000915043	up	AT2G32560	F-box family protein
Gh_A10G1994	10.54	0.16	-6.18	0.000915758	up	AT2G44920	Tetratricopeptide repeat (TPR)-like superfamily protein
Gh_A02G1002	9.08	0.5	-4.43	0.000916089	up	AT5G41810
Gh_D08G2458	3.98	12.88	1.71	0.000916089	down	AT4G30710	Family of unknown function (DUF566)
Gh_D11G3401	5.07	0	0	0.000919634	up	AT4G27220	NB-ARC domain-containing disease resistance protein
Gh_A02G0595	2.8	9.65	1.79	0.00093295	down	AT1G48280	hydroxyproline-rich glycoprotein family protein
Gh_A05G2158	3.86	13.77	1.86	0.000933698	down	AT5G50160	ferric reduction oxidase 8
Gh_A05G2275	0.36	6.17	4.43	0.000950758	down	AT1G45063	copper ion binding;electron carriers
Gh_D08G1076	149.33	50.3	-1.66	0.000953783	up	AT5G23750	Remorin family protein
Gh_A01G1820	370.44	91.17	-2.05	0.00095967	up	AT2G36830	gamma tonoplast intrinsic protein
Gh_A04G0412	1758.12	691.14	-1.53	0.000972233	up	AT1G53680	glutathione S-transferase TAU 28
Gh_D01G1755	17.09	2.25	-2.95	0.00099283	up	AT1G50110	D-aminoacid aminotransferase-like PLP-dependent enzymes superfamily protein
Gh_D04G1213	58.09	18.47	-1.77	0.000994778	up	AT3G53990	Adenine nucleotide alpha hydrolases-like superfamily protein
Gh_A10G0220	6.11	17.49	1.55	0.000994778	down	AT1G61210	Transducin/WD40 repeat-like superfamily protein
Gh_D05G1140	20.32	60.83	1.55	0.00100275	down	AT1G15950	cinnamoyl coa reductase 1
Gh_D11G2349	3.24	11.78	1.86	0.00104981	down	AT3G47500	cycling DOF factor 3
Gh_A06G1321	356.84	122.6	-1.53	0.00104981	up	AT1G11910	aspartic proteinase A1
Gh_D05G0503	13.17	3.61	-1.85	0.00106669	up	AT2G25737	Sulfite exporter TauE/SafE family protein
Gh_A05G2906	2.72	19.29	2.97	0.00106669	down	AT5G13900	Bifunctional inhibitor/lipid-transfer protein/seed storage 2S albumin superfamily protein
Gh_A01G1665	9.48	1.79	-2.51	0.00108014	up	AT3G12170	Chaperone DnaJ-domain superfamily protein
Gh_A08G2558	44.38	13.61	-1.83	0.00108014	up	AT5G60680	Protein of unknown function, DUF584
Gh_A08G1504	1.75	8.77	2.4	0.00109513	down	AT5G47240	nudix hydrolase homolog 8
Gh_A13G0821	3899.11	2110.38	-1.63	0.00110297	up
Gh_D06G1151	61.14	21.11	-1.52	0.00112593	up	AT4G16130	arabinose kinase
Gh_D13G1246	20.68	7.04	-1.55	0.00114454	up	AT4G09160	SEC14 cytosolic factor family protein / phosphoglyceride transfer family protein
Gh_D10G1621	4.78	22.69	2.32	0.00114454	down	AT3G21550	DUF679 domain membrane protein 2
Gh_D09G1174	209.55	76.3	-1.53	0.00120758	up	AT1G51200	A20/AN1-like zinc finger family protein
Gh_A12G1947	84.47	27.36	-1.61	0.00122425	up	AT5G47120	BAX inhibitor 1
Gh_D09G0822	12.2	2.07	-2.74	0.00124875	up	AT5G25360
Gh_D01G2015	164.14	59.63	-1.53	0.00124915	up	AT2G36320	A20/AN1-like zinc finger family protein
Gh_D12G2138	2.75	10.39	1.95	0.0012502	down	AT4G16790	hydroxyproline-rich glycoprotein family protein
Gh_D03G1069	1.25	5.46	2.17	0.001267	down	AT5G50860	Protein kinase superfamily protein
Gh_A05G2955	1.12	6.22	2.56	0.0012729	down	AT3G27150	Galactose oxidase/kelch repeat superfamily protein
Gh_D09G2206	3.92	16.35	2.09	0.0012793	down	AT2G33385	actin-related protein C2B
Gh_D09G1264	1.78	7.56	2.13	0.00130485	down	AT3G11680	Aluminium activated malate transporter family protein
Gh_A09G1438	13.65	38.75	1.52	0.00130485	down	AT1G06150	basic helix-loop-helix (bHLH) DNA-binding superfamily protein
Gh_A12G0365	70.94	14.72	-2.61	0.00130494	up
Gh_D03G1054	51.71	13.27	-2.02	0.00130494	up	AT1G01630	Sec14p-like phosphatidylinositol transfer family protein
Gh_D10G2417	72.69	210.31	1.51	0.00130494	down	AT3G10985	senescence associated gene 20
Gh_A12G0546	1.35	7.78	2.53	0.00131684	down	AT4G38660	Pathogenesis-related thaumatin superfamily protein
Gh_A05G1211	167.45	49.44	-1.81	0.00132851	up	AT1G04750	vesicle-associated membrane protein 721
Gh_D11G0880	25.01	8.58	-1.53	0.00132858	up	AT3G61130	galacturonosyltransferase 1
Gh_D05G2506	71.49	16.24	-2.14	0.00133798	up	AT4G37370	cytochrome P450, family 81, subfamily D, polypeptide 8
Gh_A04G1378	11.06	2.23	-2.35	0.00137877	up	AT2G41970	Protein kinase superfamily protein
Gh_D11G0480	186.9	66.56	-1.51	0.00137877	up	AT3G50830	cold-regulated 413-plasma membrane 2
Gh_D09G1274	26.08	76.24	1.56	0.00139195	down	AT3G11660	NDR1/HIN1-like 1
Gh_D05G0166	70.14	13.97	-2.7	0.00139337	up	AT5G20100
Gh_D05G2554	4.26	22.71	2.43	0.00139337	down	AT1G36160	acetyl-CoA carboxylase 1
Gh_A08G2283	13.85	1.35	-3.35	0.00140024	up	AT1G33590	Leucine-rich repeat (LRR) family protein
Gh_D06G0788	19.96	57.49	1.52	0.00140024	down	AT3G45310	Cysteine proteinases superfamily protein
Gh_D08G0148	24.48	5.65	-2.19	0.00140075	up	AT1G55260	Bifunctional inhibitor/lipid-transfer protein/seed storage 2S albumin superfamily protein
Gh_A12G1663	136.51	48.33	-1.5	0.0014036	up	AT3G02230	reversibly glycosylated polypeptide 1
Gh_D01G1091	0.11	9.02	6.75	0.00141015	down	AT4G24510	HXXXD-type acyl-transferase family protein
Gh_A11G0474	9.57	29.32	1.62	0.00147436	down	AT4G33950	Protein kinase superfamily protein
Gh_D07G1846	53.64	429.92	2.91	0.00149914	down
Gh_Sca063168G01	2.68	16.94	2.68	0.00149914	down	AT5G54690	galacturonosyltransferase 12
Gh_A10G0599	4.09	14.11	1.77	0.00150166	down	AT2G03200	Eukaryotic aspartyl protease family protein
Gh_A13G1686	17.66	4.44	-2.01	0.00150961	up	AT3G45310	Cysteine proteinases superfamily protein
Gh_A05G1996	355.98	1449.97	2.01	0.00152133	down	AT1G77780	Glycosyl hydrolase superfamily protein
Gh_D03G0705	10.26	28.83	1.5	0.00153219	down	AT1G64140
Gh_D04G1518	16.93	5.21	-1.73	0.00154771	up	AT5G64230
Gh_A11G0414	9.02	2.61	-1.78	0.00155758	up	AT2G23770	protein kinase family protein / peptidoglycan-binding LysM domain-containing protein
Gh_A10G1150	82.1	29.1	-1.48	0.00156182	up	AT3G23750	Leucine-rich repeat protein kinase family protein
Gh_D07G0090	6.78	21.45	1.63	0.00159309	down	AT3G16490	IQ-domain 26
Gh_A01G0908	1.41	5.26	1.95	0.00160785	down	AT1G19850	Transcriptional factor B3 family protein / auxin-responsive factor AUX/IAA-related
Gh_D08G2441	36.87	3.14	-3.56	0.00161425	up	AT1G34110	Leucine-rich receptor-like protein kinase family protein
Gh_D02G0427	2.55	12.49	2.29	0.00161425	down	AT4G08300	nodulin MtN21 /EamA-like transporter family protein
Gh_A08G1096	557.54	161.07	-1.97	0.00161459	up	AT2G46690	SAUR-like auxin-responsive protein family
Gh_D12G2196	255.99	97.04	-1.49	0.00163116	up	AT1G12310	Calcium-binding EF-hand family protein
Gh_A04G1065	215.05	76.59	-1.48	0.00164036	up	AT4G38400	expansin-like A2
Gh_D13G2437	223.43	77.93	-1.59	0.00164597	up	AT5G58590	RAN binding protein 1
Gh_D06G0466	11.41	2.56	-2.17	0.00165267	up	AT2G13100	Major facilitator superfamily protein
Gh_A01G1859	1.65	6.41	1.99	0.00165267	down	AT1G18590	sulfotransferase 17
Gh_D11G3281	4129.87	1445.34	-1.55	0.00166487	up	AT5G03170	FASCICLIN-like arabinogalactan-protein 11
Gh_A02G0694	445.88	70.87	-2.63	0.00167807	up	AT1G21460	Nodulin MtN3 family protein
Gh_D02G0654	2.38	8.25	1.81	0.0016813	down	AT1G48280	hydroxyproline-rich glycoprotein family protein
Gh_D05G0554	11.82	2.89	-2.04	0.00168573	up	AT5G57970	DNA glycosylase superfamily protein
Gh_D08G0882	34.64	12.24	-1.5	0.00168573	up	AT5G56350	Pyruvate kinase family protein
Gh_A13G2072	48.26	134.78	1.48	0.00168573	down	AT2G40890	cytochrome P450, family 98, subfamily A, polypeptide 3
Gh_D01G1309	1.27	5.13	2.05	0.00168684	down	AT1G70300	K+ uptake permease 6
Gh_A03G1635	5.75	35.29	2.62	0.00170157	down	AT4G15480	UDP-Glycosyltransferase superfamily protein
Gh_D12G2556	2.59	9.53	1.88	0.00171325	down	AT1G73590	Auxin efflux carrier family protein
Gh_D04G0046	77.84	5.16	-3.93	0.0017235	up	AT3G26040	HXXXD-type acyl-transferase family protein
Gh_A06G0445	465.83	162.58	-1.49	0.00173423	up	AT5G34940	glucuronidase 3
Gh_A05G0420	63.01	22.43	-1.48	0.00174824	up	AT2G24240	BTB/POZ domain with WD40/YVTN repeat-like protein
Gh_D05G0463	37.9	13.35	-1.53	0.00175923	up	AT2G19810	CCCH-type zinc finger family protein
Gh_D05G0754	6.31	0.82	-3	0.00177365	up	AT3G45290	Seven transmembrane MLO family protein
Gh_A01G1814	8.41	24.58	1.58	0.00177507	down	AT2G36670	Eukaryotic aspartyl protease family protein
Gh_D05G0690	2.87	10.48	1.89	0.00177564	down	AT3G20830	AGC (cAMP-dependent, cGMP-dependent and protein kinase C) kinase family protein
Gh_A05G2338	8.55	23.47	1.48	0.00178501	down	AT1G22610	C2 calcium/lipid-binding plant phosphoribosyltransferase family protein
Gh_A12G2503	52.3	15.61	-1.72	0.00179028	up	AT5G62890	Xanthine/uracil permease family protein
Gh_D11G0029	3.95	16.63	2.02	0.00180693	down	AT1G73620	Pathogenesis-related thaumatin superfamily protein
Gh_D11G0846	2020.53	515.41	-2	0.00181636	up	AT2G45220	Plant invertase/pectin methylesterase inhibitor superfamily
Gh_D11G0310	205.5	73.98	-1.46	0.00184902	up	AT1G74780	Nodulin-like / Major Facilitator Superfamily protein
Gh_D04G0850	9.91	2.4	-2.09	0.00185438	up	AT2G41970	Protein kinase superfamily protein
Gh_A08G1350	4.91	14.33	1.56	0.00185438	down	AT1G31770	ATP-binding cassette 14
Gh_D06G1737	16.37	44.6	1.47	0.00190229	down	AT3G51950	Zinc finger (CCCH-type) family protein / RNA recognition motif (RRM)-containing protein
Gh_A08G2205	29.57	7	-2.12	0.00190408	up	AT5G20885	RING/U-box superfamily protein
Gh_D05G3785	7.27	20.37	1.52	0.00193898	down	AT5G44700	Leucine-rich repeat transmembrane protein kinase
Gh_A05G2380	338.1	56.68	-2.75	0.00196419	up
Gh_A06G0525	8.38	0.36	-4.68	0.00199861	up	AT3G24500	multiprotein bridging factor 1C
Gh_A07G1993	26.7	7.63	-1.86	0.00199861	up	AT2G04690	Pyridoxamine 5\'-phosphate oxidase family protein
Gh_A11G2903	8.42	34.66	2.06	0.00200614	down	AT3G53510	ABC-2 type transporter family protein
Gh_D12G1760	27.11	8.29	-1.72	0.00201609	up	AT5G61440	atypical CYS HIS rich thioredoxin 5
Gh_A07G0451	6	21.58	1.86	0.00201609	down	AT4G24910	Protein of unknown function (DUF579)
Gh_D06G1450	17.05	4.22	-2.06	0.0020289	up	AT2G42760
Gh_D10G0564	132.99	29.72	-2.14	0.00211375	up	AT3G13750	beta galactosidase 1
Gh_A11G2366	13.08	4.09	-1.67	0.0021401	up	AT3G05140	ROP binding protein kinases 2
Gh_A01G0165	8.52	1.9	-2.19	0.00215736	up	AT3G05990	Leucine-rich repeat (LRR) family protein
Gh_D05G3564	1.77	18.74	3.48	0.00216138	down	AT3G20340
Gh_A07G2099	1.77	7.75	2.15	0.00216138	down	AT5G14150	Protein of unknown function, DUF642
Gh_Sca005105G01	24.81	67.96	1.46	0.00217366	down	AT3G12750	zinc transporter 1 precursor
Gh_A12G1244	21.19	4.2	-2.36	0.00217377	up	AT4G21440	MYB-like 102
Gh_D06G1369	100.34	29.86	-1.73	0.00217377	up	AT5G53750	CBS domain-containing protein
Gh_A05G3386	8.25	1.08	-3.07	0.00221813	up	AT1G17860	Kunitz family trypsin and protease inhibitor protein
Gh_D02G0468	2.64	8.8	1.77	0.00221813	down	AT2G33360	Protein of unknown function (DUF3527)
Gh_A03G0296	4.18	11.63	1.49	0.00221813	down	AT3G45780	phototropin 1
Gh_A06G0032	11.21	2.4	-2.27	0.00223343	up	AT4G18250	receptor serine/threonine kinase, putative
Gh_A12G0980	7.31	1.69	-2.19	0.0022562	up	AT3G58760	Integrin-linked protein kinase family
Gh_A12G0234	13.11	2.21	-2.61	0.00226051	up	AT2G23600	acetone-cyanohydrin lyase
Gh_A01G0871	7811.6	2306.64	-1.86	0.00227255	up	AT1G20440	cold-regulated 47
Gh_A03G0347	160.13	36.27	-2.23	0.00232297	up	AT2G28790	Pathogenesis-related thaumatin superfamily protein
Gh_D01G1030	11.44	3.22	-1.84	0.00232465	up	AT4G25000	alpha-amylase-like
Gh_A12G0901	43.31	14.36	-1.65	0.00233157	up	AT2G44610	Ras-related small GTP-binding family protein
Gh_A13G2316	873.44	313.55	-1.48	0.00233157	up	AT1G15690	Inorganic H pyrophosphatase family protein
Gh_A13G1194	1737.58	631.02	-1.49	0.00234172	up	AT3G09790	ubiquitin 8
Gh_D10G1564	215.28	56.36	-1.93	0.00236213	up	AT3G23410	fatty alcohol oxidase 3
Gh_A10G0105	1.5	5.79	1.98	0.00238357	down	AT4G22130	STRUBBELIG-receptor family 8
Gh_D07G1793	17.53	5.72	-1.61	0.00242814	up	AT1G66250	O-Glycosyl hydrolases family 17 protein
Gh_D09G2128	1.93	6.06	1.68	0.00247134	down	AT5G43810	Stabilizer of iron transporter SufD / Polynucleotidyl transferase
Gh_D09G0264	2.73	10.08	1.87	0.00248474	down	AT3G27820	monodehydroascorbate reductase 4
Gh_A05G1557	11.82	4.11	-1.51	0.00250144	up	AT1G76160	SKU5 similar 5
Gh_D06G0520	48.09	14.6	-1.76	0.00250376	up	AT1G04530	Tetratricopeptide repeat (TPR)-like superfamily protein
Gh_A10G0470	2.17	10.2	2.25	0.00253069	down	AT3G14240	Subtilase family protein
Gh_D05G0868	3.84	17.78	2.24	0.00254003	down	AT2G29970	Double Clp-N motif-containing P-loop nucleoside triphosphate hydrolases superfamily protein
Gh_D09G1964	275	100.83	-1.43	0.00255108	up	AT4G13940	S-adenosyl-L-homocysteine hydrolase
Gh_D01G1810	213.82	54.5	-1.97	0.00256212	up	AT1G68530	3-ketoacyl-CoA synthase 6
Gh_A09G0299	34.86	5.12	-2.91	0.00256696	up	AT5G14410
Gh_A13G0315	35.55	12.84	-1.45	0.00258487	up	AT1G10950	transmembrane nine 1
Gh_D03G1717	265.89	96.09	-1.43	0.00258825	up	AT1G21460	Nodulin MtN3 family protein
Gh_D13G1367	139.1	51.79	-1.54	0.00262662	up	AT3G13200	Cwf15 / Cwc15 cell cycle control family protein
Gh_A06G1610	2.7	7.43	1.48	0.00262662	down	AT1G15290	Tetratricopeptide repeat (TPR)-like superfamily protein
Gh_A08G1773	5.97	25.49	2.11	0.00263221	down	AT2G28315	Nucleotide/sugar transporter family protein
Gh_D03G1230	226.24	84.7	-1.46	0.0026382	up	AT3G46460	ubiquitin-conjugating enzyme 13
Gh_D10G2363	9.33	2.68	-1.82	0.00266096	up	AT2G40000	ortholog of sugar beet HS1 PRO-1 2
Gh_A02G1791	1.96	6.24	1.69	0.00271755	down	AT1G64060	respiratory burst oxidase protein F
Gh_D03G0590	45.37	16.83	-1.43	0.00273661	up	AT1G77130	plant glycogenin-like starch initiation protein 2
Gh_D06G0721	5.32	16.13	1.62	0.0027544	down	AT4G29680	Alkaline-phosphatase-like family protein
Gh_D08G0380	76.64	19.76	-2.14	0.00281094	up	AT4G33565	RING/U-box superfamily protein
Gh_D12G2750	3.44	9.83	1.53	0.0028316	down	AT1G64060	respiratory burst oxidase protein F
Gh_A08G0386	99.03	264.4	1.42	0.00285653	down	AT3G62730
Gh_A05G0138	1.26	5.51	2.16	0.00285731	down	AT2G03500	Homeodomain-like superfamily protein
Gh_D06G1382	31.39	11.23	-1.47	0.00287871	up	AT4G04960	Concanavalin A-like lectin protein kinase family protein
Gh_D13G1495	1.98	7.3	1.91	0.00287871	down	AT5G54690	galacturonosyltransferase 12
Gh_A01G1586	1.4	7.56	2.45	0.00289222	down	AT1G37130	nitrate reductase 2
Gh_A07G0108	7.97	26.43	1.76	0.00295177	down	AT5G56890	Protein kinase superfamily protein
Gh_A10G2140	0.2	35.47	7.65	0.00297592	down	AT2G40370	laccase 5
Gh_D10G1547	1.34	13.07	3.56	0.00298762	down	AT3G25400
Gh_A09G0783	16.67	3.77	-2.15	0.00300962	up	AT3G16175	Thioesterase superfamily protein
Gh_D06G0571	3.53	18.45	2.42	0.00300962	down	AT1G08510	fatty acyl-ACP thioesterases B
Gh_D04G1433	33.99	11.92	-1.54	0.00302351	up	AT2G20890	photosystem II reaction center PSB29 protein
Gh_A02G1753	41.19	15.36	-1.44	0.00306265	up	AT4G11090	TRICHOME BIREFRINGENCE-LIKE 23
Gh_Sca034072G01	976.36	203.1	-2.64	0.00306763	up	AT2G14900	Gibberellin-regulated family protein
Gh_D11G0591	431.05	162.42	-1.41	0.00306763	up	AT5G09810	actin 7
Gh_D09G0700	6.53	1	-2.83	0.00308012	up	AT4G27450	Aluminium induced protein with YGL and LRDR motifs
Gh_A10G1332	6229.66	2594.53	-1.43	0.00308441	up	AT5G59320	lipid transfer protein 3
Gh_D07G1884	1.36	7.98	2.6	0.00309839	down	AT4G15417	RNAse II-like 1
Gh_D04G0510	19.12	4.73	-2.06	0.00310613	up	AT4G10850	Nodulin MtN3 family protein
Gh_A04G0311	1.76	6.81	1.98	0.00310613	down	AT3G03300	dicer-like 2
Gh_D02G0364	7.27	19.62	1.45	0.00310613	down	AT3G04910	with no lysine (K) kinase 1
Gh_A01G0595	38	12.84	-1.55	0.00312926	up	AT5G54840	Ras-related small GTP-binding family protein
Gh_D01G2308	1.47	5.82	2.03	0.00315289	down	AT1G48110	evolutionarily conserved C-terminal region 7
Gh_A04G1032	29.29	80.06	1.44	0.00316844	down	AT4G34050	S-adenosyl-L-methionine-dependent methyltransferases superfamily protein
Gh_A10G1158	427.4	158.44	-1.42	0.00321224	up	AT4G20820	FAD-binding Berberine family protein
Gh_D10G0238	41.83	15.16	-1.46	0.00323921	up	AT4G32480	Protein of unknown function (DUF506)
Gh_D06G1169	301.03	116.96	-1.41	0.00324252	up	AT1G55260	Bifunctional inhibitor/lipid-transfer protein/seed storage 2S albumin superfamily protein
Gh_D02G1851	5.22	14.2	1.46	0.00324313	down	AT4G35160	O-methyltransferase family protein
Gh_A01G2114	4.39	13.14	1.59	0.00327229	down	AT2G02080	indeterminate(ID)-domain 4
Gh_D01G0701	180.62	63.82	-1.51	0.00332598	up	AT5G55560	Protein kinase superfamily protein
Gh_D02G0484	7.41	21.62	1.53	0.00333524	down	AT4G13510	ammonium transporter 1;1
Gh_A06G0608	170.85	15.26	-3.51	0.0033595	up	AT4G26260	myo-inositol oxygenase 4
Gh_A02G0235	2.79	8.82	1.67	0.0033595	down	AT1G04780	Ankyrin repeat family protein
Gh_D08G0157	10.98	2.96	-1.92	0.00338837	up	AT1G50680	AP2/B3 transcription factor family protein
Gh_D02G1418	4.16	13.92	1.75	0.00338837	down	AT1G03400	2-oxoglutarate (2OG) and Fe(II)-dependent oxygenase superfamily protein
Gh_D03G1293	4.88	13.59	1.49	0.0033973	down	AT2G28350	auxin response factor 10
Gh_A10G0238	1078.68	339.99	-1.67	0.00340476	up	AT4G27450	Aluminium induced protein with YGL and LRDR motifs
Gh_A06G1618	252.47	71.56	-1.84	0.00340697	up	AT1G11300	protein serine/threonine kinases;protein kinases;ATP binding;sugar binding;kinases;carbohydrate binding
Gh_A02G0819	357.99	136.45	-1.4	0.0034515	up	AT1G50010	tubulin alpha-2 chain
Gh_A11G0437	67.6	14.02	-2.27	0.00349221	up	AT4G01610	Cysteine proteinases superfamily protein
Gh_D11G2122	1.71	5.19	1.65	0.00349379	down	AT4G24610
Gh_Sca006141G01	23.73	8.81	-1.41	0.00351161	up	ATCG00500	acetyl-CoA carboxylase carboxyl transferase subunit beta
Gh_A08G0884	89.03	23.59	-2.01	0.00353308	up	AT5G23750	Remorin family protein
Gh_D05G1729	2319.28	935.23	-1.42	0.00353308	up
Gh_A11G0379	74.93	212.01	1.49	0.00355303	down	AT1G60010
Gh_A07G1171	82.82	17.27	-2.38	0.00360525	up	AT3G62420	basic region/leucine zipper motif 53
Gh_D01G0004	338.84	58.86	-2.51	0.00361613	up	AT3G06470	GNS1/SUR4 membrane protein family
Gh_D10G0767	81.18	31.07	-1.46	0.00363435	up	AT5G14030	translocon-associated protein beta (TRAPB) family protein
Gh_A05G2046	12.23	32.31	1.41	0.00365634	down	AT1G21450	SCARECROW-like 1
Gh_D08G0436	5.45	0.33	-4.06	0.00368839	up	AT5G37478	TPX2 (targeting protein for Xklp2) protein family
Gh_D08G1230	16.21	43.39	1.44	0.0037316	down
Gh_D04G0489	1.76	6.64	1.98	0.0037401	down	AT3G01350	Major facilitator superfamily protein
Gh_A03G1654	141.83	54.04	-1.38	0.00380815	up	AT4G34110	poly(A) binding protein 2
Gh_D06G0254	0.52	6.37	3.64	0.00381811	down	AT4G24470	GATA-type zinc finger protein with TIFY domain
Gh_A10G0774	8.67	26.49	1.59	0.00382241	down	AT2G22430	homeobox protein 6
Gh_D05G2234	30.54	6.02	-2.36	0.00382241	up	AT1G77580	Plant protein of unknown function (DUF869)
Gh_D02G2355	165.84	53.68	-1.96	0.00382327	up	AT1G09645
Gh_D02G2178	541	209.45	-1.39	0.00383012	up	AT4G39090	Papain family cysteine protease
Gh_D12G1736	281	99.79	-2.05	0.00387669	up	AT5G56520
Gh_D08G2211	817.39	354.63	-1.39	0.00387777	up	AT4G15800	ralf-like 33
Gh_A12G1959	1.37	5.81	2.15	0.00387777	down	AT4G16790	hydroxyproline-rich glycoprotein family protein
Gh_Sca042423G01	106.41	26.37	-2.27	0.00394404	up	AT3G44050	P-loop containing nucleoside triphosphate hydrolases superfamily protein
Gh_A11G0193	78.73	28.55	-1.55	0.00394404	up	AT1G63220	Calcium-dependent lipid-binding (CaLB domain) family protein
Gh_A08G0639	3.88	11.51	1.58	0.00394404	down	AT4G02940	oxidoreductase, 2OG-Fe(II) oxygenase family protein
Gh_D04G1320	3.21	9.08	1.51	0.00394404	down	AT3G08840	D-alanine--D-alanine ligase family
Gh_D10G0627	2.67	7.11	1.45	0.00394404	down	AT3G16340	pleiotropic drug resistance 1
Gh_A01G0487	64.39	23.59	-1.44	0.00399607	up	AT4G27450	Aluminium induced protein with YGL and LRDR motifs
Gh_D13G0110	49.9	18.97	-1.43	0.00399607	up	AT5G03990
Gh_A11G2027	26.48	9.88	-1.4	0.00400366	up	AT2G33580	Protein kinase superfamily protein
Gh_A03G1237	3.43	14.27	2.07	0.00400366	down	AT1G60060	Serine/threonine-protein kinase WNK (With No Lysine)-related
Gh_D04G1330	30.24	9.93	-1.61	0.00401859	up	AT1G10370	Glutathione S-transferase family protein
Gh_A09G0701	5.37	26.43	2.26	0.00403102	down
Gh_D05G2596	267.05	106.76	-1.38	0.00412426	up	AT4G09960	K-box region and MADS-box transcription factor family protein
Gh_A03G1136	3.26	9.91	1.63	0.00413924	down	AT1G67710	response regulator 11
Gh_D05G1216	50.46	133.15	1.39	0.00413924	down	AT3G04730	indoleacetic acid-induced protein 16
Gh_D13G2007	3.33	17.78	2.39	0.00417504	down	AT2G25770	Polyketide cyclase/dehydrase and lipid transport superfamily protein
Gh_D06G0343	16.66	50.34	1.58	0.00430775	down	AT1G78020	Protein of unknown function (DUF581)
Gh_A11G0486	17.05	45.49	1.42	0.00431618	down	AT4G39860
Gh_A09G0749	19.87	7.06	-1.49	0.00433585	up	AT5G46290	3-ketoacyl-acyl carrier protein synthase I
Gh_D04G0204	360.65	137.87	-1.66	0.00433585	up	AT3G02790	zinc finger (C2H2 type) family protein
Gh_A13G1733	323.37	136.3	-1.38	0.00433585	up	AT5G56600	profilin 3
Gh_D12G0756	13.24	35.92	1.44	0.00433585	down	AT2G22795
Gh_A02G0862	38.17	14.73	-1.38	0.00433971	up	AT1G20510	OPC-8:0 CoA ligase1
Gh_D08G0840	14.52	4.02	-1.83	0.00439232	up	AT3G13620	Amino acid permease family protein
Gh_D12G0436	13.79	1.9	-2.94	0.00446804	up	AT3G12800	short-chain dehydrogenase-reductase B
Gh_A12G1287	3635.54	1394.12	-1.42	0.00446804	up	AT1G03870	FASCICLIN-like arabinoogalactan 9
Gh_A02G1806	613.25	231.7	-1.37	0.00446804	up	AT1G21460	Nodulin MtN3 family protein
Gh_D06G0313	7.1	1.31	-2.54	0.00447034	up	AT4G19870	Galactose oxidase/kelch repeat superfamily protein
Gh_D07G0972	1.13	8.14	2.95	0.00447034	down	AT5G64370	beta-ureidopropionase
Gh_A11G1277	0.99	6.03	2.59	0.00447034	down	AT1G06980
Gh_A12G2282	2.44	9	1.88	0.00447034	down	AT4G28000	P-loop containing nucleoside triphosphate hydrolases superfamily protein
Gh_D11G0122	23.16	67.84	1.56	0.00447034	down	AT4G28000	P-loop containing nucleoside triphosphate hydrolases superfamily protein
Gh_A05G0866	2.08	6.53	1.67	0.00449687	down	AT2G27100	C2H2 zinc-finger protein SERRATE (SE)
Gh_A13G0095	166.31	65.01	-1.37	0.00457025	up	AT5G03990
Gh_A05G1352	1249.14	531.52	-1.36	0.00457025	up	AT1G28330	dormancy-associated protein-like 1
Gh_D11G0157	4.36	18.52	2.09	0.00460603	down	AT5G53730	Late embryogenesis abundant (LEA) hydroxyproline-rich glycoprotein family
Gh_D11G0509	271.45	105.76	-1.36	0.00469325	up	AT1G02305	Cysteine proteinases superfamily protein
Gh_D07G0486	5.65	46.33	3.05	0.00471954	down	AT5G23660	homolog of Medicago truncatula MTN3
Gh_D10G0009	2.17	5.77	1.44	0.00473516	down	AT1G79000	histone acetyltransferase of the CBP family 1
Gh_D10G1145	845.62	159.81	-2.46	0.0047359	up	AT2G40610	expansin A8
Gh_D09G0001	289.44	114.24	-1.36	0.00480358	up	AT5G13930	Chalcone and stilbene synthase family protein
Gh_A01G0922	13.92	43.4	1.65	0.00480358	down	AT1G75500	Walls Are Thin 1
Gh_A02G0717	10.26	27.51	1.42	0.00482701	down	AT5G09300	Thiamin diphosphate-binding fold (THDP-binding) superfamily protein
Gh_D07G0964	29.01	8.34	-1.9	0.00484761	up	AT5G02420
Gh_A11G0681	417.82	179.24	-1.36	0.00487698	up	AT1G02140	mago nashi family protein
Gh_A12G1662	42.52	15.5	-1.45	0.0048976	up	AT5G15630	COBRA-like extracellular glycosyl-phosphatidyl inositol-anchored protein family
Gh_D12G2507	12.06	3.46	-1.84	0.00503271	up	AT4G25390	Protein kinase superfamily protein
Gh_D10G0889	20.75	62.42	1.61	0.00503499	down	AT4G36470	S-adenosyl-L-methionine-dependent methyltransferases superfamily protein
Gh_A09G1646	24.68	3.39	-3.02	0.00503557	up	AT5G53160	regulatory components of ABA receptor 3
Gh_D02G0724	9.94	3.64	-1.42	0.00503557	up	AT3G19700	Leucine-rich repeat protein kinase family protein
Gh_D02G1705	3.36	11.26	1.75	0.00506628	down	AT1G59900	pyruvate dehydrogenase complex E1 alpha subunit
Gh_A09G2467	95.99	37.88	-1.35	0.00506842	up	ATCG00490	ribulose-bisphosphate carboxylases
Gh_A03G1422	48.74	18.89	-1.35	0.00510679	up	AT2G19130	S-locus lectin protein kinase family protein
Gh_A09G1215	1.25	7.4	2.61	0.00510679	down	AT3G11980	Jojoba acyl CoA reductase-related male sterility protein
Gh_D13G1618	4.19	17.29	2.09	0.00510679	down	AT1G78380	glutathione S-transferase TAU 19
Gh_D11G2962	60.8	24.75	-1.37	0.00511139	up	AT1G78870	ubiquitin-conjugating enzyme 35
Gh_D09G1018	24094.8	8808.22	-1.5	0.00511139	up	AT5G60490	FASCICLIN-like arabinogalactan-protein 12
Gh_A05G1450	3.47	24.36	2.85	0.00511139	down	AT3G20340
Gh_A09G1423	2.25	6.59	1.59	0.00511139	down	AT2G37050	Leucine-rich repeat protein kinase family protein
Gh_A10G1481	2.34	15.29	2.78	0.00515367	down
Gh_A10G0516	2.06	26.94	3.76	0.00516166	down	AT3G13890	myb domain protein 26
Gh_D12G2520	1.62	5.84	1.87	0.00517299	down	AT5G44700	Leucine-rich repeat transmembrane protein kinase
Gh_A08G1232	833.9	336.35	-1.35	0.0052335	up	AT3G60550	cyclin p3;2
Gh_A02G0806	6.93	17.63	1.37	0.00529632	down	AT4G24560	ubiquitin-specific protease 16
Gh_A05G3634	4.22	12.75	1.61	0.00531829	down	AT4G13710	Pectin lyase-like superfamily protein
Gh_A07G2138	33.64	12.76	-1.4	0.00534667	up	AT1G12850	Phosphoglycerate mutase family protein
Gh_D04G0865	130.93	45.1	-1.53	0.00534796	up	AT2G37620	actin 1
Gh_A03G0995	2.73	10.68	1.98	0.0053544	down	AT1G59960	NAD(P)-linked oxidoreductase superfamily protein
Gh_D07G1089	12.97	34.48	1.41	0.0053544	down	AT2G27310	F-box family protein
Gh_A12G1196	1.02	8.12	2.99	0.00535593	down	AT3G62700	multidrug resistance-associated protein 10
Gh_A01G1727	1.94	7.13	1.91	0.00541234	down	AT3G52500	Eukaryotic aspartyl protease family protein
Gh_A06G0259	7.01	0.99	-2.88	0.00544048	up	AT5G65380	MATE efflux family protein
Gh_Sca006272G01	2.74	10.66	1.98	0.00545834	down	AT1G59870	ABC-2 and Plant PDR ABC-type transporter family protein
Gh_D02G2028	7.48	19.86	1.41	0.00545834	down	AT1G49890	Family of unknown function (DUF566)
Gh_A09G0964	38.25	12.62	-1.61	0.00547025	up	ATCG00350	Photosystem I, PsaA/PsaB protein
Gh_A07G1247	184.29	75.97	-1.36	0.00547025	up	AT1G01230	ORMDL family protein
Gh_D06G0698	299.05	121.98	-1.48	0.00556518	up	AT4G26230	Ribosomal protein L31e family protein
Gh_D07G1063	22.55	57.24	1.34	0.00556518	down	AT3G44610	Protein kinase superfamily protein
Gh_A09G1566	1004.16	392.65	-1.36	0.00558717	up	AT2G44130	Galactose oxidase/kelch repeat superfamily protein
Gh_D06G0344	2.75	8.19	1.6	0.0055885	down	AT1G22150	sulfate transporter 1;3
Gh_D11G1128	53.36	19.71	-1.53	0.00559675	up	AT5G14670	ADP-ribosylation factor A1B
Gh_D02G0114	123.3	317.53	1.35	0.00559675	down	AT2G43680	IQ-domain 14
Gh_D08G1536	4.5	12.94	1.53	0.00571018	down	AT3G60320	Protein of unknown function (DUF630 and DUF632)
Gh_A01G0028	444.82	189.03	-1.34	0.00573055	up	AT2G17870	cold shock domain protein 3
Gh_D12G0394	5.75	0.7	-3.08	0.00573645	up	AT4G31940	cytochrome P450, family 82, subfamily C, polypeptide 4
Gh_D06G0371	74.1	25.92	-1.64	0.00576555	up	AT1G36980
Gh_D13G1823	110.45	42.97	-1.38	0.00576555	up	AT3G04780	Protein of unknown function (DUF1000)
Gh_A04G0767	34.06	9.54	-1.84	0.00585627	up	AT2G38120	Transmembrane amino acid transporter family protein
Gh_A13G1425	50.19	9.79	-2.37	0.00588939	up	AT5G18460	Protein of Unknown Function (DUF239)
Gh_A12G0336	15.23	1.71	-3.18	0.00590912	up	AT1G20200	PAM domain (PCI/PINT associated module) protein
Gh_A05G0590	2.95	9.81	1.76	0.00596466	down	AT5G12300	Calcium-dependent lipid-binding (CaLB domain) family protein
Gh_D05G2436	529.17	245.12	-1.35	0.00602495	up	AT1G75810
Gh_A05G3144	2.11	7.29	1.83	0.00602495	down	AT5G14940	Major facilitator superfamily protein
Gh_D03G0220	70.56	9.01	-3.1	0.00603643	up	AT2G23340	DREB and EAR motif protein 3
Gh_D09G2080	4.08	10.84	1.41	0.00604074	down	AT3G22400	PLAT/LH2 domain-containing lipoxygenase family protein
Gh_A13G1180	56.81	22.33	-1.34	0.00607112	up	AT1G61800	glucose-6-phosphate/phosphate translocator 2
Gh_A05G0557	59.6	149.49	1.33	0.00607112	down	AT4G12320	cytochrome P450, family 706, subfamily A, polypeptide 6
Gh_D12G1279	1.54	6.39	2.08	0.00608296	down	AT5G47900	Protein of unknown function (DUF1624)
Gh_A07G0982	16.1	3.22	-2.45	0.00609574	up	AT2G27740	Family of unknown function (DUF662)
Gh_D12G2642	18.63	68.58	1.87	0.00612275	down	AT1G75290	NAD(P)-binding Rossmann-fold superfamily protein
Gh_A12G1245	3.13	10.25	1.72	0.00615755	down	AT4G10790	UBX domain-containing protein
Gh_A05G3414	2.6	6.45	1.34	0.00615842	down	AT5G24740	Protein of unknown function (DUF1162)
Gh_D02G2000	0.53	5.14	3.59	0.00620327	down	AT2G22540	K-box region and MADS-box transcription factor family protein
Gh_A09G0377	27.04	9.97	-1.45	0.00621814	up	AT5G51970	GroES-like zinc-binding alcohol dehydrogenase family protein
Gh_D12G0275	6.29	16.23	1.39	0.00627965	down	AT4G34610	BEL1-like homeodomain 6
Gh_A10G1443	7.76	29.08	1.92	0.00628116	down	AT3G21420	2-oxoglutarate (2OG) and Fe(II)-dependent oxygenase superfamily protein
Gh_D06G0300	14.23	4.06	-1.86	0.006322	up	AT4G08980	F-BOX WITH WD-40 2
Gh_A07G1078	47.57	4.75	-3.36	0.00638345	up	AT2G34480	Ribosomal protein L18ae/LX family protein
Gh_D10G1498	65.34	25.61	-1.4	0.00645984	up	AT3G22845	emp24/gp25L/p24 family/GOLD family protein
Gh_A06G0312	24.64	7.67	-1.68	0.00648139	up	AT4G19870	Galactose oxidase/kelch repeat superfamily protein
Gh_D07G1799	19.46	7.34	-1.39	0.00649292	up	AT3G02350	galacturonosyltransferase 9
Gh_A08G0394	42	13.71	-1.7	0.00654928	up	AT1G54690	gamma histone variant H2AX
Gh_A01G0030	10.14	3.37	-1.61	0.00654928	up	AT3G19000	2-oxoglutarate (2OG) and Fe(II)-dependent oxygenase superfamily protein
Gh_D01G1284	6.28	15.5	1.33	0.00654928	down	AT2G34680	Outer arm dynein light chain 1 protein
Gh_Sca069862G01	18.38	189.16	2.91	0.00655321	down	AT5G37600	glutamine synthase clone R1
Gh_A01G1474	2.58	14.21	2.52	0.00662524	down	AT1G25270	nodulin MtN21 /EamA-like transporter family protein
Gh_A11G0157	1.12	5.06	2.22	0.00666933	down	AT1G32860	Glycosyl hydrolase superfamily protein
Gh_D10G0200	7.66	18.76	1.32	0.0066797	down	AT1G61210	Transducin/WD40 repeat-like superfamily protein
Gh_D13G1129	187.49	14.4	-3.7	0.00669083	up	AT1G55020	lipoxygenase 1
Gh_D04G0572	4.4	11.89	1.44	0.00673277	down	AT3G12360	Ankyrin repeat family protein
Gh_A13G0033	149.63	60.15	-1.34	0.00674062	up	AT5G19860	Protein of unknown function, DUF538
Gh_D11G1715	3.19	10.67	1.75	0.00687315	down	AT1G66150	transmembrane kinase 1
Gh_D05G1052	572.74	176.55	-1.7	0.00693726	up	AT5G23860	tubulin beta 8
Gh_D06G1291	0.27	18.84	6.44	0.00694627	down	AT5G44550	Uncharacterised protein family (UPF0497)
Gh_A07G2019	7.75	0.15	-5.79	0.00698032	up	AT3G16520	UDP-glucosyl transferase 88A1
Gh_D02G1321	2.31	7.46	1.74	0.00704278	down	AT1G68920	basic helix-loop-helix (bHLH) DNA-binding superfamily protein
Gh_A03G0201	11.56	2.1	-2.68	0.00704278	up	AT2G30330	GCN5L1 family protein
Gh_D07G0592	7.95	22.57	1.48	0.0070796	down	AT5G60850	OBF binding protein 4
Gh_D07G0661	35.64	13.25	-1.46	0.00707981	up	AT3G47470	light-harvesting chlorophyll-protein complex I subunit A4
Gh_A05G0157	70.48	28.71	-1.31	0.00707981	up	AT3G24503	aldehyde dehydrogenase 2C4
Gh_A11G2817	1.93	13.62	2.88	0.00707981	down	AT1G58170	Disease resistance-responsive (dirigent-like protein) family protein
Gh_A08G0663	7.87	1.35	-2.52	0.00708718	up	AT5G23660	homolog of Medicago truncatula MTN3
Gh_A02G1692	6.39	0.93	-2.89	0.00714446	up	AT3G51430	Calcium-dependent phosphotriesterase superfamily protein
Gh_A12G0390	7.14	18.01	1.36	0.00715188	down	AT4G34610	BEL1-like homeodomain 6
Gh_A03G1265	33.26	13.21	-1.36	0.00715475	up	AT1G70090	glucosyl transferase family 8
Gh_A06G0199	1.89	6.57	1.84	0.00716162	down	AT5G43120	ARM-repeat/Tetratricopeptide repeat (TPR)-like protein
Gh_A12G1538	28.65	11.43	-1.31	0.00716368	up	AT1G25480	Aluminium activated malate transporter family protein
Gh_A13G0879	162.67	401.44	1.32	0.00716368	down	AT1G54790	GDSL-like Lipase/Acylhydrolase superfamily protein
Gh_A03G1031	106.04	266.4	1.31	0.00721705	down	AT2G01660	plasmodesmata-located protein 6
Gh_D02G0365	5.88	0.82	-2.9	0.00728638	up	AT2G18570	UDP-Glycosyltransferase superfamily protein
Gh_A08G2296	19.52	7.84	-1.31	0.00728638	up	AT3G03050	cellulose synthase-like D3
Gh_A05G3903	14.72	39.27	1.42	0.00734923	down	AT2G28510	Dof-type zinc finger DNA-binding family protein
Gh_D09G1493	32.85	80.36	1.31	0.00734923	down	AT2G37460	nodulin MtN21 /EamA-like transporter family protein
Gh_A13G2035	279.88	118.01	-1.31	0.00736472	up	AT5G58590	RAN binding protein 1
Gh_D10G1404	4.2	13.97	1.73	0.00736472	down	AT2G32800	protein kinase family protein
Gh_A05G3694	15.78	45.92	1.55	0.00736472	down	AT4G39350	cellulose synthase A2
Gh_A06G0806	20.3	50.98	1.33	0.00743314	down	AT1G10970	zinc transporter 4 precursor
Gh_A05G2293	153.18	53.52	-1.65	0.00745859	up	AT4G08685	Pollen Ole e 1 allergen and extensin family protein
Gh_D08G2725	240.23	25.86	-3.28	0.00745914	up	AT3G62690	AtL5
Gh_D12G0033	13.21	97.24	2.88	0.0074771	down	AT2G48140	Bifunctional inhibitor/lipid-transfer protein/seed storage 2S albumin superfamily protein
Gh_D13G1583	3.47	9.14	1.41	0.00750465	down	AT3G14940	phosphoenolpyruvate carboxylase 3
Gh_Sca004822G02	1.48	10.37	2.75	0.00756842	down	AT5G57685	glutamine dumper 3
Gh_D13G0399	212.99	79.5	-1.5	0.0075949	up	AT4G33985	Protein of unknown function (DUF1685)
Gh_A10G1231	49.94	11.1	-2.23	0.00759597	up	AT3G07490	ARF-GAP domain 11
Gh_A03G1122	17.09	6.59	-1.37	0.00761377	up	AT3G01750	Ankyrin repeat family protein
Gh_A12G0350	20.42	7.59	-1.41	0.00764371	up	AT2G17840	Senescence/dehydration-associated protein-related
Gh_D06G0412	41.43	108.1	1.37	0.00765538	down	AT3G57040	response regulator 9
Gh_A10G0296	7.29	17.77	1.31	0.00765538	down	AT3G62150	P-glycoprotein 21
Gh_D05G2072	6.12	15.25	1.32	0.00786428	down	AT1G09970	Leucine-rich receptor-like protein kinase family protein
Gh_A01G0737	14.2	37.15	1.38	0.0078651	down	AT5G55970	RING/U-box superfamily protein
Gh_A10G2163	2.93	10.2	1.85	0.00787398	down	AT2G40410	Staphylococcal nuclease homologue
Gh_A05G0731	5.16	17.79	1.81	0.00787398	down	AT2G29970	Double Clp-N motif-containing P-loop nucleoside triphosphate hydrolases superfamily protein
Gh_D02G1138	2.17	5.39	1.34	0.00787398	down	AT4G13750	Histidine kinase-, DNA gyrase B-, and HSP90-like ATPase family protein
Gh_A06G0384	27.22	66.09	1.3	0.00787398	down	AT1G44170	aldehyde dehydrogenase 3H1
Gh_A06G0099	12.62	30.77	1.3	0.00792854	down	AT5G42620	metalloendopeptidases;zinc ion binding
Gh_A12G0974	4.44	10.81	1.3	0.00792854	down	AT2G46020	transcription regulatory protein SNF2, putative
Gh_D08G1428	3.66	8.87	1.3	0.00796436	down	AT2G45540	WD-40 repeat family protein / beige-related
Gh_D11G2301	53.35	8.77	-2.96	0.00797898	up
Gh_A05G1034	18.4	6.85	-1.43	0.00798238	up	AT1G80640	Protein kinase superfamily protein
Gh_A02G0482	1559.03	491.09	-1.77	0.00800793	up	AT3G16640	translationally controlled tumor protein
Gh_A02G1026	24.44	59.62	1.3	0.00808244	down	AT1G64140
Gh_A07G0810	110.4	46.02	-1.3	0.00811627	up	AT3G25530	glyoxylate reductase 1
Gh_A06G1051	52.67	20.19	-1.37	0.00821093	up	AT1G30620	NAD(P)-binding Rossmann-fold superfamily protein
Gh_A09G1825	75.37	27.47	-1.6	0.00821175	up	AT2G32720	cytochrome B5 isoform B
Gh_D08G0042	24.02	8.84	-1.44	0.00823092	up	AT2G37620	actin 1
Gh_A05G0194	9.57	3.03	-1.67	0.00824409	up	AT4G29310	Protein of unknown function (DUF1005)
Gh_D02G0538	1515.12	466.31	-1.8	0.008277	up	AT3G16640	translationally controlled tumor protein
Gh_A07G0991	5.36	0.72	-3.02	0.00839454	up	AT4G33790	Jojoba acyl CoA reductase-related male sterility protein
Gh_D07G0383	17.53	6.47	-1.47	0.00839883	up	AT5G11420	Protein of unknown function, DUF642
Gh_D01G1586	130.07	50.94	-1.44	0.00841055	up	AT1G27400	Ribosomal protein L22p/L17e family protein
Gh_D13G1047	259.25	106.17	-1.29	0.0084417	up	AT5G19770	tubulin alpha-3
Gh_A11G2938	91.03	21.07	-2.09	0.00845887	up	AT4G00430	plasma membrane intrinsic protein 1;4
Gh_A11G2446	72.26	29.54	-1.31	0.00861777	up	AT4G15920	Nodulin MtN3 family protein
Gh_D13G2535	34.21	10.76	-1.7	0.00865185	up	AT3G49870	ADP-ribosylation factor-like A1C
Gh_A12G0561	40.16	15.17	-1.51	0.00869553	up	AT2G21320	B-box zinc finger family protein
Gh_A02G1336	28.61	87.32	1.5	0.00869553	down	AT3G03150
Gh_D11G2023	126.17	52.61	-1.29	0.0087899	up	AT5G67500	voltage dependent anion channel 2
Gh_D01G0921	586.86	236.45	-1.29	0.00895804	up	AT1G07930	GTP binding Elongation factor Tu family protein
Gh_D05G1824	39.33	118.11	1.57	0.00897517	down	AT1G75390	basic leucine-zipper 44
Gh_D04G1642	123.9	311.8	1.3	0.00907011	down	AT4G34590	G-box binding factor 6
Gh_A06G0779	3.56	9.91	1.51	0.00913753	down	AT3G13790	Glycosyl hydrolases family 32 protein
Gh_A05G2259	2.82	8.67	1.66	0.00930039	down	AT5G07280	Leucine-rich repeat transmembrane protein kinase
Gh_D07G1392	6.7	16.91	1.37	0.00930039	down	AT2G46370	Auxin-responsive GH3 family protein
Gh_D08G1424	0.11	6.98	6.28	0.00933462	down	AT2G03340	WRKY DNA-binding protein 3
Gh_A11G1176	27.1	8.87	-1.62	0.00941251	up	AT1G06730	pfkB-like carbohydrate kinase family protein
Gh_D13G2375	0.94	5	2.47	0.00943972	down	AT2G28940	Protein kinase superfamily protein
Gh_A02G1355	49.07	8.49	-2.56	0.00945025	up	AT3G02970	EXORDIUM like 6
Gh_D12G0093	73.25	181.03	1.28	0.00945025	down	AT1G02930	glutathione S-transferase 6
Gh_D09G1641	5.22	14.41	1.48	0.00951908	down	AT1G73480	alpha/beta-Hydrolases superfamily protein
Gh_A08G2100	80.16	32.98	-1.28	0.00957725	up	AT5G45290	RING/U-box superfamily protein
Gh_A10G1836	9.5	23.04	1.3	0.0096115	down	AT4G30080	auxin response factor 16
Gh_D08G1353	5.62	1.36	-2.05	0.00962729	up	AT3G62110	Pectin lyase-like superfamily protein
Gh_D13G2476	133.44	55.73	-1.28	0.00962729	up	AT5G34850	purple acid phosphatase 26
Gh_A09G1428	2.46	7.75	1.64	0.00962729	down	AT3G53950	glyoxal oxidase-related protein
Gh_D01G0656	276.75	113.16	-1.27	0.00963521	up	AT1G11910	aspartic proteinase A1
Gh_D13G1941	8.28	22.04	1.43	0.00971858	down	AT5G10750	Protein of unknown function (DUF1336)
Gh_A12G0376	17.96	1.13	-4.26	0.00988069	up	AT1G75590	SAUR-like auxin-responsive protein family
Gh_D08G2144	26.63	74.43	1.48	0.00994545	down	AT2G30080	ZIP metal ion transporter family
Gh_D04G1936	6.56	15.92	1.29	0.009949	down	AT3G12280	retinoblastoma-related 1
Gh_A03G0174	52.56	21.49	-1.3	0.00998185	up	AT2G32080	purin-rich alpha 1

## Sheet: L1D25 vs L2D25
Table S3-4. The differentially expressed genes (DEGs) of each pair-wise comparison of L1D25 vs L2D25
gene id	L1D25	L2D25	log2FC	FDR	up or down_regulated in L1	Arabidopsis ID	ArabDesc
Gh_D06G0237	65.81	0.26	-8.43	2.89572e-75	up
Gh_D06G0233	20.45	0.07	0	2.61327e-40	up
Gh_D10G2466	18.83	0.87	-4.56	2.39571e-35	up	AT2G38080	Laccase/Diphenol oxidase family protein
Gh_D11G0449	81.26	2.37	-5.43	1.49956e-30	up	AT2G18040	peptidylprolyl cis/trans isomerase, NIMA-interacting 1
Gh_A13G1727	0	24.75	#VALUE!	2.34585e-30	down	AT4G29160	SNF7 family protein
Gh_D02G0238	19.15	1.78	-3.49	1.48642e-29	up	AT3G23750	Leucine-rich repeat protein kinase family protein
Gh_A13G0008	6.87	0.09	-7.27	1.37402e-24	up	AT3G50170	Plant protein of unknown function (DUF247)
Gh_D06G0556	9.55	0.28	-5.43	7.15218e-24	up	AT5G19990	regulatory particle triple-A ATPase 6A
Gh_A06G0177	9.29	0.45	-4.5	9.37239e-23	up	AT2G15490	UDP-glycosyltransferase 73B4
Gh_A06G1557	0.69	29.74	5.58	3.37934e-22	down	AT2G39420	alpha/beta-Hydrolases superfamily protein
Gh_D12G0097	149.75	25.78	-2.61	4.26152e-21	up	AT3G62730
Gh_A01G1201	9.61	0.78	-3.8	1.89817e-19	up	AT2G45220	Plant invertase/pectin methylesterase inhibitor superfamily
Gh_D09G2099	108.76	16.84	-2.84	2.68007e-19	up	AT3G22600	Bifunctional inhibitor/lipid-transfer protein/seed storage 2S albumin superfamily protein
Gh_D06G0327	11.61	0	0	2.51738e-18	up	AT4G34170	Galactose oxidase/kelch repeat superfamily protein
Gh_Sca004990G01	164.81	30.03	-2.53	7.19753e-18	up	AT4G36220	ferulic acid 5-hydroxylase 1
Gh_D06G1766	394.64	62.79	-2.68	1.20967e-17	up	AT2G40320	TRICHOME BIREFRINGENCE-LIKE 33
Gh_A13G1673	832.59	69.7	-3.63	1.36335e-17	up	AT3G43190	sucrose synthase 4
Gh_Sca004949G01	32.59	6.02	-2.49	2.83019e-17	up	AT3G47340	glutamine-dependent asparagine synthase 1
Gh_A11G2936	56.41	11.4	-2.36	3.82178e-17	up	AT2G38080	Laccase/Diphenol oxidase family protein
Gh_D10G1810	19.66	2.83	-2.85	4.18866e-17	up	AT2G36760	UDP-glucosyl transferase 73C2
Gh_D13G0372	5.16	0.15	-5.68	3.33039e-16	up	AT2G15790	peptidyl-prolyl cis-trans isomerase / cyclophilin-40 (CYP40) / rotamase
Gh_A05G1039	53.37	9.38	-2.54	1.64273e-15	up	AT3G02645	Plant protein of unknown function (DUF247)
Gh_D08G2129	9.63	0.98	-3.32	4.22956e-15	up	AT3G45010	serine carboxypeptidase-like 48
Gh_Sca005787G06	193.61	44.93	-2.19	5.43942e-15	up	ATCG00020	photosystem II reaction center protein A
Gh_A06G0103	106.36	25.96	-2.18	1.04555e-14	up	AT1G19300	Nucleotide-diphospho-sugar transferases superfamily protein
Gh_A03G0958	17.83	3.16	-2.55	9.72209e-14	up	AT3G21720	isocitrate lyase
Gh_D07G0144	20.41	3.88	-2.48	1.08519e-13	up	AT5G20860	Plant invertase/pectin methylesterase inhibitor superfamily
Gh_A11G0443	3.4	20.48	2.55	2.889e-13	down	AT2G14960	Auxin-responsive GH3 family protein
Gh_A05G1906	101.16	24.46	-2.06	3.60248e-13	up	AT1G72220	RING/U-box superfamily protein
Gh_D07G1841	5.06	0.7	-2.99	3.99201e-13	up	AT3G51550	Malectin/receptor-like protein kinase family protein
Gh_A04G0111	9.22	1.13	-3.14	6.08363e-13	up	AT5G55130	co-factor for nitrate, reductase and xanthine dehydrogenase 5
Gh_D05G1355	8.07	1.28	-2.76	1.81723e-12	up	AT3G14300	pectinesterase family protein
Gh_A04G0106	4.77	37.15	2.86	2.15015e-12	down	AT1G50640	ethylene responsive element binding factor 3
Gh_A13G2175	48.2	12.54	-2.02	2.20615e-12	up	AT3G03520	non-specific phospholipase C3
Gh_D08G0949	9.08	0.74	-3.82	4.92493e-12	up	AT5G57810	tetraspanin15
Gh_D05G3751	21.22	5.21	-2.03	6.25847e-12	up	AT5G46330	Leucine-rich receptor-like protein kinase family protein
Gh_D05G3612	85.38	24	-1.94	9.88347e-12	up	AT4G26830	O-Glycosyl hydrolases family 17 protein
Gh_D05G3559	0.3	6.49	4.75	2.18253e-11	down	AT1G28570	SGNH hydrolase-type esterase superfamily protein
Gh_D05G1039	10.24	2.31	-2.2	2.49265e-11	up	AT5G49810	methionine S-methyltransferase
Gh_A05G1211	151.14	40.82	-1.92	2.7121e-11	up	AT1G04750	vesicle-associated membrane protein 721
Gh_D11G3268	31.46	153.13	2.1	2.89393e-11	down	AT2G36830	gamma tonoplast intrinsic protein
Gh_D11G1805	603.93	113.68	-2.5	3.02353e-11	up	AT4G36220	ferulic acid 5-hydroxylase 1
Gh_A13G2316	566.18	101.45	-2.51	3.98344e-11	up	AT1G15690	Inorganic H pyrophosphatase family protein
Gh_D08G0928	133.52	37.76	-2.03	5.52913e-11	up	AT5G57685	glutamine dumper 3
Gh_D06G1406	147.98	41.45	-1.88	5.52913e-11	up	AT5G45910	GDSL-like Lipase/Acylhydrolase superfamily protein
Gh_D05G2936	30.31	8.32	-1.9	5.6165e-11	up	AT1G14040	EXS (ERD1/XPR1/SYG1) family protein
Gh_A09G2449	5.8	0.26	-5.1	6.41157e-11	up	AT1G52340	NAD(P)-binding Rossmann-fold superfamily protein
Gh_D01G2027	56.8	16.02	-1.91	7.78192e-11	up	AT2G36460	Aldolase superfamily protein
Gh_D07G1045	7	0.55	-3.78	8.54802e-11	up	AT5G22810	GDSL-like Lipase/Acylhydrolase superfamily protein
Gh_D07G0139	27.53	7.9	-1.89	8.96303e-11	up	AT3G43190	sucrose synthase 4
Gh_D12G1470	69.49	19.28	-1.87	2.52381e-10	up	AT5G50260	Cysteine proteinases superfamily protein
Gh_D02G1147	136.15	38.51	-1.85	2.61865e-10	up	AT1G68570	Major facilitator superfamily protein
Gh_D13G0464	61	16.58	-1.93	6.28895e-10	up	AT1G49320	unknown seed protein like 1
Gh_D12G2377	98.5	27.16	-2.02	7.16656e-10	up	AT1G63310
Gh_Sca006141G01	9.11	2.05	-2.2	7.18653e-10	up	ATCG00500	acetyl-CoA carboxylase carboxyl transferase subunit beta
Gh_A05G1963	13.22	3.29	-2.02	7.32702e-10	up	AT1G78060	Glycosyl hydrolase family protein
Gh_D05G1935	11.68	2.65	-2.21	7.33454e-10	up	AT4G33330	plant glycogenin-like starch initiation protein 3
Gh_A10G1559	12.31	1.83	-2.86	7.33802e-10	up	AT2G36800	don-glucosyltransferase 1
Gh_D12G1428	39.04	11.03	-1.89	8.47782e-10	up	AT1G15110	phosphatidyl serine synthase family protein
Gh_D05G1832	22.59	4.96	-2.28	8.60406e-10	up	AT5G66440
Gh_A10G1150	60.31	17.81	-1.79	8.60406e-10	up	AT3G23750	Leucine-rich repeat protein kinase family protein
Gh_D06G0254	0.42	7.16	4.32	9.54498e-10	down	AT4G24470	GATA-type zinc finger protein with TIFY domain
Gh_D05G0169	27.17	7.04	-1.95	1.01611e-09	up	AT2G30300	Major facilitator superfamily protein
Gh_D04G0931	191.9	54.76	-1.83	1.18884e-09	up	ATMG01360	cytochrome oxidase
Gh_D08G0018	114.28	29.02	-2	1.32843e-09	up	AT5G59100	Subtilisin-like serine endopeptidase family protein
Gh_A10G1553	105.93	32.24	-1.77	1.32843e-09	up	AT3G06550	O-acetyltransferase family protein
Gh_D11G0885	6.49	1.2	-2.5	1.58307e-09	up	AT4G00230	xylem serine peptidase 1
Gh_A10G0504	6.65	1.51	-2.2	1.72544e-09	up	AT1G17420	lipoxygenase 3
Gh_A12G2421	21.91	3.98	-2.57	1.76995e-09	up	AT1G48780
Gh_A12G1345	45.81	12.56	-1.89	2.40619e-09	up	AT5G50260	Cysteine proteinases superfamily protein
Gh_D12G2194	5.93	24.35	2.02	2.74072e-09	down	AT4G12330	cytochrome P450, family 706, subfamily A, polypeptide 7
Gh_D13G0564	154.95	43.87	-1.87	3.71676e-09	up	AT4G35300	tonoplast monosaccharide transporter2
Gh_D03G0294	30.92	7.84	-2.04	3.98065e-09	up	AT5G65730	xyloglucan endotransglucosylase/hydrolase 6
Gh_A11G0223	81.18	26.55	-1.7	4.4385e-09	up	AT4G23820	Pectin lyase-like superfamily protein
Gh_A06G1618	144.99	46.44	-1.73	4.75538e-09	up	AT1G11300	protein serine/threonine kinases;protein kinases;ATP binding;sugar binding;kinases;carbohydrate binding
Gh_A13G0025	1.72	11.37	2.78	5.33392e-09	down	AT5G07050	nodulin MtN21 /EamA-like transporter family protein
Gh_A08G0646	41.13	12.22	-1.84	5.75228e-09	up	AT1G35710	Protein kinase family protein with leucine-rich repeat domain
Gh_A06G2052	91.19	29.13	-1.7	5.75228e-09	up	AT5G45910	GDSL-like Lipase/Acylhydrolase superfamily protein
Gh_A06G1617	6.65	25.82	1.94	6.0323e-09	down	AT4G32250	Protein kinase superfamily protein
Gh_D02G0217	68.37	21.49	-1.68	8.19294e-09	up	AT5G44440	FAD-binding Berberine family protein
Gh_D06G0555	0.94	5.39	2.55	1.1157e-08	down	AT2G26650	K+ transporter 1
Gh_A10G1817	24.52	7.78	-1.67	1.28862e-08	up	AT3G54870	Armadillo/beta-catenin repeat family protein / kinesin motor family protein
Gh_D02G0110	1.29	7.09	2.44	1.39408e-08	down
Gh_A03G1971	5.44	0.23	-5.61	1.43962e-08	up	AT1G32260
Gh_D01G1313	38.17	12.44	-1.71	1.53847e-08	up	AT1G24100	UDP-glucosyl transferase 74B1
Gh_D11G1377	9.63	39.2	2.01	1.80146e-08	down	AT4G28640	indole-3-acetic acid inducible 11
Gh_A07G0633	74.43	22.98	-1.7	1.90585e-08	up	AT5G61340
Gh_D12G1859	94.12	31.49	-1.66	1.90585e-08	up	AT1G24480	S-adenosyl-L-methionine-dependent methyltransferases superfamily protein
Gh_A13G1661	27.27	4.04	-2.92	2.10597e-08	up	AT5G20650	copper transporter 5
Gh_A04G0883	20.35	1.4	-4.31	2.33862e-08	up	AT4G15800	ralf-like 33
Gh_A06G1069	14.05	3.46	-2.1	2.33862e-08	up	ATCG00350	Photosystem I, PsaA/PsaB protein
Gh_A05G0066	81.59	25.86	-1.65	2.33862e-08	up	AT1G15690	Inorganic H pyrophosphatase family protein
Gh_D03G0150	23.09	6.9	-1.75	2.38618e-08	up	AT5G66760	succinate dehydrogenase 1-1
Gh_D10G2082	11.8	3.48	-1.77	2.47907e-08	up	AT3G54870	Armadillo/beta-catenin repeat family protein / kinesin motor family protein
Gh_D01G1478	0.41	8.04	4.49	2.97683e-08	down	AT2G01350	quinolinate phoshoribosyltransferase
Gh_A07G0085	13.93	3.08	-2.27	3.07404e-08	up	AT5G56580	MAP kinase kinase 6
Gh_D02G1532	75.06	23.66	-1.73	3.15765e-08	up	AT5G07280	Leucine-rich repeat transmembrane protein kinase
Gh_D13G2472	27.88	9.01	-1.67	3.15765e-08	up	AT1G15690	Inorganic H pyrophosphatase family protein
Gh_A11G2938	37.05	10.28	-1.92	3.16375e-08	up	AT4G00430	plasma membrane intrinsic protein 1;4
Gh_D05G1305	0.89	6.93	2.99	3.19289e-08	down	AT5G57020	myristoyl-CoA:protein N-myristoyltransferase
Gh_D07G1846	169.54	639.64	1.76	3.48328e-08	down
Gh_D08G2725	55.03	17.32	-1.81	4.25389e-08	up	AT3G62690	AtL5
Gh_A08G2570	145.33	39.5	-1.9	4.57162e-08	up	AT3G46850	Subtilase family protein
Gh_A05G3781	11.62	3.55	-1.75	4.86438e-08	up	AT1G09970	Leucine-rich receptor-like protein kinase family protein
Gh_A10G2299	39.8	12.93	-1.69	4.87489e-08	up	AT3G23090	TPX2 (targeting protein for Xklp2) protein family
Gh_D02G0905	8.74	1.38	-2.76	4.98633e-08	up	AT1G45688
Gh_D10G1522	171.17	56.83	-1.65	5.04097e-08	up	AT3G23090	TPX2 (targeting protein for Xklp2) protein family
Gh_A13G1209	58.47	19.63	-1.61	5.04097e-08	up	AT5G54570	beta glucosidase 41
Gh_D05G1062	92.71	27.2	-1.91	5.53722e-08	up	AT3G23290	Protein of unknown function (DUF640)
Gh_A01G1537	11.64	0	0	5.83555e-08	up	AT4G01500	AP2/B3-like transcriptional factor family protein
Gh_A11G2842	395.35	136.31	-1.67	5.91226e-08	up	AT3G11600
Gh_A10G1975	105.39	30.81	-1.82	5.99337e-08	up	AT3G55470	Calcium-dependent lipid-binding (CaLB domain) family protein
Gh_D11G2400	56.69	19.26	-1.58	7.5188e-08	up	AT5G20950	Glycosyl hydrolase family protein
Gh_D10G0564	27.64	9.17	-1.6	7.54543e-08	up	AT3G13750	beta galactosidase 1
Gh_A04G1351	15.48	3.88	-2.02	9.29419e-08	up	AT1G16060	ARIA-interacting double AP2 domain protein
Gh_D07G2500	40.89	12.81	-1.71	9.29419e-08	up	AT3G26430	GDSL-like Lipase/Acylhydrolase superfamily protein
Gh_A06G1084	6.1	30.39	2.23	1.07744e-07	down	AT4G18930	RNA ligase/cyclic nucleotide phosphodiesterase family protein
Gh_A12G1010	77.6	27.05	-1.57	1.07744e-07	up	AT3G61750	Cytochrome b561/ferric reductase transmembrane with DOMON related domain
Gh_D11G0310	239.54	79.72	-1.71	1.12029e-07	up	AT1G74780	Nodulin-like / Major Facilitator Superfamily protein
Gh_D05G2497	146.56	44.72	-1.72	1.13492e-07	up	AT5G67090	Subtilisin-like serine endopeptidase family protein
Gh_A08G1149	11.36	3.26	-1.87	1.33405e-07	up	AT4G00230	xylem serine peptidase 1
Gh_A08G0801	43.54	14.83	-1.56	1.36914e-07	up	AT1G15690	Inorganic H pyrophosphatase family protein
Gh_A05G1089	1.77	6.55	1.86	1.37848e-07	down	AT1G59870	ABC-2 and Plant PDR ABC-type transporter family protein
Gh_D05G2161	100.01	31	-1.79	1.39021e-07	up	AT4G08950	Phosphate-responsive 1 family protein
Gh_D02G0639	71.27	24.6	-1.55	1.41886e-07	up	AT5G18500	Protein kinase superfamily protein
Gh_D07G1842	908	350.61	-1.57	1.43355e-07	up
Gh_A03G2168	5.64	0.8	-3.11	1.49734e-07	up	AT2G22500	uncoupling protein 5
Gh_A04G0570	27.18	9.28	-1.59	1.56643e-07	up	AT2G36660	poly(A) binding protein 7
Gh_D08G1367	324.98	107.88	-1.63	1.70564e-07	up	AT2G41610
Gh_A08G1439	61.85	20.46	-1.68	1.9357e-07	up	AT1G32400	tobamovirus multiplication 2A
Gh_A07G1640	23.35	7.36	-1.7	2.01911e-07	up	AT1G06660
Gh_D13G0762	37.97	125.23	1.68	2.14727e-07	down	AT1G69760
Gh_D08G0132	3.07	224.09	5.93	2.19775e-07	down	AT4G05030	Copper transport protein family
Gh_D05G0471	0.57	7.64	3.78	2.19775e-07	down	AT2G37410	translocase inner membrane subunit 17-2
Gh_D08G1960	30.99	10.09	-1.68	2.39187e-07	up	AT5G12250	beta-6 tubulin
Gh_D06G1648	245.65	84.09	-1.59	2.48093e-07	up	AT1G62280	SLAC1 homologue 1
Gh_D04G1611	14.9	4.35	-1.88	2.49948e-07	up	AT1G60995
Gh_A01G1563	19.8	5.82	-1.78	2.49948e-07	up	AT1G68530	3-ketoacyl-CoA synthase 6
Gh_A13G2227	639.09	234.05	-1.53	2.55305e-07	up	ATCG01240	ribosomal protein S7
Gh_D11G1153	16.13	1.99	-3.14	2.85252e-07	up	AT3G03280
Gh_D07G1799	19	5.82	-1.73	2.85252e-07	up	AT3G02350	galacturonosyltransferase 9
Gh_A10G1242	37.26	4.26	-3.54	3.02226e-07	up	AT5G48485	Bifunctional inhibitor/lipid-transfer protein/seed storage 2S albumin superfamily protein
Gh_A08G2395	108.92	38.85	-1.54	3.11223e-07	up	AT2G45550	cytochrome P450, family 76, subfamily C, polypeptide 4
Gh_D04G1540	9.71	2.47	-2	3.41733e-07	up	AT2G32800	protein kinase family protein
Gh_D07G1350	32.88	9.77	-1.84	3.41733e-07	up	AT1G01200	RAB GTPase homolog A3
Gh_A02G0581	108.61	38.35	-1.52	3.51658e-07	up	AT5G18500	Protein kinase superfamily protein
Gh_Sca010971G01	33.74	11.51	-1.56	3.81821e-07	up	AT5G25140	cytochrome P450, family 71, subfamily B, polypeptide 13
Gh_D12G2509	39.77	14.46	-1.55	3.88298e-07	up	AT2G28100	alpha-L-fucosidase 1
Gh_D06G0257	16.68	53.5	1.66	3.96975e-07	down	AT4G24480	Protein kinase superfamily protein
Gh_D13G1505	76.74	27.85	-1.5	4.08137e-07	up	AT5G54570	beta glucosidase 41
Gh_A05G0889	2133.06	506.23	-2.15	4.32804e-07	up	AT5G60660	plasma membrane intrinsic protein 2;4
Gh_A12G1244	11.72	2.88	-2.08	4.38074e-07	up	AT4G21440	MYB-like 102
Gh_A06G1894	5.3	1.11	-2.42	4.38074e-07	up	AT1G28390	Protein kinase superfamily protein
Gh_A12G1662	14.16	3.15	-2.26	4.6717e-07	up	AT5G15630	COBRA-like extracellular glycosyl-phosphatidyl inositol-anchored protein family
Gh_D10G1417	100.14	35.74	-1.49	4.88159e-07	up	AT3G24160	putative type 1 membrane protein
Gh_A05G1904	71.5	26.87	-1.51	5.12843e-07	up	AT4G40080	ENTH/ANTH/VHS superfamily protein
Gh_D06G0638	2.47	10.94	2.15	5.1777e-07	down	AT4G28910	novel interactor of JAZ
Gh_A01G1857	11.37	3.37	-1.89	5.1777e-07	up	AT5G03040	IQ-domain 2
Gh_A02G0977	18.29	5.3	-1.83	5.76065e-07	up	AT2G46770	NAC (No Apical Meristem) domain transcriptional regulator superfamily protein
Gh_D06G1339	60.1	21.46	-1.48	5.78585e-07	up	AT4G05020	NAD(P)H dehydrogenase B2
Gh_A11G3209	13.59	4.56	-1.57	6.58214e-07	up	AT4G39350	cellulose synthase A2
Gh_A04G0149	140.59	50.71	-1.58	6.77326e-07	up	AT3G20395	RING/U-box superfamily protein
Gh_D10G1348	66.59	23.7	-1.52	6.83084e-07	up	AT3G23750	Leucine-rich repeat protein kinase family protein
Gh_A04G1042	82.59	266.25	1.6	7.02358e-07	down	AT2G21110	Disease resistance-responsive (dirigent-like protein) family protein
Gh_D13G1784	9.99	2.61	-2	7.05136e-07	up	AT5G18460	Protein of Unknown Function (DUF239)
Gh_D05G2349	48.29	17.51	-1.52	7.50032e-07	up	AT3G27950	GDSL-like Lipase/Acylhydrolase superfamily protein
Gh_A07G0342	7.79	1.89	-2.06	7.92447e-07	up	AT2G45510	cytochrome P450, family 704, subfamily A, polypeptide 2
Gh_A05G1067	42.75	131.76	1.59	8.89384e-07	down	AT3G04730	indoleacetic acid-induced protein 16
Gh_A03G0731	493.8	204.81	-1.49	8.89664e-07	up	ATCG00780	ribosomal protein L14
Gh_A13G0130	672.56	193.62	-1.84	9.377e-07	up	AT2G40320	TRICHOME BIREFRINGENCE-LIKE 33
Gh_D03G0590	28.16	10.06	-1.5	9.47583e-07	up	AT1G77130	plant glycogenin-like starch initiation protein 2
Gh_A05G1594	92.59	37.31	-1.46	9.5582e-07	up	AT4G18250	receptor serine/threonine kinase, putative
Gh_D01G2159	575.95	238.86	-1.52	1.01876e-06	up	AT5G02090
Gh_A01G1456	35.35	13.09	-1.47	1.06603e-06	up	AT1G20550	O-fucosyltransferase family protein
Gh_A04G0892	95.67	30.23	-1.68	1.07651e-06	up	AT4G03550	glucan synthase-like 5
Gh_D12G1931	358.78	102.67	-1.83	1.0933e-06	up	AT5G07380
Gh_A08G0999	26.78	8.74	-1.63	1.0933e-06	up	AT4G23500	Pectin lyase-like superfamily protein
Gh_A11G1648	757.71	197.96	-2.04	1.10177e-06	up	AT4G36220	ferulic acid 5-hydroxylase 1
Gh_D12G2386	46.08	17.69	-1.49	1.15319e-06	up	AT1G33250	Protein of unknown function (DUF604)
Gh_A06G1090	37.06	13.48	-1.47	1.17546e-06	up	AT4G05020	NAD(P)H dehydrogenase B2
Gh_A07G0951	8.42	2.21	-1.97	1.18222e-06	up	AT3G47340	glutamine-dependent asparagine synthase 1
Gh_A12G1772	210.67	66.32	-1.7	1.18222e-06	up	AT5G61750	RmlC-like cupins superfamily protein
Gh_D07G0869	33.82	12.25	-1.49	1.18222e-06	up	AT4G12650	Endomembrane protein 70 protein family
Gh_A05G1740	28.59	10.64	-1.49	1.21849e-06	up	AT4G33330	plant glycogenin-like starch initiation protein 3
Gh_A01G2111	24.54	5.93	-2.14	1.26574e-06	up	ATCG00490	ribulose-bisphosphate carboxylases
Gh_A06G2071	4.82	20.45	2.12	1.35977e-06	down	AT4G05120	Major facilitator superfamily protein
Gh_A08G1085	59.75	21.5	-1.52	1.51942e-06	up	AT2G41610
Gh_A01G2114	4.41	15.63	1.79	1.57249e-06	down	AT2G02080	indeterminate(ID)-domain 4
Gh_D10G2153	198.39	71.23	-1.46	1.58429e-06	up	AT2G39420	alpha/beta-Hydrolases superfamily protein
Gh_A06G0331	3.4	14.89	2.13	1.65812e-06	down	AT1G22030
Gh_A11G2745	20.36	6.7	-1.63	1.66351e-06	up	AT1G73590	Auxin efflux carrier family protein
Gh_D05G3846	38.09	12.9	-1.59	1.73066e-06	up	AT1G30360	Early-responsive to dehydration stress protein (ERD4)
Gh_A06G2107	146.44	53.81	-1.48	1.73993e-06	up	AT1G16860	Ubiquitin-specific protease family C19-related protein
Gh_A11G0362	20.3	6.93	-1.56	1.79493e-06	up	AT5G61790	calnexin 1
Gh_D07G2389	37.01	13.44	-1.47	1.87438e-06	up	AT5G20490	Myosin family protein with Dil domain
Gh_A12G1874	36.84	14.29	-1.43	1.87438e-06	up	AT3G03050	cellulose synthase-like D3
Gh_A07G0128	24.39	9.08	-1.43	1.97278e-06	up	AT5G20490	Myosin family protein with Dil domain
Gh_D12G1217	83.51	31.68	-1.42	2.12941e-06	up	AT2G47010
Gh_D06G1813	641.04	268.07	-1.42	2.12941e-06	up	ATCG00790	ribosomal protein L16
Gh_D02G0955	9.75	2.71	-1.82	2.14157e-06	up	AT2G21520	Sec14p-like phosphatidylinositol transfer family protein
Gh_A09G2467	28.09	9.1	-1.67	2.14157e-06	up	ATCG00490	ribulose-bisphosphate carboxylases
Gh_A11G0064	21.08	6.59	-1.77	2.14528e-06	up	AT5G51550	EXORDIUM like 3
Gh_D13G2523	473.54	181.85	-1.5	2.21099e-06	up	AT3G54040	PAR1 protein
Gh_A12G1358	17.67	5.34	-1.75	2.28192e-06	up	AT1G24430	HXXXD-type acyl-transferase family protein
Gh_D06G0883	987.79	323.19	-1.69	2.2972e-06	up	AT1G02180	ferredoxin-related
Gh_A12G1512	773.88	254.23	-1.62	2.2972e-06	up	AT1G26820	ribonuclease 3
Gh_D08G0042	17.14	4.95	-1.83	2.50695e-06	up	AT2G37620	actin 1
Gh_Sca005103G01	18.23	6.3	-1.58	2.57172e-06	up	AT2G37980	O-fucosyltransferase family protein
Gh_A06G2018	15.11	5.28	-1.56	2.74777e-06	up	AT5G44700	Leucine-rich repeat transmembrane protein kinase
Gh_A01G0072	130.93	53	-1.5	2.7937e-06	up	AT2G09990	Ribosomal protein S5 domain 2-like superfamily protein
Gh_D05G3700	98.69	37.97	-1.41	2.80551e-06	up	AT4G26510	uridine kinase-like 4
Gh_D09G0011	42.59	10.64	-2.08	2.91397e-06	up	AT5G46230	Protein of unknown function, DUF538
Gh_D08G0622	98.91	37.86	-1.43	2.94597e-06	up	AT3G60260	ELMO/CED-12 family protein
Gh_A05G0857	37.77	13.69	-1.52	3.06381e-06	up	AT1G07880	Protein kinase superfamily protein
Gh_D07G0486	122.65	48.28	-1.41	3.1365e-06	up	AT5G23660	homolog of Medicago truncatula MTN3
Gh_A01G0894	9.06	2.88	-1.66	3.32941e-06	up	AT4G24190	Chaperone protein htpG family protein
Gh_D04G0335	257.2	91.18	-1.46	3.34615e-06	up	AT2G42840	protodermal factor 1
Gh_D12G2210	17.69	6.52	-1.44	3.61435e-06	up	AT1G12430	armadillo repeat kinesin 3
Gh_D01G2098	73.8	30.6	-1.4	3.64989e-06	up	AT5G03040	IQ-domain 2
Gh_A12G1366	14.32	5.21	-1.54	3.85067e-06	up	AT1G67510	Leucine-rich repeat protein kinase family protein
Gh_A11G0707	119.44	43.57	-1.5	3.98109e-06	up	AT2G45040	Matrixin family protein
Gh_A09G1904	58.76	21.91	-1.54	4.09106e-06	up	AT3G22620	Bifunctional inhibitor/lipid-transfer protein/seed storage 2S albumin superfamily protein
Gh_D09G1149	57.72	22.38	-1.39	4.09106e-06	up	AT2G41770	Protein of unknown function (DUF288)
Gh_D03G0811	145.79	51.13	-1.52	4.30139e-06	up	AT5G42020	Heat shock protein 70 (Hsp 70) family protein
Gh_A01G1652	5.32	1.08	-2.39	4.36608e-06	up	AT2G31750	UDP-glucosyl transferase 74D1
Gh_D10G2595	6.81	2.06	-1.81	4.43619e-06	up	AT1G17420	lipoxygenase 3
Gh_A12G2400	80.65	33.55	-1.39	4.59017e-06	up	AT5G51550	EXORDIUM like 3
Gh_A01G0912	39.9	15.6	-1.39	4.647e-06	up	AT1G19870	IQ-domain 32
Gh_A12G2041	91.89	36.44	-1.39	4.67363e-06	up	AT1G12500	Nucleotide-sugar transporter family protein
Gh_Sca010556G01	1036.25	320.31	-1.76	4.6943e-06	up	AT4G37800	xyloglucan endotransglucosylase/hydrolase 7
Gh_A10G0610	179.46	65.23	-1.52	4.75577e-06	up	AT5G49720	glycosyl hydrolase 9A1
Gh_D09G0001	156.09	61.75	-1.44	5.21413e-06	up	AT5G13930	Chalcone and stilbene synthase family protein
Gh_D12G0344	5.18	1.17	-2.22	5.40782e-06	up	AT1G76160	SKU5 similar 5
Gh_A10G2029	13.86	57.38	1.99	5.51023e-06	down	AT3G55646
Gh_D12G0472	1.69	7.79	2.2	5.82077e-06	down	AT1G30820	CTP synthase family protein
Gh_A08G0613	108.95	43.76	-1.4	5.82077e-06	up	AT3G63120	cyclin p1;1
Gh_D12G2166	1.79	6.79	1.93	5.99092e-06	down	AT5G47580
Gh_D08G2161	16.29	2.12	-3.14	6.04388e-06	up	AT1G06980
Gh_D13G1998	7.78	2.17	-1.84	6.04388e-06	up	AT4G32650	potassium channel in Arabidopsis thaliana 3
Gh_A04G0134	168.49	63.94	-1.42	6.09056e-06	up	AT4G26940	Galactosyltransferase family protein
Gh_D12G1529	3.83	13.62	1.77	6.10514e-06	down	AT2G02080	indeterminate(ID)-domain 4
Gh_A03G1288	1.17	8.02	2.81	6.11348e-06	down	AT1G68510	LOB domain-containing protein 42
Gh_A03G0082	28.04	80.83	1.47	6.17993e-06	down	AT4G17350	Plant protein of unknown function (DUF828) with plant pleckstrin homology-like region
Gh_A11G0689	54.2	22	-1.37	6.63026e-06	up	AT5G19770	tubulin alpha-3
Gh_D11G1955	17.97	6.98	-1.37	7.03204e-06	up	AT2G23360	Plant protein of unknown function (DUF869)
Gh_A12G1988	36.35	14	-1.39	7.14888e-06	up	AT1G62710	beta vacuolar processing enzyme
Gh_D05G2141	190.28	73.03	-1.39	7.24097e-06	up	AT1G72220	RING/U-box superfamily protein
Gh_A05G1770	6.22	1.49	-2.13	7.73178e-06	up	AT4G06536	SPla/RYanodine receptor (SPRY) domain-containing protein
Gh_A11G1231	22.92	65.26	1.48	7.77983e-06	down	AT4G28640	indole-3-acetic acid inducible 11
Gh_A04G0093	10.86	2.28	-2.35	8.43968e-06	up	AT5G55380	MBOAT (membrane bound O-acyl transferase) family protein
Gh_D01G0133	106.44	41.25	-1.38	8.43968e-06	up	AT5G64050	glutamate tRNA synthetase
Gh_A09G1818	84.11	33.26	-1.35	8.47413e-06	up	AT3G24160	putative type 1 membrane protein
Gh_A10G2253	678.96	240.48	-1.55	8.59107e-06	up	AT1G17620	Late embryogenesis abundant (LEA) hydroxyproline-rich glycoprotein family
Gh_D10G2213	7.76	2.22	-1.87	8.63593e-06	up	AT4G12320	cytochrome P450, family 706, subfamily A, polypeptide 6
Gh_D02G0577	47.13	19.26	-1.35	8.63625e-06	up	AT4G16120	COBRA-like protein-7 precursor
Gh_A01G0576	8.27	0.56	-4.64	8.87006e-06	up	AT4G27160	seed storage albumin 3
Gh_D01G0932	6.73	2.07	-1.7	8.87006e-06	up	AT4G24190	Chaperone protein htpG family protein
Gh_D05G0020	391.11	159.47	-1.35	9.05882e-06	up	AT2G06925	Phospholipase A2 family protein
Gh_A02G0951	122.66	45.18	-1.45	9.17473e-06	up	AT5G42020	Heat shock protein 70 (Hsp 70) family protein
Gh_D11G0806	126.99	51.46	-1.37	9.416e-06	up	AT5G19770	tubulin alpha-3
Gh_A02G1751	156.54	65.28	-1.38	9.76192e-06	up	AT5G53110	RING/U-box superfamily protein
Gh_A06G0540	90.78	35.29	-1.38	9.76192e-06	up	AT3G24550	proline extensin-like receptor kinase 1
Gh_D08G1765	154.74	63.41	-1.36	1.00641e-05	up	AT4G33950	Protein kinase superfamily protein
Gh_D05G3562	26.12	10.02	-1.42	1.01193e-05	up	AT5G54920
Gh_D07G0060	117.56	44.69	-1.45	1.01784e-05	up	AT3G24550	proline extensin-like receptor kinase 1
Gh_D06G1382	21.39	7.33	-1.59	1.04039e-05	up	AT4G04960	Concanavalin A-like lectin protein kinase family protein
Gh_A05G0445	92.27	35.27	-1.36	1.11219e-05	up	AT2G24170	Endomembrane protein 70 protein family
Gh_D06G2330	1.92	8.45	2.02	1.15068e-05	down	AT5G12010
Gh_A13G1425	11.13	3.47	-1.73	1.15068e-05	up	AT5G18460	Protein of Unknown Function (DUF239)
Gh_D06G1650	530.19	171.29	-1.67	1.1677e-05	up	AT1G11910	aspartic proteinase A1
Gh_A05G1404	55.98	23.55	-1.35	1.25507e-05	up	AT1G61260	Protein of unknown function (DUF761)
Gh_D12G0691	28.58	10.57	-1.64	1.3036e-05	up
Gh_D11G1653	30.92	83.91	1.45	1.30456e-05	down	AT4G09460	myb domain protein 6
Gh_A11G0515	25.45	8.62	-1.62	1.37644e-05	up	AT3G51520	diacylglycerol acyltransferase family
Gh_D02G0823	2.92	11.85	2.09	1.37785e-05	down	AT1G22030
Gh_A06G0638	26.01	10.34	-1.34	1.39603e-05	up	AT3G13750	beta galactosidase 1
Gh_A02G1066	6.13	2	-1.63	1.45983e-05	up	AT5G05170	Cellulose synthase family protein
Gh_A03G1889	93.12	36.66	-1.37	1.54416e-05	up	AT2G14520	CBS domain-containing protein with a domain of unknown function (DUF21)
Gh_D05G3907	2.59	10.67	1.93	1.56654e-05	down	AT1G07430	highly ABA-induced PP2C gene 2
Gh_A07G1131	24.56	9.65	-1.35	1.56654e-05	up	AT3G56140	Protein of unknown function (DUF399 and DUF3411)
Gh_D08G0181	3036.93	1520.63	-1.44	1.56711e-05	up
Gh_D05G3547	8.28	1.99	-2.1	1.60872e-05	up
Gh_A12G1411	1.21	6.17	2.29	1.63565e-05	down	AT2G02080	indeterminate(ID)-domain 4
Gh_D02G0740	88.78	33.29	-1.4	1.63565e-05	up	AT1G21460	Nodulin MtN3 family protein
Gh_D04G1027	18.95	7.34	-1.41	1.66588e-05	up	AT1G22760	poly(A) binding protein 3
Gh_A11G1582	112.2	47.41	-1.33	1.66588e-05	up	AT4G35840	RING/U-box superfamily protein
Gh_D11G0422	17.78	6.24	-1.51	1.68089e-05	up	AT5G61790	calnexin 1
Gh_D07G1002	0.64	5.25	3.09	1.69892e-05	down	AT3G11340	UDP-Glycosyltransferase superfamily protein
Gh_A07G0808	92.18	34.18	-1.44	1.70715e-05	up	AT4G12650	Endomembrane protein 70 protein family
Gh_D04G0865	60.07	24.14	-1.33	1.71566e-05	up	AT2G37620	actin 1
Gh_A10G0533	292.36	120.63	-1.31	1.71566e-05	up	AT1G55190	PRA1 (Prenylated rab acceptor) family protein
Gh_D11G1941	44.07	17.89	-1.35	1.72589e-05	up	AT4G36945	PLC-like phosphodiesterases superfamily protein
Gh_A07G0238	93.31	37.27	-1.31	1.79488e-05	up	AT4G32140	EamA-like transporter family
Gh_D11G0514	0.49	7.82	4.04	1.79503e-05	down	AT2G14960	Auxin-responsive GH3 family protein
Gh_A09G0643	54.11	22.01	-1.32	1.79503e-05	up	AT3G17180	serine carboxypeptidase-like 33
Gh_D01G0186	44.66	18.34	-1.31	1.79503e-05	up	AT1G06290	acyl-CoA oxidase 3
Gh_A12G1644	24.3	8.62	-1.54	1.84181e-05	up	AT5G58750	NAD(P)-binding Rossmann-fold superfamily protein
Gh_D04G0098	29.36	12.06	-1.32	1.86296e-05	up	AT5G36880	acetyl-CoA synthetase
Gh_D12G2714	83.1	234.84	1.5	1.86511e-05	down	AT5G54160	O-methyltransferase 1
Gh_A08G1232	507.87	204.34	-1.42	1.87881e-05	up	AT3G60550	cyclin p3;2
Gh_D08G2608	22.4	8.8	-1.41	1.87881e-05	up	AT3G16180	Major facilitator superfamily protein
Gh_D12G1481	12.18	3.2	-1.95	1.90965e-05	up	AT1G24430	HXXXD-type acyl-transferase family protein
Gh_A12G2311	13.39	36.83	1.43	1.95242e-05	down	AT5G52430	hydroxyproline-rich glycoprotein family protein
Gh_D07G1237	95.41	34.35	-1.48	1.95242e-05	up	AT5G12950	Putative glycosyl hydrolase of unknown function (DUF1680)
Gh_Sca074602G01	202.88	89.69	-1.3	1.95242e-05	up	AT1G73620	Pathogenesis-related thaumatin superfamily protein
Gh_D05G1284	27.6	10.73	-1.36	2.01176e-05	up	AT3G13772	transmembrane nine 7
Gh_A09G2316	149.66	64.54	-1.31	2.04757e-05	up	AT3G59480	pfkB-like carbohydrate kinase family protein
Gh_A08G1356	45.78	18.74	-1.3	2.08651e-05	up	AT4G19120	S-adenosyl-L-methionine-dependent methyltransferases superfamily protein
Gh_D02G0795	41.93	14.3	-1.66	2.16408e-05	up	AT1G21750	PDI-like 1-1
Gh_A02G1355	13.19	4	-1.77	2.1821e-05	up	AT3G02970	EXORDIUM like 6
Gh_A03G1108	9.02	3.18	-1.57	2.23986e-05	up	AT5G07280	Leucine-rich repeat transmembrane protein kinase
Gh_D06G1561	62.97	26.9	-1.29	2.30837e-05	up	AT5G50420	O-fucosyltransferase family protein
Gh_D05G3558	46.87	19.16	-1.31	2.36655e-05	up	AT1G28570	SGNH hydrolase-type esterase superfamily protein
Gh_D07G0296	94.12	38.24	-1.29	2.44816e-05	up	AT4G32140	EamA-like transporter family
Gh_A10G1717	10.67	3.94	-1.46	2.75292e-05	up	AT4G16660	heat shock protein 70 (Hsp 70) family protein
Gh_A03G0787	64.33	27.11	-1.28	2.79384e-05	up	AT3G17770	Dihydroxyacetone kinase
Gh_D05G0341	865.48	327.51	-1.44	2.84151e-05	up	AT5G20630	germin 3
Gh_D06G0142	343.64	121.21	-1.55	2.88369e-05	up	AT4G33330	plant glycogenin-like starch initiation protein 3
Gh_D05G3098	20.93	8.03	-1.53	2.88369e-05	up	AT1G70170	matrix metalloproteinase
Gh_D12G1798	2.52	9.05	1.77	2.89576e-05	down	AT5G07990	Cytochrome P450 superfamily protein
Gh_A02G1581	5.07	15.79	1.62	2.89822e-05	down	AT5G49555	FAD/NAD(P)-binding oxidoreductase family protein
Gh_D01G1953	96.23	39.61	-1.31	2.94727e-05	up	AT2G35880	TPX2 (targeting protein for Xklp2) protein family
Gh_D05G0508	90.19	39.12	-1.28	3.02447e-05	up	AT5G25610	BURP domain-containing protein
Gh_D09G1884	93.71	39.54	-1.31	3.05966e-05	up	AT1G32400	tobamovirus multiplication 2A
Gh_D13G1880	91.47	37.83	-1.29	3.06488e-05	up	AT3G06720	importin alpha isoform 1
Gh_A05G0429	8.79	28.83	1.68	3.09958e-05	down	AT4G32280	indole-3-acetic acid inducible 29
Gh_A13G1549	22.81	8.29	-1.43	3.14802e-05	up	AT1G56340	calreticulin 1a
Gh_A04G0301	97.04	38.7	-1.33	3.18762e-05	up	AT3G15220	Protein kinase superfamily protein
Gh_A11G0650	80.43	34.44	-1.28	3.20167e-05	up	AT3G29360	UDP-glucose 6-dehydrogenase family protein
Gh_D10G1882	1415.91	441.32	-1.79	3.23485e-05	up	AT5G05340	Peroxidase superfamily protein
Gh_D01G1810	25.39	9.77	-1.39	3.24278e-05	up	AT1G68530	3-ketoacyl-CoA synthase 6
Gh_D06G0604	132.03	51.84	-1.37	3.25582e-05	up	AT3G24550	proline extensin-like receptor kinase 1
Gh_A01G0212	25.81	9.79	-1.56	3.26028e-05	up	AT3G16720	TOXICOS EN LEVADURA 2
Gh_A08G0337	80.2	33.44	-1.27	3.26131e-05	up	AT5G17310	UDP-glucose pyrophosphorylase 2
Gh_A12G2299	67.63	27.72	-1.31	3.27413e-05	up	AT5G52660	Homeodomain-like superfamily protein
Gh_A04G1396	22.76	9.3	-1.32	3.27413e-05	up	AT2G39800	delta1-pyrroline-5-carboxylate synthase 1
Gh_A06G0196	352.37	153.15	-1.5	3.36242e-05	up	AT5G59845	Gibberellin-regulated family protein
Gh_D11G2702	12.48	4.34	-1.63	3.42675e-05	up	AT3G05200	RING/U-box superfamily protein
Gh_A03G0986	1371.44	415.7	-1.73	3.489e-05	up	AT1G14720	xyloglucan endotransglucosylase/hydrolase 28
Gh_D13G2381	22.13	8.01	-1.52	3.64963e-05	up	AT2G37620	actin 1
Gh_D05G0363	228.42	80.92	-1.51	3.65513e-05	up	AT3G43190	sucrose synthase 4
Gh_D07G0187	5.46	1.32	-2.05	3.71187e-05	up	AT2G26190	calmodulin-binding family protein
Gh_D05G3632	11.5	3.24	-1.88	3.71187e-05	up	AT5G55380	MBOAT (membrane bound O-acyl transferase) family protein
Gh_D01G1400	118.42	50.49	-1.29	3.71187e-05	up	AT1G70670	Caleosin-related family protein
Gh_D07G1706	9.3	2.97	-1.74	3.75806e-05	up	AT3G12700	Eukaryotic aspartyl protease family protein
Gh_D07G1176	122.62	50.71	-1.28	3.75806e-05	up	AT5G12250	beta-6 tubulin
Gh_A02G1806	395.98	156.7	-1.31	4.00617e-05	up	AT1G21460	Nodulin MtN3 family protein
Gh_A10G0143	27.17	11.24	-1.29	4.02525e-05	up	AT4G04890	protodermal factor 2
Gh_A08G0306	102.85	44.62	-1.29	4.08822e-05	up	AT3G62020	germin-like protein 10
Gh_D07G0415	20.84	7.92	-1.44	4.2995e-05	up	AT4G25230	RPM1 interacting protein 2
Gh_D02G1074	71.48	29.59	-1.27	4.55268e-05	up	AT3G52850	vacuolar sorting receptor homolog 1
Gh_D05G1793	44.61	18.9	-1.28	4.5598e-05	up	AT1G19870	IQ-domain 32
Gh_D12G0005	9.26	3.4	-1.48	4.58402e-05	up	AT5G63810	beta-galactosidase 10
Gh_D01G0419	1.94	7.51	1.92	4.58612e-05	down	AT3G15030	TCP family transcription factor 4
Gh_D06G1911	21.35	7	-1.86	4.65903e-05	up	AT5G07040	RING/U-box superfamily protein
Gh_A07G2174	681.07	264.44	-1.45	4.66045e-05	up	AT2G04780	FASCICLIN-like arabinoogalactan 7
Gh_D06G0788	48.59	127.82	1.36	4.88473e-05	down	AT3G45310	Cysteine proteinases superfamily protein
Gh_A12G1305	15.31	5.31	-1.64	5.10269e-05	up	AT1G15110	phosphatidyl serine synthase family protein
Gh_A02G1516	19.64	6.71	-1.6	5.17907e-05	up	AT3G50620	P-loop containing nucleoside triphosphate hydrolases superfamily protein
Gh_A04G0636	168.18	65.04	-1.36	5.17907e-05	up	AT3G09790	ubiquitin 8
Gh_D01G0553	9.78	33.32	1.69	5.24893e-05	down	AT4G27270	Quinone reductase family protein
Gh_D04G1614	293.4	130.81	-1.25	5.36076e-05	up	AT2G21110	Disease resistance-responsive (dirigent-like protein) family protein
Gh_D09G0194	17.14	7.1	-1.27	5.38587e-05	up	AT5G15070	Phosphoglycerate mutase-like family protein
Gh_D06G0582	9.67	31.59	1.64	5.45482e-05	down	AT4G13270	Late embryogenesis abundant (LEA) hydroxyproline-rich glycoprotein family
Gh_A09G2068	157.67	428.45	1.37	5.54668e-05	down
Gh_A11G3109	29.28	85.37	1.47	5.63268e-05	down	AT4G33985	Protein of unknown function (DUF1685)
Gh_A05G3256	48.12	20.91	-1.25	5.63505e-05	up	AT4G17180	O-Glycosyl hydrolases family 17 protein
Gh_D07G0733	24.36	10.2	-1.29	5.7631e-05	up	AT5G15870	glycosyl hydrolase family 81 protein
Gh_D04G1405	1.33	7.03	2.44	5.98495e-05	down	AT3G51000	alpha/beta-Hydrolases superfamily protein
Gh_D05G1818	11.29	3.95	-1.57	5.98495e-05	up	AT1G75420	UDP-Glycosyltransferase superfamily protein
Gh_A13G0283	11.66	29.12	1.33	6.10999e-05	down	AT4G39050	Kinesin motor family protein
Gh_D10G0015	39.05	16.61	-1.24	6.10999e-05	up	AT1G16780	Inorganic H pyrophosphatase family protein
Gh_D04G2034	7.74	1.78	-2.28	6.11477e-05	up	AT1G27990
Gh_D08G0434	56.38	22.93	-1.32	6.1518e-05	up	AT5G17310	UDP-glucose pyrophosphorylase 2
Gh_A08G1469	249.9	106.95	-1.31	6.21304e-05	up	AT4G33950	Protein kinase superfamily protein
Gh_A12G0689	40.29	15.32	-1.43	6.22372e-05	up	AT4G24230	acyl-CoA-binding domain 3
Gh_A09G1145	52.02	22.44	-1.24	6.3189e-05	up	AT2G41770	Protein of unknown function (DUF288)
Gh_D05G3908	157.1	45.32	-2.09	6.33593e-05	up
Gh_A01G0050	33.8	14	-1.28	6.37995e-05	up	AT1G10950	transmembrane nine 1
Gh_D05G1216	97	249.46	1.34	6.71013e-05	down	AT3G04730	indoleacetic acid-induced protein 16
Gh_D11G2736	73.84	31.25	-1.25	6.74509e-05	up	AT3G05420	acyl-CoA binding protein 4
Gh_D07G2166	66.07	30.14	-1.27	6.7769e-05	up	AT1G03900	non-intrinsic ABC protein 4
Gh_A08G0992	15.18	41.1	1.39	6.81239e-05	down	AT2G30900	TRICHOME BIREFRINGENCE-LIKE 43
Gh_D11G0143	2.48	6.69	1.43	6.97872e-05	down	AT5G24280	gamma-irradiation and mitomycin c induced 1
Gh_A01G1163	128.57	55.61	-1.23	7.01541e-05	up	AT1G09610	Protein of unknown function (DUF579)
Gh_D12G1761	39.98	103.08	1.32	7.07336e-05	down	AT5G61430	NAC domain containing protein 100
Gh_A05G3254	13.67	4.8	-1.57	7.3296e-05	up	AT1G06470	Nucleotide/sugar transporter family protein
Gh_D04G1176	26.25	9.72	-1.44	7.58201e-05	up	AT5G02230	Haloacid dehalogenase-like hydrolase (HAD) superfamily protein
Gh_D06G0678	3.29	13.7	1.95	7.60382e-05	down	AT4G29260	HAD superfamily, subfamily IIIB acid phosphatase
Gh_A06G1321	207.2	83.6	-1.34	7.68658e-05	up	AT1G11910	aspartic proteinase A1
Gh_A02G0774	11.65	31.23	1.43	7.73979e-05	down	AT1G22030
Gh_D06G2356	62.52	26.88	-1.23	7.73979e-05	up	AT3G08510	phospholipase C 2
Gh_A07G0341	21.14	8.11	-1.41	8.02651e-05	up	AT5G51710	K+ efflux antiporter 5
Gh_D03G0611	6.64	2.44	-1.46	8.09665e-05	up	AT5G05170	Cellulose synthase family protein
Gh_A11G3130	17.27	4.73	-1.91	8.15671e-05	up	AT1G10370	Glutathione S-transferase family protein
Gh_A02G0819	104.1	45.4	-1.23	8.58712e-05	up	AT1G50010	tubulin alpha-2 chain
Gh_A10G2220	46.24	118.22	1.3	8.9021e-05	down	AT4G18960	K-box region and MADS-box transcription factor family protein
Gh_A12G0251	12.09	4.17	-1.6	9.03582e-05	up	AT4G34500	Protein kinase superfamily protein
Gh_D05G1294	25.79	8.75	-1.62	9.26967e-05	up	AT1G72970	Glucose-methanol-choline (GMC) oxidoreductase family protein
Gh_D01G1473	11.26	44.14	1.97	9.31427e-05	down
Gh_D11G0965	8.47	2.8	-1.65	9.37448e-05	up	AT1G01540	Protein kinase superfamily protein
Gh_D05G2891	157.84	72.65	-1.23	9.44549e-05	up	AT2G37590	DNA binding with one finger 2.4
Gh_A07G0648	88.36	37.62	-1.25	9.59706e-05	up	AT3G02580	sterol 1
Gh_A13G2121	72.18	32.16	-1.21	9.63308e-05	up	AT1G13340	Regulator of Vps4 activity in the MVB pathway protein
Gh_D05G2506	51.4	18.98	-1.5	9.7884e-05	up	AT4G37370	cytochrome P450, family 81, subfamily D, polypeptide 8
Gh_A13G0077	38.33	14.04	-1.52	9.80302e-05	up	AT5G04830	Nuclear transport factor 2 (NTF2) family protein
Gh_D09G0361	17.58	6.69	-1.41	9.83599e-05	up	AT3G01900	cytochrome P450, family 94, subfamily B, polypeptide 2
Gh_Sca006741G01	1004.93	473.84	-1.65	9.96522e-05	up	ATCG01130	Ycf1 protein
Gh_A02G1457	36.31	15.76	-1.21	9.96522e-05	up	AT4G37640	calcium ATPase 2
Gh_A06G0262	24.22	116.57	2.18	9.97147e-05	down	AT1G45063	copper ion binding;electron carriers
Gh_A04G0673	68.63	31.08	-1.21	9.97147e-05	up	AT3G53520	UDP-glucuronic acid decarboxylase 1
Gh_A05G1849	32.77	13.87	-1.3	0.000102372	up	AT4G07960	Cellulose-synthase-like C12
Gh_D12G2694	3.37	15.51	2.19	0.000103043	down	AT5G53160	regulatory components of ABA receptor 3
Gh_D06G0981	14.61	5.7	-1.45	0.000103043	up	AT1G49450	Transducin/WD40 repeat-like superfamily protein
Gh_D09G1479	30.61	13.1	-1.23	0.000103043	up	AT5G02500	heat shock cognate protein 70-1
Gh_D01G1901	113.04	48.56	-1.21	0.000103043	up	AT2G41290	strictosidine synthase-like 2
Gh_A12G0006	130.48	56.51	-1.26	0.000103321	up	AT2G47010
Gh_D13G0868	70.86	31.07	-1.26	0.000103321	up	AT1G13700	6-phosphogluconolactonase 1
Gh_D04G1399	0.91	8.65	3.5	0.000105771	down
Gh_D05G2234	9.94	3.75	-1.38	0.000106647	up	AT1G77580	Plant protein of unknown function (DUF869)
Gh_A13G0138	48.57	21.7	-1.21	0.0001084	up	AT2G40140	zinc finger (CCCH-type) family protein
Gh_A01G1635	230.79	90.96	-1.39	0.000108447	up	AT3G10740	alpha-L-arabinofuranosidase 1
Gh_A09G0316	202.65	87.78	-1.2	0.000110295	up	AT5G40690
Gh_A05G1980	73.43	20	-2.09	0.000110522	up	AT3G06060	NAD(P)-binding Rossmann-fold superfamily protein
Gh_D12G1636	135.55	59.11	-1.21	0.000110873	up	AT1G26820	ribonuclease 3
Gh_D10G1461	181.98	80.7	-1.22	0.000111549	up	AT5G18970	AWPM-19-like family protein
Gh_D09G1939	48.11	20.13	-1.26	0.000112071	up	AT3G24160	putative type 1 membrane protein
Gh_D05G2190	6.16	2.16	-1.53	0.000112228	up	AT1G78060	Glycosyl hydrolase family protein
Gh_A02G0517	11.59	4.41	-1.46	0.000116119	up	AT3G16910	acyl-activating enzyme 7
Gh_D04G1138	36.75	16.28	-1.24	0.000118056	up	AT3G53520	UDP-glucuronic acid decarboxylase 1
Gh_D13G1945	155.51	63.5	-1.3	0.000118275	up	AT5G10840	Endomembrane protein 70 protein family
Gh_A11G0414	6.26	2.1	-1.64	0.000118767	up	AT2G23770	protein kinase family protein / peptidoglycan-binding LysM domain-containing protein
Gh_D04G1274	66.31	29.96	-1.2	0.00011918	up	AT5G05580	fatty acid desaturase 8
Gh_D03G0578	18.22	6.07	-1.72	0.000121651	up	AT5G25810	Integrase-type DNA-binding superfamily protein
Gh_D04G0321	125.33	54.17	-1.23	0.000121713	up	AT3G59110	Protein kinase superfamily protein
Gh_A01G2016	193.06	78.99	-1.32	0.000123275	up	AT5G64050	glutamate tRNA synthetase
Gh_D03G0833	10.01	3.71	-1.47	0.000123789	up	AT5G62580	ARM repeat superfamily protein
Gh_Sca189399G01	1554.84	787.55	-1.39	0.000123789	up
Gh_D12G0802	67.83	28.98	-1.24	0.000123789	up	AT5G64030	S-adenosyl-L-methionine-dependent methyltransferases superfamily protein
Gh_A03G1265	24.41	10.55	-1.36	0.000124944	up	AT1G70090	glucosyl transferase family 8
Gh_D12G2574	34.66	14.56	-1.34	0.00012515	up	AT1G73500	MAP kinase kinase 9
Gh_D05G1675	40	18.72	-1.2	0.000125931	up	AT4G16490	ARM repeat superfamily protein
Gh_D04G0845	10.69	3.74	-1.55	0.000126669	up	AT4G30810	serine carboxypeptidase-like 29
Gh_A11G0821	573.79	214.12	-1.46	0.000126905	up	AT4G00300	fringe-related protein
Gh_D07G1030	16.74	6.6	-1.36	0.000126905	up	AT3G47340	glutamine-dependent asparagine synthase 1
Gh_A03G1422	32.89	14.61	-1.19	0.000126905	up	AT2G19130	S-locus lectin protein kinase family protein
Gh_D06G2324	5.33	1.85	-1.53	0.00012865	up	AT1G27600	Nucleotide-diphospho-sugar transferases superfamily protein
Gh_A06G0187	80.3	35.65	-1.21	0.00013061	up	AT3G53010	Domain of unknown function (DUF303)
Gh_A11G0980	234.48	103.4	-1.28	0.000135761	up	AT2G47180	galactinol synthase 1
Gh_A07G0124	70.15	31.25	-1.2	0.000135761	up	AT4G29810	MAP kinase kinase 2
Gh_D07G0913	52.46	23.83	-1.19	0.000135761	up	AT3G25140	Nucleotide-diphospho-sugar transferases superfamily protein
Gh_A13G2239	1136.59	455.4	-1.43	0.000136264	up	AT3G54040	PAR1 protein
Gh_A08G2358	397.34	139.99	-1.51	0.000138798	up	AT2G33170	Leucine-rich repeat receptor-like protein kinase family protein
Gh_D07G1019	7.2	2.93	-1.33	0.000140045	up	AT2G29940	pleiotropic drug resistance 3
Gh_A05G0419	36.88	15.64	-1.22	0.000140045	up	AT5G58000	Reticulon family protein
Gh_A06G1320	189.23	84.45	-1.22	0.000140045	up	AT1G62280	SLAC1 homologue 1
Gh_D13G2476	54.26	24.27	-1.2	0.000140045	up	AT5G34850	purple acid phosphatase 26
Gh_D03G0775	11.43	3.97	-1.58	0.000140807	up	AT2G46770	NAC (No Apical Meristem) domain transcriptional regulator superfamily protein
Gh_A11G1209	28.55	12.2	-1.21	0.000140807	up	AT4G21150	ribophorin II (RPN2) family protein
Gh_D12G1921	38.14	14.37	-1.46	0.000141576	up	AT3G23760
Gh_A13G2020	14.68	4.55	-1.68	0.000142844	up	AT5G04250	Cysteine proteinases superfamily protein
Gh_D10G0059	57.34	26.16	-1.19	0.00014681	up	AT1G30620	NAD(P)-binding Rossmann-fold superfamily protein
Gh_D06G1261	32.76	13.64	-1.27	0.000147144	up	AT3G21190	O-fucosyltransferase family protein
Gh_D03G1457	39.45	17.72	-1.18	0.000152312	up	AT1G17230	Leucine-rich receptor-like protein kinase family protein
Gh_D10G0691	43.4	19.25	-1.19	0.000154944	up	AT1G52780	Protein of unknown function (DUF2921)
Gh_A09G1304	28.54	11.8	-1.24	0.000158006	up	AT5G22400	Rho GTPase activating protein with PAK-box/P21-Rho-binding domain
Gh_D11G0629	21.16	9.2	-1.24	0.000158594	up	AT5G49890	chloride channel C
Gh_A08G0032	7.12	2.44	-1.61	0.000161588	up	AT3G44900	cation/H+ exchanger 4
Gh_D05G0552	47.3	20.14	-1.2	0.000163598	up	AT2G24170	Endomembrane protein 70 protein family
Gh_A12G1020	1.76	7.59	2.07	0.000163619	down	AT3G13540	myb domain protein 5
Gh_D11G3026	343.79	142.72	-1.34	0.000164085	up	AT1G54460	TPX2 (targeting protein for Xklp2) protein family
Gh_D05G3834	7.59	2.97	-1.38	0.000169695	up	AT4G20140	Leucine-rich repeat transmembrane protein kinase
Gh_D05G3593	103.5	46.22	-1.18	0.000170329	up	AT4G26940	Galactosyltransferase family protein
Gh_A06G0408	812.61	284.32	-1.54	0.000171071	up	AT2G25680	molybdate transporter 1
Gh_D04G1243	32.48	14.89	-1.2	0.00017121	up	AT2G38080	Laccase/Diphenol oxidase family protein
Gh_D11G1689	28.84	12.95	-1.2	0.000174346	up	AT1G67000	Protein kinase superfamily protein
Gh_D07G2007	84.74	33.25	-1.46	0.000176729	up	AT3G07320	O-Glycosyl hydrolases family 17 protein
Gh_A08G0422	5.71	1.76	-1.77	0.000176804	up	AT1G04090	Plant protein of unknown function (DUF946)
Gh_D09G0732	12.71	5.55	-1.26	0.000177548	up	AT5G44700	Leucine-rich repeat transmembrane protein kinase
Gh_A06G0714	144.87	66.55	-1.2	0.000177625	up	AT3G43120	SAUR-like auxin-responsive protein family
Gh_A05G0016	776.92	339.53	-1.24	0.000179247	up	AT2G06925	Phospholipase A2 family protein
Gh_D06G0809	76.4	35.53	-1.17	0.000179247	up	AT3G42950	Pectin lyase-like superfamily protein
Gh_A05G3285	80.62	35.96	-1.17	0.000189509	up	AT3G59110	Protein kinase superfamily protein
Gh_A05G0827	47.39	21.09	-1.23	0.000191989	up	AT2G28760	UDP-XYL synthase 6
Gh_D01G0955	12.35	5.35	-1.24	0.000193773	up	AT1G19870	IQ-domain 32
Gh_D09G2009	10.32	3.69	-1.58	0.000197462	up	AT3G59530	Calcium-dependent phosphotriesterase superfamily protein
Gh_A04G0035	10.6	4.51	-1.24	0.000197896	up	AT3G44730	kinesin-like protein 1
Gh_A03G2062	58.35	26.53	-1.25	0.000198024	up	AT5G23530	carboxyesterase 18
Gh_A11G3075	209.64	101.56	-1.17	0.000200194	up	AT2G16760	Calcium-dependent phosphotriesterase superfamily protein
Gh_A06G0268	32.03	89.53	1.43	0.00020121	down
Gh_Sca012883G01	144.45	67.76	-1.17	0.000203882	up	AT5G23860	tubulin beta 8
Gh_A11G3076	160.08	71.51	-1.19	0.000207647	up	AT2G16760	Calcium-dependent phosphotriesterase superfamily protein
Gh_A12G2250	22.11	9.76	-1.18	0.000209793	up	AT5G53480	ARM repeat superfamily protein
Gh_A06G0830	23.26	9.57	-1.33	0.000212657	up	AT5G11650	alpha/beta-Hydrolases superfamily protein
Gh_A11G2419	56.18	25.31	-1.16	0.00021464	up	AT3G05420	acyl-CoA binding protein 4
Gh_A02G0760	2.95	10.23	1.74	0.000216723	down	AT4G08300	nodulin MtN21 /EamA-like transporter family protein
Gh_D08G0055	50.77	21.27	-1.34	0.000217886	up	AT3G46830	RAB GTPase homolog A2C
Gh_A02G0495	51.58	22.46	-1.18	0.000217886	up	AT3G05640	Protein phosphatase 2C family protein
Gh_A08G2393	46.87	21.15	-1.16	0.000217886	up	AT1G63430	Leucine-rich repeat protein kinase family protein
Gh_A06G1816	34.56	13.04	-1.47	0.000219734	up	AT5G46060	Protein of unknown function, DUF599
Gh_D01G1934	10.13	25.92	1.33	0.000220821	down	AT1G43710	Pyridoxal phosphate (PLP)-dependent transferases superfamily protein
Gh_A12G1847	116.61	24.72	-2.2	0.000220821	up	AT4G19110	Protein kinase superfamily protein
Gh_D10G0255	12.83	38.56	1.41	0.000224609	down	AT5G44210	erf domain protein 9
Gh_A12G1049	195.44	86.28	-1.24	0.000224609	up	AT2G46770	NAC (No Apical Meristem) domain transcriptional regulator superfamily protein
Gh_D13G0476	17.8	7.86	-1.26	0.000224609	up	AT1G11300	protein serine/threonine kinases;protein kinases;ATP binding;sugar binding;kinases;carbohydrate binding
Gh_A06G0798	34.22	15.08	-1.19	0.000224609	up	AT5G11800	K+ efflux antiporter 6
Gh_A09G0206	40.32	17.85	-1.17	0.000224609	up	AT5G15070	Phosphoglycerate mutase-like family protein
Gh_D10G0384	10.99	29.51	1.31	0.000228619	down	AT2G34510	Protein of unknown function, DUF642
Gh_A13G0410	12.21	4.08	-1.65	0.0002299	up	AT4G34320	Protein of unknown function (DUF677)
Gh_D10G1969	1035.32	516.23	-1.26	0.000233454	up
Gh_D01G1291	26.19	10.05	-1.4	0.000238946	up	AT1G09610	Protein of unknown function (DUF579)
Gh_A06G1158	5.78	1.23	-2.31	0.000241203	up	AT2G38300	myb-like HTH transcriptional regulator family protein
Gh_D08G1643	24.99	8.52	-1.65	0.000244643	up	AT1G60970	SNARE-like superfamily protein
Gh_A03G1552	12.99	4.64	-1.46	0.000244643	up	AT5G09550	GDP dissociation inhibitor family protein / Rab GTPase activator family protein
Gh_D11G3510	14.01	5.59	-1.31	0.000249002	up	AT4G21150	ribophorin II (RPN2) family protein
Gh_D08G1218	39.35	13.11	-1.69	0.000249121	up	ATCG00730	photosynthetic electron transfer D
Gh_A13G1022	617.03	227.44	-1.52	0.000249825	up	AT1G22710	sucrose-proton symporter 2
Gh_D10G2307	14.11	6.02	-1.29	0.000250139	up	AT2G39750	S-adenosyl-L-methionine-dependent methyltransferases superfamily protein
Gh_D11G0961	44.85	17.59	-1.44	0.000256109	up	AT4G00300	fringe-related protein
Gh_D08G1948	407.34	163.83	-1.36	0.000257275	up	AT5G23860	tubulin beta 8
Gh_D10G0554	1581.71	549.78	-1.57	0.000260594	up	AT1G17620	Late embryogenesis abundant (LEA) hydroxyproline-rich glycoprotein family
Gh_Sca006422G01	5.04	1.29	-1.94	0.000261979	up	AT1G14690	microtubule-associated protein 65-7
Gh_D06G1038	67.78	31.02	-1.17	0.000261979	up	AT4G32390	Nucleotide-sugar transporter family protein
Gh_D07G0380	633.81	185.35	-1.77	0.000263599	up	AT5G17420	Cellulose synthase family protein
Gh_D11G3388	59.81	26.98	-1.17	0.000263984	up	AT2G30900	TRICHOME BIREFRINGENCE-LIKE 43
Gh_D07G0374	5.51	18.69	1.69	0.000265904	down	AT4G32280	indole-3-acetic acid inducible 29
Gh_A12G1612	5.14	1.92	-1.41	0.000266099	up	AT3G14470	NB-ARC domain-containing disease resistance protein
Gh_D06G1025	18.16	7.47	-1.35	0.000266367	up	AT2G24240	BTB/POZ domain with WD40/YVTN repeat-like protein
Gh_A05G3066	48.23	21.98	-1.15	0.000267021	up	AT3G55260	beta-hexosaminidase 1
Gh_D05G1631	71.45	32.36	-1.15	0.000269071	up	AT1G05170	Galactosyltransferase family protein
Gh_D08G0707	121.6	57.45	-1.16	0.000269134	up	AT3G63120	cyclin p1;1
Gh_D12G1788	5.73	1.54	-1.99	0.000272612	up	AT5G58750	NAD(P)-binding Rossmann-fold superfamily protein
Gh_D08G0019	33.82	12.55	-1.48	0.000275644	up	AT5G58840	Subtilase family protein
Gh_A09G2463	10.97	2.78	-2.05	0.000276887	up	ATCG00500	acetyl-CoA carboxylase carboxyl transferase subunit beta
Gh_A13G1101	29.19	12.04	-1.34	0.000277958	up	AT5G55970	RING/U-box superfamily protein
Gh_D10G0307	10.28	3.26	-1.71	0.00027921	up	AT1G29670	GDSL-like Lipase/Acylhydrolase superfamily protein
Gh_D09G2006	263.4	121.03	-1.22	0.00027921	up	AT3G59480	pfkB-like carbohydrate kinase family protein
Gh_D12G1074	6.72	2.29	-1.65	0.000289608	up	AT1G01540	Protein kinase superfamily protein
Gh_A01G1485	68.22	31.07	-1.14	0.000289978	up	AT2G01070	Lung seven transmembrane receptor family protein
Gh_A09G1566	474.45	195.42	-1.34	0.000291648	up	AT2G44130	Galactose oxidase/kelch repeat superfamily protein
Gh_A08G1032	5.93	1.7	-1.97	0.000298299	up	AT2G47520	Integrase-type DNA-binding superfamily protein
Gh_A06G1129	16.63	6.11	-1.49	0.000298299	up	AT4G04960	Concanavalin A-like lectin protein kinase family protein
Gh_D03G0455	10.99	4.71	-1.24	0.000298299	up	AT5G64740	cellulose synthase 6
Gh_D10G0104	93.42	42.61	-1.19	0.000298299	up	AT4G03960	Phosphotyrosine protein phosphatases superfamily protein
Gh_A11G2886	36.94	16.92	-1.22	0.000298771	up	AT2G36880	methionine adenosyltransferase 3
Gh_A06G0445	256.93	105.94	-1.29	0.000299354	up	AT5G34940	glucuronidase 3
Gh_A08G2483	11.62	4.03	-1.57	0.000302186	up	AT3G13620	Amino acid permease family protein
Gh_D08G2759	38.66	17.85	-1.15	0.000303766	up	AT4G08810	calcium ion binding
Gh_D06G2326	16.53	4.41	-2.09	0.000303972	up	AT5G12020	17.6 kDa class II heat shock protein
Gh_A09G0199	8.63	3.28	-1.41	0.000310708	up	AT4G36180	Leucine-rich receptor-like protein kinase family protein
Gh_D05G2037	96.58	42.06	-1.31	0.000311463	up	AT4G10810
Gh_A05G2853	75.7	29.46	-1.51	0.000318789	up	ATCG00780	ribosomal protein L14
Gh_D11G1457	700.71	261.14	-1.48	0.000318789	up	AT3G25290	Auxin-responsive family protein
Gh_A07G1949	95.12	47.55	-1.14	0.000323956	up	AT1G03900	non-intrinsic ABC protein 4
Gh_D01G1723	58.62	26.73	-1.13	0.000326839	up	AT2G01070	Lung seven transmembrane receptor family protein
Gh_D12G1129	336.34	147.19	-1.27	0.000327561	up	AT3G61750	Cytochrome b561/ferric reductase transmembrane with DOMON related domain
Gh_A07G0421	178.69	86.02	-1.13	0.000328737	up	AT4G25010	Nodulin MtN3 family protein
Gh_A09G0294	5.83	1.79	-1.75	0.000330007	up	AT3G01600	NAC domain containing protein 44
Gh_A09G0964	15.54	4.45	-1.87	0.000333294	up	ATCG00350	Photosystem I, PsaA/PsaB protein
Gh_A04G0049	28.67	12.66	-1.26	0.000337989	up	AT5G55950	Nucleotide/sugar transporter family protein
Gh_A02G0318	2898.14	1102.36	-1.5	0.000339251	up	AT3G22600	Bifunctional inhibitor/lipid-transfer protein/seed storage 2S albumin superfamily protein
Gh_D11G2749	67.76	31.23	-1.15	0.000341635	up	AT3G05520	Subunits of heterodimeric actin filament capping protein Capz superfamily
Gh_A13G0315	40.7	18.39	-1.15	0.000349611	up	AT1G10950	transmembrane nine 1
Gh_D12G0630	28.17	11.08	-1.38	0.000351998	up	AT3G50760	galacturonosyltransferase-like 2
Gh_A13G1735	31.34	14.69	-1.14	0.000351998	up	AT5G19690	staurosporin and temperature sensitive 3-like A
Gh_D11G3018	12.71	5.32	-1.31	0.00035586	up	AT3G05420	acyl-CoA binding protein 4
Gh_A06G0411	169.87	74.1	-1.22	0.000356363	up	AT5G35160	Endomembrane protein 70 protein family
Gh_A11G2171	31.76	14.31	-1.18	0.000356363	up	AT5G18280	apyrase 2
Gh_D01G0051	41.59	18.66	-1.15	0.000359282	up	AT1G10950	transmembrane nine 1
Gh_D05G0351	122.96	57.87	-1.16	0.000367	up	AT1G19170	Pectin lyase-like superfamily protein
Gh_A01G1653	38.65	16.83	-1.19	0.000376905	up	AT2G41290	strictosidine synthase-like 2
Gh_A09G1137	252.45	114.21	-1.16	0.000376905	up	AT5G04160	Nucleotide-sugar transporter family protein
Gh_A08G1096	294.45	138.93	-1.15	0.000376905	up	AT2G46690	SAUR-like auxin-responsive protein family
Gh_Sca005780G01	53.1	25.5	-1.13	0.000376905	up	AT3G19540	Protein of unknown function (DUF620)
Gh_A10G1627	675.36	241.4	-1.6	0.000377822	up	AT5G05340	Peroxidase superfamily protein
Gh_D03G1462	0.73	11.66	3.94	0.000382192	down	AT4G11650	osmotin 34
Gh_A04G0245	21.17	8.15	-1.38	0.000385059	up	AT5G53750	CBS domain-containing protein
Gh_A08G2390	111.69	52.5	-1.14	0.000385529	up	AT5G23860	tubulin beta 8
Gh_A13G0747	27.25	11.48	-1.28	0.000385899	up	AT3G08900	reversibly glycosylated polypeptide 3
Gh_D11G2007	159.73	72.8	-1.13	0.000385899	up	AT4G24230	acyl-CoA-binding domain 3
Gh_D10G1036	46.49	22.13	-1.12	0.000391789	up	AT3G18660	plant glycogenin-like starch initiation protein 1
Gh_D09G1490	328.5	148.09	-1.18	0.000395546	up	AT3G53620	pyrophosphorylase 4
Gh_A08G1243	98.82	47.45	-1.13	0.000395546	up	AT1G05940	cationic amino acid transporter 9
Gh_D11G1045	8.34	3.5	-1.29	0.000396222	up	AT4G00900	ER-type Ca2+-ATPase 2
Gh_A07G1141	349.9	128.29	-1.46	0.000398348	up	AT5G12950	Putative glycosyl hydrolase of unknown function (DUF1680)
Gh_A08G0775	7.31	25.84	1.77	0.000400838	down	AT5G57660	CONSTANS-like 5
Gh_D02G1203	26.85	12.14	-1.18	0.000410034	up	AT3G17770	Dihydroxyacetone kinase
Gh_D08G0485	78.26	33.21	-1.33	0.000411007	up	AT1G54690	gamma histone variant H2AX
Gh_A08G0720	626.1	287.03	-1.22	0.000413005	up	AT1G55260	Bifunctional inhibitor/lipid-transfer protein/seed storage 2S albumin superfamily protein
Gh_D11G0823	33.79	14.81	-1.24	0.000414933	up	AT2G45040	Matrixin family protein
Gh_D05G1691	39.98	18.99	-1.12	0.000424084	up	AT5G47780	galacturonosyltransferase 4
Gh_A12G2092	109.59	51.82	-1.12	0.000424084	up	ATCG00740	RNA polymerase subunit alpha
Gh_A13G1230	28.01	90.33	1.5	0.000425846	down	AT3G15510	NAC domain containing protein 2
Gh_D08G1311	37.15	17.26	-1.12	0.000429114	up	AT2G47500	P-loop nucleoside triphosphate hydrolases superfamily protein with CH (Calponin Homology) domain
Gh_D01G1474	97.78	240.17	1.19	0.000440248	down
Gh_D02G1371	713.7	286.69	-1.34	0.000440248	up	AT1G14720	xyloglucan endotransglucosylase/hydrolase 28
Gh_A08G1982	21.99	9.69	-1.19	0.000440248	up	AT3G07020	UDP-Glycosyltransferase superfamily protein
Gh_A11G0150	61.07	29.26	-1.12	0.000440248	up	AT1G33260	Protein kinase superfamily protein
Gh_D07G1687	69.02	22	-1.75	0.000446323	up	AT2G04780	FASCICLIN-like arabinoogalactan 7
Gh_Sca056802G01	2018.73	988.17	-1.19	0.000446323	up
Gh_A06G0939	11.2	5.09	-1.18	0.000447654	up	AT5G19820	ARM repeat superfamily protein
Gh_D09G0181	93.56	40.2	-1.25	0.000450766	up	AT3G28860	ATP binding cassette subfamily B19
Gh_A12G1412	6.27	15.96	1.3	0.000462132	down	AT2G02070	indeterminate(ID)-domain 5
Gh_A05G0933	39.59	18.33	-1.11	0.000465087	up	AT5G58320	Kinase interacting (KIP1-like) family protein
Gh_Sca008581G01	17.52	6.65	-1.52	0.000471373	up	AT5G58680	ARM repeat superfamily protein
Gh_A13G1437	47.52	22.8	-1.11	0.000471373	up	AT5G18280	apyrase 2
Gh_A11G3275	142.64	62.02	-1.21	0.000472321	up	AT1G56720	Protein kinase superfamily protein
Gh_A02G0314	60.09	27.04	-1.22	0.000476816	up	AT4G10250	HSP20-like chaperones superfamily protein
Gh_D01G1790	6.79	1.83	-2.01	0.000480234	up	AT1G58070
Gh_A11G1630	59.16	29.12	-1.11	0.000483649	up	AT3G51160	NAD(P)-binding Rossmann-fold superfamily protein
Gh_A03G1282	27.22	11.47	-1.29	0.00048468	up	AT1G10350	DNAJ heat shock family protein
Gh_D04G1583	11.6	32.35	1.39	0.000490462	down	AT5G44700	Leucine-rich repeat transmembrane protein kinase
Gh_A05G2046	26.24	66.07	1.31	0.00049127	down	AT1G21450	SCARECROW-like 1
Gh_A13G2135	730.61	277.69	-1.43	0.000491671	up	AT1G25530	Transmembrane amino acid transporter family protein
Gh_A09G0004	8.22	2.77	-1.69	0.000503154	up	AT5G13930	Chalcone and stilbene synthase family protein
Gh_D01G2294	24.86	11.7	-1.15	0.000508722	up	AT5G49460	ATP citrate lyase subunit B 2
Gh_A10G0029	21.3	8.43	-1.45	0.000509969	up	AT2G18840	Integral membrane Yip1 family protein
Gh_D13G2177	6.52	2.39	-1.51	0.000513248	up	AT5G57800	Fatty acid hydroxylase superfamily
Gh_A03G2023	231.27	109.36	-1.14	0.000513248	up	AT1G63000	nucleotide-rhamnose synthase/epimerase-reductase
Gh_D04G0514	31.29	14.8	-1.1	0.000513248	up	AT3G27960	Tetratricopeptide repeat (TPR)-like superfamily protein
Gh_A01G1047	52.95	25.22	-1.12	0.000514149	up	AT4G24510	HXXXD-type acyl-transferase family protein
Gh_D08G0010	35.25	13.79	-1.4	0.000516223	up	AT5G21070
Gh_A03G1975	15.37	37.42	1.28	0.000519469	down	AT5G46860	Syntaxin/t-SNARE family protein
Gh_D03G1211	36.54	16.48	-1.2	0.000523266	up	AT3G12110	actin-11
Gh_A13G2003	10.46	3.47	-1.72	0.000524448	up	AT1G07890	ascorbate peroxidase 1
Gh_A11G3052	51.39	24.37	-1.1	0.000527907	up	AT3G61130	galacturonosyltransferase 1
Gh_A08G2381	34.85	16.31	-1.15	0.000530169	up	AT5G12250	beta-6 tubulin
Gh_D08G2211	888.13	466.45	-1.14	0.000532157	up	AT4G15800	ralf-like 33
Gh_A02G0374	10.49	30.48	1.49	0.000537807	down	AT4G08300	nodulin MtN21 /EamA-like transporter family protein
Gh_A06G0325	97.02	27.2	-2.23	0.000541237	up
Gh_A03G0677	14.29	4.73	-1.66	0.000541703	up	AT1G45688
Gh_D10G1803	33.34	15.67	-1.14	0.000545357	up	AT3G06550	O-acetyltransferase family protein
Gh_Sca005163G01	50.55	20.55	-1.31	0.000547801	up	AT3G13750	beta galactosidase 1
Gh_D08G1356	10.16	28.7	1.48	0.000549799	down	AT1G09540	myb domain protein 61
Gh_D02G2137	22.34	10.41	-1.11	0.000549799	up	AT4G34450	coatomer gamma-2 subunit, putative / gamma-2 coat protein, putative / gamma-2 COP, putative
Gh_A10G0695	24.79	11.7	-1.1	0.000555911	up	AT1G52780	Protein of unknown function (DUF2921)
Gh_D12G2646	41.81	21.61	-1.11	0.000569319	up	AT3G18490	Eukaryotic aspartyl protease family protein
Gh_A08G0002	31.26	13.77	-1.22	0.000578172	up	AT2G37620	actin 1
Gh_D09G1275	5.47	1.21	-2.42	0.000580386	up	AT5G06320	NDR1/HIN1-like 3
Gh_D11G0672	259.63	131.44	-1.27	0.000581089	up	ATCG01300	ribosomal protein L23
Gh_A11G3003	13.88	6.56	-1.15	0.000581129	up	AT3G47730	ATP-binding cassette A2
Gh_D11G0347	41.81	19.21	-1.17	0.000586811	up	AT5G61430	NAC domain containing protein 100
Gh_A08G1065	207.72	103.27	-1.11	0.000586811	up	AT2G47115
Gh_D09G2060	7.7	2.76	-1.51	0.000596322	up	AT2G38580	Mitochondrial ATP synthase D chain-related protein
Gh_A12G0787	64.27	29.81	-1.13	0.000601093	up	AT5G64030	S-adenosyl-L-methionine-dependent methyltransferases superfamily protein
Gh_A09G1776	19.42	50.46	1.32	0.000601921	down	AT4G17900	PLATZ transcription factor family protein
Gh_A05G0259	90.24	43.15	-1.15	0.000601921	up	AT1G19170	Pectin lyase-like superfamily protein
Gh_A06G0575	6.06	2.26	-1.4	0.000602546	up	AT2G19950	golgin candidate 1
Gh_D12G0694	15.26	5.42	-1.53	0.000604916	up	AT4G24230	acyl-CoA-binding domain 3
Gh_D13G1707	60.41	25.88	-1.23	0.000604916	up	AT5G17910
Gh_A01G1679	48.2	22.15	-1.12	0.000604916	up	AT2G41740	villin 2
Gh_A09G0812	38.97	18.9	-1.1	0.000604916	up	AT1G80350	P-loop containing nucleoside triphosphate hydrolases superfamily protein
Gh_D07G1710	51.93	18.35	-1.51	0.000605036	up	AT5G38480	general regulatory factor 3
Gh_A05G1022	3.62	11.75	1.6	0.000610683	down	AT1G15950	cinnamoyl coa reductase 1
Gh_A09G0963	25.19	6.28	-2.32	0.000622362	up
Gh_D03G1491	198.51	95.99	-1.11	0.000622362	up	AT1G63000	nucleotide-rhamnose synthase/epimerase-reductase
Gh_A06G1849	207.73	91.57	-1.23	0.000628256	up	AT4G33330	plant glycogenin-like starch initiation protein 3
Gh_D06G2122	92.44	45	-1.09	0.000646167	up	AT2G34410	O-acetyltransferase family protein
Gh_A01G0120	26.95	66.27	1.2	0.000650317	down	AT4G03510	RING membrane-anchor 1
Gh_A13G1585	82.82	38.73	-1.1	0.000659126	up	AT5G10840	Endomembrane protein 70 protein family
Gh_D05G1431	141.3	66.06	-1.13	0.000674739	up	AT2G34410	O-acetyltransferase family protein
Gh_D08G2281	22.31	10.01	-1.2	0.000679685	up	AT1G54460	TPX2 (targeting protein for Xklp2) protein family
Gh_A13G0568	246.56	105.07	-1.28	0.000683334	up	AT4G35300	tonoplast monosaccharide transporter2
Gh_D03G1717	207.27	87.33	-1.22	0.00068374	up	AT1G21460	Nodulin MtN3 family protein
Gh_D08G2677	16.35	39.07	1.22	0.000692713	down	AT1G79060
Gh_D01G1530	63.63	28.28	-1.24	0.000692713	up	AT5G14670	ADP-ribosylation factor A1B
Gh_A10G1142	124.95	33.18	-2.61	0.000694011	up
Gh_A07G1907	24.84	11.61	-1.12	0.000696252	up	AT1G06780	galacturonosyltransferase 6
Gh_A03G0748	12.5	4.15	-1.71	0.000697976	up	AT5G42680	Protein of unknown function, DUF617
Gh_A12G2197	2826.38	1129.31	-1.44	0.000698619	up	AT1G63310
Gh_D13G1839	28.3	13.21	-1.15	0.000700443	up	AT1G64760	O-Glycosyl hydrolases family 17 protein
Gh_A05G1636	9.59	3.71	-1.41	0.000703512	up	AT1G75420	UDP-Glycosyltransferase superfamily protein
Gh_A03G0725	30.91	10.73	-1.64	0.000713291	up	ATCG00150	ATPase, F0 complex, subunit A protein
Gh_A05G0157	41.48	20.2	-1.09	0.00071834	up	AT3G24503	aldehyde dehydrogenase 2C4
Gh_D12G1200	79.25	38	-1.08	0.000725489	up	AT2G46930	Pectinacetylesterase family protein
Gh_D11G3297	36.96	16.89	-1.15	0.000726772	up	AT2G37585	Core-2/I-branching beta-1,6-N-acetylglucosaminyltransferase family protein
Gh_A11G0519	67.18	33.19	-1.09	0.000738503	up	AT3G18660	plant glycogenin-like starch initiation protein 1
Gh_A01G0175	84.45	41.09	-1.1	0.000742355	up	AT5G43830	Aluminium induced protein with YGL and LRDR motifs
Gh_D04G1204	6.79	2.61	-1.4	0.000753573	up	AT2G39800	delta1-pyrroline-5-carboxylate synthase 1
Gh_A10G1995	29.63	14.88	-1.11	0.000753573	up	AT3G11420	Protein of unknown function (DUF604)
Gh_D06G0444	143.9	66.37	-1.15	0.000754681	up	AT5G35160	Endomembrane protein 70 protein family
Gh_D06G0726	104.26	45.24	-1.21	0.000763543	up	AT3G13750	beta galactosidase 1
Gh_A05G0289	419.24	200.45	-1.15	0.000763543	up	AT1G02180	ferredoxin-related
Gh_D13G1366	10.27	3.59	-1.62	0.000764585	up	AT5G55970	RING/U-box superfamily protein
Gh_D03G1470	112.99	54.94	-1.08	0.000764715	up	AT5G07250	RHOMBOID-like protein 3
Gh_A11G3121	52.82	118.5	1.18	0.000767179	down	AT5G10150	Domain of unknown function (DUF966)
Gh_A03G1124	59.46	28.07	-1.1	0.000769434	up	AT1G13440	glyceraldehyde-3-phosphate dehydrogenase C2
Gh_D09G2051	107.53	278.01	1.17	0.000770714	down	AT3G08770	lipid transfer protein 6
Gh_D01G1049	162.69	66.54	-1.3	0.000770714	up	AT5G47820	P-loop containing nucleoside triphosphate hydrolases superfamily protein
Gh_D13G1152	25.52	10.96	-1.3	0.000770714	up	AT1G09155	phloem protein 2-B15
Gh_D11G2835	27.95	12.74	-1.17	0.000770714	up	AT1G56720	Protein kinase superfamily protein
Gh_A06G1242	34.94	16.58	-1.14	0.000770714	up	AT5G50420	O-fucosyltransferase family protein
Gh_D08G0823	30.33	14.14	-1.11	0.000770714	up	AT5G13000	glucan synthase-like 12
Gh_D09G2101	183.05	93.02	-1.1	0.000770714	up	AT3G22620	Bifunctional inhibitor/lipid-transfer protein/seed storage 2S albumin superfamily protein
Gh_A07G1593	22.6	6.82	-1.84	0.000783705	up	AT1G65820	microsomal glutathione s-transferase, putative
Gh_D03G1809	30.31	13.25	-1.3	0.000786052	up	AT5G23530	carboxyesterase 18
Gh_A10G0734	164.31	73.36	-1.19	0.000786052	up	AT3G18660	plant glycogenin-like starch initiation protein 1
Gh_D05G0964	52.04	22.59	-1.31	0.000787995	up
Gh_D05G0390	298.17	146.44	-1.11	0.000787995	up	AT1G02180	ferredoxin-related
Gh_D05G0752	245.13	100.39	-1.32	0.000788805	up	AT2G28470	beta-galactosidase 8
Gh_D13G0890	73.5	32.24	-1.36	0.000791733	up	AT5G34850	purple acid phosphatase 26
Gh_A05G0825	111.65	51.94	-1.17	0.000792384	up	AT5G59300	ubiquitin carrier protein 7
Gh_A11G2387	5.92	2.01	-1.69	0.000796128	up	AT3G05200	RING/U-box superfamily protein
Gh_A05G1223	13.14	5.28	-1.35	0.000802439	up	AT1G30360	Early-responsive to dehydration stress protein (ERD4)
Gh_A13G1586	83.47	39.24	-1.09	0.000806052	up	AT5G10840	Endomembrane protein 70 protein family
Gh_D08G1939	17.47	6.64	-1.47	0.000818354	up	AT1G63260	tetraspanin10
Gh_A08G1303	21.46	8.42	-1.36	0.000823389	up	AT5G12840	nuclear factor Y, subunit A1
Gh_D01G1452	54.38	22.84	-1.32	0.000825102	up	AT1G70830	MLP-like protein 28
Gh_D05G2091	86.07	26.65	-2.16	0.000847644	up	ATCG00580	photosystem II reaction center protein E
Gh_D07G2083	236.06	93.69	-1.36	0.000847644	up	AT5G44030	cellulose synthase A4
Gh_A05G3814	161.9	69.08	-1.23	0.000871696	up	AT3G13750	beta galactosidase 1
Gh_A10G1356	149.67	65.43	-1.16	0.000897016	up	AT3G08680	Leucine-rich repeat protein kinase family protein
Gh_A03G0620	156.49	72.24	-1.27	0.000899134	up	AT2G39640	glycosyl hydrolase family 17 protein
Gh_D09G1687	5.89	17.01	1.44	0.000900861	down	AT3G18490	Eukaryotic aspartyl protease family protein
Gh_D09G1307	40.48	18.8	-1.07	0.000914949	up	AT5G22400	Rho GTPase activating protein with PAK-box/P21-Rho-binding domain
Gh_A12G0278	23.81	10.71	-1.21	0.000920496	up	AT5G64510
Gh_D13G2143	141.12	65.88	-1.13	0.000929729	up	AT5G35160	Endomembrane protein 70 protein family
Gh_D10G0257	138.78	67.66	-1.06	0.00093693	up	AT2G33850
Gh_D05G0457	578.83	297.01	-1.06	0.000938522	up
Gh_Sca009545G02	70.1	34.78	-1.06	0.00094143	up	AT3G16370	GDSL-like Lipase/Acylhydrolase superfamily protein
Gh_A11G2446	32.77	14.01	-1.25	0.000977844	up	AT4G15920	Nodulin MtN3 family protein
Gh_A02G1070	25.41	10.96	-1.22	0.000982553	up	AT5G36790	Haloacid dehalogenase-like hydrolase (HAD) superfamily protein
Gh_Sca006756G06	16.12	4.6	-1.96	0.000982589	up	ATCG00490	ribulose-bisphosphate carboxylases
Gh_Sca202550G01	303.85	107.71	-1.95	0.000982589	up
Gh_D06G0226	17.7	8.77	-1.08	0.00098548	up	AT1G10050	glycosyl hydrolase family 10 protein / carbohydrate-binding domain-containing protein
Gh_A13G0114	173.86	79.16	-1.14	0.000987758	up	AT3G08550	elongation defective 1 protein / ELD1 protein
Gh_A02G1278	327.74	161.13	-1.06	0.000994099	up	AT1G15100	RING-H2 finger A2A
Gh_D05G1768	2.15	5.71	1.38	0.00100407	down	AT1G75820	Leucine-rich receptor-like protein kinase family protein
Gh_D02G0685	28.25	13.04	-1.1	0.00100407	up	AT5G09360	laccase 14
Gh_D06G2192	14.84	36.72	1.19	0.00100497	down	AT4G05150	Octicosapeptide/Phox/Bem1p family protein
Gh_D01G1697	22.04	10.55	-1.11	0.00100805	up	AT1G20550	O-fucosyltransferase family protein
Gh_D01G0974	337.36	815.85	1.28	0.00101034	down	AT1G75390	basic leucine-zipper 44
Gh_D12G2009	109.35	49.52	-1.18	0.00101424	up	AT4G19170	nine-cis-epoxycarotenoid dioxygenase 4
Gh_A03G0347	45.64	24.42	-1.12	0.00103377	up	AT2G28790	Pathogenesis-related thaumatin superfamily protein
Gh_D08G0747	22.13	9.37	-1.32	0.00103511	up	AT1G35710	Protein kinase family protein with leucine-rich repeat domain
Gh_A08G1276	30.13	13	-1.24	0.00106238	up	AT1G01550	Protein of unknown function (DUF793)
Gh_A07G0656	25.26	12.26	-1.08	0.00106238	up	AT5G15870	glycosyl hydrolase family 81 protein
Gh_Sca024701G01	11.09	3.72	-1.66	0.00107638	up	ATCG00430	photosystem II reaction center protein G
Gh_A09G0968	19.99	8.23	-1.32	0.00107971	up	AT5G20950	Glycosyl hydrolase family protein
Gh_A09G2204	169	74.71	-1.16	0.00107971	up	AT5G61790	calnexin 1
Gh_D11G3166	217.16	113.25	-1.13	0.00107971	up	AT3G57930
Gh_A07G1887	109.57	54.08	-1.06	0.00107971	up	AT5G39510	Vesicle transport v-SNARE family protein
Gh_A07G0862	33.25	16.16	-1.05	0.00107971	up	AT3G46290	hercules receptor kinase 1
Gh_D05G2802	838.88	314.23	-1.45	0.00107988	up	AT3G10410	SERINE CARBOXYPEPTIDASE-LIKE 49
Gh_D12G2159	29.18	14.28	-1.11	0.0010802	up	AT2G35710	Nucleotide-diphospho-sugar transferases superfamily protein
Gh_A06G1419	429	186.99	-1.25	0.00108268	up	AT2G40320	TRICHOME BIREFRINGENCE-LIKE 33
Gh_A09G0389	197.71	91.17	-1.42	0.00108396	up
Gh_D02G1553	412.57	180.54	-1.21	0.00108396	up	AT1G13440	glyceraldehyde-3-phosphate dehydrogenase C2
Gh_A02G0513	35.25	17.61	-1.05	0.00108734	up	AT4G16120	COBRA-like protein-7 precursor
Gh_A06G0241	10.16	24.52	1.26	0.00111348	down	AT5G65640	beta HLH protein 93
Gh_A08G2186	8.77	3.79	-1.24	0.00112937	up	AT2G19600	K+ efflux antiporter 4
Gh_A08G1604	8.9	3.61	-1.34	0.0011357	up	AT1G12570	Glucose-methanol-choline (GMC) oxidoreductase family protein
Gh_D06G2084	93.6	46.72	-1.05	0.001136	up	AT1G17370	oligouridylate binding protein 1B
Gh_A01G1213	35.76	17.17	-1.05	0.0011588	up	AT1G14830	DYNAMIN-like 1C
Gh_D04G1616	124.05	63.05	-1.07	0.00116169	up	AT2G21110	Disease resistance-responsive (dirigent-like protein) family protein
Gh_D13G1345	422.82	208.37	-1.07	0.00116979	up	AT5G56170	LORELEI-LIKE-GPI-ANCHORED PROTEIN 1
Gh_D01G1578	12.3	5.12	-1.34	0.00117784	up	AT3G27320	alpha/beta-Hydrolases superfamily protein
Gh_A05G1450	54.11	21.12	-1.54	0.00118074	up	AT3G20340
Gh_D01G1440	134.14	57.49	-1.2	0.00119571	up	AT1G70750	Protein of unknown function, DUF593
Gh_D08G1192	14.4	6.4	-1.15	0.00119871	up	AT5G42020	Heat shock protein 70 (Hsp 70) family protein
Gh_D12G2218	32.97	14.81	-1.19	0.00120304	up	AT1G12500	Nucleotide-sugar transporter family protein
Gh_D05G1944	12.94	5.51	-1.25	0.00120931	up	AT5G09890	Protein kinase family protein
Gh_D10G2305	7.52	19.46	1.28	0.0012123	down	AT3G11410	protein phosphatase 2CA
Gh_D05G0800	7.49	2.53	-1.63	0.0012123	up	AT2G27310	F-box family protein
Gh_A13G0790	344.95	162.53	-1.16	0.00122365	up	AT3G25570	Adenosylmethionine decarboxylase family protein
Gh_A11G0852	66.67	29.51	-1.3	0.00122514	up	AT2G46300	Late embryogenesis abundant (LEA) hydroxyproline-rich glycoprotein family
Gh_D09G1809	5.12	10.76	1.1	0.00124003	down	AT5G41790	COP1-interactive protein 1
Gh_D05G0607	108.88	51.4	-1.09	0.00124275	up	AT5G10840	Endomembrane protein 70 protein family
Gh_D12G2049	9.72	3.79	-1.42	0.00124821	up	AT3G03050	cellulose synthase-like D3
Gh_D05G0232	72.98	35.68	-1.06	0.00125421	up	AT3G24550	proline extensin-like receptor kinase 1
Gh_D02G1165	58.98	28.69	-1.06	0.00127144	up	AT1G27500	Tetratricopeptide repeat (TPR)-like superfamily protein
Gh_D12G2823	21.3	8.37	-1.38	0.00128805	up	AT2G16595	Translocon-associated protein (TRAP), alpha subunit
Gh_A05G3537	53.43	25.75	-1.05	0.00128805	up	AT5G17050	UDP-glucosyl transferase 78D2
Gh_D09G2472	5.95	2.08	-1.57	0.00129853	up	AT4G20140	Leucine-rich repeat transmembrane protein kinase
Gh_D12G1080	174.14	82.65	-1.09	0.00130506	up	AT4G00300	fringe-related protein
Gh_A08G1627	47.74	21.85	-1.17	0.00130632	up	AT1G63260	tetraspanin10
Gh_A05G3026	2.51	9.29	1.89	0.00132518	down	AT2G39795	Mitochondrial glycoprotein family protein
Gh_D04G2040	65.45	32.53	-1.04	0.00132896	up	AT1G23190	Phosphoglucomutase/phosphomannomutase family protein
Gh_A01G0657	10.11	3.79	-1.45	0.00134072	up	AT4G26770	Phosphatidate cytidylyltransferase family protein
Gh_A04G1003	70.5	35.64	-1.04	0.00134202	up	AT5G66680	dolichyl-diphosphooligosaccharide-protein glycosyltransferase 48kDa subunit family protein
Gh_D08G1352	23	11.37	-1.04	0.00134202	up	AT4G01820	P-glycoprotein 3
Gh_D10G1766	120.49	56.65	-1.33	0.00136803	up	AT4G16146	cAMP-regulated phosphoprotein 19-related protein
Gh_A12G0704	104.75	52.18	-1.05	0.00136803	up	AT3G49900	Phototropic-responsive NPH3 family protein
Gh_D01G1827	761.43	277.28	-1.51	0.00136808	up	AT3G10740	alpha-L-arabinofuranosidase 1
Gh_A06G1738	8.65	22.41	1.34	0.00137114	down	AT3G02960	Heavy metal transport/detoxification superfamily protein
Gh_A13G1609	20.9	8.63	-1.31	0.00137114	up	AT5G25400	Nucleotide-sugar transporter family protein
Gh_Sca015312G01	11.59	3.24	-2	0.00137723	up	ATCG01280	Chloroplast Ycf2;ATPase, AAA type, core
Gh_D08G0840	29.12	9.47	-1.67	0.00137843	up	AT3G13620	Amino acid permease family protein
Gh_A03G0565	12.27	5.27	-1.3	0.00138168	up	AT1G74780	Nodulin-like / Major Facilitator Superfamily protein
Gh_Sca073304G01	22.93	5.51	-2.31	0.00138277	up	ATCG01280	Chloroplast Ycf2;ATPase, AAA type, core
Gh_D11G1131	314.08	157.65	-1.15	0.00139447	up	AT2G47180	galactinol synthase 1
Gh_A05G1480	29.88	14.88	-1.04	0.00139447	up	AT4G22120	ERD (early-responsive to dehydration stress) family protein
Gh_A09G0358	5.7	1.99	-1.56	0.00139805	up	AT5G14120	Major facilitator superfamily protein
Gh_D03G1822	33.96	16.04	-1.19	0.00140454	up	AT5G60660	plasma membrane intrinsic protein 2;4
Gh_A05G1852	23.49	9.65	-1.34	0.00140647	up	AT3G49720
Gh_D03G0111	7.68	17.97	1.23	0.00141482	down	AT4G36380	Cytochrome P450 superfamily protein
Gh_A03G2151	50.21	23.92	-1.07	0.00141482	up	AT1G50360	P-loop containing nucleoside triphosphate hydrolases superfamily protein
Gh_A05G1026	20.33	8.8	-1.3	0.0014334	up	AT1G80730	zinc-finger protein 1
Gh_A11G2663	133.79	68.51	-1.06	0.0014398	up	AT1G54460	TPX2 (targeting protein for Xklp2) protein family
Gh_A03G2085	48.87	22.78	-1.15	0.00144229	up	AT3G55530	RING/U-box superfamily protein
Gh_D06G1745	7.95	20.41	1.37	0.00144352	down	AT1G29050	TRICHOME BIREFRINGENCE-LIKE 38
Gh_D09G0815	34.18	17.11	-1.05	0.0014488	up	AT1G80350	P-loop containing nucleoside triphosphate hydrolases superfamily protein
Gh_D05G0639	60.95	29.14	-1.08	0.00147465	up	AT5G10730	NAD(P)-binding Rossmann-fold superfamily protein
Gh_A05G3125	145.28	66.87	-1.15	0.00147569	up	AT3G27960	Tetratricopeptide repeat (TPR)-like superfamily protein
Gh_A10G0296	10.2	4.94	-1.08	0.00150041	up	AT3G62150	P-glycoprotein 21
Gh_A12G1841	6.17	14.77	1.21	0.0015038	down
Gh_A08G2523	40.54	20.68	-1.03	0.00150741	up	AT4G08810	calcium ion binding
Gh_A03G1959	74.79	37.47	-1.07	0.00151548	up	AT1G32050	SCAMP family protein
Gh_A02G0457	57.07	27.67	-1.12	0.00151851	up	AT5G18650	CHY-type/CTCHY-type/RING-type Zinc finger protein
Gh_D08G2126	48.79	24.07	-1.05	0.00153716	up	AT5G60800	Heavy metal transport/detoxification superfamily protein
Gh_D11G1675	28.41	14	-1.08	0.00154176	up	AT1G67070	Mannose-6-phosphate isomerase, type I
Gh_A12G0094	121.35	62.24	-1.04	0.00154419	up	AT2G17390	ankyrin repeat-containing 2B
Gh_A11G2637	11.17	4.94	-1.22	0.00156326	up	AT3G05420	acyl-CoA binding protein 4
Gh_D03G0062	66.3	33.35	-1.03	0.00156526	up	AT4G35890	winged-helix DNA-binding transcription factor family protein
Gh_D13G1273	478.88	207.43	-1.29	0.0015682	up	AT1G22710	sucrose-proton symporter 2
Gh_A01G1701	7.61	3.28	-1.27	0.0015682	up	AT5G06530	ABC-2 type transporter family protein
Gh_A07G1535	30.21	14.31	-1.08	0.0015682	up	AT1G04980	PDI-like 2-2
Gh_A03G0309	119.88	64.44	-1.05	0.0015682	up	AT2G29500	HSP20-like chaperones superfamily protein
Gh_A08G0272	23.31	11.7	-1.05	0.00157722	up	AT3G60860	SEC7-like guanine nucleotide exchange family protein
Gh_A01G2148	2.42	10.01	2.06	0.00159891	down	AT5G02790	Glutathione S-transferase family protein
Gh_D06G1729	31.92	15.94	-1.03	0.00159891	up	AT5G47780	galacturonosyltransferase 4
Gh_A12G1190	41.08	90.54	1.09	0.0016087	down	AT3G62830	NAD(P)-binding Rossmann-fold superfamily protein
Gh_D12G0387	26.59	12.42	-1.13	0.00161266	up	AT5G64510
Gh_A08G1705	11.24	4.81	-1.27	0.00163367	up	AT2G20300	Protein kinase superfamily protein
Gh_D05G3896	7.22	17.67	1.26	0.00167727	down	AT2G28630	3-ketoacyl-CoA synthase 12
Gh_A08G2100	51.64	26.25	-1.02	0.00169869	up	AT5G45290	RING/U-box superfamily protein
Gh_D08G1129	2.18	11.89	2.56	0.00170095	down	AT3G04280	response regulator 22
Gh_A13G0133	20	6.56	-1.64	0.00170961	up	AT5G17540	HXXXD-type acyl-transferase family protein
Gh_A04G1489	105.07	53.11	-1.05	0.00170961	up	AT1G27950	glycosylphosphatidylinositol-anchored lipid protein transfer 1
Gh_D05G2336	204.63	101.58	-1.02	0.00172011	up	AT4G09830	Uncharacterised conserved protein UCP009193
Gh_A10G0414	6.69	2.63	-1.43	0.00172983	up	AT1G30370	alpha/beta-Hydrolases superfamily protein
Gh_D09G1408	2.76	12.06	2.05	0.00172993	down	AT5G60670	Ribosomal protein L11 family protein
Gh_A02G0677	14.94	7.18	-1.05	0.00172993	up	AT5G07280	Leucine-rich repeat transmembrane protein kinase
Gh_A03G2061	32.03	15.07	-1.2	0.00174944	up	AT2G27080	Late embryogenesis abundant (LEA) hydroxyproline-rich glycoprotein family
Gh_D01G0848	15.89	7.53	-1.09	0.00176708	up	AT4G35300	tonoplast monosaccharide transporter2
Gh_A11G1277	4.86	13.63	1.49	0.00179672	down	AT1G06980
Gh_A13G1686	18.92	8.4	-1.23	0.00179672	up	AT3G45310	Cysteine proteinases superfamily protein
Gh_D09G0347	72.83	35.1	-1.05	0.00180193	up	AT5G14240	Thioredoxin superfamily protein
Gh_A05G2288	34.52	17.15	-1.12	0.00180315	up	AT1G35780
Gh_A05G1895	66.4	33.71	-1.03	0.0018197	up	AT1G28200	FH interacting protein 1
Gh_A02G0781	670.72	354.43	-1.08	0.00182668	up	AT4G08685	Pollen Ole e 1 allergen and extensin family protein
Gh_A10G2065	7.04	18.06	1.33	0.00184466	down	AT2G39970	Mitochondrial substrate carrier family protein
Gh_A03G0726	498.1	273.79	-1.24	0.00185117	up	ATCG00770	ribosomal protein S8
Gh_A07G0050	243.08	101.85	-1.32	0.00185456	up	AT3G24550	proline extensin-like receptor kinase 1
Gh_A07G2264	31.86	15.08	-1.14	0.00185456	up	AT4G13010	Oxidoreductase, zinc-binding dehydrogenase family protein
Gh_A11G1492	7.1	18.92	1.43	0.00188715	down	AT4G09460	myb domain protein 6
Gh_A04G0109	1151.83	434.55	-1.53	0.00189326	up	AT4G26830	O-Glycosyl hydrolases family 17 protein
Gh_A01G0634	226.32	97.15	-1.21	0.00191084	up	AT5G55050	GDSL-like Lipase/Acylhydrolase superfamily protein
Gh_A10G1158	315.42	139.97	-1.18	0.00191084	up	AT4G20820	FAD-binding Berberine family protein
Gh_A05G1776	231.14	109.92	-1.12	0.00191835	up	AT1G47128	Granulin repeat cysteine protease family protein
Gh_D07G0811	157.91	68.19	-1.64	0.0019202	up	AT3G22240
Gh_D11G0846	1092.98	397.75	-1.56	0.00194056	up	AT2G45220	Plant invertase/pectin methylesterase inhibitor superfamily
Gh_D05G0329	16.26	8.12	-1.01	0.00194599	up	AT5G20490	Myosin family protein with Dil domain
Gh_D13G2535	26.68	10.48	-1.43	0.00194935	up	AT3G49870	ADP-ribosylation factor-like A1C
Gh_Sca017002G01	8.92	1.27	-3.31	0.00195409	up	AT5G56290	peroxin 5
Gh_A06G0525	5.69	0.84	-3.3	0.00195409	up	AT3G24500	multiprotein bridging factor 1C
Gh_A08G0113	16.02	7.01	-1.24	0.00195409	up	AT2G05990	NAD(P)-binding Rossmann-fold superfamily protein
Gh_A06G1042	37.01	17.8	-1.05	0.00195409	up	AT3G21190	O-fucosyltransferase family protein
Gh_A05G2177	321.29	182.79	-1.04	0.00196237	up	AT1G75810
Gh_A12G2196	169.19	86	-1.01	0.00196576	up	AT2G45530	RING/U-box superfamily protein
Gh_D12G2227	41.18	19.86	-1.1	0.00198564	up	AT1G62990	KNOTTED-like homeobox of Arabidopsis thaliana 7
Gh_D12G0771	24.26	12.14	-1.03	0.00198614	up	AT2G22620	Rhamnogalacturonate lyase family protein
Gh_A11G1803	6.02	15.51	1.33	0.00204254	down	AT5G43060	Granulin repeat cysteine protease family protein
Gh_A12G1538	14.76	7.29	-1.04	0.00204728	up	AT1G25480	Aluminium activated malate transporter family protein
Gh_D07G0105	128.79	65.61	-1.01	0.00205537	up	AT4G29520
Gh_A05G2793	6.48	2.38	-1.6	0.00206189	up	AT1G70170	matrix metalloproteinase
Gh_A01G0575	97.79	47.16	-1.03	0.00206382	up	AT3G09790	ubiquitin 8
Gh_D10G1114	285.01	121	-1.2	0.00206514	up	AT5G58300	Leucine-rich repeat protein kinase family protein
Gh_A12G0474	38.59	18.77	-1.07	0.0020681	up	AT1G25380	NAD+ transporter 2
Gh_A08G0823	480.35	203.62	-1.28	0.00207367	up	AT5G34940	glucuronidase 3
Gh_D09G0674	61.86	26.8	-1.31	0.00208272	up	AT1G61790	Oligosaccharyltransferase complex/magnesium transporter family protein
Gh_A06G1513	51.45	25.79	-1.03	0.00208336	up	AT4G16660	heat shock protein 70 (Hsp 70) family protein
Gh_D06G1161	136.34	64.51	-1.07	0.00208941	up	AT4G08810	calcium ion binding
Gh_D10G2331	24.75	52.02	1.07	0.00209286	down	AT2G39870
Gh_D08G0116	9.49	3.93	-1.31	0.00209286	up	AT1G65040	RING/U-box superfamily protein
Gh_D09G0948	19.92	9.57	-1.1	0.00209286	up	AT3G44330
Gh_D01G1084	21.52	10.55	-1.15	0.00209545	up	AT1G27600	Nucleotide-diphospho-sugar transferases superfamily protein
Gh_A09G1418	652.51	284.94	-1.26	0.00210248	up	AT2G37090	Nucleotide-diphospho-sugar transferases superfamily protein
Gh_D06G0531	5.4	1.82	-1.66	0.00210624	up	AT1G80170	Pectin lyase-like superfamily protein
Gh_D03G1558	3	7.84	1.37	0.00212023	down	AT4G00150	GRAS family transcription factor
Gh_D05G0409	10.49	24.23	1.23	0.00212023	down	AT4G33110	S-adenosyl-L-methionine-dependent methyltransferases superfamily protein
Gh_A10G1550	5.78	13.14	1.14	0.00212023	down	AT4G16280	RNA binding;abscisic acid binding
Gh_D10G2292	21.72	11.03	-1.12	0.00212023	up	AT2G39710	Eukaryotic aspartyl protease family protein
Gh_A10G1094	67.83	33.78	-1.01	0.00212076	up	AT3G24160	putative type 1 membrane protein
Gh_A08G2404	22.37	11.04	-1.05	0.00212856	up	AT5G42080	dynamin-like protein
Gh_A05G1143	39.71	20.07	-1	0.00212856	up	AT3G14205	Phosphoinositide phosphatase family protein
Gh_A01G0224	10.66	4.75	-1.21	0.00214183	up	AT5G49460	ATP citrate lyase subunit B 2
Gh_D10G2040	27.32	14.47	-1.03	0.00214292	up	AT3G10600	cationic amino acid transporter 7
Gh_D03G1407	44.34	22.51	-1.01	0.0021516	up	AT5G56350	Pyruvate kinase family protein
Gh_A12G0746	6.48	2.81	-1.22	0.00215863	up	AT5G07280	Leucine-rich repeat transmembrane protein kinase
Gh_D08G0574	46.69	23.65	-1	0.0021861	up	AT2G32850	Protein kinase superfamily protein
Gh_D10G1468	207.99	98.65	-1.12	0.00227336	up	AT1G04220	3-ketoacyl-CoA synthase 2
Gh_D13G0151	567.09	246.4	-1.24	0.00227465	up	AT2G40320	TRICHOME BIREFRINGENCE-LIKE 33
Gh_D02G0506	18.7	9.05	-1.09	0.00227503	up	AT5G18670	beta-amylase 3
Gh_D03G1454	45.22	23.24	-1.01	0.00228341	up	AT5G23860	tubulin beta 8
Gh_A07G1344	6.28	2.61	-1.31	0.00229149	up	AT3G61130	galacturonosyltransferase 1
Gh_A10G0013	21.96	10.84	-1.04	0.00229149	up	AT1G16780	Inorganic H pyrophosphatase family protein
Gh_D01G0668	110.45	41.13	-1.55	0.00229352	up	AT2G05790	O-Glycosyl hydrolases family 17 protein
Gh_D03G1302	183.06	86.28	-1.12	0.00231046	up	AT2G28250	Protein kinase superfamily protein
Gh_A13G1082	30.9	14.89	-1.07	0.00233063	up	AT5G23810	amino acid permease 7
Gh_D05G0432	37.73	18.68	-1.03	0.00233063	up	AT1G10970	zinc transporter 4 precursor
Gh_D01G0677	10.97	4.19	-1.4	0.00233725	up	AT4G22340	cytidinediphosphate diacylglycerol synthase 2
Gh_A10G1620	21.68	8.37	-1.4	0.00233725	up
Gh_D13G2478	110.2	57.88	-1.06	0.00233916	up	AT5G20270	heptahelical transmembrane protein1
Gh_A04G0796	9.38	4.18	-1.14	0.00234183	up	AT3G08960	ARM repeat superfamily protein
Gh_A10G0935	8.93	3.33	-1.42	0.00234453	up	AT5G18840	Major facilitator superfamily protein
Gh_A05G0409	6.56	2.39	-1.45	0.00235179	up	AT2G24280	alpha/beta-Hydrolases superfamily protein
Gh_D11G2349	11.38	25.2	1.11	0.00236329	down	AT3G47500	cycling DOF factor 3
Gh_D06G0940	1332.91	872.84	-1.33	0.00236958	up
Gh_D09G2276	163.84	79.35	-1.14	0.00236958	up	AT5G49360	beta-xylosidase 1
Gh_A09G0068	3.96	11.76	1.47	0.00237066	down	AT4G18160	Ca2+ activated outward rectifying K+ channel 6
Gh_A01G0167	8.54	3.75	-1.22	0.00240956	up	AT5G27600	long-chain acyl-CoA synthetase 7
Gh_A06G1343	21.91	9.3	-1.28	0.00241061	up	AT3G25070	RPM1 interacting protein 4
Gh_D11G3416	14.97	8.06	-1.01	0.00241363	up	AT5G17980	C2 calcium/lipid-binding plant phosphoribosyltransferase family protein
Gh_A11G1310	155.93	78.95	-1.04	0.00242243	up	AT3G25290	Auxin-responsive family protein
Gh_D12G1934	6.27	2.14	-1.65	0.00243287	up	AT4G25110	metacaspase 2
Gh_D09G2061	12.46	5.63	-1.16	0.00243888	up	AT2G38650	galacturonosyltransferase 7
Gh_A12G0601	8.39	18.99	1.1	0.00243929	down	AT5G66770	GRAS family transcription factor
Gh_D11G1626	609.55	262.8	-1.27	0.00246585	up	AT5G15630	COBRA-like extracellular glycosyl-phosphatidyl inositol-anchored protein family
Gh_A05G0228	27.82	13.63	-1.07	0.00247021	up	AT5G57020	myristoyl-CoA:protein N-myristoyltransferase
Gh_A04G0463	29.84	12.73	-1.24	0.00247107	up	AT3G44150
Gh_D01G0004	37.34	16.83	-1.16	0.00247384	up	AT3G06470	GNS1/SUR4 membrane protein family
Gh_D06G1826	6.46	2.95	-1.16	0.00247384	up	AT2G35800	mitochondrial substrate carrier family protein
Gh_D09G0082	15.52	7.05	-1.18	0.00248647	up	AT3G07250	nuclear transport factor 2 (NTF2) family protein / RNA recognition motif (RRM)-containing protein
Gh_A07G2053	1.65	5.65	1.8	0.00250357	down	AT2G16890	UDP-Glycosyltransferase superfamily protein
Gh_A11G0339	33.64	16.88	-1.02	0.00251267	up	AT4G24910	Protein of unknown function (DUF579)
Gh_A07G0681	90.4	43.99	-1.12	0.00251396	up	AT1G71090	Auxin efflux carrier family protein
Gh_A03G1145	13.99	5.99	-1.37	0.00252011	up	AT1G24480	S-adenosyl-L-methionine-dependent methyltransferases superfamily protein
Gh_A01G0996	99.97	46.47	-1.12	0.00252222	up	AT5G47820	P-loop containing nucleoside triphosphate hydrolases superfamily protein
Gh_A11G2027	20.36	9.81	-1.05	0.00252222	up	AT2G33580	Protein kinase superfamily protein
Gh_D09G1351	10.02	4.03	-1.35	0.0025394	up	AT2G36710	Pectin lyase-like superfamily protein
Gh_D05G0568	2.15	7.79	1.86	0.0025539	down	AT4G32280	indole-3-acetic acid inducible 29
Gh_A03G0805	116.57	60.31	-1.03	0.00257798	up	AT2G27030	calmodulin 5
Gh_D04G1413	184.18	92.65	-1	0.00257798	up	AT3G51000	alpha/beta-Hydrolases superfamily protein
Gh_A11G3240	178.94	89.79	-1.03	0.0025792	up	AT5G09810	actin 7
Gh_D05G1777	537.67	235.03	-1.23	0.00260858	up	AT1G75780	tubulin beta-1 chain
Gh_Sca005564G01	1.81	6.35	1.79	0.00261105	down	AT1G13960	WRKY DNA-binding protein 4
Gh_D08G2588	33.83	16.68	-1.03	0.00263203	up	AT5G26030	ferrochelatase 1
Gh_A13G0487	27.75	12.91	-1.17	0.00264335	up	AT4G21450	PapD-like superfamily protein
Gh_D12G2376	45.41	22.12	-1.08	0.00264335	up	AT2G45530	RING/U-box superfamily protein
Gh_A11G1661	599.01	309.82	-1.03	0.00268342	up	ATCG01240	ribosomal protein S7
Gh_A05G1608	60.45	29.98	-1.04	0.00271746	up	AT1G19870	IQ-domain 32
Gh_D10G0219	19	8.19	-1.27	0.00271794	up	AT4G04930	fatty acid desaturase family protein
Gh_D12G2755	9.99	1.74	-2.77	0.00273895	up	AT4G25700	beta-hydroxylase 1
Gh_D05G2645	219.82	113.71	-1.09	0.00274045	up
Gh_A01G1504	175.08	88.1	-1.04	0.00276618	up	AT5G64510
Gh_D05G0653	256.32	128.75	-1.37	0.00276916	up	AT5G10695
Gh_D04G1166	2.73	8.74	1.71	0.00278601	down	AT2G37580	RING/U-box superfamily protein
Gh_A12G2052	1.8	5.69	1.62	0.00279429	down	AT4G11820	hydroxymethylglutaryl-CoA synthase / HMG-CoA synthase / 3-hydroxy-3-methylglutaryl coenzyme A synthase
Gh_D08G0692	3.3	9.13	1.49	0.00279911	down	AT3G63250	homocysteine methyltransferase 2
Gh_A07G1963	5.33	11.25	1.07	0.00280446	down	AT3G28860	ATP binding cassette subfamily B19
Gh_A11G0902	16.99	6.64	-1.3	0.0028127	up	AT3G61870
Gh_D11G2606	36.46	16.8	-1.12	0.00281395	up	AT3G04790	Ribose 5-phosphate isomerase, type A protein
Gh_Sca005646G01	12.35	3.52	-1.94	0.00281466	up	ATCG00340	Photosystem I, PsaA/PsaB protein
Gh_D05G1545	54.7	24.54	-1.21	0.00282437	up	AT1G61065	Protein of unknown function (DUF1218)
Gh_A03G1330	260.69	131.17	-1.01	0.0028457	up	AT2G47620	SWITCH/sucrose nonfermenting 3A
Gh_A13G1706	38.73	19.11	-1.05	0.00287746	up	AT5G35460
Gh_A11G0770	11.01	23.95	1.07	0.00294553	down	AT2G45720	ARM repeat superfamily protein
Gh_A10G0252	21.12	9.58	-1.18	0.00295958	up	AT4G21700	Protein of unknown function (DUF2921)
Gh_A03G1656	6.48	13.38	1.05	0.00297145	down	AT2G23360	Plant protein of unknown function (DUF869)
Gh_A03G1898	1.81	5.74	1.64	0.0029862	down	AT1G49450	Transducin/WD40 repeat-like superfamily protein
Gh_D12G0253	36.82	19.12	-1	0.0029862	up	AT4G34500	Protein kinase superfamily protein
Gh_D04G0612	11.07	25.47	1.1	0.00300598	down	AT3G11410	protein phosphatase 2CA
Gh_A08G1352	12.58	5.16	-1.32	0.00307932	up	AT4G19185	nodulin MtN21 /EamA-like transporter family protein
Gh_A11G2735	6.46	14.87	1.19	0.00309599	down	AT3G56590	hydroxyproline-rich glycoprotein family protein
Gh_A12G2049	11.54	4.12	-1.49	0.00312838	up	AT1G62990	KNOTTED-like homeobox of Arabidopsis thaliana 7
Gh_A13G1008	20.29	6.14	-1.83	0.00312838	up	AT4G10250	HSP20-like chaperones superfamily protein
Gh_A08G0358	511.84	245.06	-1.08	0.00313476	up	AT2G47360
Gh_D04G1064	16.01	7.15	-1.21	0.00313684	up	AT2G36880	methionine adenosyltransferase 3
Gh_A13G0239	14.8	30.82	1.04	0.00313873	down	AT3G19820	cell elongation protein / DWARF1 / DIMINUTO (DIM)
Gh_D04G0481	38.15	18.76	-1.07	0.00313873	up	AT3G28480	Oxoglutarate/iron-dependent oxygenase
Gh_A01G0537	34.77	12.67	-1.57	0.00314145	up	AT4G27280	Calcium-binding EF-hand family protein
Gh_D11G0515	16.11	7.86	-1.08	0.00314984	up	AT3G50050	Eukaryotic aspartyl protease family protein
Gh_A13G2031	1003.75	401.1	-1.37	0.00316866	up	AT2G28110	Exostosin family protein
Gh_A09G0256	17.89	7.64	-1.21	0.00319611	up	AT1G23740	Oxidoreductase, zinc-binding dehydrogenase family protein
Gh_D11G2407	2.77	8.17	1.59	0.00322025	down	AT3G13540	myb domain protein 5
Gh_D09G1272	22.42	11.25	-1	0.00322025	up	AT5G52340	exocyst subunit exo70 family protein A2
Gh_D13G1934	44.99	21.24	-1.1	0.00323424	up	AT4G31480	Coatomer, beta subunit
Gh_A03G1504	120.88	60.79	-1.01	0.00323424	up	AT4G35320
Gh_D02G2178	349.91	172.39	-1.1	0.00327011	up	AT4G39090	Papain family cysteine protease
Gh_A05G1785	32.37	16.16	-1.07	0.00330489	up	AT3G53010	Domain of unknown function (DUF303)
Gh_D05G3453	58.1	28.64	-1.04	0.003346	up	AT4G27470	RING membrane-anchor 3
Gh_A13G1531	63.21	29.18	-1.27	0.00337827	up	AT3G61110	ribosomal protein S27
Gh_A02G0231	35.02	17.21	-1.06	0.00338536	up	AT3G24160	putative type 1 membrane protein
Gh_A11G1469	785.03	330.08	-1.31	0.00338639	up	AT5G15630	COBRA-like extracellular glycosyl-phosphatidyl inositol-anchored protein family
Gh_A05G3436	91.91	209	1.18	0.00341783	down	AT4G39490	cytochrome P450, family 96, subfamily A, polypeptide 10
Gh_D13G2434	891.1	365.32	-1.32	0.00342757	up	AT2G28110	Exostosin family protein
Gh_D04G0702	63.42	31.88	-1.01	0.00344417	up	AT5G13980	Glycosyl hydrolase family 38 protein
Gh_A05G1257	18.47	8.88	-1.11	0.00345161	up	AT5G46290	3-ketoacyl-acyl carrier protein synthase I
Gh_A04G0034	74.73	34.85	-1.13	0.00345249	up	AT1G55810	uridine kinase-like 3
Gh_D10G1867	11.89	5.77	-1.05	0.00345249	up	AT3G56370	Leucine-rich repeat protein kinase family protein
Gh_D12G2681	12.58	27.26	1.07	0.00348226	down	AT3G16520	UDP-glucosyl transferase 88A1
Gh_A03G1120	7.04	2.47	-1.57	0.00348226	up	AT1G24360	NAD(P)-binding Rossmann-fold superfamily protein
Gh_D12G1413	25.82	12.42	-1.04	0.00348226	up	AT1G11680	CYTOCHROME P450 51G1
Gh_D03G0261	37.85	20.2	-1.02	0.00349213	up	AT4G37650	GRAS family transcription factor
Gh_D05G3699	6.28	2.88	-1.12	0.00349213	up	AT3G44730	kinesin-like protein 1
Gh_A05G2904	2.14	5.23	1.31	0.00349653	down	AT2G38800	Plant calmodulin-binding protein-related
Gh_A10G1592	17.15	7.79	-1.16	0.003506	up	AT3G56310	Melibiase family protein
Gh_Sca017233G01	14.74	4.69	-1.78	0.00351761	up
Gh_A06G1051	30.62	14.79	-1.04	0.00353826	up	AT1G30620	NAD(P)-binding Rossmann-fold superfamily protein
Gh_A09G1092	2.3	8.99	2	0.00354374	down	AT1G02100	Leucine carboxyl methyltransferase
Gh_D03G1423	13.99	4.76	-1.56	0.003551	up	AT4G23500	Pectin lyase-like superfamily protein
Gh_A02G1575	18.37	40.49	1.01	0.00359595	down	AT5G66770	GRAS family transcription factor
Gh_D01G0177	1348.28	549.47	-1.4	0.00363035	up	AT4G20140	Leucine-rich repeat transmembrane protein kinase
Gh_A13G0537	4.26	12.49	1.57	0.0036426	down	AT5G08350	GRAM domain-containing protein / ABA-responsive protein-related
Gh_D11G1775	628.99	279.52	-1.21	0.00365594	up	AT3G51240	flavanone 3-hydroxylase
Gh_D08G0799	19.88	8.96	-1.21	0.00366563	up	AT4G02425
Gh_A13G1982	19.21	9.01	-1.16	0.00367546	up	AT2G37620	actin 1
Gh_D05G3622	6.79	2.95	-1.19	0.00367683	up	AT5G25930	Protein kinase family protein with leucine-rich repeat domain
Gh_D02G0163	7.99	3.73	-1.11	0.00371257	up	AT2G31660	ARM repeat superfamily protein
Gh_A03G0083	0.67	6.05	3.19	0.00372891	down	AT5G47450	tonoplast intrinsic protein 2;3
Gh_A04G0895	3.33	13.88	2.04	0.00376983	down
Gh_D06G0825	564.18	216.63	-1.39	0.00377147	up	AT3G43190	sucrose synthase 4
Gh_A09G0710	10.9	4.49	-1.32	0.00377744	up	AT4G20140	Leucine-rich repeat transmembrane protein kinase
Gh_A09G1473	5.07	13.07	1.36	0.00378625	down	AT2G37540	NAD(P)-binding Rossmann-fold superfamily protein
Gh_D01G1744	5.34	1.72	-1.62	0.0037864	up	AT5G64470	Plant protein of unknown function (DUF828)
Gh_D02G1793	922.52	380.23	-1.3	0.0037864	up	AT1G27440	Exostosin family protein
Gh_D12G1534	26.08	10.9	-1.3	0.00380062	up	AT2G02010	glutamate decarboxylase 4
Gh_A04G1477	27.22	9.14	-1.65	0.00386211	up	AT2G21110	Disease resistance-responsive (dirigent-like protein) family protein
Gh_A11G0294	17.25	6.9	-1.33	0.00387271	up	AT5G61340
Gh_A05G0888	72.91	35.33	-1.17	0.00387785	up	AT2G28410
Gh_A12G1513	17.28	7.14	-1.31	0.00389275	up	AT2G02990	ribonuclease 1
Gh_D06G1255	20.63	10.34	-1.04	0.0039578	up	AT1G80460	Actin-like ATPase superfamily protein
Gh_A05G0580	5.62	2.57	-1.12	0.00398608	up	AT5G12430	Heat shock protein DnaJ with tetratricopeptide repeat
Gh_A10G2066	28.62	148.06	2.32	0.00399923	down	AT1G07310	Calcium-dependent lipid-binding (CaLB domain) family protein
Gh_A07G1900	67.56	34.06	-1.13	0.00400005	up	AT3G54560	histone H2A 11
Gh_D13G0048	21.65	9.61	-1.21	0.00403376	up	AT3G61790	Protein with RING/U-box and TRAF-like domains
Gh_D13G2498	11.3	5.21	-1.18	0.00403376	up	AT3G03520	non-specific phospholipase C3
Gh_D12G2336	23.45	11.78	-1	0.00405256	up	AT5G41990	with no lysine (K) kinase 8
Gh_A12G1893	5.64	12.65	1.12	0.00406441	down	AT1G32640	Basic helix-loop-helix (bHLH) DNA-binding family protein
Gh_D05G0431	516.14	257.72	-1.06	0.00408042	up	AT5G11890
Gh_D02G0533	35.11	14.1	-1.45	0.00410488	up	AT4G15800	ralf-like 33
Gh_D08G2551	8.54	3.53	-1.29	0.00410488	up	AT2G19600	K+ efflux antiporter 4
Gh_D06G2276	36.78	10.65	-1.82	0.0041163	up	AT1G75780	tubulin beta-1 chain
Gh_A12G2428	452.69	239.34	-1.06	0.00415762	up	AT1G73620	Pathogenesis-related thaumatin superfamily protein
Gh_A12G2384	6.77	2.99	-1.29	0.00419707	up	AT5G62220	glycosyltransferase 18
Gh_D01G2287	11.12	4.88	-1.21	0.00424045	up	AT1G04170	eukaryotic translation initiation factor 2 gamma subunit
Gh_A03G0535	9.75	4.27	-1.23	0.00424495	up	AT5G51150	Mitochondrial import inner membrane translocase subunit Tim17/Tim22/Tim23 family protein
Gh_D09G2044	85.04	187.51	1.1	0.00434499	down	AT3G08860	PYRIMIDINE 4
Gh_A08G0528	52.49	26.56	-1.03	0.00435443	up	AT3G60260	ELMO/CED-12 family protein
Gh_D11G0596	45	22.79	-1.03	0.00440648	up	AT3G51520	diacylglycerol acyltransferase family
Gh_A10G1974	7.35	2.51	-1.63	0.00445624	up	AT3G55460	SC35-like splicing factor 30
Gh_D06G2160	5.34	1.24	-2.25	0.00446192	up	AT5G46060	Protein of unknown function, DUF599
Gh_D02G0986	10.03	3.69	-1.46	0.00448277	up	AT1G20270	2-oxoglutarate (2OG) and Fe(II)-dependent oxygenase superfamily protein
Gh_D07G1679	11.22	5.06	-1.23	0.00452392	up	AT5G35735	Auxin-responsive family protein
Gh_D12G0531	22.92	11.75	-1	0.00455516	up	AT5G37790	Protein kinase superfamily protein
Gh_D08G0304	68.67	29.39	-1.31	0.00458531	up	AT5G56230	prenylated RAB acceptor 1.G2
Gh_D05G0265	94.83	46.96	-1.12	0.00459264	up	AT5G56600	profilin 3
Gh_Sca035048G01	42.59	21.07	-1.16	0.00462238	up	ATMG00560	Nucleic acid-binding, OB-fold-like protein
Gh_A11G1444	4.39	10.8	1.3	0.0046845	down	AT1G06550	ATP-dependent caseinolytic (Clp) protease/crotonase family protein
Gh_D01G0907	173.31	396.16	1.17	0.0046845	down	AT5G42250	Zinc-binding alcohol dehydrogenase family protein
Gh_A09G0848	6.48	2.24	-1.55	0.0046845	up	AT2G29980	fatty acid desaturase 3
Gh_D10G1849	9.17	3.83	-1.29	0.0046845	up	AT3G56310	Melibiase family protein
Gh_D07G1264	6.27	2.25	-1.56	0.00469905	up	AT1G02640	beta-xylosidase 2
Gh_D04G0353	15.72	7.07	-1.18	0.00471616	up	AT4G17180	O-Glycosyl hydrolases family 17 protein
Gh_D06G1909	54.75	26.35	-1.07	0.00474442	up	AT5G09970	cytochrome P450, family 78, subfamily A, polypeptide 7
Gh_D05G3869	23.77	11.72	-1.08	0.0047585	up	AT1G07880	Protein kinase superfamily protein
Gh_D10G2619	32.83	16.28	-1.08	0.00478412	up	AT1G11190	bifunctional nuclease i
Gh_A10G2012	27.01	14.09	-1.08	0.00478412	up	AT4G38040	Exostosin family protein
Gh_D07G1786	10.63	1.93	-2.8	0.00479463	up	AT5G61090	Polynucleotidyl transferase, ribonuclease H-like superfamily protein
Gh_A08G0158	184.77	84.32	-1.14	0.00480753	up	AT4G29900	autoinhibited Ca(2+)-ATPase 10
Gh_A03G0660	6.75	2.3	-1.59	0.00485653	up	AT4G12690	Plant protein of unknown function (DUF868)
Gh_A13G0518	53.39	23.88	-1.19	0.00501498	up	AT5G23190	cytochrome P450, family 86, subfamily B, polypeptide 1
Gh_A01G1037	30.3	14.66	-1.1	0.00502304	up	AT5G64460	Phosphoglycerate mutase family protein
Gh_D12G0147	81.33	41.32	-1.01	0.00505535	up	AT5G65260	RNA-binding (RRM/RBD/RNP motifs) family protein
Gh_D02G1597	16.59	8.12	-1.04	0.00505875	up	AT3G26380	Melibiase family protein
Gh_D03G1843	51.62	26.41	-1.03	0.00505898	up	AT1G32050	SCAMP family protein
Gh_D12G2230	1.73	5.25	1.57	0.00507257	down	AT4G11820	hydroxymethylglutaryl-CoA synthase / HMG-CoA synthase / 3-hydroxy-3-methylglutaryl coenzyme A synthase
Gh_D05G3877	5.54	11.66	1.03	0.0051898	down	AT3G45650	nitrate excretion transporter1
Gh_A08G0384	18.41	9.14	-1.07	0.00524385	up	AT4G02500	UDP-xylosyltransferase 2
Gh_A11G1777	19.92	9.81	-1.1	0.00532142	up	AT4G36945	PLC-like phosphodiesterases superfamily protein
Gh_A01G0181	352.47	194.37	-1	0.00532558	up	AT4G14430	indole-3-butyric acid response 10
Gh_D12G2480	30.74	14.96	-1.08	0.00535454	up	AT5G07250	RHOMBOID-like protein 3
Gh_A05G2275	2.1	9.1	2.17	0.00536162	down	AT1G45063	copper ion binding;electron carriers
Gh_D01G1922	17.21	8.13	-1.15	0.00541238	up	AT3G57650	lysophosphatidyl acyltransferase 2
Gh_A09G2184	34.39	16.14	-1.11	0.00541238	up	AT5G63400	adenylate kinase 1
Gh_D01G1802	0.43	5.21	3.91	0.00553046	down	AT1G09812
Gh_A05G2289	71.26	36.41	-1.03	0.00554047	up	AT1G78140	S-adenosyl-L-methionine-dependent methyltransferases superfamily protein
Gh_D05G2120	7.85	3.9	-1.01	0.00557091	up	AT4G24610
Gh_A12G2262	199.9	104.95	-1.03	0.00557558	up	AT3G49260	IQ-domain 21
Gh_A11G2514	7.12	3.19	-1.17	0.00559285	up	AT4G26700	fimbrin 1
Gh_A01G1786	3.09	9.29	1.57	0.00561657	down	AT2G27770	Plant protein of unknown function (DUF868)
Gh_A08G0268	5.74	2.11	-1.47	0.005622	up	AT4G00090	Transducin/WD40 repeat-like superfamily protein
Gh_A12G1435	16.8	7.7	-1.15	0.00567872	up	AT2G37790	NAD(P)-linked oxidoreductase superfamily protein
Gh_D07G0786	59.5	23.96	-1.43	0.00572741	up	AT3G29780	ralf-like 27
Gh_A08G2453	30.29	14.93	-1.07	0.00573946	up	AT4G00730	Homeobox-leucine zipper family protein / lipid-binding START domain-containing protein
Gh_A05G0533	120.67	47.17	-1.62	0.00576151	up	AT5G10695
Gh_D06G0575	3.42	8.88	1.37	0.00576339	down	AT4G13400	2-oxoglutarate (2OG) and Fe(II)-dependent oxygenase superfamily protein
Gh_D04G0498	58.5	133.8	1.11	0.00576657	down	AT3G28050	nodulin MtN21 /EamA-like transporter family protein
Gh_D06G1421	26.02	8.08	-1.86	0.00580259	up	ATCG00340	Photosystem I, PsaA/PsaB protein
Gh_D04G0825	13.65	6.43	-1.24	0.00581051	up	AT4G30440	UDP-D-glucuronate 4-epimerase 1
Gh_A05G0168	73.08	35.06	-1.09	0.00587986	up	AT3G24550	proline extensin-like receptor kinase 1
Gh_A08G2052	11.43	25.37	1.12	0.00589532	down	AT1G79060
Gh_A08G1783	6.99	2.35	-1.61	0.0059041	up	AT3G45010	serine carboxypeptidase-like 48
Gh_A03G1102	272.87	126.15	-1.11	0.00593381	up	AT1G27920	microtubule-associated protein 65-8
Gh_D05G1097	13.03	6.35	-1.04	0.00593852	up	AT2G07050	cycloartenol synthase 1
Gh_D04G1621	6.09	22.71	1.79	0.00595357	down	AT2G16600	rotamase CYP 3
Gh_D11G1143	12.53	5.8	-1.24	0.00607181	up	AT2G16760	Calcium-dependent phosphotriesterase superfamily protein
Gh_D02G1576	6.9	1.88	-2.03	0.00608496	up	AT1G24480	S-adenosyl-L-methionine-dependent methyltransferases superfamily protein
Gh_D11G1420	11.17	25.1	1.16	0.00610595	down	AT1G06980
Gh_A06G0429	39.44	17.73	-1.16	0.00617003	up	AT2G13100	Major facilitator superfamily protein
Gh_D11G0164	23.8	12.3	-1.02	0.00620151	up	AT1G33260	Protein kinase superfamily protein
Gh_Sca006237G02	248.94	123.68	-1.05	0.00622146	up	AT5G03040	IQ-domain 2
Gh_D05G1544	20.93	43.18	1	0.00623745	down	AT5G66940	Dof-type zinc finger DNA-binding family protein
Gh_A11G2165	5.91	2.13	-1.52	0.00624229	up	AT5G18270	Arabidopsis NAC domain containing protein 87
Gh_D01G1572	265.67	166.14	-1.25	0.00624916	up
Gh_A08G1277	18.18	8.83	-1.06	0.00624967	up	AT3G63470	serine carboxypeptidase-like 40
Gh_D10G0148	7.85	28.72	1.79	0.00629447	down	AT1G11570	NTF2-like
Gh_D10G1056	28.25	11.97	-1.25	0.00634693	up	AT5G64030	S-adenosyl-L-methionine-dependent methyltransferases superfamily protein
Gh_D08G2257	1.19	5.93	2.45	0.00634906	down	AT3G03920	H/ACA ribonucleoprotein complex, subunit Gar1/Naf1 protein
Gh_A05G0127	15.93	8.02	-1.06	0.00635421	up	AT2G26640	3-ketoacyl-CoA synthase 11
Gh_D03G0876	2.64	6.73	1.31	0.00635702	down	AT1G74470	Pyridine nucleotide-disulphide oxidoreductase family protein
Gh_D04G0046	5.11	1.93	-1.47	0.00635702	up	AT3G26040	HXXXD-type acyl-transferase family protein
Gh_D06G0744	5.64	2.46	-1.19	0.00635702	up	AT5G57035	U-box domain-containing protein kinase family protein
Gh_D07G1949	27.78	12.57	-1.19	0.00641135	up	AT3G07680	emp24/gp25L/p24 family/GOLD family protein
Gh_D05G2223	5.04	1.69	-1.65	0.00641522	up	AT4G08290	nodulin MtN21 /EamA-like transporter family protein
Gh_A09G1349	9.89	4.3	-1.25	0.00641755	up	AT2G36710	Pectin lyase-like superfamily protein
Gh_A09G1602	18.59	8.57	-1.15	0.00643255	up	AT5G51830	pfkB-like carbohydrate kinase family protein
Gh_A01G0415	612.55	293.76	-1.08	0.00643255	up	AT3G15050	IQ-domain 10
Gh_A02G1382	28.59	64.07	1.14	0.00645145	down	AT4G39780	Integrase-type DNA-binding superfamily protein
Gh_A12G0546	7.45	21.47	1.43	0.00650941	down	AT4G38660	Pathogenesis-related thaumatin superfamily protein
Gh_A05G0881	36.15	17.23	-1.18	0.00650941	up
Gh_Sca007830G01	13.95	7.05	-1	0.00660413	up	AT4G00730	Homeobox-leucine zipper family protein / lipid-binding START domain-containing protein
Gh_D05G0878	8.46	18.87	1.1	0.0066501	down	AT2G29660	zinc finger (C2H2 type) family protein
Gh_D11G1048	13.4	5.33	-1.29	0.00666418	up	AT3G61870
Gh_A05G3925	1014.57	589.91	-1.29	0.00666418	up
Gh_D02G0378	74.53	24.64	-1.65	0.00669372	up	AT4G10250	HSP20-like chaperones superfamily protein
Gh_D07G0866	26.95	11.11	-1.42	0.00669372	up	AT2G04240	RING/U-box superfamily protein
Gh_A07G1871	248.31	110.39	-1.18	0.0067375	up	AT5G44030	cellulose synthase A4
Gh_A13G0924	9.02	4	-1.17	0.00676334	up	AT1G56340	calreticulin 1a
Gh_D11G3035	123.78	63.37	-1	0.00678343	up	AT5G17920	Cobalamin-independent synthase family protein
Gh_D07G1490	34.89	79.55	1.12	0.00679216	down	AT2G31200	actin depolymerizing factor 6
Gh_A01G1331	15.87	7.72	-1.1	0.0068257	up	AT1G67410	Exostosin family protein
Gh_A07G0232	156.71	80.28	-1.06	0.0068257	up
Gh_D13G2229	1.73	5.47	1.63	0.00692609	down	AT3G25590
Gh_A10G0557	9.07	3.73	-1.29	0.00701106	up	AT5G11730	Core-2/I-branching beta-1,6-N-acetylglucosaminyltransferase family protein
Gh_A06G1528	16.64	7.25	-1.25	0.00705816	up	AT5G56610	Phosphotyrosine protein phosphatases superfamily protein
Gh_A05G3346	6.6	3.06	-1.12	0.00707968	up	AT1G11300	protein serine/threonine kinases;protein kinases;ATP binding;sugar binding;kinases;carbohydrate binding
Gh_D02G0484	12.07	26.71	1.02	0.00708379	down	AT4G13510	ammonium transporter 1;1
Gh_D13G0459	7.88	3.02	-1.45	0.00710658	up	AT4G34320	Protein of unknown function (DUF677)
Gh_A11G2491	6.85	2.47	-1.54	0.00713597	up	AT1G09240	nicotianamine synthase 3
Gh_D09G2106	0.77	468.53	9.29	0.00721832	down	AT3G22640	cupin family protein
Gh_A05G1930	26.19	9.65	-1.55	0.00723311	up	AT4G08950	Phosphate-responsive 1 family protein
Gh_D11G3350	6.57	14.16	1.1	0.00730008	down	AT3G56590	hydroxyproline-rich glycoprotein family protein
Gh_A07G0116	44.38	22.08	-1.03	0.00732388	up	AT5G57000
Gh_D08G1346	272.05	137.82	-1.02	0.00740365	up	AT2G47115
Gh_A09G0085	11.2	5.42	-1.09	0.00743547	up	AT3G07250	nuclear transport factor 2 (NTF2) family protein / RNA recognition motif (RRM)-containing protein
Gh_A05G2865	8.67	19.7	1.16	0.00751041	down	AT2G43710	Plant stearoyl-acyl-carrier-protein desaturase family protein
Gh_D10G1037	26.39	11.63	-1.25	0.00753533	up	AT5G64620	cell wall / vacuolar inhibitor of fructosidase 2
Gh_A01G1754	19.55	9.49	-1.04	0.00753533	up	AT5G22400	Rho GTPase activating protein with PAK-box/P21-Rho-binding domain
Gh_D11G3281	1581.18	700.54	-1.29	0.00759985	up	AT5G03170	FASCICLIN-like arabinogalactan-protein 11
Gh_D02G0607	9.53	3.21	-1.65	0.00760933	up	AT3G12410	Polynucleotidyl transferase, ribonuclease H-like superfamily protein
Gh_A06G0019	1.88	6.03	1.6	0.00763985	down	AT5G42180	Peroxidase superfamily protein
Gh_D02G0507	5762.44	2146.83	-1.48	0.00763985	up	AT3G06390	Uncharacterised protein family (UPF0497)
Gh_D02G0215	7.77	3.43	-1.2	0.00766378	up	AT1G30760	FAD-binding Berberine family protein
Gh_A08G2562	11.7	4.07	-1.57	0.00777772	up	AT5G21070
Gh_D03G0777	8.48	3.75	-1.28	0.00788224	up	AT5G42090	Lung seven transmembrane receptor family protein
Gh_D07G0909	15.78	6.46	-1.41	0.00794183	up	AT5G41950	Tetratricopeptide repeat (TPR)-like superfamily protein
Gh_D13G0163	6.7	3.19	-1.13	0.00805203	up	AT3G55950	CRINKLY4 related 3
Gh_D01G1638	49.46	24.43	-1.08	0.00814226	up	AT2G16750	Protein kinase protein with adenine nucleotide alpha hydrolases-like domain
Gh_A13G1581	5.89	14.51	1.19	0.00842022	down	AT5G10750	Protein of unknown function (DUF1336)
Gh_A03G0293	2.56	7.86	1.63	0.00857883	down	AT3G45770	Polyketide synthase, enoylreductase family protein
Gh_A10G0826	31.93	68.31	1.04	0.00861473	down	AT4G33985	Protein of unknown function (DUF1685)
Gh_A08G1773	11	4.6	-1.3	0.00863148	up	AT2G28315	Nucleotide/sugar transporter family protein
Gh_D05G2030	8.19	3.97	-1.04	0.00863237	up	AT1G10130	endoplasmic reticulum-type calcium-transporting ATPase 3
Gh_A02G0694	31.13	14.01	-1.13	0.00863914	up	AT1G21460	Nodulin MtN3 family protein
Gh_D13G2157	0.38	11.18	5.21	0.00865687	down	AT1G52820	2-oxoglutarate (2OG) and Fe(II)-dependent oxygenase superfamily protein
Gh_Sca006070G01	38.84	18.87	-1.12	0.00866677	up	AT3G49870	ADP-ribosylation factor-like A1C
Gh_A03G0561	352.27	161.01	-1.22	0.00878758	up	AT5G50260	Cysteine proteinases superfamily protein
Gh_A11G2895	574	301.22	-1.04	0.00879659	up	AT5G03170	FASCICLIN-like arabinogalactan-protein 11
Gh_D13G1576	3.16	8.27	1.33	0.00879751	down	AT3G15030	TCP family transcription factor 4
Gh_A10G0454	17.73	8.17	-1.11	0.00879751	up	AT5G57330	Galactose mutarotase-like superfamily protein
Gh_D05G2046	9.28	4.41	-1.13	0.0088523	up	AT1G58440	FAD/NAD(P)-binding oxidoreductase family protein
Gh_A03G1152	6.4	14.72	1.12	0.00888408	down	AT1G24530	Transducin/WD40 repeat-like superfamily protein
Gh_D12G0940	8.94	3.67	-1.36	0.0089305	up	AT1G02040	C2H2-type zinc finger family protein
Gh_D02G0724	5.84	2.75	-1.07	0.00899128	up	AT3G19700	Leucine-rich repeat protein kinase family protein
Gh_A12G0901	23.69	10.99	-1.18	0.00901066	up	AT2G44610	Ras-related small GTP-binding family protein
Gh_D08G1146	132.42	67.98	-1.09	0.00902601	up	AT5G24655	response to low sulfur 4
Gh_D05G3564	9.09	31.78	1.65	0.00904106	down	AT3G20340
Gh_D09G1300	6.91	14.36	1.05	0.0090533	down	AT2G36190	cell wall invertase 4
Gh_A10G1331	25.17	76.84	1.41	0.00912031	down	AT5G59320	lipid transfer protein 3
Gh_A05G0939	8.97	3.92	-1.23	0.00912031	up	AT4G18640	Leucine-rich repeat protein kinase family protein
Gh_D02G1993	14.36	34.49	1.18	0.00919438	down	AT5G64080	Bifunctional inhibitor/lipid-transfer protein/seed storage 2S albumin superfamily protein
Gh_A11G0653	1.31	6.22	2.39	0.00925506	down	AT3G02100	UDP-Glycosyltransferase superfamily protein
Gh_A01G1949	17.42	34.82	1.03	0.00930029	down	AT2G38090	Duplicated homeodomain-like superfamily protein
Gh_A09G0360	179.42	87.47	-1.38	0.00932601	up	ATCG01130	Ycf1 protein
Gh_D10G0627	8.19	3.98	-1.06	0.00942461	up	AT3G16340	pleiotropic drug resistance 1
Gh_D10G2138	1.34	7.72	2.48	0.00944144	down
Gh_A06G0948	22.66	50.72	1.08	0.00946428	down	AT2G24580	FAD-dependent oxidoreductase family protein
Gh_D12G1635	8.85	4.04	-1.12	0.00949226	up	AT1G26810	galactosyltransferase1
Gh_D08G0982	354.03	171.61	-1.08	0.00952731	up	AT5G34940	glucuronidase 3
Gh_A10G0595	8	3.66	-1.19	0.00952884	up	AT3G16200
Gh_A10G0023	11.88	5.53	-1.13	0.00958409	up	AT1G51540	Galactose oxidase/kelch repeat superfamily protein
Gh_D11G1731	25.51	12.57	-1.06	0.00959024	up	AT3G51390	DHHC-type zinc finger family protein
Gh_D08G0509	1306.95	416.35	-1.68	0.0096518	up	AT5G44030	cellulose synthase A4
Gh_A02G1225	60.1	27.49	-1.22	0.00969552	up	AT5G10310
Gh_D08G0533	2.71	7.99	1.52	0.00971551	down	AT3G07565	Protein of unknown function (DUF3755)
Gh_D11G1701	9.81	4.73	-1.13	0.00971551	up	AT5G16220	Octicosapeptide/Phox/Bem1p family protein
Gh_D11G1718	15.85	8.18	-1.01	0.00972796	up	AT5G37310	Endomembrane protein 70 protein family
Gh_A07G1804	11.61	5.16	-1.23	0.00974936	up	AT4G13010	Oxidoreductase, zinc-binding dehydrogenase family protein
Gh_A05G0621	610.41	250.9	-1.31	0.00979834	up	AT2G28470	beta-galactosidase 8
Gh_D01G0663	13.88	6.89	-1.09	0.00979834	up	AT2G41640	Glycosyltransferase family 61 protein
Gh_D02G2385	17.27	8.87	-1.01	0.00979834	up	AT1G04910	O-fucosyltransferase family protein

## Sheet: L1D30 vs L2D30
Table S3-5. The differentially expressed genes (DEGs) of each pair-wise comparison of L1D30 vs L2D30
gene id	L1D30	L2D30	log2FC	FDR	up or down_regulated in L1	Arabidopsis ID	ArabDesc
Gh_A01G0871	2184.3	806.9	-1.4	1.93472e-307	up	AT1G20440	cold-regulated 47
Gh_A12G2108	402.92	145.93	-1.59	3.96016e-305	up	AT1G63830	PLAC8 family protein
Gh_D02G0114	171.06	354.07	1.05	2.92909e-301	down	AT2G43680	IQ-domain 14
Gh_A01G0875	78.97	22.32	-1.88	3.14467e-301	up	AT1G76140	Prolyl oligopeptidase family protein
Gh_A12G1049	248.65	94.26	-1.4	1.44543e-298	up	AT2G46770	NAC (No Apical Meristem) domain transcriptional regulator superfamily protein
Gh_D10G2153	242.81	75.04	-1.65	3.76476e-295	up	AT2G39420	alpha/beta-Hydrolases superfamily protein
Gh_A08G2570	165.95	79.57	-1.09	2.45558e-294	up	AT3G46850	Subtilase family protein
Gh_A02G0092	235.15	100.61	-1.2	3.58632e-294	up	AT2G43680	IQ-domain 14
Gh_A08G0237	196.64	65.1	-1.65	2.73881e-289	up	AT5G13490	ADP/ATP carrier 2
Gh_A03G1654	172.27	70.26	-1.29	1.04047e-287	up	AT4G34110	poly(A) binding protein 2
Gh_D11G0806	185.21	68.34	-1.5	5.41449e-282	up	AT5G19770	tubulin alpha-3
Gh_D07G1036	76.51	176.7	1.2	2.42803e-280	down	AT2G27950	Ring/U-Box superfamily protein
Gh_D05G0752	336.1	168.44	-1.02	2.08623e-279	up	AT2G28470	beta-galactosidase 8
Gh_D06G1339	151.4	57.76	-1.4	4.09367e-278	up	AT4G05020	NAD(P)H dehydrogenase B2
Gh_A06G1618	220.01	85.86	-1.42	1.74286e-274	up	AT1G11300	protein serine/threonine kinases;protein kinases;ATP binding;sugar binding;kinases;carbohydrate binding
Gh_D08G0018	136.64	65.2	-1.1	4.43706e-274	up	AT5G59100	Subtilisin-like serine endopeptidase family protein
Gh_D05G1663	47.26	167.38	1.78	8.29244e-274	down	AT1G05010	ethylene-forming enzyme
Gh_Sca004851G03	468.22	226.66	-1.14	1.58609e-273	up	AT2G28760	UDP-XYL synthase 6
Gh_D02G2070	132.86	51.35	-1.39	2.02143e-273	up	AT4G34110	poly(A) binding protein 2
Gh_D02G0381	2.84	87.03	5.01	3.0514e-272	down	AT2G48130	Bifunctional inhibitor/lipid-transfer protein/seed storage 2S albumin superfamily protein
Gh_A05G3694	40.08	106.51	1.37	7.17978e-271	down	AT4G39350	cellulose synthase A2
Gh_D08G1948	545.86	268.69	-1.03	5.24935e-269	up	AT5G23860	tubulin beta 8
Gh_A05G1211	169.27	28.48	-2.6	4.42322e-268	up	AT1G04750	vesicle-associated membrane protein 721
Gh_D10G0217	411.91	155.78	-1.42	2.704e-267	up	AT4G27450	Aluminium induced protein with YGL and LRDR motifs
Gh_A06G0716	36.73	95.78	1.36	5.91987e-267	down	AT3G43190	sucrose synthase 4
Gh_D10G0150	2318.79	1189.43	-1.01	2.3357e-265	up	AT3G09790	ubiquitin 8
Gh_A12G1772	910.8	216.86	-2.12	5.51189e-264	up	AT5G61750	RmlC-like cupins superfamily protein
Gh_A10G2066	102.14	249.25	1.35	4.18364e-263	down	AT1G07310	Calcium-dependent lipid-binding (CaLB domain) family protein
Gh_A01G0274	803.96	359.35	-1.19	2.04293e-259	up	AT1G17200	Uncharacterised protein family (UPF0497)
Gh_D05G3612	89.14	25.72	-1.91	6.29475e-258	up	AT4G26830	O-Glycosyl hydrolases family 17 protein
Gh_A06G0103	191.98	70.95	-1.54	4.03123e-256	up	AT1G19300	Nucleotide-diphospho-sugar transferases superfamily protein
Gh_A11G0650	141.19	54.02	-1.45	1.97196e-254	up	AT3G29360	UDP-glucose 6-dehydrogenase family protein
Gh_A03G2023	342.96	139.49	-1.33	1.44511e-251	up	AT1G63000	nucleotide-rhamnose synthase/epimerase-reductase
Gh_A13G1919	42.3	155.95	1.9	1.41868e-250	down	AT5G60490	FASCICLIN-like arabinogalactan-protein 12
Gh_D08G2142	300.68	125.32	-1.34	3.16851e-250	up	AT5G58590	RAN binding protein 1
Gh_A05G0534	520.48	256.98	-1.06	8.05115e-250	up	AT2G24540	Galactose oxidase/kelch repeat superfamily protein
Gh_D01G0420	492.1	228.53	-1.08	1.02908e-247	up	AT3G15050	IQ-domain 10
Gh_D11G3026	363.4	168.18	-1.18	2.02951e-247	up	AT1G54460	TPX2 (targeting protein for Xklp2) protein family
Gh_A03G1351	146.66	302.2	1.01	9.78927e-246	down	AT5G13400	Major facilitator superfamily protein
Gh_A11G2095	180.99	70.58	-1.44	1.78762e-245	up	AT5G19770	tubulin alpha-3
Gh_A11G3275	228.94	101.77	-1.2	1.09428e-243	up	AT1G56720	Protein kinase superfamily protein
Gh_D10G0434	564.95	220.38	-1.37	1.16803e-243	up	AT4G05320	polyubiquitin 10
Gh_A13G1098	112.88	45.87	-1.33	4.75105e-243	up	AT5G56010	heat shock protein 81-3
Gh_A10G0610	284.71	144.39	-1.03	5.96007e-243	up	AT5G49720	glycosyl hydrolase 9A1
Gh_D02G2178	413.92	205.58	-1.08	3.83298e-240	up	AT4G39090	Papain family cysteine protease
Gh_A01G2016	302.06	154.21	-1.04	4.77425e-235	up	AT5G64050	glutamate tRNA synthetase
Gh_A02G1038	661.69	308.17	-1.16	3.49971e-234	up	AT1G64065	Late embryogenesis abundant (LEA) hydroxyproline-rich glycoprotein family
Gh_D05G0897	361.28	177.16	-1.06	3.70006e-233	up	AT5G23860	tubulin beta 8
Gh_D09G0197	38.8	127.4	1.67	1.20342e-229	down	AT3G47950	H(+)-ATPase 4
Gh_D02G0905	44.7	1.09	-5.47	1.96356e-228	up	AT1G45688
Gh_D06G1737	14.67	50.37	1.79	6.69962e-228	down	AT3G51950	Zinc finger (CCCH-type) family protein / RNA recognition motif (RRM)-containing protein
Gh_A05G3802	476.73	217.2	-1.12	1.08299e-226	up	AT1G75780	tubulin beta-1 chain
Gh_A06G0255	46.96	107.18	1.15	2.8502e-225	down	AT4G24480	Protein kinase superfamily protein
Gh_D04G0765	524.69	265.61	-1.04	3.42272e-225	up	AT3G04120	glyceraldehyde-3-phosphate dehydrogenase C subunit 1
Gh_A05G1963	26.6	4.11	-2.69	1.22656e-223	up	AT1G78060	Glycosyl hydrolase family protein
Gh_A10G1150	99.16	44.86	-1.22	2.60221e-223	up	AT3G23750	Leucine-rich repeat protein kinase family protein
Gh_D09G1490	530.23	231.56	-1.24	2.71333e-222	up	AT3G53620	pyrophosphorylase 4
Gh_D04G0931	207.39	88.51	-1.26	1.08495e-221	up	ATMG01360	cytochrome oxidase
Gh_A09G0972	588.48	209.59	-1.5	1.59005e-219	up	AT2G41100	Calcium-binding EF hand family protein
Gh_D01G0093	23.42	90.55	1.84	2.15364e-219	down	AT1G47530	MATE efflux family protein
Gh_A05G1952	349.66	162.7	-1.14	2.16575e-219	up	AT1G35720	annexin 1
Gh_A09G1374	153.59	66.67	-1.29	1.84038e-218	up	AT5G03380	Heavy metal transport/detoxification superfamily protein
Gh_A05G3473	23.98	1.32	-4.25	5.21378e-217	up	AT1G50480	10-formyltetrahydrofolate synthetase
Gh_D01G1177	22.59	65.56	1.5	2.81959e-216	down	AT3G57520	seed imbibition 2
Gh_D05G2554	11.23	28.4	1.3	1.58258e-214	down	AT1G36160	acetyl-CoA carboxylase 1
Gh_A13G0998	91.59	31.21	-1.53	1.4177e-212	up	AT1G72160	Sec14p-like phosphatidylinositol transfer family protein
Gh_D09G0913	623.58	269.15	-1.21	2.05801e-212	up	AT2G27740	Family of unknown function (DUF662)
Gh_A01G1163	252.14	104.22	-1.32	8.80242e-210	up	AT1G09610	Protein of unknown function (DUF579)
Gh_A05G2099	0.02	15.82	9.81	1.08926e-206	down	AT5G48100	Laccase/Diphenol oxidase family protein
Gh_D09G0001	255.57	127.46	-1.06	1.11616e-206	up	AT5G13930	Chalcone and stilbene synthase family protein
Gh_A05G1404	136.71	48.66	-1.54	3.27781e-206	up	AT1G61260	Protein of unknown function (DUF761)
Gh_A09G1413	130.27	25.91	-2.29	5.1418e-204	up	AT3G09790	ubiquitin 8
Gh_A05G3436	43.01	112.2	1.37	1.25598e-202	down	AT4G39490	cytochrome P450, family 96, subfamily A, polypeptide 10
Gh_D03G1491	289.76	119.1	-1.32	6.93362e-201	up	AT1G63000	nucleotide-rhamnose synthase/epimerase-reductase
Gh_A07G1436	13.24	36.86	1.4	7.17333e-199	down	AT1G04120	multidrug resistance-associated protein 5
Gh_D02G0438	471.02	243.74	-1.01	1.91368e-197	up	AT5G43330	Lactate/malate dehydrogenase family protein
Gh_D05G0925	1.61	16.77	3.43	8.71631e-197	down	AT2G29040	Exostosin family protein
Gh_A08G0352	784.05	365.07	-1.1	2.35094e-196	up	AT5G14670	ADP-ribosylation factor A1B
Gh_D02G0733	92.07	25.72	-1.87	5.68428e-196	up	AT1G77120	alcohol dehydrogenase 1
Gh_A01G0555	9.8	47.21	2.23	2.25093e-195	down	AT5G23960	terpene synthase 21
Gh_D06G0233	37.92	0	0	2.29667e-195	up
Gh_A02G0495	85.77	21.97	-1.95	4.29543e-194	up	AT3G05640	Protein phosphatase 2C family protein
Gh_Sca005787G06	239.01	59.87	-2.13	1.87412e-193	up	ATCG00020	photosystem II reaction center protein A
Gh_A09G2529	46.57	285.49	2.59	1.71015e-192	down
Gh_A06G2107	243.85	120.84	-1.04	1.92376e-192	up	AT1G16860	Ubiquitin-specific protease family C19-related protein
Gh_A11G2663	172	76.78	-1.24	4.59859e-192	up	AT1G54460	TPX2 (targeting protein for Xklp2) protein family
Gh_D09G0358	79.19	214.64	1.34	1.7682e-190	down	AT2G47140	NAD(P)-binding Rossmann-fold superfamily protein
Gh_A12G1196	0.88	9.82	3.4	6.98401e-190	down	AT3G62700	multidrug resistance-associated protein 10
Gh_A11G1664	43.62	19.09	-1.25	5.72825e-189	up	ATCG00170	DNA-directed RNA polymerase family protein
Gh_A03G1516	22.71	3.73	-2.63	1.85461e-188	up	AT5G64570	beta-D-xylosidase 4
Gh_D07G1077	22.71	1.73	-3.72	2.5607e-188	up	AT1G02205	Fatty acid hydroxylase superfamily
Gh_A05G1661	102.45	47.37	-1.16	9.517e-188	up	AT1G19430	S-adenosyl-L-methionine-dependent methyltransferases superfamily protein
Gh_A11G1648	792.65	398.63	-1.03	2.87448e-185	up	AT4G36220	ferulic acid 5-hydroxylase 1
Gh_A09G0889	554.21	246.56	-1.17	1.43854e-184	up	AT2G27740	Family of unknown function (DUF662)
Gh_D08G0450	781.63	373.61	-1.05	2.17119e-184	up	AT5G14670	ADP-ribosylation factor A1B
Gh_A11G2726	284.08	109.29	-1.3	2.80418e-184	up	AT3G13540	myb domain protein 5
Gh_A03G1635	7.32	44.49	2.52	1.83075e-183	down	AT4G15480	UDP-Glycosyltransferase superfamily protein
Gh_D08G2707	15.31	44.42	1.5	2.8373e-182	down	AT2G27040	Argonaute family protein
Gh_D08G2496	305.31	129.64	-1.31	1.04528e-181	up	AT5G55190	RAN GTPase 3
Gh_A03G0193	245.35	121.48	-1.05	2.20034e-181	up	AT2G30360	SOS3-interacting protein 4
Gh_A10G0233	34.15	79.89	1.19	6.67867e-181	down	AT1G61040	plus-3 domain-containing protein
Gh_D05G1813	4.88	31.59	2.65	4.15377e-180	down	AT1G75450	cytokinin oxidase 5
Gh_A04G0975	152.1	54.02	-1.52	3.47316e-178	up	AT5G64250	Aldolase-type TIM barrel family protein
Gh_D05G0686	0.32	15.94	5.77	4.37479e-177	down	AT4G12320	cytochrome P450, family 706, subfamily A, polypeptide 6
Gh_A05G1930	52.28	5.7	-3.25	5.59145e-177	up	AT4G08950	Phosphate-responsive 1 family protein
Gh_A03G0620	227.77	75.43	-1.61	6.78938e-177	up	AT2G39640	glycosyl hydrolase family 17 protein
Gh_D03G0321	18.68	51.38	1.39	5.29723e-175	down	AT4G37900	Protein of unknown function (duplicated DUF1399)
Gh_A02G1598	123.9	59.56	-1.08	6.51539e-175	up	AT4G36520	Chaperone DnaJ-domain superfamily protein
Gh_D05G0957	26.82	64.46	1.25	6.55468e-175	down	AT2G27040	Argonaute family protein
Gh_D08G0115	484	210.15	-1.2	6.70148e-175	up	AT2G41100	Calcium-binding EF hand family protein
Gh_A12G0495	43.97	4.29	-3.47	4.98021e-173	up	AT1G67100	LOB domain-containing protein 40
Gh_D12G2714	61.72	157.38	1.36	3.37541e-172	down	AT5G54160	O-methyltransferase 1
Gh_D02G0729	287.39	58.63	-2.26	4.10853e-172	up
Gh_D05G1052	173.67	79.47	-1.14	5.85676e-172	up	AT5G23860	tubulin beta 8
Gh_A07G2348	4.62	28.98	2.63	3.50785e-171	down	AT2G26330	Leucine-rich receptor-like protein kinase family protein
Gh_A02G0698	9.4	30.32	1.73	3.60475e-171	down	AT1G43850	SEUSS transcriptional co-regulator
Gh_D12G1859	129.91	43.51	-1.63	1.30767e-168	up	AT1G24480	S-adenosyl-L-methionine-dependent methyltransferases superfamily protein
Gh_D10G0364	15.9	46.41	1.56	2.37927e-168	down	AT1G29370	Kinase-related protein of unknown function (DUF1296)
Gh_A09G1336	39.6	7.19	-2.45	1.28442e-167	up	AT3G10040	sequence-specific DNA binding transcription factors
Gh_A11G3240	252.56	123.91	-1.04	1.62625e-167	up	AT5G09810	actin 7
Gh_D08G0326	169.67	54.22	-1.7	1.8226e-167	up	AT5G13490	ADP/ATP carrier 2
Gh_D05G3328	235.91	111.71	-1.1	6.473e-165	up	AT1G53240	Lactate/malate dehydrogenase family protein
Gh_A06G1090	80.76	31.86	-1.35	6.93543e-165	up	AT4G05020	NAD(P)H dehydrogenase B2
Gh_A07G2273	8.96	84.77	3.39	8.30512e-165	down	AT3G22142	Bifunctional inhibitor/lipid-transfer protein/seed storage 2S albumin superfamily protein
Gh_D10G0787	515.89	132.17	-2.01	7.45164e-162	up	AT3G17210	heat stable protein 1
Gh_A09G1221	268.54	124.27	-1.16	7.2929e-161	up	AT1G15670	Galactose oxidase/kelch repeat superfamily protein
Gh_D03G1838	255.1	127.29	-1.05	1.43211e-160	up	AT4G19110	Protein kinase superfamily protein
Gh_A02G0070	0.62	8.88	3.88	9.63186e-160	down	AT3G25500	formin homology 1
Gh_D09G0284	30.55	165.57	2.33	1.40512e-159	down	AT3G01570	Oleosin family protein
Gh_D04G0070	210.62	103.32	-1.02	3.96639e-159	up	AT5G17050	UDP-glucosyl transferase 78D2
Gh_A02G1575	7.71	31.87	2.01	1.57154e-158	down	AT5G66770	GRAS family transcription factor
Gh_A04G0412	1626.24	436.99	-1.84	2.3135e-158	up	AT1G53680	glutathione S-transferase TAU 28
Gh_A06G1393	10.55	35.21	1.75	2.37197e-158	down	AT3G51950	Zinc finger (CCCH-type) family protein / RNA recognition motif (RRM)-containing protein
Gh_D11G0634	220.32	87.27	-1.39	4.93155e-158	up	AT3G22110	20S proteasome alpha subunit C1
Gh_A12G2345	76.34	13.32	-2.56	4.99121e-158	up	AT5G07250	RHOMBOID-like protein 3
Gh_A12G1414	55.44	16.82	-1.76	3.37258e-157	up	AT2G02010	glutamate decarboxylase 4
Gh_A11G0132	385.32	93.2	-2.25	1.88063e-156	up	AT4G27740	Yippee family putative zinc-binding protein
Gh_A06G0445	339.51	171.01	-1.04	3.70116e-156	up	AT5G34940	glucuronidase 3
Gh_A03G1124	117.24	40.18	-1.57	8.50673e-156	up	AT1G13440	glyceraldehyde-3-phosphate dehydrogenase C2
Gh_D12G1534	79.31	30.36	-1.43	1.05842e-155	up	AT2G02010	glutamate decarboxylase 4
Gh_D11G2023	140.4	44.78	-1.63	5.61208e-155	up	AT5G67500	voltage dependent anion channel 2
Gh_A04G1089	33.13	1.25	-4.79	2.33345e-154	up	AT5G09650	pyrophosphorylase 6
Gh_D03G1388	197.93	99.11	-1.03	7.28501e-154	up	AT2G30360	SOS3-interacting protein 4
Gh_A09G0316	253.9	91.7	-1.54	1.20886e-153	up	AT5G40690
Gh_D12G0503	61.61	6.58	-3.32	3.85675e-153	up	AT3G02550	LOB domain-containing protein 41
Gh_D05G0020	512.56	220.66	-1.26	1.03658e-152	up	AT2G06925	Phospholipase A2 family protein
Gh_D10G1404	6.52	25.34	1.91	1.4392e-152	down	AT2G32800	protein kinase family protein
Gh_D05G3502	370.04	171.57	-1.1	3.25483e-152	up	AT4G27270	Quinone reductase family protein
Gh_A02G0581	167.6	84.96	-1.03	1.22848e-151	up	AT5G18500	Protein kinase superfamily protein
Gh_A07G1805	168.08	73.35	-1.26	6.96436e-151	up	AT4G13010	Oxidoreductase, zinc-binding dehydrogenase family protein
Gh_A10G0238	380.87	191.62	-1.02	2.25115e-150	up	AT4G27450	Aluminium induced protein with YGL and LRDR motifs
Gh_A12G2400	136.18	54.28	-1.33	4.84735e-150	up	AT5G51550	EXORDIUM like 3
Gh_A03G0164	40.07	9.77	-2.09	4.99271e-150	up	AT5G52640	heat shock protein 90.1
Gh_D12G0040	26.41	53.63	1.01	9.84113e-150	down	AT3G22380	time for coffee
Gh_A08G2124	308.94	150.07	-1.14	2.3834e-149	up	AT5G55190	RAN GTPase 3
Gh_D01G1966	30.32	68.96	1.19	2.63087e-149	down	AT2G35940	BEL1-like homeodomain 1
Gh_A06G2052	115.49	44.96	-1.47	3.85958e-149	up	AT5G45910	GDSL-like Lipase/Acylhydrolase superfamily protein
Gh_D09G1964	182.19	78.15	-1.33	7.39495e-149	up	AT4G13940	S-adenosyl-L-homocysteine hydrolase
Gh_A12G1847	18.68	66.51	1.84	9.53277e-149	down	AT4G19110	Protein kinase superfamily protein
Gh_D05G1355	32.17	7.93	-2.05	1.00217e-148	up	AT3G14300	pectinesterase family protein
Gh_A10G1985	25.87	1.75	-4.04	1.25617e-148	up	AT2G39710	Eukaryotic aspartyl protease family protein
Gh_D05G2353	0.13	13.86	7.05	2.32654e-147	down	AT5G48100	Laccase/Diphenol oxidase family protein
Gh_A07G2353	11.46	30.52	1.42	3.56442e-147	down	AT1G19220	auxin response factor 19
Gh_D01G0553	6.77	64.22	3.28	5.96241e-146	down	AT4G27270	Quinone reductase family protein
Gh_D07G0823	3.35	21.48	2.76	3.61083e-145	down	AT3G22142	Bifunctional inhibitor/lipid-transfer protein/seed storage 2S albumin superfamily protein
Gh_D11G2400	106.71	50.49	-1.07	1.06899e-144	up	AT5G20950	Glycosyl hydrolase family protein
Gh_D13G2437	212.76	77.36	-1.5	1.58545e-144	up	AT5G58590	RAN binding protein 1
Gh_A08G2390	143.52	68.27	-1.08	5.73774e-144	up	AT5G23860	tubulin beta 8
Gh_D03G0294	45.1	5.61	-3.04	1.21677e-143	up	AT5G65730	xyloglucan endotransglucosylase/hydrolase 6
Gh_D05G2936	79.75	39.47	-1.04	3.92534e-143	up	AT1G14040	EXS (ERD1/XPR1/SYG1) family protein
Gh_A09G0691	23.54	2.68	-3.17	1.75561e-142	up	AT3G15390	silencing defective 5
Gh_A05G1352	601.74	268.7	-1.28	1.85817e-140	up	AT1G28330	dormancy-associated protein-like 1
Gh_D10G1036	22.62	58.81	1.32	3.3884e-140	down	AT3G18660	plant glycogenin-like starch initiation protein 1
Gh_A06G0021	373.15	151.57	-1.34	6.20402e-140	up	AT5G42190	E3 ubiquitin ligase SCF complex subunit SKP1/ASK1 family protein
Gh_D08G1765	211.79	109.55	-1	2.03217e-138	up	AT4G33950	Protein kinase superfamily protein
Gh_D02G0215	1.26	17.28	3.84	3.60029e-138	down	AT1G30760	FAD-binding Berberine family protein
Gh_D12G0677	100.86	35.72	-1.53	7.04575e-138	up	AT5G67210	Protein of unknown function (DUF579)
Gh_A12G2179	93.44	29.48	-1.65	2.72784e-137	up	AT2G46770	NAC (No Apical Meristem) domain transcriptional regulator superfamily protein
Gh_A05G0508	17.85	0.77	-4.59	3.13756e-137	up	AT5G10770	Eukaryotic aspartyl protease family protein
Gh_D01G2294	58.15	21.67	-1.51	3.25793e-137	up	AT5G49460	ATP citrate lyase subunit B 2
Gh_D09G0702	18.84	2.45	-3	3.58948e-137	up	AT3G15390	silencing defective 5
Gh_D02G0071	22.32	50.78	1.26	1.71587e-136	down	AT2G38410	ENTH/VHS/GAT family protein
Gh_A08G1752	17.97	44.08	1.26	1.9955e-136	down	AT2G27040	Argonaute family protein
Gh_D02G0169	488.02	1187.61	1.58	5.33623e-136	down
Gh_A03G1810	60.53	4.53	-3.92	1.25476e-135	up	AT5G66140	proteasome alpha subunit D2
Gh_D06G0307	128.03	45.64	-1.56	3.4928e-135	up	AT1G34760	general regulatory factor 11
Gh_A13G0288	81.68	172.44	1.02	1.21421e-134	down	AT4G39090	Papain family cysteine protease
Gh_D12G2377	185.24	48.43	-2.03	1.26101e-134	up	AT1G63310
Gh_D05G3049	27.4	75.36	1.43	1.5281e-134	down	AT4G13710	Pectin lyase-like superfamily protein
Gh_D10G1040	80.75	169.87	1.06	1.10005e-133	down	AT5G23530	carboxyesterase 18
Gh_A03G0694	234.27	119.53	-1.03	1.30047e-133	up	AT1G20010	tubulin beta-5 chain
Gh_D09G1612	15.78	33.7	1.07	1.30047e-133	down	AT3G48050	BAH domain ;TFIIS helical bundle-like domain
Gh_A13G1064	18.44	59.04	1.7	1.45351e-133	down	AT1G79340	metacaspase 4
Gh_D01G0018	124.45	27.97	-2.25	2.64974e-133	up	AT4G35100	plasma membrane intrinsic protein 3
Gh_A12G0094	153.21	74.96	-1.09	8.09234e-133	up	AT2G17390	ankyrin repeat-containing 2B
Gh_D12G0199	30.25	8.29	-2	8.50721e-133	up	AT4G34200	D-3-phosphoglycerate dehydrogenase
Gh_D04G1610	34.98	13.04	-1.46	1.45503e-132	up	AT1G71220	UDP-glucose:glycoprotein glucosyltransferases;transferases, transferring hexosyl groups;transferases, transferring glycosyl groups
Gh_D04G0865	131.47	55.63	-1.23	1.90051e-132	up	AT2G37620	actin 1
Gh_A13G0239	4.58	24.53	2.4	1.01725e-131	down	AT3G19820	cell elongation protein / DWARF1 / DIMINUTO (DIM)
Gh_D01G2143	1323.17	614.56	-1.13	2.40262e-131	up	AT5G59880	actin depolymerizing factor 3
Gh_A06G0187	158.09	57.5	-1.52	3.72411e-131	up	AT3G53010	Domain of unknown function (DUF303)
Gh_A01G0543	208.63	68.76	-1.6	5.78296e-131	up	AT4G27270	Quinone reductase family protein
Gh_A05G3893	398.46	151.79	-1.35	8.95578e-131	up	AT2G41100	Calcium-binding EF hand family protein
Gh_A03G1429	0.3	11.38	5.41	9.93788e-130	down	AT5G54510	Auxin-responsive GH3 family protein
Gh_D05G2141	248.05	123.85	-1.03	7.2415e-129	up	AT1G72220	RING/U-box superfamily protein
Gh_A03G2005	91.8	198.85	1.1	2.24399e-128	down	AT1G62990	KNOTTED-like homeobox of Arabidopsis thaliana 7
Gh_A12G1973	5.44	14.01	1.36	3.18805e-128	down	AT4G17330	G2484-1 protein
Gh_A05G1092	34.38	84.27	1.34	5.05004e-128	down	AT3G16500	phytochrome-associated protein 1
Gh_D05G0084	26.82	56.66	1.02	6.71794e-128	down	AT4G32410	cellulose synthase 1
Gh_A11G0689	74.13	26.98	-1.52	1.18465e-126	up	AT5G19770	tubulin alpha-3
Gh_A07G0378	127.84	43.75	-1.53	1.74276e-126	up	AT5G51190	Integrase-type DNA-binding superfamily protein
Gh_A06G1796	3	20.63	2.72	4.83258e-126	down
Gh_A05G0827	65	17.35	-1.96	6.05122e-126	up	AT2G28760	UDP-XYL synthase 6
Gh_A10G0470	2.2	15.21	2.78	9.53027e-126	down	AT3G14240	Subtilase family protein
Gh_A01G2114	4.07	22.75	2.48	1.24119e-125	down	AT2G02080	indeterminate(ID)-domain 4
Gh_A01G1913	1569.63	654.67	-1.54	1.36226e-125	up	AT3G09390	metallothionein 2A
Gh_A07G2288	140.45	69.24	-1.09	3.70768e-125	up	AT2G19810	CCCH-type zinc finger family protein
Gh_A08G1780	53.31	13.62	-1.96	6.179e-125	up	AT5G60800	Heavy metal transport/detoxification superfamily protein
Gh_A09G2068	98.91	244.18	1.36	9.69981e-125	down
Gh_A05G1117	10.87	33.16	1.63	1.28412e-124	down	AT3G50700	indeterminate(ID)-domain 2
Gh_D07G1299	22.3	56.36	1.35	2.25693e-124	down	AT4G01720	WRKY family transcription factor
Gh_A13G1648	46.38	4.83	-3.28	2.56992e-124	up	AT2G37410	translocase inner membrane subunit 17-2
Gh_Sca102810G01	137.26	12.69	-3.45	7.92166e-124	up	AT5G57685	glutamine dumper 3
Gh_A05G1005	25.39	64.55	1.33	7.02838e-123	down	AT5G48930	hydroxycinnamoyl-CoA shikimate/quinate hydroxycinnamoyl transferase
Gh_D07G0316	84.71	27.99	-1.62	1.35035e-122	up	AT5G10930	CBL-interacting protein kinase 5
Gh_A01G1576	168.97	46.84	-1.93	2.56262e-122	up	AT4G08570	Heavy metal transport/detoxification superfamily protein
Gh_D07G0105	205.01	99.46	-1.05	3.10772e-122	up	AT4G29520
Gh_D09G1149	76.21	36.05	-1.13	8.86821e-122	up	AT2G41770	Protein of unknown function (DUF288)
Gh_D07G0441	139.37	50.08	-1.44	1.48685e-121	up	AT5G51190	Integrase-type DNA-binding superfamily protein
Gh_D08G1197	114.49	33.05	-1.74	2.40429e-121	up	AT5G42050	DCD (Development and Cell Death) domain protein
Gh_D05G0768	359.19	133.67	-1.39	2.6941e-121	up	AT2G41100	Calcium-binding EF hand family protein
Gh_A05G2633	199.1	92.51	-1.16	3.30129e-121	up	AT3G01280	voltage dependent anion channel 1
Gh_A09G2501	8.9	33	1.89	1.82684e-120	down	AT5G51750	subtilase 1.3
Gh_A10G1987	17.83	56.19	1.58	2.0549e-120	down	AT3G11430	glycerol-3-phosphate acyltransferase 5
Gh_A11G1580	6.65	16.67	1.33	2.46594e-120	down	AT4G35800	RNA polymerase II large subunit
Gh_D06G2179	85.75	33.82	-1.34	2.75621e-120	up	AT2G20760	Clathrin light chain protein
Gh_D11G1778	4.98	11.27	1.13	5.48248e-120	down	AT2G17930	Phosphatidylinositol 3- and 4-kinase family protein with FAT domain
Gh_D02G0286	88.88	39.07	-1.18	6.58377e-120	up	AT3G14640	cytochrome P450, family 72, subfamily A, polypeptide 10
Gh_A06G1669	208.79	68.34	-1.63	9.77596e-119	up	AT2G19730	Ribosomal L28e protein family
Gh_D08G1341	267.06	111.39	-1.27	2.52051e-118	up	AT5G14670	ADP-ribosylation factor A1B
Gh_D13G2512	324.76	93.84	-1.9	3.87822e-118	up	AT1G19910	ATPase, F0/V0 complex, subunit C protein
Gh_A11G1346	8.78	100.4	3.51	4.14516e-118	down	AT3G07570	Cytochrome b561/ferric reductase transmembrane with DOMON related domain
Gh_D11G2749	122.98	51.69	-1.31	5.85012e-118	up	AT3G05520	Subunits of heterodimeric actin filament capping protein Capz superfamily
Gh_D12G2152	4.96	12	1.25	2.1254e-117	down	AT4G17330	G2484-1 protein
Gh_D07G1737	4.17	26.56	2.64	2.37119e-117	down	AT2G17500	Auxin efflux carrier family protein
Gh_D10G0500	200.48	96.45	-1.03	3.58975e-117	up	AT1G72370	40s ribosomal protein SA
Gh_A07G1464	96.55	36.77	-1.36	6.94189e-117	up	AT5G48850	Tetratricopeptide repeat (TPR)-like superfamily protein
Gh_D06G0818	4.52	14.69	1.71	7.15087e-117	down	AT1G19220	auxin response factor 19
Gh_D07G1841	10.95	1.4	-3.06	2.20046e-116	up	AT3G51550	Malectin/receptor-like protein kinase family protein
Gh_D07G0869	56.37	22.93	-1.35	2.28158e-116	up	AT4G12650	Endomembrane protein 70 protein family
Gh_D05G1110	34.53	108.08	1.57	2.56054e-116	down	AT1G78990	HXXXD-type acyl-transferase family protein
Gh_A07G2011	91.02	36.51	-1.39	5.09406e-116	up	AT1G23800	aldehyde dehydrogenase 2B7
Gh_D04G0254	114.31	49.37	-1.26	6.22973e-116	up	AT5G09810	actin 7
Gh_D05G1475	200.29	97.01	-1.13	6.30988e-116	up	AT1G26480	general regulatory factor 12
Gh_D07G0871	2.8	29.69	3.36	6.79351e-116	down	AT3G25530	glyoxylate reductase 1
Gh_A04G0202	254.46	113.53	-1.17	7.53778e-116	up	AT4G27270	Quinone reductase family protein
Gh_A13G1247	28.16	72.25	1.51	1.10853e-115	down	AT5G53870	early nodulin-like protein 1
Gh_A02G0270	13.95	0.17	-6.7	1.42824e-115	up	AT2G33170	Leucine-rich repeat receptor-like protein kinase family protein
Gh_D03G0340	98.96	48.94	-1.08	1.78055e-115	up	AT5G65470	O-fucosyltransferase family protein
Gh_A05G2452	32.72	2.68	-3.72	2.05702e-115	up	AT3G59380	farnesyltransferase A
Gh_A09G2316	183.6	98.16	-1.02	4.41325e-115	up	AT3G59480	pfkB-like carbohydrate kinase family protein
Gh_A07G0371	5.11	0.06	-6.38	1.48241e-114	up	AT4G25160	U-box domain-containing protein kinase family protein
Gh_A07G0633	109.02	42.6	-1.43	1.81033e-114	up	AT5G61340
Gh_D11G1737	8.16	18.95	1.21	3.25378e-114	down	AT4G35800	RNA polymerase II large subunit
Gh_A05G1089	1.03	11.22	3.41	1.37996e-113	down	AT1G59870	ABC-2 and Plant PDR ABC-type transporter family protein
Gh_D05G0478	7.61	22.95	1.55	2.33155e-112	down	AT5G44700	Leucine-rich repeat transmembrane protein kinase
Gh_A02G1417	2.71	11.4	2.05	2.44784e-112	down	AT3G49670	Leucine-rich receptor-like protein kinase family protein
Gh_A06G0084	52.48	104.12	1.04	4.01237e-112	down	AT5G42710
Gh_D05G1190	562.97	272.49	-1.11	2.10107e-111	up	AT3G15630
Gh_D13G2513	18.02	46.2	1.25	3.36999e-111	down	AT4G34710	arginine decarboxylase 2
Gh_D01G0510	483.92	241.42	-1.02	5.28972e-111	up	AT4G27435	Protein of unknown function (DUF1218)
Gh_A10G1937	138.79	69.95	-1.09	7.86416e-111	up	AT2G28760	UDP-XYL synthase 6
Gh_A05G3537	72.5	27.73	-1.38	1.09762e-110	up	AT5G17050	UDP-glucosyl transferase 78D2
Gh_D08G0875	35.78	86.02	1.19	1.10168e-110	down	AT3G13050	Major facilitator superfamily protein
Gh_D12G2628	9.66	21.78	1.16	1.3531e-110	down	AT3G48050	BAH domain ;TFIIS helical bundle-like domain
Gh_A08G1062	166.06	55.23	-1.6	1.83577e-110	up	AT5G14670	ADP-ribosylation factor A1B
Gh_D11G3477	70.94	1.75	-5.41	5.58087e-110	up	AT3G14430
Gh_D07G0701	258.73	103.83	-1.39	7.54513e-110	up	AT1G13950	eukaryotic elongation factor 5A-1
Gh_D10G0954	242.26	95.73	-1.46	1.57918e-109	up	AT3G49910	Translation protein SH3-like family protein
Gh_D08G0581	88.04	35.17	-1.37	2.59909e-109	up	AT5G13490	ADP/ATP carrier 2
Gh_D06G1980	2.13	8.73	1.99	3.08393e-109	down	AT1G15290	Tetratricopeptide repeat (TPR)-like superfamily protein
Gh_D08G1825	4.75	11.88	1.32	1.21095e-108	down	AT4G17330	G2484-1 protein
Gh_D03G1524	336.89	172	-1.09	3.21876e-108	up	AT1G12420	ACT domain repeat 8
Gh_D08G1868	13.89	34.97	1.32	5.49019e-108	down	AT4G12290	Copper amine oxidase family protein
Gh_A12G1869	3.33	15.06	2.15	9.06415e-108	down	AT1G31930	extra-large GTP-binding protein 3
Gh_D05G1140	22.04	68.58	1.55	3.37625e-107	down	AT1G15950	cinnamoyl coa reductase 1
Gh_D05G1287	17.14	41.5	1.3	6.5672e-107	down	AT1G55110	indeterminate(ID)-domain 7
Gh_A12G2041	160.07	80	-1.1	6.76989e-107	up	AT1G12500	Nucleotide-sugar transporter family protein
[truncated: 3,746 more rows]
