# Supplementary material for: Co-Expression Network Analysis and Hub Gene Selection for High-Quality Fiber in Upland Cotton (Gossypium hirsutum) Using RNA Sequencing Analysis
Source: Genes (Basel). 2019 Feb 6;10(2):119. doi: 10.3390/genes10020119 (PMC6410125; doi:10.3390/genes10020119)
Supplement: Supplementary file 1 [file genes-10-00119-s001.zip › Supplementary Files/Table S4.xlsx]

## Sheet: L1D10 vs L1D15
Table S4-1. The differentially expressed genes (DEGs) of each pair-wise comparison of L1D10 vs L1D15
gene id	L1D10	L1D15	log2FC	FDR	up- or down-regulated in L1D15	Arabidopsis ID	ArabDesc
Gh_A08G0993	0.37	276.86	9.75	3.71684e-100	up	AT1G63910	myb domain protein 103
Gh_A11G2895	1.36	389.3	8.23	2.96955e-90	up	AT5G03170	FASCICLIN-like arabinogalactan-protein 11
Gh_Sca012883G01	1.5	315.71	7.87	3.08623e-84	up	AT5G23860	tubulin beta 8
Gh_D04G1243	0.11	47.41	9.02	3.23376e-79	up	AT2G38080	Laccase/Diphenol oxidase family protein
Gh_D10G0333	1.46	241.47	7.41	9.97649e-79	up	AT4G18780	cellulose synthase family protein
Gh_D08G1950	0.27	44.89	7.55	1.22205e-78	up	AT1G63440	heavy metal atpase 5
Gh_A06G1849	1.28	136.58	6.77	1.61139e-74	up	AT4G33330	plant glycogenin-like starch initiation protein 3
Gh_D03G0975	2.16	199.9	6.51	2.02886e-71	up	AT1G06990	GDSL-like Lipase/Acylhydrolase superfamily protein
Gh_D04G0815	0.25	36.94	7.38	2.56648e-70	up	AT5G57670	Protein kinase superfamily protein
Gh_D12G1129	0.2	52.72	8.56	2.24008e-69	up	AT3G61750	Cytochrome b561/ferric reductase transmembrane with DOMON related domain
Gh_A11G1143	1.07	182.41	7.54	5.66923e-69	up	AT2G48130	Bifunctional inhibitor/lipid-transfer protein/seed storage 2S albumin superfamily protein
Gh_A10G1158	2.99	248.96	6.41	6.46934e-69	up	AT4G20820	FAD-binding Berberine family protein
Gh_A03G0556	0.17	51.91	8.8	8.5987e-69	up	AT1G06990	GDSL-like Lipase/Acylhydrolase superfamily protein
Gh_A09G1349	0.06	41.68	9.66	1.08996e-68	up	AT2G36710	Pectin lyase-like superfamily protein
Gh_D11G3281	10.6	1020.47	6.59	2.65319e-68	up	AT5G03170	FASCICLIN-like arabinogalactan-protein 11
Gh_D06G0284	14.89	1274.75	6.37	3.60674e-68	up	AT1G45063	copper ion binding;electron carriers
Gh_D11G2401	0.49	45.39	6.65	1.41618e-66	up	AT5G20950	Glycosyl hydrolase family protein
Gh_A13G2032	1.84	186.66	6.7	1.1564e-65	up	AT1G10460	germin-like protein 7
Gh_A05G1734	0.82	80.78	6.75	2.00108e-65	up	AT1G47480	alpha/beta-Hydrolases superfamily protein
Gh_D13G0974	0.51	51.04	6.8	6.90106e-64	up	AT5G01360	Plant protein of unknown function (DUF828)
Gh_A09G1418	2.48	143.83	5.9	1.29275e-63	up	AT2G37090	Nucleotide-diphospho-sugar transferases superfamily protein
Gh_A03G0166	0.1	47.88	10.39	4.92287e-63	up	AT1G63910	myb domain protein 103
Gh_D08G1266	0.15	49.17	8.88	3.25448e-62	up	AT1G63910	myb domain protein 103
Gh_A03G1547	5.32	293.13	5.82	7.25755e-62	up
Gh_A05G1577	0.06	36.13		5.0773e-60	up	AT5G42180	Peroxidase superfamily protein
Gh_A11G0727	0.18	128.36	9.82	1.39466e-59	up	AT2G45220	Plant invertase/pectin methylesterase inhibitor superfamily
Gh_D11G2400	2.73	130.92	5.6	3.92337e-59	up	AT5G20950	Glycosyl hydrolase family protein
Gh_D12G1855	0.93	70.9	6.31	8.19646e-59	up	AT5G50260	Cysteine proteinases superfamily protein
Gh_A09G0350	2.26	104.26	5.51	1.01922e-57	up	AT5G14180	Myzus persicae-induced lipase 1
Gh_D13G0054	0.09	37.57	9.17	3.26574e-57	up	AT5G05340	Peroxidase superfamily protein
Gh_A05G1847	3.67	279.24	6.26	2.17848e-56	up
Gh_A13G0130	1.12	56.2	5.71	3.57227e-54	up	AT2G40320	TRICHOME BIREFRINGENCE-LIKE 33
Gh_D02G0382	14.28	521.45	5.16	1.1878e-53	up	AT3G22600	Bifunctional inhibitor/lipid-transfer protein/seed storage 2S albumin superfamily protein
Gh_A12G2227	1.79	70.55	5.36	1.02455e-51	up	AT5G54160	O-methyltransferase 1
Gh_A10G2268	1.32	46.41	5.22	1.84437e-51	up	AT3G23410	fatty alcohol oxidase 3
Gh_D01G0420	0.35	36.76	7.04	3.7924e-51	up	AT3G15050	IQ-domain 10
Gh_D11G1962	0.17	32.43	7.98	1.26747e-50	up	AT5G67210	Protein of unknown function (DUF579)
Gh_A13G1873	0.25	41	7.98	1.51272e-50	up	AT5G12870	myb domain protein 46
Gh_Sca053668G01	12.42	716.8	5.84	8.26373e-50	up
Gh_A01G1163	0.29	37.59	7.4	3.67553e-49	up	AT1G09610	Protein of unknown function (DUF579)
Gh_A12G0675	0.21	30.6	7.5	5.81738e-47	up	AT5G67210	Protein of unknown function (DUF579)
Gh_A09G1566	10.31	266.37	4.74	2.15032e-46	up	AT2G44130	Galactose oxidase/kelch repeat superfamily protein
Gh_A06G0408	8.95	221.22	4.69	1.42784e-45	up	AT2G25680	molybdate transporter 1
Gh_A13G2180	0.21	21.62	6.86	4.47028e-45	up	AT5G01360	Plant protein of unknown function (DUF828)
Gh_A10G0327	1.06	80.8	6.3	5.29668e-45	up	AT4G18780	cellulose synthase family protein
Gh_D10G1564	2.91	66.49	4.57	5.46738e-45	up	AT3G23410	fatty alcohol oxidase 3
Gh_D03G1452	33.63	1276.05	5.28	6.58176e-45	up	AT5G12250	beta-6 tubulin
Gh_A05G0889	16.2	378.99	4.57	4.88572e-44	up	AT5G60660	plasma membrane intrinsic protein 2;4
Gh_A02G0318	53.1	1335.3	4.62	1.37774e-43	up	AT3G22600	Bifunctional inhibitor/lipid-transfer protein/seed storage 2S albumin superfamily protein
Gh_D09G1351	0	23.24		4.10301e-43	up	AT2G36710	Pectin lyase-like superfamily protein
Gh_A02G0455	34.8	838.51	4.57	4.54351e-43	up	AT3G06390	Uncharacterised protein family (UPF0497)
Gh_D08G1728	0.1	11.34	7.5	2.88441e-42	up	AT1G32450	nitrate transporter 1.5
Gh_A06G1268	0	7.66		7.9124e-42	up	AT1G11300	protein serine/threonine kinases;protein kinases;ATP binding;sugar binding;kinases;carbohydrate binding
Gh_A12G1512	1.6	59.5	5.34	4.6516e-40	up	AT1G26820	ribonuclease 3
Gh_D13G2261	0	21.57		7.66247e-40	up	AT5G12870	myb domain protein 46
Gh_A08G0421	2.01	56.37	4.85	4.43023e-39	up	AT5G44030	cellulose synthase A4
Gh_D12G0771	1.65	33.08	4.35	5.15972e-39	up	AT2G22620	Rhamnogalacturonate lyase family protein
Gh_A13G0989	12.22	213.81	4.15	1.06102e-38	up	AT1G33800	Protein of unknown function (DUF579)
Gh_A08G0739	0.04	5.14	7.62	1.41117e-38	up	AT1G55550	P-loop containing nucleoside triphosphate hydrolases superfamily protein
Gh_A05G0534	3.36	65.41	4.34	2.86772e-38	up	AT2G24540	Galactose oxidase/kelch repeat superfamily protein
Gh_D08G0880	0.07	5.8	6.74	4.73527e-38	up	AT1G55550	P-loop containing nucleoside triphosphate hydrolases superfamily protein
Gh_A11G3262	78.12	4.08	-4.35	3.43608e-37	down	AT1G09250	basic helix-loop-helix (bHLH) DNA-binding superfamily protein
Gh_D12G1859	0.49	27.98	5.96	5.23223e-37	up	AT1G24480	S-adenosyl-L-methionine-dependent methyltransferases superfamily protein
Gh_D05G2141	0.35	21.11	6.25	5.50566e-37	up	AT1G72220	RING/U-box superfamily protein
Gh_D05G0654	0.64	26.53	5.52	8.09123e-37	up	AT2G24540	Galactose oxidase/kelch repeat superfamily protein
Gh_D13G1237	5.74	95.8	4.09	1.26464e-36	up	AT1G33800	Protein of unknown function (DUF579)
Gh_A03G1549	9.54	156.46	4.01	1.64546e-36	up
Gh_D02G0507	8.76	156.55	4.17	1.64554e-36	up	AT3G06390	Uncharacterised protein family (UPF0497)
Gh_A01G0397	1.52	30.82	4.37	2.95262e-36	up	AT1G53270	ABC-2 type transporter family protein
Gh_A03G0129	26.28	465.73	4.19	5.42929e-36	up	AT5G12250	beta-6 tubulin
Gh_D08G0456	0.35	75.8	8.19	7.34705e-36	up	AT2G47360
Gh_A05G3125	1.61	27.03	4.14	8.84025e-36	up	AT3G27960	Tetratricopeptide repeat (TPR)-like superfamily protein
Gh_A04G0412	25.68	487.59	4.13	1.01266e-35	up	AT1G53680	glutathione S-transferase TAU 28
Gh_A05G1689	1.82	54.59	4.99	2.5e-35	up	AT1G75030	thaumatin-like protein 3
Gh_A11G1800	0.06	13.47		3.67464e-35	up	AT5G67210	Protein of unknown function (DUF579)
Gh_D10G0554	10.51	152.35	3.86	1.85695e-34	up	AT1G17620	Late embryogenesis abundant (LEA) hydroxyproline-rich glycoprotein family
Gh_D05G1508	1.81	38.53	4.46	3.25894e-34	up	AT1G28470	NAC domain containing protein 10
Gh_A13G2017	0.07	7.65	7.29	7.19919e-34	up	AT5G60720	Protein of unknown function, DUF547
Gh_A08G0457	7.69	2879.02	8.52	2.98788e-33	up	AT2G04780	FASCICLIN-like arabinoogalactan 7
Gh_A12G1487	0.1	9.28	7.26	4.74546e-33	up	AT1G26610	C2H2-like zinc finger protein
Gh_A06G0015	26.62	359.59	3.75	4.74546e-33	up	AT5G42200	RING/U-box superfamily protein
Gh_D02G1527	0.48	13.01	4.83	6.18068e-33	up	AT1G27920	microtubule-associated protein 65-8
Gh_D12G0677	0.23	17.24	6.38	9.51151e-33	up	AT5G67210	Protein of unknown function (DUF579)
Gh_A10G0141	8.69	115.07	3.73	1.00025e-32	up	AT1G61820	beta glucosidase 46
Gh_D01G1400	0.46	33.45	6.38	1.00418e-32	up	AT1G70670	Caleosin-related family protein
Gh_A03G1102	0.26	9.87	5.33	2.04497e-32	up	AT1G27920	microtubule-associated protein 65-8
Gh_A05G0157	1.24	24.03	4.32	2.6106e-32	up	AT3G24503	aldehyde dehydrogenase 2C4
Gh_D01G1328	26.28	366.07	3.81	3.02005e-32	up	AT1G14700	purple acid phosphatase 3
Gh_A02G0694	7.73	110.48	3.91	4.11253e-32	up	AT1G21460	Nodulin MtN3 family protein
Gh_A12G2512	0.65	16.38	4.76	7.18862e-32	up	AT2G32010	CVP2 like 1
Gh_A01G0415	0.94	29.88	5.06	1.82384e-31	up	AT3G15050	IQ-domain 10
Gh_D08G1972	0.4	12.62	5.12	2.08293e-31	up	AT2G45970	cytochrome P450, family 86, subfamily A, polypeptide 8
Gh_A03G2062	36.57	475.7	3.7	2.4796e-31	up	AT5G23530	carboxyesterase 18
Gh_A04G1207	0.63	28	5.76	2.53206e-31	up	AT1G67980	caffeoyl-CoA 3-O-methyltransferase
Gh_D13G2523	0.74	34.69	5.74	2.97925e-31	up	AT3G54040	PAR1 protein
Gh_D11G1131	8.23	100.8	3.63	5.87476e-31	up	AT2G47180	galactinol synthase 1
Gh_D07G0283	1.72	25.11	3.9	1.41403e-30	up	AT3G11760
Gh_D08G2511	2.83	33.49	3.6	5.0426e-30	up	AT3G16060	ATP binding microtubule motor family protein
Gh_A13G2239	0.31	26.56	7.11	6.58642e-30	up	AT3G54040	PAR1 protein
Gh_A11G0965	6.67	135.21	4.33	6.93283e-30	up	AT1G02310	Glycosyl hydrolase superfamily protein
Gh_D06G2281	0.84	24.58	4.96	1.23385e-29	up	AT1G75800	Pathogenesis-related thaumatin superfamily protein
Gh_A02G1530	0.24	11.09	5.73	1.79175e-29	up	AT3G50390	Transducin/WD40 repeat-like superfamily protein
Gh_A02G1663	5.57	68.53	3.63	2.32779e-29	up	AT5G42180	Peroxidase superfamily protein
Gh_D02G0387	0.25	14.86	5.99	2.41348e-29	up	AT3G22740	homocysteine S-methyltransferase 3
Gh_D13G2415	0.04	5.81	7.47	5.53286e-29	up	AT5G60720	Protein of unknown function, DUF547
Gh_A11G0915	0.06	8.93	8.39	1.16654e-28	up	AT2G46770	NAC (No Apical Meristem) domain transcriptional regulator superfamily protein
Gh_A05G0934	0.56	21.65	5.46	1.35752e-28	up	AT3G51780	BCL-2-associated athanogene 4
Gh_A05G3328	1.96	26.59	3.83	6.45634e-28	up	AT4G33440	Pectin lyase-like superfamily protein
Gh_D12G2714	1.42	37.39	4.82	2.27752e-27	up	AT5G54160	O-methyltransferase 1
Gh_D06G1104	35.61	411.73	3.54	2.53107e-27	up	AT5G10770	Eukaryotic aspartyl protease family protein
Gh_D05G3612	6.45	93.3	3.85	4.17209e-27	up	AT4G26830	O-Glycosyl hydrolases family 17 protein
Gh_D04G0514	0.59	10.1	4.2	6.35696e-27	up	AT3G27960	Tetratricopeptide repeat (TPR)-like superfamily protein
Gh_D05G1152	289.37	2.33	-7.01	6.89432e-27	down
Gh_D10G1769	1.26	24.77	4.42	2.89321e-26	up	AT3G16920	chitinase-like protein 2
Gh_A11G0333	1.28	21.41	4.15	9.41228e-26	up	AT5G63380	AMP-dependent synthetase and ligase family protein
Gh_D12G1200	5.58	54.75	3.34	1.12909e-25	up	AT2G46930	Pectinacetylesterase family protein
Gh_D11G2998	7.12	97.46	3.75	1.5741e-25	up	AT4G11650	osmotin 34
Gh_D10G2020	8.35	74.27	3.17	3.58822e-25	up	AT5G06600	ubiquitin-specific protease 12
Gh_A01G1047	1.05	18.64	4.25	4.11423e-25	up	AT4G24510	HXXXD-type acyl-transferase family protein
Gh_A12G2196	13.08	118.84	3.19	7.37411e-25	up	AT2G45530	RING/U-box superfamily protein
Gh_D05G2043	0	19.74		8.8422e-25	up
Gh_D04G0186	3.49	35.91	3.38	8.8422e-25	up	AT5G04190	phytochrome kinase substrate 4
Gh_D11G2821	72.88	7.62	-3.32	1.57855e-24	down	AT1G09250	basic helix-loop-helix (bHLH) DNA-binding superfamily protein
Gh_A12G2100	36.07	2.01	-4.16	1.59082e-24	down	AT2G45970	cytochrome P450, family 86, subfamily A, polypeptide 8
Gh_A01G0260	2.37	64.91	4.77	1.91387e-24	up	AT3G12955	SAUR-like auxin-responsive protein family
Gh_A02G0316	38.8	1408.82	5.2	2.25902e-24	up	AT3G22620	Bifunctional inhibitor/lipid-transfer protein/seed storage 2S albumin superfamily protein
Gh_D02G1423	2.9	35.73	3.68	2.69633e-24	up	AT2G01660	plasmodesmata-located protein 6
Gh_A05G3397	2.02	23.99	3.59	1.10083e-23	up	AT5G04190	phytochrome kinase substrate 4
Gh_A06G1816	3.29	45.98	3.9	1.13788e-23	up	AT5G46060	Protein of unknown function, DUF599
Gh_D01G0093	0	5.62		1.46664e-23	up	AT1G47530	MATE efflux family protein
Gh_D11G2766	343.44	32.89	-3.37	1.57558e-23	down	AT3G05600	alpha/beta-Hydrolases superfamily protein
Gh_D04G1278	0.12	6.59	6.57	2.87338e-23	up	AT5G01360	Plant protein of unknown function (DUF828)
Gh_A11G0519	8.01	63.59	3.02	3.01885e-23	up	AT3G18660	plant glycogenin-like starch initiation protein 1
Gh_D13G1247	16.55	133.45	3.06	3.81152e-23	up	AT1G22540	Major facilitator superfamily protein
Gh_D05G0646	2.23	22.89	3.4	4.30197e-23	up	AT5G24910	cytochrome P450, family 714, subfamily A, polypeptide 1
Gh_D05G1930	0.21	9.89	5.94	4.64097e-23	up	AT1G47480	alpha/beta-Hydrolases superfamily protein
Gh_A07G1070	2.15	40.5	4.25	4.64661e-23	up	AT5G60490	FASCICLIN-like arabinogalactan-protein 12
Gh_A04G0787	0.85	13.77	4.12	6.56577e-23	up	AT5G01360	Plant protein of unknown function (DUF828)
Gh_A05G3634	1.41	18.35	3.75	7.60495e-23	up	AT4G13710	Pectin lyase-like superfamily protein
Gh_A03G1343	10.16	89.41	3.12	8.64914e-23	up	AT2G22560	Kinase interacting (KIP1-like) family protein
Gh_D05G1051	6.17	48.38	2.98	8.79129e-23	up	AT5G11720	Glycosyl hydrolases family 31 protein
Gh_D07G1305	1.83	22.6	3.6	9.59049e-23	up	AT1G09540	myb domain protein 61
Gh_A04G0228	0.4	12.52	5.13	1.6723e-22	up	AT1G52820	2-oxoglutarate (2OG) and Fe(II)-dependent oxygenase superfamily protein
Gh_D06G0142	0.1	33.94	9	1.86827e-22	up	AT4G33330	plant glycogenin-like starch initiation protein 3
Gh_A12G0461	1.3	14.79	3.55	4.55144e-22	up	AT1G30900	VACUOLAR SORTING RECEPTOR 6
Gh_D03G1419	5.65	52.38	3.19	5.64675e-22	up	AT1G63910	myb domain protein 103
Gh_A07G0226	3.37	28.07	3.08	7.66113e-22	up	AT3G11760
Gh_D06G1766	0.81	36.53	5.54	9.4813e-22	up	AT2G40320	TRICHOME BIREFRINGENCE-LIKE 33
Gh_D05G2891	1.15	18.19	4.02	1.22563e-21	up	AT2G37590	DNA binding with one finger 2.4
Gh_D11G2994	4.43	31.97	2.89	2.50485e-21	up	AT5G63930	Leucine-rich repeat protein kinase family protein
Gh_D12G1727	10.41	0.75	-3.79	2.9251e-21	down	AT1G69850	nitrate transporter 1:2
Gh_A05G1740	0.2	5.3	4.93	5.17407e-21	up	AT4G33330	plant glycogenin-like starch initiation protein 3
Gh_A12G1318	0.78	14.38	4.35	7.33676e-21	up	AT1G23550	similar to RCD one 2
Gh_D06G0012	0.89	13.54	4.04	7.75926e-21	up	AT3G27230	S-adenosyl-L-methionine-dependent methyltransferases superfamily protein
Gh_A10G0828	1.03	25.71	4.66	7.80503e-21	up	AT3G19150	KIP-related protein 6
Gh_A08G0358	0.42	55.11	7.51	8.3277e-21	up	AT2G47360
Gh_D08G0509	3.17	47.76	3.96	1.0247e-20	up	AT5G44030	cellulose synthase A4
Gh_D02G2177	3.46	30.73	3.19	1.13284e-20	up	AT2G16430	purple acid phosphatase 10
Gh_D08G1636	0.31	18.99	6.85	1.13534e-20	up	AT4G19370	Protein of unknown function (DUF1218)
Gh_D05G1270	0.7	20.65	5.1	1.2414e-20	up	AT2G30395	ovate family protein 17
Gh_A09G2180	9.87	68.36	2.81	1.46859e-20	up	AT5G63380	AMP-dependent synthetase and ligase family protein
Gh_A13G2031	15.63	105.46	2.81	2.0781e-20	up	AT2G28110	Exostosin family protein
Gh_D01G1291	0.14	12.44	6.78	3.54168e-20	up	AT1G09610	Protein of unknown function (DUF579)
Gh_A03G0199	8.58	124.18	3.89	3.5686e-20	up	AT5G05340	Peroxidase superfamily protein
Gh_A06G0736	42.12	296.42	2.79	4.00138e-20	up	AT1G02180	ferredoxin-related
Gh_A05G0535	2.26	21.27	3.31	5.34587e-20	up	AT5G10690	pentatricopeptide (PPR) repeat-containing protein / CBS domain-containing protein
Gh_A02G0945	0	9.66		5.43925e-20	up	AT3G44326	F-box family protein
Gh_A11G2095	35.43	253.82	2.87	5.92211e-20	up	AT5G19770	tubulin alpha-3
Gh_D11G1116	1.79	19.18	3.45	7.7434e-20	up	AT1G02310	Glycosyl hydrolase superfamily protein
Gh_D03G0229	2.42	23.79	3.35	8.02789e-20	up	AT5G67230	Nucleotide-diphospho-sugar transferases superfamily protein
Gh_A13G0018	1.79	44.36	4.65	8.11517e-20	up	AT5G06390	FASCICLIN-like arabinogalactan protein 17 precursor
Gh_A13G2121	4.89	37.08	2.95	8.58206e-20	up	AT1G13340	Regulator of Vps4 activity in the MVB pathway protein
Gh_A12G1244	0	5.12		9.93516e-20	up	AT4G21440	MYB-like 102
Gh_A11G0339	0.75	10.1	3.82	1.18136e-19	up	AT4G24910	Protein of unknown function (DUF579)
Gh_D06G2160	1.93	27.31	3.91	1.34464e-19	up	AT5G46060	Protein of unknown function, DUF599
Gh_A07G2174	15.81	109.55	2.79	1.53617e-19	up	AT2G04780	FASCICLIN-like arabinoogalactan 7
Gh_D11G0846	0.66	131.87	7.74	2.01255e-19	up	AT2G45220	Plant invertase/pectin methylesterase inhibitor superfamily
Gh_A12G2117	0.12	6.36	6.21	3.0053e-19	up	AT5G41800	Transmembrane amino acid transporter family protein
Gh_D08G2130	0.55	10.34	4.49	3.11257e-19	up	AT2G36870	xyloglucan endotransglucosylase/hydrolase 32
Gh_D09G2255	17.8	159.84	3.17	3.31711e-19	up	AT4G15610	Uncharacterised protein family (UPF0497)
Gh_D03G1382	4.36	74.75	4.15	3.49479e-19	up	AT5G05340	Peroxidase superfamily protein
Gh_A12G0625	0.54	7.13	3.79	3.66986e-19	up	AT5G66600	Protein of unknown function, DUF547
Gh_A10G0945	1.94	28.85	3.99	4.68753e-19	up	AT3G21550	DUF679 domain membrane protein 2
Gh_A04G1032	2.09	26.56	3.72	4.71834e-19	up	AT4G34050	S-adenosyl-L-methionine-dependent methyltransferases superfamily protein
Gh_D10G1620	0.37	16.74	5.58	4.91501e-19	up	AT3G21550	DUF679 domain membrane protein 2
Gh_A03G2006	6.2	41.03	2.75	6.13424e-19	up	AT4G12320	cytochrome P450, family 706, subfamily A, polypeptide 6
Gh_D04G1562	47.94	313.6	2.69	6.19872e-19	up	AT1G10200	GATA type zinc finger transcription factor family protein
Gh_D12G0463	0.75	10.27	3.86	9.54299e-19	up	AT1G30900	VACUOLAR SORTING RECEPTOR 6
Gh_D03G1297	0.13	13.36	7.66	1.38887e-18	up	AT2G28315	Nucleotide/sugar transporter family protein
Gh_D01G2344	118.45	979.44	3.06	1.54912e-18	up	AT1G12740	cytochrome P450, family 87, subfamily A, polypeptide 2
Gh_A10G1518	2.71	34.07	3.7	1.81612e-18	up	AT3G16920	chitinase-like protein 2
Gh_D05G1019	0.12	7.82	7.53	1.97927e-18	up	AT3G51780	BCL-2-associated athanogene 4
Gh_D06G0809	6.16	40.62	2.77	1.98689e-18	up	AT3G42950	Pectin lyase-like superfamily protein
Gh_D09G0702	8.56	52.14	2.64	2.65377e-18	up	AT3G15390	silencing defective 5
Gh_A04G0109	1.81	20.83	3.57	2.76957e-18	up	AT4G26830	O-Glycosyl hydrolases family 17 protein
Gh_D11G1062	0.07	5.23	6.59	3.03219e-18	up	AT2G46770	NAC (No Apical Meristem) domain transcriptional regulator superfamily protein
Gh_D08G0544	5.32	102.49	4.25	3.03219e-18	up	AT2G04780	FASCICLIN-like arabinoogalactan 7
Gh_D01G1037	1.66	11.86	2.86	4.66839e-18	up	AT4G20140	Leucine-rich repeat transmembrane protein kinase
Gh_A08G1341	0.38	16.41	6.09	5.04631e-18	up	AT1G31720	Protein of unknown function (DUF1218)
Gh_A01G1234	6.85	64.1	3.3	6.79213e-18	up	AT1G14870	PLANT CADMIUM RESISTANCE 2
Gh_A03G0265	4.26	27.38	2.71	8.55907e-18	up	AT2G28250	Protein kinase superfamily protein
Gh_D11G0124	3.01	21.89	2.9	1.15019e-17	up	AT5G24030	SLAC1 homologue 3
Gh_D05G3049	0.99	10.98	3.55	1.34624e-17	up	AT4G13710	Pectin lyase-like superfamily protein
Gh_D13G1273	34.31	214.07	2.66	1.41991e-17	up	AT1G22710	sucrose-proton symporter 2
Gh_D11G0603	0.07	6.52	7.18	1.51695e-17	up	AT3G18660	plant glycogenin-like starch initiation protein 1
Gh_D11G2698	3.41	27.25	3.03	1.66522e-17	up	AT1G54790	GDSL-like Lipase/Acylhydrolase superfamily protein
Gh_D09G0674	2.12	20.72	3.33	1.85334e-17	up	AT1G61790	Oligosaccharyltransferase complex/magnesium transporter family protein
Gh_A10G1324	1.66	12.86	2.97	2.04832e-17	up	AT5G01830	ARM repeat superfamily protein
Gh_D13G0476	2.87	19.71	2.82	2.06985e-17	up	AT1G11300	protein serine/threonine kinases;protein kinases;ATP binding;sugar binding;kinases;carbohydrate binding
Gh_D06G0825	71.82	545.23	2.96	2.54834e-17	up	AT3G43190	sucrose synthase 4
Gh_A11G2663	1.93	17.81	3.23	2.74213e-17	up	AT1G54460	TPX2 (targeting protein for Xklp2) protein family
Gh_A12G2213	23.05	136.75	2.55	5.1764e-17	up	AT5G24600	Protein of unknown function, DUF599
Gh_A05G3285	5.32	32.87	2.68	5.75566e-17	up	AT3G59110	Protein kinase superfamily protein
Gh_A08G0489	3.37	22.12	2.78	6.90564e-17	up	AT2G44500	O-fucosyltransferase family protein
Gh_D13G2126	172.51	20.02	-3.07	7.4559e-17	down	AT5G20230	blue-copper-binding protein
Gh_A03G0270	0.27	7.61	5	1.01624e-16	up	AT2G28315	Nucleotide/sugar transporter family protein
Gh_Sca006742G01	61.1	350.62	2.5	1.03718e-16	up	AT5G45970	RAC-like 2
Gh_A01G1184	2.76	23.68	3.13	1.13688e-16	up	AT1G14700	purple acid phosphatase 3
Gh_A12G1694	0.52	8.84	4.26	1.15199e-16	up	AT5G50260	Cysteine proteinases superfamily protein
Gh_A04G1299	0.23	6.93	5.26	1.32461e-16	up	AT3G15510	NAC domain containing protein 2
Gh_D06G1406	9.56	56.35	2.6	1.34811e-16	up	AT5G45910	GDSL-like Lipase/Acylhydrolase superfamily protein
Gh_D13G0034	2.48	19.81	3.02	1.37294e-16	up	AT5G06390	FASCICLIN-like arabinogalactan protein 17 precursor
Gh_D09G1637	2.97	66.66	4.56	1.73086e-16	up	AT2G44130	Galactose oxidase/kelch repeat superfamily protein
Gh_D11G3026	3.93	27.74	2.83	1.98106e-16	up	AT1G54460	TPX2 (targeting protein for Xklp2) protein family
Gh_A09G1263	0.67	6.41	3.32	2.19311e-16	up	AT2G35940	BEL1-like homeodomain 1
Gh_D06G1080	4.81	30.37	2.65	2.39949e-16	up	AT5G25110	CBL-interacting protein kinase 25
Gh_D08G1688	7.9	66.27	3.05	2.41229e-16	up	AT3G03000	EF hand calcium-binding protein family
Gh_A10G1668	5.27	44.54	3.08	2.47322e-16	up	AT3G61680	alpha/beta-Hydrolases superfamily protein
Gh_D08G1912	9.24	1.12	-3.04	2.61325e-16	down	AT5G59090	subtilase 4.12
Gh_D04G2005	6.18	59.78	3.19	3.01818e-16	up
Gh_D10G1201	7.31	41.42	2.49	3.12788e-16	up	AT2G43680	IQ-domain 14
Gh_D06G0883	137.8	854.05	2.6	3.45609e-16	up	AT1G02180	ferredoxin-related
Gh_A11G0980	14.15	78.26	2.48	3.45609e-16	up	AT2G47180	galactinol synthase 1
Gh_Sca006237G02	37.32	219.92	2.55	3.53351e-16	up	AT5G03040	IQ-domain 2
Gh_A12G0193	17.86	95.94	2.46	3.53351e-16	up	AT4G34230	cinnamyl alcohol dehydrogenase 5
Gh_D08G2082	0.74	6.42	3.15	3.80929e-16	up	AT5G48740	Leucine-rich repeat protein kinase family protein
Gh_D13G1725	2.06	13.57	2.75	3.87138e-16	up	AT5G07280	Leucine-rich repeat transmembrane protein kinase
Gh_D08G1375	0.7	8.76	3.75	5.25658e-16	up	AT2G46710	Rho GTPase activating protein with PAK-box/P21-Rho-binding domain
Gh_D02G2339	3.53	23.77	2.8	6.69899e-16	up	AT1G49450	Transducin/WD40 repeat-like superfamily protein
Gh_A02G1726	119.73	8.15	-3.94	7.18723e-16	down	AT4G08910
Gh_D10G1266	2.41	14.85	2.66	9.35107e-16	up	AT3G57880	Calcium-dependent lipid-binding (CaLB domain) plant phosphoribosyltransferase family protein
Gh_D05G0559	9.23	48.99	2.44	1.11562e-15	up	AT3G49500	RNA-dependent RNA polymerase 6
Gh_A05G0454	1.95	16.56	3.1	1.19116e-15	up	AT5G25310	Exostosin family protein
Gh_D06G0645	3.91	20.83	2.46	1.19978e-15	up	AT2G20010	Protein of unknown function (DUF810)
Gh_A10G2299	3.97	27.7	2.79	1.23167e-15	up	AT3G23090	TPX2 (targeting protein for Xklp2) protein family
Gh_D09G1082	0.57	9.4	4.1	1.31849e-15	up	AT5G12870	myb domain protein 46
Gh_A11G2545	3.7	41.07	3.51	1.35918e-15	up	AT5G64620	cell wall / vacuolar inhibitor of fructosidase 2
Gh_Sca004867G05	6.38	33.41	2.41	1.3603e-15	up	AT5G11720	Glycosyl hydrolases family 31 protein
Gh_D05G0079	0.7	42.74	6.01	1.3877e-15	up	AT5G17420	Cellulose synthase family protein
Gh_D11G0454	10.03	78.49	2.93	1.89184e-15	up	AT2G17880	Chaperone DnaJ-domain superfamily protein
Gh_A08G2387	0.43	11.77	5.19	1.90142e-15	up	AT1G63440	heavy metal atpase 5
Gh_A09G0691	10.03	51.96	2.39	1.95839e-15	up	AT3G15390	silencing defective 5
Gh_D11G0104	15.01	1.88	-3	2.21657e-15	down	AT5G23940	HXXXD-type acyl-transferase family protein
Gh_D06G2243	2.44	19.72	3.06	2.3937e-15	up	AT5G47650	nudix hydrolase homolog 2
Gh_A04G0836	23.83	126.82	2.43	2.56791e-15	up	AT1G69870	nitrate transporter 1.7
Gh_D11G2860	0.24	5.07	4.6	2.57847e-15	up	AT5G07610	F-box family protein
Gh_A08G1784	0.18	5.84	5.23	3.00329e-15	up	AT2G36870	xyloglucan endotransglucosylase/hydrolase 32
Gh_A01G1576	21.08	170.04	2.85	3.32475e-15	up	AT4G08570	Heavy metal transport/detoxification superfamily protein
Gh_D01G1723	2.67	17.93	2.8	4.05969e-15	up	AT2G01070	Lung seven transmembrane receptor family protein
Gh_A03G1743	1.35	11.8	3.19	7.07008e-15	up	AT2G16430	purple acid phosphatase 10
Gh_A09G1413	5.78	40.38	2.78	7.14882e-15	up	AT3G09790	ubiquitin 8
Gh_A01G2016	9.9	49.37	2.36	7.38536e-15	up	AT5G64050	glutamate tRNA synthetase
Gh_D02G0792	14.44	86.32	2.6	7.42843e-15	up	AT1G44130	Eukaryotic aspartyl protease family protein
Gh_D04G1924	64.3	5.09	-3.69	9.04306e-15	down	AT2G40610	expansin A8
Gh_D10G1522	22.06	115.41	2.34	9.23635e-15	up	AT3G23090	TPX2 (targeting protein for Xklp2) protein family
Gh_D13G0706	5.77	161.57	4.73	9.68509e-15	up
Gh_D11G0506	1.06	17.27	4.11	1.02528e-14	up	AT5G67210	Protein of unknown function (DUF579)
Gh_A10G1283	9.35	47.73	2.34	1.15177e-14	up	AT2G43680	IQ-domain 14
Gh_D06G0057	0.91	5.96	2.75	1.24589e-14	up	AT5G42710
Gh_D08G1996	19.22	2.68	-2.83	1.26467e-14	down	AT1G03220	Eukaryotic aspartyl protease family protein
Gh_D04G1586	1.61	17.78	3.54	1.31804e-14	up	AT4G34050	S-adenosyl-L-methionine-dependent methyltransferases superfamily protein
Gh_A07G2301	5.26	25.31	2.31	1.44826e-14	up	AT2G25760	Protein kinase family protein
Gh_D04G1335	19.38	95.7	2.33	1.97985e-14	up	AT1G69870	nitrate transporter 1.7
Gh_D10G1920	6.66	96.96	3.87	2.14896e-14	up	AT3G54450	Major facilitator superfamily protein
Gh_A04G0527	0.92	49.41	7.02	2.45415e-14	up	AT3G52790	peptidoglycan-binding LysM domain-containing protein
Gh_D05G0718	444.89	78.5	-2.8	2.53465e-14	down
Gh_D07G0380	0.53	15.12	4.87	2.64787e-14	up	AT5G17420	Cellulose synthase family protein
Gh_A10G2215	0.25	8.01	5.33	2.84598e-14	up	AT5G60850	OBF binding protein 4
Gh_A09G1439	46.32	4.59	-3.35	2.92078e-14	down	AT2G29150	NAD(P)-binding Rossmann-fold superfamily protein
Gh_A06G2028	0.46	7.82	4.24	2.97123e-14	up	AT4G28500	NAC domain containing protein 73
Gh_A09G2255	105.66	18.83	-2.47	3.56422e-14	down	AT3G05980
Gh_A08G1434	0.14	5.1	5.52	4.01228e-14	up	AT1G32450	nitrate transporter 1.5
Gh_D09G1307	7.67	37.62	2.34	4.46753e-14	up	AT5G22400	Rho GTPase activating protein with PAK-box/P21-Rho-binding domain
Gh_A12G0946	0.15	5.01	6.14	4.47919e-14	up	AT1G12600	UDP-N-acetylglucosamine (UAA) transporter family
Gh_A10G1731	5.68	0.38	-3.95	4.50705e-14	down	AT3G54320	Integrase-type DNA-binding superfamily protein
Gh_D11G3210	38.94	4.74	-3.04	4.71932e-14	down	AT5G04820	ovate family protein 13
Gh_D02G2081	220.28	45.88	-2.3	5.56809e-14	down	AT4G33985	Protein of unknown function (DUF1685)
Gh_A09G0630	4.37	60.54	3.8	8.03953e-14	up	AT3G16920	chitinase-like protein 2
Gh_D03G1524	45.1	220.85	2.31	9.9356e-14	up	AT1G12420	ACT domain repeat 8
Gh_A06G0019	2.05	53.84	4.76	1.03068e-13	up	AT5G42180	Peroxidase superfamily protein
Gh_D04G1049	50.2	8.79	-2.53	1.21468e-13	down	AT2G36830	gamma tonoplast intrinsic protein
Gh_A07G1803	42.58	202.81	2.24	1.30687e-13	up	AT4G13010	Oxidoreductase, zinc-binding dehydrogenase family protein
Gh_A10G0984	1.55	9.61	2.66	1.4015e-13	up	AT3G23430	phosphate 1
Gh_A03G0325	49.41	2.45	-4.38	1.5589e-13	down	AT4G01470	tonoplast intrinsic protein 1;3
Gh_A08G1393	0.71	15.06	4.84	1.63235e-13	up	AT3G03000	EF hand calcium-binding protein family
Gh_D12G0630	0.33	5.67	4.32	1.69227e-13	up	AT3G50760	galacturonosyltransferase-like 2
Gh_A05G1339	0.25	5.65	4.77	1.81772e-13	up	AT4G28500	NAC domain containing protein 73
Gh_A07G1204	5.31	45.64	3.06	2.12211e-13	up	AT1G09540	myb domain protein 61
Gh_D11G2301	3.32	86.15	4.65	2.15537e-13	up
Gh_D12G0195	18	82.26	2.23	2.16169e-13	up	AT4G34230	cinnamyl alcohol dehydrogenase 5
Gh_D04G1277	7.52	37.33	2.34	2.20191e-13	up	AT3G51830	SAC domain-containing protein 8
Gh_A04G0329	1.33	10.06	2.96	2.87435e-13	up
Gh_D12G2167	2.07	14.46	2.85	2.88194e-13	up	AT1G62710	beta vacuolar processing enzyme
Gh_A12G1076	34.24	162.35	2.22	3.06641e-13	up	AT3G62020	germin-like protein 10
Gh_A05G3601	18.4	2.6	-2.83	3.37318e-13	down	AT3G49220	Plant invertase/pectin methylesterase inhibitor superfamily
Gh_A05G0437	19.21	91.57	2.29	3.43262e-13	up	AT3G49500	RNA-dependent RNA polymerase 6
Gh_D06G0485	43.12	205.05	2.28	3.46626e-13	up	AT5G34940	glucuronidase 3
Gh_D05G3475	0.79	8.67	3.51	3.4722e-13	up	AT3G15510	NAC domain containing protein 2
Gh_A07G1418	90.02	13.74	-2.73	3.65906e-13	down	AT1G04040	HAD superfamily, subfamily IIIB acid phosphatase
Gh_A05G0525	12.43	55.72	2.19	3.75463e-13	up	AT5G24910	cytochrome P450, family 714, subfamily A, polypeptide 1
Gh_D02G2018	27.47	127.16	2.22	3.9401e-13	up	AT5G09620	Octicosapeptide/Phox/Bem1p family protein
Gh_D03G1655	12.51	2.18	-2.51	4.53286e-13	down	AT5G46880	homeobox-7
Gh_D06G0296	35.49	159.29	2.2	5.46877e-13	up	AT1G22430	GroES-like zinc-binding dehydrogenase family protein
Gh_D03G1117	1.75	13.49	3.03	5.71215e-13	up	AT1G07290	golgi nucleotide sugar transporter 2
Gh_D05G0655	1.52	9.77	2.74	6.79292e-13	up	AT5G10690	pentatricopeptide (PPR) repeat-containing protein / CBS domain-containing protein
Gh_D12G0762	2.27	11.58	2.39	6.79292e-13	up	AT5G07280	Leucine-rich repeat transmembrane protein kinase
Gh_D04G1251	6.91	0.79	-3.15	7.52047e-13	down	AT2G38110	glycerol-3-phosphate acyltransferase 6
Gh_D03G1194	22.78	3.15	-2.87	7.62346e-13	down	AT2G39700	expansin A4
Gh_A07G1894	46.93	10.06	-2.21	9.05084e-13	down	AT1G55360	Protein of Unknown Function (DUF239)
Gh_D05G0988	88.58	15.66	-2.46	1.05037e-12	down	AT2G28250	Protein kinase superfamily protein
Gh_D12G2828	4.92	25.37	2.44	1.06096e-12	up	AT1G49960	Xanthine/uracil permease family protein
Gh_A12G2428	2.61	19.55	2.93	1.27651e-12	up	AT1G73620	Pathogenesis-related thaumatin superfamily protein
Gh_A08G0877	249.44	53.95	-2.23	1.31814e-12	down	AT5G23940	HXXXD-type acyl-transferase family protein
Gh_D10G1114	32.8	149.21	2.22	1.32292e-12	up	AT5G58300	Leucine-rich repeat protein kinase family protein
Gh_D13G1734	35.02	6.78	-2.33	1.42621e-12	down	AT5G54160	O-methyltransferase 1
Gh_D10G2389	3.29	19.11	2.57	1.43184e-12	up	AT2G40320	TRICHOME BIREFRINGENCE-LIKE 33
Gh_A08G1094	1.32	9.96	2.98	1.45017e-12	up	AT2G46710	Rho GTPase activating protein with PAK-box/P21-Rho-binding domain
Gh_A07G0238	5.44	28.17	2.43	1.60887e-12	up	AT4G32140	EamA-like transporter family
Gh_A10G1845	1.95	12.44	2.71	1.63122e-12	up	AT2G39220	PATATIN-like protein 6
Gh_A01G0912	9.73	42.38	2.13	2.03223e-12	up	AT1G19870	IQ-domain 32
Gh_D04G0321	5.28	25.5	2.32	2.0546e-12	up	AT3G59110	Protein kinase superfamily protein
Gh_A10G1937	37.77	163.99	2.14	2.114e-12	up	AT2G28760	UDP-XYL synthase 6
Gh_D06G1417	0.9	9.15	3.43	2.28428e-12	up	AT4G28500	NAC domain containing protein 73
Gh_A01G0863	3.67	17.02	2.23	2.28428e-12	up	AT4G35240	Protein of unknown function (DUF630 and DUF632)
Gh_A11G2337	28.65	5.06	-2.51	2.3615e-12	down	AT4G32890	GATA transcription factor 9
Gh_D07G1922	1.52	16.65	3.49	2.38052e-12	up	AT2G04850	Auxin-responsive family protein
Gh_A02G0092	17.54	76.39	2.12	2.39597e-12	up	AT2G43680	IQ-domain 14
Gh_D04G0355	1.79	11.76	2.76	2.45539e-12	up	AT1G06470	Nucleotide/sugar transporter family protein
Gh_A09G1912	3.87	21.24	2.52	2.48751e-12	up	AT3G22750	Protein kinase superfamily protein
Gh_A09G1304	4.96	23.52	2.29	2.54041e-12	up	AT5G22400	Rho GTPase activating protein with PAK-box/P21-Rho-binding domain
Gh_D02G1371	145.82	692.59	2.27	2.58042e-12	up	AT1G14720	xyloglucan endotransglucosylase/hydrolase 28
Gh_D11G0538	30.68	134.43	2.19	2.62583e-12	up	AT4G38050	Xanthine/uracil permease family protein
Gh_D03G0347	15.59	79.05	2.31	2.73812e-12	up	AT4G39840
Gh_D08G2033	1.52	9.68	2.75	2.78258e-12	up	AT5G63450	cytochrome P450, family 94, subfamily B, polypeptide 1
Gh_D05G0351	3.57	18.81	2.46	2.96653e-12	up	AT1G19170	Pectin lyase-like superfamily protein
Gh_A06G0033	1.21	11.05	3.29	3.22049e-12	up	AT1G75800	Pathogenesis-related thaumatin superfamily protein
Gh_D11G1471	3.41	27.62	3.06	3.31403e-12	up	AT2G43060	ILI1 binding bHLH 1
Gh_D07G1001	2.5	14.66	2.61	3.3807e-12	up	AT3G11340	UDP-Glycosyltransferase superfamily protein
Gh_A05G2275	0.26	11.41	5.85	3.46582e-12	up	AT1G45063	copper ion binding;electron carriers
Gh_A12G1024	27.25	168.92	2.49	3.46582e-12	up	AT2G46600	Calcium-binding EF-hand family protein
Gh_A07G2351	1.85	12.31	2.79	3.91762e-12	up	AT2G05940	Protein kinase superfamily protein
Gh_A08G1597	0.48	7.26	4.17	4.06292e-12	up	AT4G22920	non-yellowing 1
Gh_A11G1969	5.83	31.52	2.48	4.88266e-12	up	AT4G24230	acyl-CoA-binding domain 3
Gh_A05G1219	71.98	16.29	-2.13	5.16019e-12	down	AT2G35150	EXORDIUM like 1
Gh_A04G0149	141.17	637.61	2.1	5.18937e-12	up	AT3G20395	RING/U-box superfamily protein
Gh_A02G1320	136.25	14.04	-3.25	5.8507e-12	down	AT4G39330	cinnamyl alcohol dehydrogenase 9
Gh_D01G0404	1.96	22.16	3.52	5.90221e-12	up	AT1G53270	ABC-2 type transporter family protein
Gh_A11G0956	4.67	70.37	3.93	5.94564e-12	up	AT3G62100	indole-3-acetic acid inducible 30
Gh_A13G1082	1.79	11.39	2.73	7.11003e-12	up	AT5G23810	amino acid permease 7
Gh_D05G1772	7.57	36.88	2.3	7.416e-12	up	AT4G18250	receptor serine/threonine kinase, putative
Gh_A03G2119	10.42	43.92	2.09	7.68471e-12	up	AT5G42650	allene oxide synthase
Gh_A08G2364	2.27	12.64	2.55	8.18539e-12	up	AT5G63450	cytochrome P450, family 94, subfamily B, polypeptide 1
Gh_D11G0146	64.78	343.2	2.22	8.4915e-12	up	AT4G27740	Yippee family putative zinc-binding protein
Gh_D03G1021	0.71	11.17	4.07	8.49987e-12	up	AT1G12260	NAC 007
Gh_A04G1401	2.73	20.45	2.92	8.52737e-12	up	AT3G11210	SGNH hydrolase-type esterase superfamily protein
Gh_D05G1367	0.15	5.85	5.36	8.58386e-12	up	AT5G23570	XS domain-containing protein / XS zinc finger domain-containing protein-related
Gh_A06G1090	3.89	18.5	2.27	8.59161e-12	up	AT4G05020	NAD(P)H dehydrogenase B2
Gh_A10G0052	12.18	51.57	2.11	8.97873e-12	up	AT1G30620	NAD(P)-binding Rossmann-fold superfamily protein
Gh_D09G0247	6.48	28.36	2.16	9.12398e-12	up	AT5G14880	Potassium transporter family protein
Gh_D03G0971	720.07	149.43	-2.24	1.00542e-11	down	AT1G67750	Pectate lyase family protein
Gh_D07G0159	1.9	11.66	2.68	1.04109e-11	up	AT2G26290	root-specific kinase 1
Gh_A06G1481	28.55	6.08	-2.22	1.08752e-11	down	AT5G04310	Pectin lyase-like superfamily protein
Gh_A06G0435	232.02	48.87	-2.27	1.18952e-11	down	AT2G12462
Gh_A05G0588	61.81	2.69	-6.59	1.23776e-11	down
Gh_D11G2651	21.59	1.89	-3.55	1.24931e-11	down	AT4G32890	GATA transcription factor 9
Gh_D02G0891	311.6	75.94	-2.07	1.28696e-11	down	AT5G48810	cytochrome B5 isoform D
Gh_A09G0533	56.22	233.19	2.05	1.29413e-11	up	AT3G06035	Glycoprotein membrane precursor GPI-anchored
Gh_A05G0420	1.63	10.19	2.73	1.31269e-11	up	AT2G24240	BTB/POZ domain with WD40/YVTN repeat-like protein
Gh_A06G0570	5.46	22.08	2.06	1.31269e-11	up	AT2G20010	Protein of unknown function (DUF810)
Gh_D12G2009	27.98	118.15	2.08	1.46432e-11	up	AT4G19170	nine-cis-epoxycarotenoid dioxygenase 4
Gh_A05G3965	0.69	17.47	4.69	1.51388e-11	up	AT5G17420	Cellulose synthase family protein
Gh_D05G0538	0.91	7.11	3.06	1.55601e-11	up	AT2G24240	BTB/POZ domain with WD40/YVTN repeat-like protein
Gh_D07G0214	11.91	47.59	2.04	1.63488e-11	up	AT5G25880	NADP-malic enzyme 3
Gh_A06G0844	25.55	5.39	-2.21	1.6442e-11	down	AT1G49450	Transducin/WD40 repeat-like superfamily protein
Gh_D12G0030	2.04	11.4	2.52	1.66379e-11	up	AT2G32010	CVP2 like 1
Gh_A08G0129	27.72	1379.8	5.44	1.66823e-11	up
Gh_D10G1151	3.47	15.69	2.2	1.76766e-11	up	AT5G01830	ARM repeat superfamily protein
Gh_A02G1024	0.62	38.09	6.26	2.00315e-11	up	AT4G23690	Disease resistance-responsive (dirigent-like protein) family protein
Gh_D09G0918	20.65	3.42	-2.6	2.39785e-11	down	AT3G44610	Protein kinase superfamily protein
Gh_A11G1158	58.94	247.12	2.08	2.40588e-11	up	AT3G02720	Class I glutamine amidotransferase-like superfamily protein
Gh_A09G2156	38.16	7.18	-2.4	2.96441e-11	down	AT1G74160
Gh_D02G1793	15.27	61.36	2.03	2.97342e-11	up	AT1G27440	Exostosin family protein
Gh_D09G1238	5.91	0.51	-3.64	2.97484e-11	down	AT3G11900	aromatic and neutral transporter 1
Gh_A11G0804	82.52	358.2	2.15	3.3852e-11	up	AT4G00400	glycerol-3-phosphate acyltransferase 8
Gh_A13G0039	0.12	32.57	9.04	3.52259e-11	up	AT5G05340	Peroxidase superfamily protein
Gh_A12G1049	1.02	7.83	3.01	3.74412e-11	up	AT2G46770	NAC (No Apical Meristem) domain transcriptional regulator superfamily protein
Gh_D11G2607	3.93	17.04	2.12	3.85298e-11	up	AT5G28300	Duplicated homeodomain-like superfamily protein
Gh_A05G3311	15.98	62.58	1.99	3.85298e-11	up	AT4G34240	aldehyde dehydrogenase 3I1
Gh_D03G0064	0	10.75		4.23663e-11	up	AT3G51325	RING/U-box superfamily protein
Gh_A01G1397	1.44	7.98	2.51	4.40742e-11	up	AT2G16750	Protein kinase protein with adenine nucleotide alpha hydrolases-like domain
Gh_A06G1870	0.36	6.13	4.22	4.67143e-11	up	AT5G64460	Phosphoglycerate mutase family protein
Gh_D05G3925	1.86	9.24	2.36	4.73886e-11	up	AT5G35180	Protein of unknown function (DUF1336)
Gh_A04G0703	7.31	45.42	2.58	5.15553e-11	up
Gh_D05G0945	66.44	7.29	-3.22	5.22069e-11	down	AT2G28790	Pathogenesis-related thaumatin superfamily protein
Gh_D09G0262	0.51	5.61	3.67	5.49565e-11	up	AT5G14700	NAD(P)-binding Rossmann-fold superfamily protein
Gh_A02G1632	0.35	9.73	4.89	5.54729e-11	up	AT3G51220	Plant protein of unknown function (DUF827)
Gh_D01G1089	8.58	1.47	-2.5	5.70899e-11	down	AT1G09890	Rhamnogalacturonate lyase family protein
Gh_D06G0414	9.25	37.23	2.05	5.7679e-11	up	AT1G44170	aldehyde dehydrogenase 3H1
Gh_D13G1825	0.51	5.48	3.56	5.88616e-11	up	AT4G14750	IQ-domain 19
Gh_A12G1988	0.73	5.66	3.03	6.04969e-11	up	AT1G62710	beta vacuolar processing enzyme
Gh_A05G0992	8.77	36.25	2.07	6.0542e-11	up	AT1G78990	HXXXD-type acyl-transferase family protein
Gh_A07G1847	5.46	21.05	1.97	6.28539e-11	up	AT2G20190	CLIP-associated protein
Gh_A08G1387	15.28	61.3	2.03	6.63559e-11	up	AT1G32170	xyloglucan endotransglucosylase/hydrolase 30
Gh_D03G0820	1.56	10.67	2.85	6.96635e-11	up	AT3G44326	F-box family protein
Gh_A10G0286	10.29	49.89	2.28	7.6542e-11	up	AT5G45920	SGNH hydrolase-type esterase superfamily protein
Gh_A02G0125	2.57	32.57	3.65	8.16371e-11	up	AT2G41100	Calcium-binding EF hand family protein
Gh_A08G0618	5.1	0.34	-4.08	9.92537e-11	down	AT4G02810	Protein of unknown function (DUF3049)
Gh_A02G1658	0	10.86		9.93609e-11	up	AT3G51325	RING/U-box superfamily protein
Gh_A11G0886	14.65	3.28	-2.15	1.06123e-10	down	AT2G46530	auxin response factor 11
Gh_A09G1171	2.56	11.34	2.19	1.06845e-10	up	AT2G42320	nucleolar protein gar2-related
Gh_A11G0464	9.56	35.69	1.96	1.11768e-10	up	AT4G38050	Xanthine/uracil permease family protein
Gh_D09G0815	9.55	36.6	1.99	1.35024e-10	up	AT1G80350	P-loop containing nucleoside triphosphate hydrolases superfamily protein
Gh_A10G1150	9.75	36.18	1.94	1.37018e-10	up	AT3G23750	Leucine-rich repeat protein kinase family protein
Gh_D12G2480	0.35	5.21	4.29	1.52418e-10	up	AT5G07250	RHOMBOID-like protein 3
Gh_D08G0132	66.72	987.33	3.28	1.60651e-10	up	AT4G05030	Copper transport protein family
Gh_A02G1376	20.21	78.45	1.93	1.73286e-10	up	AT4G39840
Gh_A06G0116	8.62	0.02	Inf	1.99424e-10	down	AT4G31940	cytochrome P450, family 82, subfamily C, polypeptide 4
Gh_D01G0849	2.53	19.18	2.98	2.0152e-10	up	AT1G20823	RING/U-box superfamily protein
Gh_A07G1638	4.26	16.8	2.01	2.08249e-10	up	AT3G51550	Malectin/receptor-like protein kinase family protein
Gh_A06G0919	14.2	54.09	1.93	2.10285e-10	up	AT5G25110	CBL-interacting protein kinase 25
Gh_Sca004851G03	96.89	388.97	2.02	2.29386e-10	up	AT2G28760	UDP-XYL synthase 6
Gh_D11G0333	65.07	16.76	-1.94	2.48148e-10	down	AT3G47620	TEOSINTE BRANCHED, cycloidea and PCF (TCP) 14
Gh_Sca006294G01	2.71	14.69	2.48	2.66921e-10	up	AT5G01850	Protein kinase superfamily protein
Gh_A11G0132	37.62	320.2	2.91	2.74499e-10	up	AT4G27740	Yippee family putative zinc-binding protein
Gh_D05G0131	64.73	14.71	-2.15	2.84493e-10	down	AT2G10940	Bifunctional inhibitor/lipid-transfer protein/seed storage 2S albumin superfamily protein
Gh_A05G1608	1.83	16.3	3.17	2.84844e-10	up	AT1G19870	IQ-domain 32
Gh_A06G0172	1.33	8.35	2.72	2.88491e-10	up	AT5G42830	HXXXD-type acyl-transferase family protein
Gh_D10G0271	21.12	89.28	2.06	2.96068e-10	up	AT5G45970	RAC-like 2
Gh_D05G2018	19.28	71.59	1.92	3.25096e-10	up	AT3G01400	ARM repeat superfamily protein
Gh_D05G1431	15.79	57.84	1.91	3.43994e-10	up	AT2G34410	O-acetyltransferase family protein
Gh_A11G1441	1.29	9.22	2.93	3.51039e-10	up	AT1G05300	zinc transporter 5 precursor
Gh_D08G0606	4.07	20.81	2.39	3.55407e-10	up	AT3G60220	TOXICOS EN LEVADURA 4
Gh_A08G0474	0.76	50.81	6.16	3.744e-10	up	AT5G15630	COBRA-like extracellular glycosyl-phosphatidyl inositol-anchored protein family
Gh_D02G1891	19.53	3.66	-2.44	3.83405e-10	down	AT4G03210	xyloglucan endotransglucosylase/hydrolase 9
Gh_A08G0682	42.11	171.48	1.96	3.85091e-10	up	AT2G47710	Adenine nucleotide alpha hydrolases-like superfamily protein
Gh_A03G0507	19.78	4.55	-2.07	3.89611e-10	down	AT1G12240	Glycosyl hydrolases family 32 protein
Gh_A08G2268	6.22	0.34	-4.31	4.0468e-10	down	AT5G34940	glucuronidase 3
Gh_D08G1096	2.67	15.78	2.56	4.27576e-10	up	AT5G52060	BCL-2-associated athanogene 1
Gh_A03G1353	30.06	110.17	1.9	4.40743e-10	up	AT1G27440	Exostosin family protein
Gh_D08G0982	14.19	51.72	1.9	4.56618e-10	up	AT5G34940	glucuronidase 3
Gh_D06G0281	14.9	54.14	1.92	4.6689e-10	up	AT5G65380	MATE efflux family protein
Gh_A06G1407	18.19	122.73	2.68	4.87519e-10	up	AT3G10985	senescence associated gene 20
Gh_A12G1863	8.89	1.61	-2.46	5.04544e-10	down	AT2G45550	cytochrome P450, family 76, subfamily C, polypeptide 4
Gh_A07G0085	0.99	10.88	3.55	5.38323e-10	up	AT5G56580	MAP kinase kinase 6
Gh_D05G0981	0.09	5.41	7.25	5.69298e-10	up	AT2G28315	Nucleotide/sugar transporter family protein
Gh_D06G0323	4.33	39.18	3.22	5.80713e-10	up	AT1G22220	F-box family protein
Gh_A05G1821	5.05	22.77	2.21	5.83352e-10	up	AT3G01400	ARM repeat superfamily protein
Gh_A10G0456	2.28	10.96	2.31	6.46611e-10	up	AT3G21240	4-coumarate:CoA ligase 2
Gh_D05G3685	3.21	16	2.35	6.47505e-10	up	AT5G55950	Nucleotide/sugar transporter family protein
Gh_D06G1487	1.52	9.62	2.71	6.58606e-10	up	AT4G18210	purine permease 10
Gh_A05G1330	9.13	1.33	-2.78	7.45472e-10	down	AT5G45960	GDSL-like Lipase/Acylhydrolase superfamily protein
Gh_A11G1611	1	13.28	3.96	7.65318e-10	up	AT2G17880	Chaperone DnaJ-domain superfamily protein
Gh_A03G0359	171.09	46.9	-1.86	8.02767e-10	down	AT2G39700	expansin A4
Gh_A11G0125	19.84	4.83	-2.01	8.18995e-10	down	AT3G49220	Plant invertase/pectin methylesterase inhibitor superfamily
Gh_A01G0313	4.6	16.93	1.92	8.64683e-10	up	AT1G78580	trehalose-6-phosphate synthase
Gh_D13G0737	6.27	25.96	2.06	9.02531e-10	up	AT1G13340	Regulator of Vps4 activity in the MVB pathway protein
Gh_A04G0772	13.34	2.89	-2.17	9.51608e-10	down	AT2G40070
Gh_D02G2150	48.24	6.2	-2.91	9.52074e-10	down
Gh_A11G3015	20.12	4.56	-2.13	1.01485e-09	down	AT3G48610	non-specific phospholipase C6
Gh_A05G3533	33.99	7.18	-2.24	1.08953e-09	down	AT4G20140	Leucine-rich repeat transmembrane protein kinase
Gh_A08G1599	18.41	69.42	1.91	1.12598e-09	up	AT1G62990	KNOTTED-like homeobox of Arabidopsis thaliana 7
Gh_A06G1165	1.2	10.06	3.15	1.14655e-09	up	AT2G42760
Gh_A04G1048	47.88	4.16	-3.56	1.21345e-09	down	AT4G38770	proline-rich protein 4
Gh_D10G0270	49.31	13.05	-1.91	1.30356e-09	down	AT2G33880	homeobox-3
Gh_D07G1949	0.26	5.95	5.39	1.32466e-09	up	AT3G07680	emp24/gp25L/p24 family/GOLD family protein
Gh_A08G0781	2.3	10.95	2.29	1.33026e-09	up	AT4G30400	RING/U-box superfamily protein
Gh_D05G0591	10.89	2.26	-2.26	1.44977e-09	down	AT4G31890	ARM repeat superfamily protein
Gh_D12G2007	6.07	25.2	2.11	1.44977e-09	up	AT4G19185	nodulin MtN21 /EamA-like transporter family protein
Gh_A11G2489	28.99	3.33	-3.09	1.45168e-09	down	AT5G26860	lon protease 1
Gh_A03G0433	4.66	19.5	2.12	1.80659e-09	up	AT2G29730	UDP-glucosyl transferase 71D1
Gh_A12G1597	37.88	10.02	-1.92	1.96991e-09	down	AT5G62550
Gh_A01G0933	230.08	927.07	2	2.10982e-09	up	AT1G75280	NmrA-like negative transcriptional regulator family protein
Gh_A07G2095	0.98	12.3	3.78	2.28877e-09	up	AT3G26430	GDSL-like Lipase/Acylhydrolase superfamily protein
Gh_D01G0511	59.68	239.34	2.04	2.65311e-09	up	AT4G27430	COP1-interacting protein 7
Gh_A07G1688	4.82	27.9	2.54	2.68456e-09	up	AT4G03960	Phosphotyrosine protein phosphatases superfamily protein
Gh_A12G2709	6.02	22.1	1.92	2.78512e-09	up	AT4G23740	Leucine-rich repeat protein kinase family protein
Gh_D08G2585	19.07	79.69	2.08	2.96782e-09	up
Gh_D05G1675	8.33	30.03	1.88	2.99887e-09	up	AT4G16490	ARM repeat superfamily protein
Gh_A11G1155	17.85	4.85	-1.86	3.03637e-09	down	AT3G63430
Gh_A11G1074	48.07	1.36	-5.36	3.11255e-09	down	AT4G15630	Uncharacterised protein family (UPF0497)
Gh_D03G1809	72.92	255.57	1.81	3.20207e-09	up	AT5G23530	carboxyesterase 18
Gh_D11G2475	13.68	49.16	1.87	3.231e-09	up	AT2G38430
Gh_D11G0395	0.99	5.96	2.65	3.3122e-09	up	AT4G24910	Protein of unknown function (DUF579)
Gh_A09G0497	17.06	59.03	1.8	3.6098e-09	up	AT3G18180	Glycosyltransferase family 61 protein
Gh_A03G0164	6.61	23.32	1.84	3.68538e-09	up	AT5G52640	heat shock protein 90.1
Gh_D09G2363	0.65	8.63	3.84	3.86559e-09	up	AT5G60880	breaking of asymmetry in the stomatal lineage
Gh_D08G0739	3.23	20.91	2.63	4.00185e-09	up
Gh_D02G0793	4.77	18.97	2.04	4.1441e-09	up	AT1G44170	aldehyde dehydrogenase 3H1
Gh_D10G0248	1.92	12.04	2.62	4.15852e-09	up	AT3G15670	Late embryogenesis abundant protein (LEA) family protein
Gh_A02G0236	148.95	42.35	-1.81	4.18058e-09	down	AT5G13930	Chalcone and stilbene synthase family protein
Gh_D01G1133	4.84	16.36	1.8	4.27487e-09	up	AT3G03300	dicer-like 2
Gh_A05G3136	35.2	118.05	1.78	4.43079e-09	up	AT3G28050	nodulin MtN21 /EamA-like transporter family protein
Gh_D12G0699	36.58	127.06	1.78	4.43154e-09	up	AT4G37530	Peroxidase superfamily protein
Gh_D11G1108	13.34	47.81	1.81	4.86165e-09	up	AT1G09540	myb domain protein 61
Gh_D02G1778	8.54	36.43	2.08	4.98021e-09	up	AT2G47920	Kinase interacting (KIP1-like) family protein
Gh_A09G1137	20.54	74.51	1.9	4.99556e-09	up	AT5G04160	Nucleotide-sugar transporter family protein
Gh_A07G1804	14.98	54.28	1.86	5.08738e-09	up	AT4G13010	Oxidoreductase, zinc-binding dehydrogenase family protein
Gh_A13G0790	35.22	117.61	1.78	5.10702e-09	up	AT3G25570	Adenosylmethionine decarboxylase family protein
Gh_A04G1436	68.02	19.13	-1.81	5.12969e-09	down	AT2G17230	EXORDIUM like 5
Gh_D01G1634	180.43	19.91	-3.17	5.14921e-09	down	AT2G16730	glycosyl hydrolase family 35 protein
Gh_A09G1456	8.44	31.83	1.92	5.32316e-09	up	AT2G28930	protein kinase 1B
Gh_D04G0970	39.42	132.21	1.78	5.50891e-09	up	AT2G36290	alpha/beta-Hydrolases superfamily protein
Gh_A05G0259	6.8	25.05	1.93	5.60877e-09	up	AT1G19170	Pectin lyase-like superfamily protein
Gh_D10G1768	22.01	74.19	1.78	5.68409e-09	up	AT3G16910	acyl-activating enzyme 7
Gh_A06G0785	0.89	16.15	4.24	5.89018e-09	up	AT5G11890
Gh_D09G2006	39.12	131.81	1.77	5.89038e-09	up	AT3G59480	pfkB-like carbohydrate kinase family protein
Gh_A01G0705	15.31	52.87	1.84	7.06922e-09	up	AT1G55910	zinc transporter 11 precursor
Gh_D10G0473	2.96	12.49	2.11	7.17439e-09	up	AT1G51680	4-coumarate:CoA ligase 1
Gh_D05G3942	4.58	18.3	2.03	7.4043e-09	up	AT5G57480	P-loop containing nucleoside triphosphate hydrolases superfamily protein
Gh_D13G0347	7.08	1.63	-2.13	7.54085e-09	down	AT4G22200	potassium transport 2/3
Gh_D04G1489	571.41	152.11	-1.89	7.61513e-09	down	AT2G17230	EXORDIUM like 5
Gh_A07G1004	9.7	0.96	-3.4	7.93806e-09	down	AT2G27500	Glycosyl hydrolase superfamily protein
Gh_D10G1349	31.82	7.22	-2.1	7.99307e-09	down	AT4G13990	Exostosin family protein
Gh_A13G0247	8.6	28.09	1.75	8.16004e-09	up	AT1G14790	RNA-dependent RNA polymerase 1
Gh_D08G0987	2.09	8.46	2.06	8.3454e-09	up	AT2G25290	Octicosapeptide/Phox/Bem1p (PB1) domain-containing protein / tetratricopeptide repeat (TPR)-containing protein
Gh_D01G1953	58.74	213.25	1.84	8.3454e-09	up	AT2G35880	TPX2 (targeting protein for Xklp2) protein family
Gh_A10G1746	21.5	72.47	1.76	9.23429e-09	up	AT2G42480	TRAF-like family protein
Gh_A12G2250	20.87	70.24	1.78	9.35089e-09	up	AT5G53480	ARM repeat superfamily protein
Gh_A02G1486	1.63	11.42	2.86	9.38767e-09	up	AT5G67230	Nucleotide-diphospho-sugar transferases superfamily protein
Gh_A10G1396	45.46	4.92	-3.24	9.53751e-09	down	AT5G49800	Polyketide cyclase/dehydrase and lipid transport superfamily protein
Gh_A13G2316	14.63	47.58	1.75	9.56505e-09	up	AT1G15690	Inorganic H pyrophosphatase family protein
Gh_D09G1426	63.63	217.29	1.8	9.58511e-09	up	AT2G37090	Nucleotide-diphospho-sugar transferases superfamily protein
Gh_A06G0604	16.64	54.33	1.75	9.96998e-09	up	AT4G26270	phosphofructokinase 3
Gh_D02G1979	40.34	6.05	-2.71	1.21057e-08	down	AT2G17230	EXORDIUM like 5
Gh_A09G1913	13.31	45.7	1.81	1.21057e-08	up	AT3G22790	Kinase interacting (KIP1-like) family protein
Gh_A10G0167	10.51	46.38	2.1	1.24594e-08	up	AT4G27270	Quinone reductase family protein
Gh_D09G0628	3.38	71.05	4.44	1.32408e-08	up	AT3G16920	chitinase-like protein 2
Gh_A12G1570	0.97	25.7	5.96	1.47372e-08	up
Gh_A05G1069	1.17	6.75	2.59	1.51385e-08	up	AT1G08510	fatty acyl-ACP thioesterases B
Gh_D12G1143	17.95	95.72	2.23	1.54276e-08	up	AT2G46600	Calcium-binding EF-hand family protein
Gh_D11G0237	87.15	25.94	-1.72	1.59182e-08	down	AT4G23820	Pectin lyase-like superfamily protein
Gh_D06G0203	387.62	1437.01	1.76	1.59658e-08	up	AT4G10810
Gh_D05G2167	11.77	38.35	1.72	1.79571e-08	up	AT1G78230	Outer arm dynein light chain 1 protein
Gh_D06G1084	2.64	13.52	2.39	1.81122e-08	up	AT5G10870	chorismate mutase 2
Gh_D05G0276	1.5	8.81	2.6	1.84163e-08	up	AT4G29190	Zinc finger C-x8-C-x5-C-x3-H type family protein
Gh_A07G0522	20.56	4.85	-2.09	1.85742e-08	down	AT5G60850	OBF binding protein 4
Gh_D06G1466	1.24	5.18	2.12	1.89253e-08	up	AT4G20140	Leucine-rich repeat transmembrane protein kinase
Gh_A02G0457	11.69	44.89	1.97	1.91761e-08	up	AT5G18650	CHY-type/CTCHY-type/RING-type Zinc finger protein
Gh_D11G0301	21.91	71.25	1.74	1.95226e-08	up	AT4G17770	trehalose phosphatase/synthase 5
Gh_D11G0963	10.2	2.16	-2.22	1.95588e-08	down	AT3G61490	Pectin lyase-like superfamily protein
Gh_D11G2007	1.26	8.38	2.84	2.09153e-08	up	AT4G24230	acyl-CoA-binding domain 3
Gh_D07G0271	14.49	3.36	-2.08	2.15441e-08	down	AT4G30610	alpha/beta-Hydrolases superfamily protein
Gh_D01G1401	10.71	58.92	2.49	2.27453e-08	up	AT2G01660	plasmodesmata-located protein 6
Gh_A06G1290	317.56	50.01	-2.64	2.34544e-08	down	AT1G11600	cytochrome P450, family 77, subfamily B, polypeptide 1
Gh_D05G0552	2.07	8.63	2.11	2.43524e-08	up	AT2G24170	Endomembrane protein 70 protein family
Gh_D05G0012	24.85	4.75	-2.42	2.48074e-08	down	AT1G55260	Bifunctional inhibitor/lipid-transfer protein/seed storage 2S albumin superfamily protein
Gh_A06G0551	12.53	1.13	-3.66	2.58927e-08	down	AT4G28950	RHO-related protein from plants 9
Gh_D09G2111	14.49	48.67	1.78	2.62375e-08	up	AT3G22790	Kinase interacting (KIP1-like) family protein
Gh_A07G0574	12.1	2.72	-2.17	2.70955e-08	down	AT3G47620	TEOSINTE BRANCHED, cycloidea and PCF (TCP) 14
Gh_D12G0419	1.52	5.67	1.96	2.7128e-08	up	AT1G30410	multidrug resistance-associated protein 13
Gh_A02G0279	2.27	8.13	1.89	2.76104e-08	up	AT3G23590	REF4-related 1
Gh_A11G0311	9.8	41.37	2.05	2.94644e-08	up	AT5G08100	N-terminal nucleophile aminohydrolases (Ntn hydrolases) superfamily protein
Gh_A08G1000	420.01	1964.33	1.8	3.05098e-08	up
Gh_A09G0403	20.36	2.3	-3.17	3.06435e-08	down	AT5G52400	cytochrome P450, family 715, subfamily A, polypeptide 1
Gh_D01G0510	24.83	94.28	1.9	3.28985e-08	up	AT4G27435	Protein of unknown function (DUF1218)
Gh_A01G1546	3.08	16.67	2.47	3.44391e-08	up	AT3G02430	Protein of unknown function (DUF679)
Gh_A08G1431	15.86	2.34	-2.75	3.46923e-08	down	AT2G32440	ent-kaurenoic acid hydroxylase 2
Gh_D12G2536	0.22	6.44	5.07	3.53563e-08	up
Gh_A03G1314	0.88	6.2	2.94	3.6217e-08	up	AT1G68200	Zinc finger C-x8-C-x5-C-x3-H type family protein
Gh_D05G2313	10.62	33.09	1.68	3.71194e-08	up	AT4G39350	cellulose synthase A2
Gh_D10G0200	1.92	6.65	1.83	3.73588e-08	up	AT1G61210	Transducin/WD40 repeat-like superfamily protein
Gh_D09G2341	5.25	0.44	-3.68	3.76551e-08	down	AT1G48100	Pectin lyase-like superfamily protein
Gh_D05G0184	19.25	61.07	1.69	3.76551e-08	up	AT2G26710	Cytochrome P450 superfamily protein
Gh_A12G0006	10.64	34.73	1.74	3.77934e-08	up	AT2G47010
Gh_D08G1842	16.56	4.36	-1.9	4.01446e-08	down	AT1G12110	nitrate transporter 1.1
Gh_D01G1218	8.53	1.72	-2.3	4.18414e-08	down	AT5G06700	Plant protein of unknown function (DUF828)
Gh_A03G1527	36.97	117.68	1.68	4.28017e-08	up	AT5G64210	alternative oxidase 2
Gh_A11G0031	53.63	6.7	-3.01	4.3707e-08	down	AT1G73620	Pathogenesis-related thaumatin superfamily protein
Gh_D09G1274	342.26	79.53	-2.11	4.3707e-08	down	AT3G11660	NDR1/HIN1-like 1
Gh_D03G0070	8.32	0.61	-4.62	4.46839e-08	down	AT4G38580	farnesylated protein 6
Gh_D09G0511	20.87	3.52	-2.58	4.46839e-08	down	AT3G18050
Gh_A05G1211	41.7	155.15	1.89	4.60987e-08	up	AT1G04750	vesicle-associated membrane protein 721
Gh_A05G3681	10.78	56.33	2.43	4.74195e-08	up	AT4G24380
Gh_D13G2093	5.36	19.42	1.93	4.79714e-08	up	AT1G67300	Major facilitator superfamily protein
Gh_A05G1390	9.51	1.87	-2.38	4.83396e-08	down	AT1G61170
Gh_D05G1836	245.36	74.96	-1.72	4.98959e-08	down	AT5G42800	dihydroflavonol 4-reductase
Gh_D04G0515	7.33	0.46	-4.13	5.17163e-08	down	AT5G14450	GDSL-like Lipase/Acylhydrolase superfamily protein
Gh_A12G2352	60.22	199.58	1.71	5.19256e-08	up	AT5G52060	BCL-2-associated athanogene 1
Gh_A11G0958	10.02	38.83	1.92	5.19472e-08	up	AT4G01680	myb domain protein 55
Gh_A06G0053	2.46	8.39	1.81	5.23367e-08	up	AT1G19835	Plant protein of unknown function (DUF869)
Gh_A05G2137	2.38	8.37	1.87	5.25625e-08	up	AT5G44700	Leucine-rich repeat transmembrane protein kinase
Gh_D09G1254	9.82	2.04	-2.26	5.34663e-08	down	AT5G06470	Glutaredoxin family protein
Gh_A11G1322	3.36	24.22	2.9	5.37614e-08	up	AT2G43060	ILI1 binding bHLH 1
Gh_A02G0293	44.78	159.92	1.74	5.47406e-08	up	AT3G06145
Gh_D05G0752	25.92	81.64	1.7	6.07025e-08	up	AT2G28470	beta-galactosidase 8
Gh_D05G1386	0.99	5.46	2.57	6.24628e-08	up	AT3G05320	O-fucosyltransferase family protein
Gh_A11G0609	4.31	22.47	2.41	6.25274e-08	up	AT5G40690
Gh_D13G0301	9.86	2.15	-2.16	6.32468e-08	down	AT2G21370	xylulose kinase-1
Gh_A08G1516	0.38	5.53	3.82	6.63083e-08	up	AT2G35700	ERF family protein 38
Gh_A11G2937	16.41	2.74	-2.56	6.69751e-08	down	AT2G38090	Duplicated homeodomain-like superfamily protein
Gh_D07G2090	6.17	0.86	-2.95	6.72706e-08	down	AT3G28910	myb domain protein 30
Gh_D06G0399	20.93	4.11	-2.36	6.80859e-08	down	AT1G44760	Adenine nucleotide alpha hydrolases-like superfamily protein
Gh_D02G0243	28.21	87.95	1.66	6.86191e-08	up	AT4G14040	selenium-binding protein 2
Gh_D09G1509	21.25	1.43	-3.91	7.18963e-08	down	AT3G12620	Protein phosphatase 2C family protein
Gh_D05G1214	12.2	39.38	1.71	7.3146e-08	up	AT1G80360	Pyridoxal phosphate (PLP)-dependent transferases superfamily protein
Gh_D07G0296	3.14	12.91	2.11	7.35287e-08	up	AT4G32140	EamA-like transporter family
Gh_D06G0487	38.15	118.53	1.7	7.39544e-08	up	AT1G15690	Inorganic H pyrophosphatase family protein
Gh_A11G1087	11.91	2.83	-2.04	7.53623e-08	down	AT4G03100	Rho GTPase activating protein with PAK-box/P21-Rho-binding domain
Gh_D13G1075	183.54	622.5	1.77	7.58812e-08	up	AT2G39050	hydroxyproline-rich glycoprotein family protein
Gh_D04G0838	4.04	13.92	1.83	7.91578e-08	up	AT4G20140	Leucine-rich repeat transmembrane protein kinase
Gh_A01G0005	207.65	1.39	-7.26	7.98441e-08	down	AT3G06470	GNS1/SUR4 membrane protein family
Gh_Sca005188G01	1.35	7.21	2.41	8.18498e-08	up	AT2G26530	Protein of unknown function (DUF1645)
Gh_A02G0936	13.95	0.67	-4.37	8.49425e-08	down	AT4G10440	S-adenosyl-L-methionine-dependent methyltransferases superfamily protein
Gh_D05G1793	1.03	5.25	2.36	8.49425e-08	up	AT1G19870	IQ-domain 32
Gh_D11G3139	24.12	6.97	-1.77	8.51251e-08	down	AT2G33570	Domain of unknown function (DUF23)
Gh_A05G1712	36.96	116.55	1.65	8.51251e-08	up	AT3G50410	OBF binding protein 1
Gh_D02G0304	213.67	66.09	-1.69	8.53696e-08	down	AT5G13930	Chalcone and stilbene synthase family protein
Gh_A13G2086	7.66	26.13	1.81	8.57594e-08	up	AT2G16400	BEL1-like homeodomain 7
Gh_A08G1730	0.6	6.03	3.52	8.62069e-08	up	AT5G44700	Leucine-rich repeat transmembrane protein kinase
Gh_D08G2066	15.99	50.13	1.69	8.72018e-08	up	AT2G20190	CLIP-associated protein
Gh_D12G1743	0.83	5.34	2.78	8.92608e-08	up	AT2G02950	phytochrome kinase substrate 1
Gh_A06G0262	3.44	109.09	4.94	9.14587e-08	up	AT1G45063	copper ion binding;electron carriers
Gh_D12G1612	31.13	95.46	1.65	9.19415e-08	up	AT5G15490	UDP-glucose 6-dehydrogenase family protein
Gh_A10G1662	4.36	59.59	3.74	9.25421e-08	up	AT3G54450	Major facilitator superfamily protein
Gh_D13G1715	15.01	3.01	-2.32	9.33924e-08	down	AT5G17780	alpha/beta-Hydrolases superfamily protein
Gh_A13G1000	24.22	72.89	1.64	9.56207e-08	up	AT1G22540	Major facilitator superfamily protein
Gh_D02G0844	2.13	11.59	2.48	9.5687e-08	up	AT1G72200	RING/U-box superfamily protein
Gh_A12G2345	43	179.99	2.09	9.59425e-08	up	AT5G07250	RHOMBOID-like protein 3
Gh_D08G2102	5.76	19.47	1.79	9.61387e-08	up	AT5G60580	RING/U-box superfamily protein
Gh_D01G2086	13.63	2.47	-2.47	9.73203e-08	down	AT2G37170	plasma membrane intrinsic protein 2
Gh_D11G3503	24.65	6.41	-1.95	9.88402e-08	down	AT4G12730	FASCICLIN-like arabinogalactan 2
Gh_D09G1779	1.83	8.46	2.25	1.00673e-07	up	AT1G32930	Galactosyltransferase family protein
Gh_D05G3934	23.95	6.99	-1.75	1.01706e-07	down	AT3G21240	4-coumarate:CoA ligase 2
Gh_A10G1460	24.96	7.8	-1.63	1.01706e-07	down	AT4G15890	binding
Gh_A03G0116	69.41	220.9	1.69	1.11982e-07	up	AT1G12420	ACT domain repeat 8
Gh_D01G1042	6.78	1	-2.8	1.13365e-07	down	AT5G67260	CYCLIN D3;2
Gh_A03G1944	11.08	2.15	-2.37	1.14318e-07	down	AT5G46880	homeobox-7
Gh_D05G1596	304.41	94.6	-1.69	1.18117e-07	down	AT1G61720	NAD(P)-binding Rossmann-fold superfamily protein
Gh_D05G1499	5.52	0.58	-3.35	1.20223e-07	down	AT5G45960	GDSL-like Lipase/Acylhydrolase superfamily protein
Gh_D03G1208	56.08	17.74	-1.65	1.20301e-07	down	AT3G46550	Fasciclin-like arabinogalactan family protein
Gh_D01G0955	14.66	45.3	1.64	1.23424e-07	up	AT1G19870	IQ-domain 32
Gh_A07G0031	84.51	26.71	-1.64	1.25579e-07	down	AT4G20140	Leucine-rich repeat transmembrane protein kinase
Gh_D02G0800	5.59	0.54	-3.77	1.25929e-07	down	AT1G21830
Gh_A05G0289	1.69	10.83	2.73	1.38649e-07	up	AT1G02180	ferredoxin-related
Gh_D09G1360	0.78	6.62	3.19	1.47102e-07	up	AT2G39210	Major facilitator superfamily protein
Gh_D05G0760	15.3	52.37	1.74	1.51259e-07	up	AT2G28510	Dof-type zinc finger DNA-binding family protein
Gh_A03G1422	15.92	47.48	1.62	1.54835e-07	up	AT2G19130	S-locus lectin protein kinase family protein
Gh_A11G2218	14.77	44.05	1.62	1.60547e-07	up	AT3G04350	Plant protein of unknown function (DUF946)
Gh_D08G2161	39.28	137.55	1.74	1.62641e-07	up	AT1G06980
Gh_D08G0747	22.33	67.15	1.62	1.62641e-07	up	AT1G35710	Protein kinase family protein with leucine-rich repeat domain
Gh_D02G1274	6.76	28.77	2.07	1.69544e-07	up	AT1G26690	emp24/gp25L/p24 family/GOLD family protein
Gh_D03G0738	38.6	3.2	-3.58	1.72268e-07	down	AT1G64390	glycosyl hydrolase 9C2
Gh_D05G2577	3.72	14.49	2.01	1.74038e-07	up	AT1G43700	VIRE2-interacting protein 1
Gh_D13G0151	0.84	13.17	4.07	1.74758e-07	up	AT2G40320	TRICHOME BIREFRINGENCE-LIKE 33
Gh_A12G1981	5.28	23.86	2.2	1.75048e-07	up	AT2G35710	Nucleotide-diphospho-sugar transferases superfamily protein
Gh_A06G1419	0.18	28.12	7.6	1.77462e-07	up	AT2G40320	TRICHOME BIREFRINGENCE-LIKE 33
Gh_A11G0822	12.79	2.5	-2.35	1.79045e-07	down	AT3G61490	Pectin lyase-like superfamily protein
Gh_A05G1932	18.55	3.29	-2.48	1.83367e-07	down	AT1G22360	UDP-glucosyl transferase 85A2
Gh_D11G2571	12.84	37.93	1.6	1.84687e-07	up	AT1G08800	Protein of unknown function, DUF593
Gh_A08G0037	35.12	9.41	-1.88	1.85002e-07	down	AT1G08250	arogenate dehydratase 6
Gh_A10G1753	38.21	116.14	1.62	1.90856e-07	up	AT5G06600	ubiquitin-specific protease 12
Gh_A06G2002	2.64	8.23	1.68	1.98683e-07	up	AT4G18240	starch synthase 4
Gh_D10G1708	10.72	2.52	-2.06	1.9877e-07	down	AT3G06868
Gh_D03G0017	14.88	3.58	-2.04	1.99374e-07	down	AT4G35590	RWP-RK domain-containing protein
Gh_D08G1146	26.9	174.25	2.44	2.03796e-07	up	AT5G24655	response to low sulfur 4
Gh_A07G0498	32.05	2.06	-3.94	2.09343e-07	down	AT5G44700	Leucine-rich repeat transmembrane protein kinase
Gh_D11G1189	6.74	0.88	-3.06	2.10172e-07	down	AT3G62690	AtL5
Gh_A05G2986	0.14	7.1	6.65	2.1232e-07	up	AT5G40690
Gh_D02G0043	0.85	5.93	2.85	2.14856e-07	up	AT4G26640	WRKY family transcription factor family protein
Gh_A02G1653	177.84	7.62	-4.51	2.15137e-07	down	AT1G75900	GDSL-like Lipase/Acylhydrolase superfamily protein
Gh_D09G1585	14.32	2.73	-2.48	2.18113e-07	down	AT2G38310	PYR1-like 4
Gh_D03G0182	9.89	0.34	-6.42	2.23969e-07	down	AT5G66590	CAP (Cysteine-rich secretory proteins, Antigen 5, and Pathogenesis-related 1 protein) superfamily protein
Gh_D03G1232	43.89	132.03	1.59	2.3284e-07	up	AT3G46440	UDP-XYL synthase 5
Gh_D07G2232	33.75	100.5	1.6	2.34992e-07	up	AT1G23800	aldehyde dehydrogenase 2B7
Gh_A06G0445	38.4	115.17	1.62	2.4064e-07	up	AT5G34940	glucuronidase 3
Gh_D11G1626	0.44	30.04	6.22	2.42516e-07	up	AT5G15630	COBRA-like extracellular glycosyl-phosphatidyl inositol-anchored protein family
Gh_A13G0888	45.07	141.8	1.67	2.47315e-07	up	AT1G55020	lipoxygenase 1
Gh_D11G3338	35.77	5.06	-2.78	2.55549e-07	down	AT2G32560	F-box family protein
Gh_A05G1143	1.74	6.54	1.95	2.7403e-07	up	AT3G14205	Phosphoinositide phosphatase family protein
Gh_A10G2228	6.88	22.21	1.73	2.84832e-07	up	AT1G72330	alanine aminotransferase 2
Gh_A11G0082	10.58	0.94	-3.66	2.88558e-07	down	AT5G52020	Integrase-type DNA-binding superfamily protein
Gh_A11G1313	61.43	14.31	-2.24	2.90466e-07	down	AT4G12970	stomagen
Gh_D03G0590	6.29	19.33	1.66	3.01821e-07	up	AT1G77130	plant glycogenin-like starch initiation protein 2
Gh_D08G1273	146.71	555.49	1.76	3.07514e-07	up	AT4G23496	SPIRAL1-like5
Gh_D02G1728	8.28	31.26	1.87	3.11162e-07	up	AT1G68510	LOB domain-containing protein 42
Gh_A13G1686	129.57	40.26	-1.67	3.12475e-07	down	AT3G45310	Cysteine proteinases superfamily protein
Gh_D03G0430	0.88	9.59	3.57	3.3744e-07	up	AT5G64880
Gh_A06G0280	0.58	6.37	3.59	3.39022e-07	up	AT4G08980	F-BOX WITH WD-40 2
Gh_D10G0287	2.09	11.91	2.52	3.41506e-07	up	AT5G45920	SGNH hydrolase-type esterase superfamily protein
Gh_A13G0446	5.5	33.71	2.61	3.41739e-07	up	AT1G26160	Metal-dependent phosphohydrolase
Gh_D10G1565	1.12	5.76	2.42	3.46907e-07	up	AT3G23430	phosphate 1
Gh_A04G0640	2.83	9.98	1.87	3.61232e-07	up	AT3G53380	Concanavalin A-like lectin protein kinase family protein
Gh_D13G2434	46.82	136.69	1.59	3.73076e-07	up	AT2G28110	Exostosin family protein
Gh_A09G1646	3.72	19.27	2.36	3.74253e-07	up	AT5G53160	regulatory components of ABA receptor 3
Gh_A12G0549	393.92	123.82	-1.66	3.75182e-07	down	AT3G51240	flavanone 3-hydroxylase
Gh_A05G3180	13.59	39.74	1.58	3.80646e-07	up	AT3G01120	Pyridoxal phosphate (PLP)-dependent transferases superfamily protein
Gh_D08G0759	1.11	5.68	2.44	3.82723e-07	up	AT1G48910	Flavin-containing monooxygenase family protein
Gh_A10G1242	222.94	59.66	-2.01	3.95896e-07	down	AT5G48485	Bifunctional inhibitor/lipid-transfer protein/seed storage 2S albumin superfamily protein
Gh_A06G1736	0.11	5.15		4.01331e-07	up	AT5G47635	Pollen Ole e 1 allergen and extensin family protein
Gh_A01G0132	0.39	7.68	4.51	4.04917e-07	up	AT5G07280	Leucine-rich repeat transmembrane protein kinase
Gh_D11G0139	52	4.91	-3.38	4.05256e-07	down	AT3G49220	Plant invertase/pectin methylesterase inhibitor superfamily
Gh_A05G0391	234.72	53.79	-2.15	4.05391e-07	down	AT5G25610	BURP domain-containing protein
Gh_D10G1429	93.03	31.21	-1.57	4.13157e-07	down	AT5G13930	Chalcone and stilbene synthase family protein
Gh_D01G1604	2713.31	647.1	-2.05	4.13169e-07	down	AT4G38770	proline-rich protein 4
Gh_A03G1731	9.98	38.35	1.93	4.14601e-07	up	AT1G75390	basic leucine-zipper 44
Gh_A13G0099	80.19	26.9	-1.56	4.23264e-07	down	AT5G03960	IQ-domain 12
Gh_A02G1200	6.51	1.52	-2.09	4.25097e-07	down	AT1G80300	nucleotide transporter 1
Gh_A07G1033	6.63	20.02	1.61	4.30904e-07	up	AT2G35940	BEL1-like homeodomain 1
Gh_A05G3254	1.29	6.28	2.31	4.34973e-07	up	AT1G06470	Nucleotide/sugar transporter family protein
Gh_A07G1335	15.62	4.58	-1.72	4.45763e-07	down	AT4G00750	S-adenosyl-L-methionine-dependent methyltransferases superfamily protein
Gh_A05G3491	178.71	61.4	-1.56	4.45763e-07	down	AT5G05270	Chalcone-flavanone isomerase family protein
Gh_A07G0082	12.59	3.08	-1.99	4.55472e-07	down	AT5G19730	Pectin lyase-like superfamily protein
Gh_D07G2503	12.1	40.18	1.74	4.58647e-07	up	AT3G01910	sulfite oxidase
Gh_A04G0242	0.76	30.49	5.39	4.77484e-07	up
Gh_D03G0294	28.98	86.89	1.56	4.77484e-07	up	AT5G65730	xyloglucan endotransglucosylase/hydrolase 6
Gh_A05G0646	22.77	0.64	-5.21	5.09265e-07	down	AT3G52500	Eukaryotic aspartyl protease family protein
Gh_A05G3668	0.35	14.55	5.52	5.40646e-07	up	AT5G57670	Protein kinase superfamily protein
Gh_D12G2076	2.64	13.31	2.38	5.5895e-07	up	AT4G17870	Polyketide cyclase/dehydrase and lipid transport superfamily protein
Gh_Sca004809G01	94.09	279.38	1.59	5.60277e-07	up	AT2G01660	plasmodesmata-located protein 6
Gh_A13G1399	79.04	15.03	-2.38	6.22013e-07	down	AT1G08810	myb domain protein 60
Gh_D06G0618	11.74	2.04	-2.6	6.32186e-07	down	AT4G28950	RHO-related protein from plants 9
Gh_A08G1286	5.36	17.21	1.74	6.39976e-07	up	AT5G13760	Plasma-membrane choline transporter family protein
Gh_D05G3270	6.5	18.51	1.56	6.48751e-07	up	AT1G53440	Leucine-rich repeat transmembrane protein kinase
Gh_D10G0607	164.87	10.89	-3.92	6.54268e-07	down	AT3G16370	GDSL-like Lipase/Acylhydrolase superfamily protein
Gh_D02G2248	17.6	2.9	-2.6	6.65034e-07	down	AT2G16850	plasma membrane intrinsic protein 2;8
Gh_D07G1197	391.91	124.02	-1.68	6.70609e-07	down	AT5G07990	Cytochrome P450 superfamily protein
Gh_A08G1232	106.52	312.95	1.55	6.92889e-07	up	AT3G60550	cyclin p3;2
Gh_D03G1302	4.93	15.41	1.69	7.02285e-07	up	AT2G28250	Protein kinase superfamily protein
Gh_D09G2361	61.07	20.35	-1.58	7.03836e-07	down	AT1G74160
Gh_A11G2616	26.2	6.37	-2.12	7.05514e-07	down	AT3G12880	Plant invertase/pectin methylesterase inhibitor superfamily protein
Gh_D13G2022	2.28	10.07	2.21	7.14694e-07	up	AT1G72820	Mitochondrial substrate carrier family protein
Gh_A01G0347	18.3	1.22	-4.15	7.15992e-07	down	AT2G21110	Disease resistance-responsive (dirigent-like protein) family protein
Gh_A09G2227	5.12	0.57	-3.31	7.17378e-07	down	AT3G22830	heat shock transcription factor A6B
Gh_A06G1558	49.97	0.47	-6.8	7.202e-07	down	AT5G04530	3-ketoacyl-CoA synthase 19
Gh_D01G0648	1.22	6.19	2.37	7.23278e-07	up	AT5G55050	GDSL-like Lipase/Acylhydrolase superfamily protein
Gh_D03G0302	13.73	4.39	-1.59	7.27752e-07	down	AT5G65700	Leucine-rich receptor-like protein kinase family protein
Gh_D04G0880	15.65	46.45	1.55	7.59958e-07	up	AT2G35940	BEL1-like homeodomain 1
Gh_A06G0704	1.79	7.95	2.2	7.8063e-07	up	AT3G42950	Pectin lyase-like superfamily protein
Gh_A09G2252	12.25	2.26	-2.45	8.21721e-07	down	AT5G26230
Gh_A09G1169	4.26	12.82	1.64	8.21721e-07	up	AT5G46330	Leucine-rich receptor-like protein kinase family protein
Gh_A12G1384	3.08	20.81	2.66	8.21727e-07	up	AT1G71050	Heavy metal transport/detoxification superfamily protein
Gh_D07G0324	15.78	46.42	1.59	8.25427e-07	up	AT4G31860	Protein phosphatase 2C family protein
Gh_A07G1165	20.61	58.23	1.53	8.32159e-07	up	AT1G02640	beta-xylosidase 2
Gh_D05G1292	515.3	1729.79	1.73	8.93036e-07	up	AT1G17620	Late embryogenesis abundant (LEA) hydroxyproline-rich glycoprotein family
Gh_A01G0996	10.69	29.86	1.52	9.00291e-07	up	AT5G47820	P-loop containing nucleoside triphosphate hydrolases superfamily protein
Gh_D13G1892	5.46	0.58	-3.56	9.30958e-07	down	AT1G09250	basic helix-loop-helix (bHLH) DNA-binding superfamily protein
Gh_A07G1007	11.13	36.29	1.73	9.34408e-07	up	AT5G22390	Protein of unknown function (DUF3049)
Gh_D13G2485	1.4	7.65	2.49	9.42473e-07	up	AT2G06025	Acyl-CoA N-acyltransferases (NAT) superfamily protein
Gh_D13G0211	126.38	43.32	-1.55	9.62353e-07	down	AT3G55120	Chalcone-flavanone isomerase family protein
Gh_D12G1256	2.38	9.52	2.03	9.62353e-07	up	AT3G62390	TRICHOME BIREFRINGENCE-LIKE 6
Gh_A03G0171	0.52	6.71	3.8	1.00529e-06	up	AT5G57240	OSBP(oxysterol binding protein)-related protein 4C
Gh_D07G2217	40.6	13.12	-1.61	1.01096e-06	down	AT5G40150	Peroxidase superfamily protein
Gh_A08G1493	2.79	14.15	2.39	1.01779e-06	up	AT1G02130	RAS 5
Gh_D12G0566	202.68	39.71	-2.35	1.01883e-06	down	AT3G51240	flavanone 3-hydroxylase
Gh_Sca034384G01	235.98	17.12	-4.64	1.04277e-06	down
Gh_A04G0049	3.88	14.06	1.89	1.0907e-06	up	AT5G55950	Nucleotide/sugar transporter family protein
Gh_A04G0649	25.37	71.8	1.51	1.0907e-06	up	AT5G03040	IQ-domain 2
Gh_A08G0668	9.32	1.69	-2.46	1.10448e-06	down	AT1G03010	Phototropic-responsive NPH3 family protein
Gh_D09G0113	2.2	8.15	1.91	1.11513e-06	up	AT5G56270	WRKY DNA-binding protein 2
Gh_D06G2242	0.8	26.91	5.19	1.12017e-06	up	AT5G47635	Pollen Ole e 1 allergen and extensin family protein
Gh_D05G1782	20.56	6.38	-1.69	1.14044e-06	down	AT1G75710	C2H2-like zinc finger protein
Gh_D01G0503	45.68	206.67	2.24	1.17874e-06	up	AT4G27450	Aluminium induced protein with YGL and LRDR motifs
Gh_D08G2065	54.12	150.56	1.5	1.18084e-06	up	AT4G28770	Tetraspanin family protein
Gh_D04G0074	23.96	4.6	-2.39	1.18918e-06	down	AT4G20140	Leucine-rich repeat transmembrane protein kinase
Gh_A11G0434	2.36	20.14	3.07	1.19435e-06	up	AT5G67210	Protein of unknown function (DUF579)
Gh_D06G0908	1.22	19.77	4.09	1.2098e-06	up	AT5G11890
Gh_A10G1243	43.79	6.82	-2.97	1.21303e-06	down	AT5G48490	Bifunctional inhibitor/lipid-transfer protein/seed storage 2S albumin superfamily protein
Gh_A09G0536	31.19	87.02	1.53	1.21764e-06	up	AT5G27600	long-chain acyl-CoA synthetase 7
Gh_A05G0970	9.71	2.44	-1.97	1.22338e-06	down	AT1G51630	O-fucosyltransferase family protein
Gh_D04G1926	216.24	78.03	-1.5	1.28627e-06	down	AT5G05270	Chalcone-flavanone isomerase family protein
Gh_D01G1346	7.48	21.87	1.59	1.28677e-06	up	AT2G02040	peptide transporter 2
Gh_A05G0827	22.7	64.95	1.53	1.31404e-06	up	AT2G28760	UDP-XYL synthase 6
Gh_D05G0056	5.02	14.3	1.53	1.33109e-06	up	AT5G57710	Double Clp-N motif-containing P-loop nucleoside triphosphate hydrolases superfamily protein
Gh_D11G0270	6.48	0.16	-6.23	1.36853e-06	down	AT5G02890	HXXXD-type acyl-transferase family protein
Gh_A01G0753	9.57	2.39	-1.96	1.37757e-06	down	AT1G55730	cation exchanger 5
Gh_A10G1647	19.19	56.57	1.59	1.38995e-06	up	AT5G13810	Glutaredoxin family protein
Gh_D05G0503	3.64	12.4	1.82	1.3918e-06	up	AT2G25737	Sulfite exporter TauE/SafE family protein
Gh_D10G0253	32.48	9.96	-1.67	1.39346e-06	down	AT1G28340	receptor like protein 4
Gh_D02G0311	8.23	2.03	-2.01	1.39801e-06	down	AT5G35630	glutamine synthetase 2
Gh_A02G1516	1.71	8.25	2.32	1.44732e-06	up	AT3G50620	P-loop containing nucleoside triphosphate hydrolases superfamily protein
Gh_A01G0444	9.7	2.42	-1.98	1.4692e-06	down	AT5G53900	Serine/threonine-protein kinase WNK (With No Lysine)-related
Gh_D07G0145	96.46	33.49	-1.5	1.4692e-06	down	AT4G33220	pectin methylesterase 44
Gh_D08G1595	5.5	20.27	1.88	1.4692e-06	up	AT5G12840	nuclear factor Y, subunit A1
Gh_A07G1448	6.41	17.61	1.49	1.49914e-06	up	AT2G20190	CLIP-associated protein
Gh_A10G0473	5.47	0.34	-5.39	1.50769e-06	down	AT1G09200	Histone superfamily protein
Gh_D04G1542	125.87	8.45	-3.92	1.51793e-06	down	AT2G23970	Class I glutamine amidotransferase-like superfamily protein
Gh_D03G0479	113.14	36.98	-1.59	1.56337e-06	down	AT1G65060	4-coumarate:CoA ligase 3
Gh_D11G2008	37.47	9.91	-1.88	1.59297e-06	down	AT5G67385	Phototropic-responsive NPH3 family protein
Gh_A07G2244	2.19	9.23	2.15	1.61645e-06	up	AT5G43980	plasmodesmata-located protein 1
Gh_A05G3508	22.53	6.55	-1.77	1.62445e-06	down	AT5G24910	cytochrome P450, family 714, subfamily A, polypeptide 1
Gh_D03G0027	30.15	9.36	-1.65	1.63127e-06	down	AT3G51430	Calcium-dependent phosphotriesterase superfamily protein
Gh_A01G0802	26.33	75.68	1.55	1.63127e-06	up	AT3G12670	CTP synthase family protein
Gh_D02G1986	33.48	96.16	1.53	1.63127e-06	up	AT5G64570	beta-D-xylosidase 4
Gh_A04G0034	4.36	14.63	1.79	1.63359e-06	up	AT1G55810	uridine kinase-like 3
Gh_A08G2283	6.29	19.42	1.68	1.66966e-06	up	AT1G33590	Leucine-rich repeat (LRR) family protein
Gh_A03G1431	115.53	27.52	-2.21	1.67089e-06	down
Gh_A05G1424	700.84	229.53	-1.62	1.70831e-06	down	AT1G61720	NAD(P)-binding Rossmann-fold superfamily protein
Gh_A01G1040	16.57	5.24	-1.62	1.73082e-06	down	AT1G09890	Rhamnogalacturonate lyase family protein
Gh_A11G0679	16.81	3.01	-2.58	1.74427e-06	down	AT5G51160	Ankyrin repeat family protein
Gh_D10G0078	8.65	28.88	1.69	1.78453e-06	up	AT4G16380	Heavy metal transport/detoxification superfamily protein
Gh_A12G1558	28.87	9.07	-1.67	1.79827e-06	down	AT1G75290	NAD(P)-binding Rossmann-fold superfamily protein
Gh_A03G0610	0.5	7.88	3.96	1.80929e-06	up
Gh_D04G1919	6.4	0.33	-4.36	1.83877e-06	down	AT1G70140	formin 8
Gh_D11G0388	9.79	29.06	1.6	1.86451e-06	up	AT1G24400	lysine histidine transporter 2
Gh_A07G1786	45.94	131.69	1.52	1.87569e-06	up	AT2G43060	ILI1 binding bHLH 1
Gh_A11G0806	6.44	0.26	-4.77	1.8771e-06	down	AT2G45970	cytochrome P450, family 86, subfamily A, polypeptide 8
Gh_D02G2275	30.15	5.1	-2.68	1.90807e-06	down	AT1G29500	SAUR-like auxin-responsive protein family
Gh_D02G2068	22.97	6.61	-1.78	1.9172e-06	down	AT2G15440	Protein of unknown function (DUF579)
Gh_D07G1541	3.53	9.94	1.53	1.95302e-06	up	AT2G20190	CLIP-associated protein
Gh_A07G1790	16.76	109.14	2.63	1.96163e-06	up	AT4G12970	stomagen
Gh_D05G0390	2.95	13.57	2.22	1.96163e-06	up	AT1G02180	ferredoxin-related
Gh_A03G1666	28.97	5.31	-2.51	1.96462e-06	down	AT4G33985	Protein of unknown function (DUF1685)
Gh_A11G0312	21.9	99.99	2.1	1.96462e-06	up	AT5G08100	N-terminal nucleophile aminohydrolases (Ntn hydrolases) superfamily protein
Gh_D08G1682	6.95	22.67	1.72	1.96462e-06	up	AT1G32170	xyloglucan endotransglucosylase/hydrolase 30
Gh_A09G0009	1.96	11.23	2.58	1.99906e-06	up	AT4G25040	Uncharacterised protein family (UPF0497)
Gh_D02G1026	7.5	20.68	1.49	2.01578e-06	up	AT1G79620	Leucine-rich repeat protein kinase family protein
Gh_D10G0852	70	24.91	-1.5	2.01687e-06	down	AT5G62740	SPFH/Band 7/PHB domain-containing membrane-associated protein family
Gh_A02G1000	157.43	15.29	-3.33	2.05526e-06	down	AT1G64390	glycosyl hydrolase 9C2
Gh_D10G1338	4.16	70.18	4.12	2.09634e-06	up	AT4G20820	FAD-binding Berberine family protein
Gh_D02G1771	3.58	11.47	1.7	2.10193e-06	up	AT2G33490	hydroxyproline-rich glycoprotein family protein
Gh_A12G0746	2.65	8.24	1.67	2.17316e-06	up	AT5G07280	Leucine-rich repeat transmembrane protein kinase
Gh_D01G0177	0.26	5.06	4.51	2.19244e-06	up	AT4G20140	Leucine-rich repeat transmembrane protein kinase
Gh_D11G1294	0.87	8.88	3.38	2.19244e-06	up	AT3G22600	Bifunctional inhibitor/lipid-transfer protein/seed storage 2S albumin superfamily protein
Gh_A09G0851	15.3	2.62	-2.52	2.26391e-06	down	AT5G58700	phosphatidylinositol-speciwc phospholipase C4
Gh_D11G3316	2.94	74.06	4.75	2.30273e-06	up	AT3G54040	PAR1 protein
Gh_D12G0996	1.13	5.12	2.27	2.31391e-06	up	AT5G13800	pheophytinase
Gh_A02G1806	17.7	63.6	1.91	2.31391e-06	up	AT1G21460	Nodulin MtN3 family protein
Gh_A08G1756	7.65	22.12	1.57	2.32991e-06	up	AT5G60580	RING/U-box superfamily protein
Gh_A13G1357	3.18	10.98	1.82	2.33663e-06	up	AT5G16820	heat shock factor 3
Gh_A02G0242	13.01	3.39	-1.92	2.35334e-06	down	AT5G35630	glutamine synthetase 2
Gh_A11G0885	25.07	5.63	-2.15	2.37186e-06	down	AT1G01250	Integrase-type DNA-binding superfamily protein
Gh_A05G0249	2082.98	615.06	-2.05	2.41145e-06	down	AT1G72610	germin-like protein 1
Gh_D12G2250	28.76	5.81	-2.35	2.43456e-06	down	AT3G61230	GATA type zinc finger transcription factor family protein
Gh_D02G1837	12.36	39.79	1.69	2.44934e-06	up	AT4G03510	RING membrane-anchor 1
Gh_A09G0244	27.83	9.75	-1.49	2.49647e-06	down	AT3G28180	Cellulose-synthase-like C4
Gh_D01G1674	13.09	3.31	-1.97	2.49884e-06	down	AT2G41990
Gh_D11G0695	5.29	18.63	1.83	2.52284e-06	up	AT3G56190	alpha-soluble NSF attachment protein 2
Gh_A03G0274	16.16	43.51	1.46	2.52284e-06	up	AT2G28350	auxin response factor 10
Gh_D08G1632	24.05	6.99	-1.76	2.53492e-06	down	AT1G31650	RHO guanyl-nucleotide exchange factor 14
Gh_D12G1662	55.02	10.77	-2.33	2.61265e-06	down	AT1G68560	alpha-xylosidase 1
Gh_A09G0889	27.5	87.05	1.6	2.63575e-06	up	AT2G27740	Family of unknown function (DUF662)
Gh_A02G1664	4.37	13.87	1.69	2.66293e-06	up	AT2G17760	Eukaryotic aspartyl protease family protein
Gh_A13G1123	117.42	41.18	-1.49	2.67502e-06	down	AT3G26330	cytochrome P450, family 71, subfamily B, polypeptide 37
Gh_A07G1997	39.08	13.07	-1.55	2.74624e-06	down	AT5G40150	Peroxidase superfamily protein
Gh_D12G0289	367.76	67.69	-2.48	2.82908e-06	down	AT1G75590	SAUR-like auxin-responsive protein family
Gh_D04G1519	68.28	183.68	1.47	2.90471e-06	up	AT5G64250	Aldolase-type TIM barrel family protein
Gh_A05G0422	6.15	0.75	-3.03	2.93166e-06	down	AT2G24230	Leucine-rich repeat protein kinase family protein
Gh_A05G3018	9.69	27.83	1.54	2.93584e-06	up	AT3G11340	UDP-Glycosyltransferase superfamily protein
Gh_A09G1773	7.01	0.54	-3.77	2.94785e-06	down	AT1G32690
Gh_D11G0944	19.81	0.17	-7.11	2.96067e-06	down	AT2G45970	cytochrome P450, family 86, subfamily A, polypeptide 8
Gh_D09G1149	3.81	11.34	1.63	2.96957e-06	up	AT2G41770	Protein of unknown function (DUF288)
Gh_D11G1174	4.97	16.84	1.77	3.03047e-06	up	AT3G62660	galacturonosyltransferase-like 7
Gh_D11G1604	4.11	11.4	1.5	3.09391e-06	up	AT2G32240
Gh_A02G1175	17.29	1.71	-3.33	3.12955e-06	down	AT3G15990	sulfate transporter 3;4
Gh_A11G0572	55.28	10.54	-2.46	3.12955e-06	down
Gh_A05G0770	20.77	70.34	1.69	3.12955e-06	up	AT2G29500	HSP20-like chaperones superfamily protein
Gh_D12G0026	2.89	9.4	1.75	3.18063e-06	up	AT3G51895	sulfate transporter 3;1
Gh_A09G0876	40.83	9.48	-2.07	3.31377e-06	down	AT5G22740	cellulose synthase-like A02
Gh_A11G2175	11.54	40.37	1.83	3.38118e-06	up	AT2G38430
Gh_A11G3043	31.7	8.14	-1.93	3.40482e-06	down	AT5G37820	NOD26-like intrinsic protein 4;2
Gh_A05G1574	13.91	49.1	1.79	3.42501e-06	up	AT5G42200	RING/U-box superfamily protein
Gh_A07G0427	2.03	12.37	2.7	3.47386e-06	up	AT5G50760	SAUR-like auxin-responsive protein family
Gh_A03G1031	1.01	6.4	2.73	3.53468e-06	up	AT2G01660	plasmodesmata-located protein 6
Gh_A13G1146	66.8	5.81	-3.57	3.56464e-06	down	AT5G55380	MBOAT (membrane bound O-acyl transferase) family protein
Gh_D08G1135	3.03	23.72	3.01	3.57966e-06	up	AT5G54160	O-methyltransferase 1
Gh_A03G1810	17.46	51.59	1.56	3.58242e-06	up	AT5G66140	proteasome alpha subunit D2
Gh_D05G3507	117.19	4.8	-4.58	3.60056e-06	down	AT5G23960	terpene synthase 21
Gh_D13G0817	2.39	9.57	2.05	3.60056e-06	up	AT3G11810
Gh_D13G1976	40.88	110.42	1.47	3.65559e-06	up	AT2G24200	Cytosol aminopeptidase family protein
Gh_A11G2383	47.03	127.88	1.45	3.73428e-06	up	AT1G54790	GDSL-like Lipase/Acylhydrolase superfamily protein
Gh_D11G0315	10.05	2.72	-1.87	3.98805e-06	down	AT4G20140	Leucine-rich repeat transmembrane protein kinase
Gh_D05G2161	70.26	192.92	1.46	4.02483e-06	up	AT4G08950	Phosphate-responsive 1 family protein
Gh_D08G0940	2.37	8.17	1.84	4.02897e-06	up	AT4G30400	RING/U-box superfamily protein
Gh_D11G0688	53.47	2.67	-4.29	4.03247e-06	down	AT3G01750	Ankyrin repeat family protein
Gh_D13G1129	32.91	121.9	1.91	4.04803e-06	up	AT1G55020	lipoxygenase 1
Gh_D08G2324	4.43	13.69	1.68	4.08716e-06	up	AT5G17850	Sodium/calcium exchanger family protein
Gh_D03G0532	43.01	14.46	-1.54	4.15073e-06	down	AT1G64970	gamma-tocopherol methyltransferase
Gh_D09G2153	0.93	7.34	3.23	4.23998e-06	up	AT4G14550	indole-3-acetic acid inducible 14
Gh_A03G1622	36.24	115.76	1.6	4.3013e-06	up	AT3G19080	SWIB complex BAF60b domain-containing protein
Gh_A05G3974	10.95	28.84	1.43	4.4061e-06	up	AT5G57710	Double Clp-N motif-containing P-loop nucleoside triphosphate hydrolases superfamily protein
Gh_A10G0220	1.86	7.71	2.09	4.40827e-06	up	AT1G61210	Transducin/WD40 repeat-like superfamily protein
Gh_D12G1869	7.63	2.27	-1.72	4.53807e-06	down	AT5G46330	Leucine-rich receptor-like protein kinase family protein
Gh_A03G0141	22.34	7.94	-1.49	4.55463e-06	down	AT4G25620	hydroxyproline-rich glycoprotein family protein
Gh_A09G1684	35.39	92.76	1.43	4.80441e-06	up	AT1G64720	Polyketide cyclase/dehydrase and lipid transport superfamily protein
Gh_A09G2177	13.36	3.87	-1.75	4.87715e-06	down	AT5G50350
Gh_A13G1269	187.15	67.3	-1.49	4.97399e-06	down	AT3G58120	Basic-leucine zipper (bZIP) transcription factor family protein
Gh_A01G1240	58.54	164.24	1.53	4.9935e-06	up	AT1G70750	Protein of unknown function, DUF593
Gh_A11G2479	7.94	0.99	-3.06	5.01973e-06	down	AT3G62630	Protein of unknown function (DUF1645)
Gh_D04G1877	14.85	4.97	-1.56	5.01973e-06	down	AT1G10850	Leucine-rich repeat protein kinase family protein
Gh_A11G0100	1232.11	379.23	-1.68	5.08732e-06	down	AT5G23940	HXXXD-type acyl-transferase family protein
Gh_D05G2985	2.95	12.25	2.04	5.1332e-06	up	AT1G24270
Gh_D01G1467	79.27	12.23	-2.63	5.15279e-06	down	AT1G23090	sulfate transporter 91
Gh_A05G3977	12.52	2.45	-2.32	5.15279e-06	down	AT4G16850
Gh_D05G3262	6.74	21.65	1.71	5.15889e-06	up	AT1G78570	rhamnose biosynthesis 1
Gh_A05G3327	0.17	6.38	5.86	5.29436e-06	up	AT1G31130
Gh_A01G1485	4.47	13.79	1.68	5.38308e-06	up	AT2G01070	Lung seven transmembrane receptor family protein
Gh_A07G0946	6.94	21.74	1.67	5.38308e-06	up	AT2G29980	fatty acid desaturase 3
Gh_D12G2172	9.67	1.34	-2.81	5.39072e-06	down	AT1G12240	Glycosyl hydrolases family 32 protein
Gh_A07G0934	0.94	12.81	4.14	5.59164e-06	up	AT1G07300	josephin protein-related
Gh_D07G1831	6.53	19.16	1.57	5.59928e-06	up	AT3G51550	Malectin/receptor-like protein kinase family protein
Gh_D11G0969	0.66	6.73	3.65	5.71687e-06	up
Gh_D05G0979	17.67	5.43	-1.71	5.71916e-06	down	AT1G08000	GATA transcription factor 10
Gh_A05G0504	1.08	7.32	2.93	5.84119e-06	up	AT1G80450	VQ motif-containing protein
Gh_D03G1074	1.1	5.26	2.34	5.94918e-06	up	AT5G41040	HXXXD-type acyl-transferase family protein
Gh_D11G1470	12.78	2.75	-2.2	6.02147e-06	down	AT5G48460	Actin binding Calponin homology (CH) domain-containing protein
Gh_D07G1247	20.06	53.4	1.44	6.02147e-06	up	AT2G47500	P-loop nucleoside triphosphate hydrolases superfamily protein with CH (Calponin Homology) domain
Gh_A09G2230	13.2	2.21	-2.71	6.10594e-06	down	AT3G22840	Chlorophyll A-B binding family protein
Gh_A03G1652	8.8	2.05	-2.12	6.11917e-06	down	AT2G15440	Protein of unknown function (DUF579)
Gh_A06G1944	18.67	48.99	1.43	6.14926e-06	up	AT4G33150	lysine-ketoglutarate reductase/saccharopine dehydrogenase bifunctional enzyme
Gh_A11G2917	8.31	1.72	-2.31	6.33505e-06	down	AT2G39700	expansin A4
Gh_D04G0679	1.67	6.84	2.1	6.45319e-06	up	AT3G56200	Transmembrane amino acid transporter family protein
Gh_D06G2122	12.04	32.68	1.48	6.46228e-06	up	AT2G34410	O-acetyltransferase family protein
Gh_D12G2665	6.88	18.93	1.49	6.59261e-06	up	AT4G20140	Leucine-rich repeat transmembrane protein kinase
Gh_A08G1270	7.19	23.03	1.67	6.63221e-06	up	AT2G44600
Gh_A07G1593	42.35	128.67	1.55	6.6652e-06	up	AT1G65820	microsomal glutathione s-transferase, putative
Gh_D12G1737	16.3	5.1	-1.68	6.72318e-06	down	AT5G62550
Gh_A10G0567	127.65	4.95	-4.68	6.80218e-06	down	AT3G16370	GDSL-like Lipase/Acylhydrolase superfamily protein
Gh_A02G0006	8.96	0.99	-4.05	6.80218e-06	down	AT5G01015
Gh_D05G1719	9.97	0.52	-4.54	6.80456e-06	down	AT1G76240	Arabidopsis protein of unknown function (DUF241)
Gh_D09G2141	4.16	16.21	2	6.8183e-06	up	AT3G63380	ATPase E1-E2 type family protein / haloacid dehalogenase-like hydrolase family protein
Gh_D09G0351	26.12	74.53	1.48	6.84745e-06	up	AT3G01860
Gh_A13G1663	5.42	15.9	1.58	6.8875e-06	up	AT2G26280	CTC-interacting domain 7
Gh_D12G0897	73.3	15.19	-2.28	7.24591e-06	down	AT1G22740	RAB GTPase homolog G3B
Gh_D05G0021	2.15	7.64	1.85	7.25026e-06	up	AT3G10700	galacturonic acid kinase
Gh_A07G1020	73.44	1.86	-5.4	7.25124e-06	down	AT5G04820	ovate family protein 13
Gh_A11G2470	5.21	1.11	-2.21	7.25124e-06	down	AT5G60990	DEA(D/H)-box RNA helicase family protein
Gh_A11G1764	0.96	5.82	2.7	7.25124e-06	up	AT3G50560	NAD(P)-binding Rossmann-fold superfamily protein
Gh_A07G0663	2.21	8.73	2.04	7.25124e-06	up	AT3G03210
Gh_D06G1339	12.33	32.36	1.41	7.80386e-06	up	AT4G05020	NAD(P)H dehydrogenase B2
Gh_D10G2153	1.7	7.38	2.17	7.82039e-06	up	AT2G39420	alpha/beta-Hydrolases superfamily protein
Gh_Sca074496G01	44.21	7.48	-2.65	7.93168e-06	down	AT5G39865	Glutaredoxin family protein
Gh_A13G1753	58.69	1.46	-5.34	7.94296e-06	down	AT1G35710	Protein kinase family protein with leucine-rich repeat domain
Gh_A11G3149	19.68	5.63	-1.81	7.94296e-06	down	AT5G65340	Protein of unknown function, DUF617
Gh_D09G1048	4.36	12.6	1.57	7.99661e-06	up	AT5G19410	ABC-2 type transporter family protein
Gh_D04G1841	17.85	1.01	-4.12	8.15342e-06	down	AT2G31820	Ankyrin repeat family protein
Gh_D03G0489	6.91	20.93	1.62	8.22399e-06	up	AT5G16880	Target of Myb protein 1
Gh_D13G1259	13.46	34.59	1.42	8.2914e-06	up	AT4G09510	cytosolic invertase 2
Gh_A04G1393	348.19	66.72	-2.4	8.30691e-06	down	AT2G36830	gamma tonoplast intrinsic protein
Gh_D12G1134	35.45	12.88	-1.45	8.54084e-06	down	AT3G61830	auxin response factor 18
Gh_A13G1247	86.39	18.1	-2.23	8.72407e-06	down	AT5G53870	early nodulin-like protein 1
Gh_D10G1918	134.4	31.33	-2.07	8.79873e-06	down	AT1G49320	unknown seed protein like 1
Gh_A13G0155	71.28	325.97	2.14	8.86913e-06	up	AT5G24910	cytochrome P450, family 714, subfamily A, polypeptide 1
Gh_D07G0797	9.22	1.06	-3.47	8.93562e-06	down
Gh_A12G0233	12.29	36.43	1.58	8.93562e-06	up	AT3G50440	methyl esterase 10
Gh_A11G2446	4.08	21.98	2.46	9.06705e-06	up	AT4G15920	Nodulin MtN3 family protein
Gh_A03G2136	1.84	8.88	2.35	9.15719e-06	up	AT4G03510	RING membrane-anchor 1
Gh_A13G0154	35.85	208.41	2.47	9.28504e-06	up	AT5G24910	cytochrome P450, family 714, subfamily A, polypeptide 1
Gh_A11G1864	262.61	95.48	-1.44	9.38551e-06	down	AT2G22500	uncoupling protein 5
Gh_D13G1712	176.11	23.17	-2.89	9.4518e-06	down	AT3G28910	myb domain protein 30
Gh_A13G1920	374.1	137.13	-1.45	9.47199e-06	down	AT3G43720	Bifunctional inhibitor/lipid-transfer protein/seed storage 2S albumin superfamily protein
Gh_A11G1469	0.51	36.51	6.28	9.47199e-06	up	AT5G15630	COBRA-like extracellular glycosyl-phosphatidyl inositol-anchored protein family
Gh_A07G0081	5.77	22.39	1.98	9.75315e-06	up	AT3G16490	IQ-domain 26
Gh_A01G0264	17.08	4.8	-1.79	9.78911e-06	down	AT3G12940	2-oxoglutarate (2OG) and Fe(II)-dependent oxygenase superfamily protein
Gh_D02G1379	2.54	7.86	1.67	1.01045e-05	up	AT2G01910	Microtubule associated protein (MAP65/ASE1) family protein
Gh_A04G0811	15.59	3.28	-2.33	1.0196e-05	down	AT5G01580	gamma interferon responsive lysosomal thiol (GILT) reductase family protein
Gh_A05G2332	6.55	16.77	1.41	1.0229e-05	up	AT3G24240	Leucine-rich repeat receptor-like protein kinase family protein
Gh_A11G0910	1.6	19.61	3.59	1.03211e-05	up
Gh_A11G1321	17.22	2.46	-2.8	1.0366e-05	down	AT5G48460	Actin binding Calponin homology (CH) domain-containing protein
Gh_A05G1123	22.4	57.83	1.4	1.0366e-05	up	AT5G56890	Protein kinase superfamily protein
Gh_D07G1329	9.47	2.25	-2.1	1.03754e-05	down	AT2G46780	RNA-binding (RRM/RBD/RNP motifs) family protein
Gh_D03G0322	6.18	1.8	-1.75	1.086e-05	down	AT5G10530	Concanavalin A-like lectin protein kinase family protein
Gh_A09G1101	0.14	8.07	6.51	1.08711e-05	up	AT1G71910
Gh_A03G1650	7.14	1.93	-1.91	1.1039e-05	down	AT5G46330	Leucine-rich receptor-like protein kinase family protein
Gh_D04G0716	63.43	19.48	-1.75	1.1039e-05	down	AT5G41050	Pollen Ole e 1 allergen and extensin family protein
Gh_A05G0888	5.79	27.59	2.22	1.10419e-05	up	AT2G28410
Gh_A01G1949	23.9	7.1	-1.72	1.11297e-05	down	AT2G38090	Duplicated homeodomain-like superfamily protein
Gh_A13G2135	4.46	13.95	1.66	1.12144e-05	up	AT1G25530	Transmembrane amino acid transporter family protein
Gh_A09G1055	6.19	0.13	-5.97	1.1222e-05	down	AT1G51460	ABC-2 type transporter family protein
Gh_D08G1463	84.99	8.21	-3.33	1.1355e-05	down	AT2G45970	cytochrome P450, family 86, subfamily A, polypeptide 8
Gh_D01G0317	29.33	6.57	-2.14	1.16319e-05	down
Gh_A05G1860	3.41	11.48	1.78	1.185e-05	up	AT1G10040	alpha/beta-Hydrolases superfamily protein
Gh_A05G0445	3.1	9.39	1.65	1.18839e-05	up	AT2G24170	Endomembrane protein 70 protein family
Gh_A01G0194	12.96	34.44	1.43	1.18839e-05	up	AT3G06330	RING/U-box superfamily protein
Gh_A02G0785	87.48	8.44	-3.41	1.22042e-05	down	AT1G78170
Gh_A10G1667	7.89	0.67	-3.63	1.2226e-05	down	AT5G07030	Eukaryotic aspartyl protease family protein
Gh_A12G0336	8.74	23.87	1.48	1.23296e-05	up	AT1G20200	PAM domain (PCI/PINT associated module) protein
Gh_D10G1484	5.97	1.21	-2.33	1.24208e-05	down	AT3G63410	S-adenosyl-L-methionine-dependent methyltransferases superfamily protein
Gh_D13G1813	14.54	3.85	-1.95	1.24919e-05	down	AT2G30620	winged-helix DNA-binding transcription factor family protein
Gh_A03G1036	15.11	45.55	1.62	1.27844e-05	up	AT1G14870	PLANT CADMIUM RESISTANCE 2
Gh_D11G1497	17.17	46.44	1.45	1.28055e-05	up	AT3G07570	Cytochrome b561/ferric reductase transmembrane with DOMON related domain
Gh_A06G1425	14.19	3.15	-2.12	1.28362e-05	down	AT5G05480	Peptide-N4-(N-acetyl-beta-glucosaminyl)asparagine amidase A protein
Gh_D06G0209	0	12.95		1.30396e-05	up
Gh_A01G1463	57.04	21.97	-1.36	1.31155e-05	down	AT5G42340	Plant U-Box 15
Gh_D03G1741	3.87	10.8	1.52	1.31325e-05	up	AT1G77280	Protein kinase protein with adenine nucleotide alpha hydrolases-like domain
Gh_A06G0044	13.36	64.52	2.18	1.31751e-05	up	AT1G75750	GAST1 protein homolog 1
Gh_A05G2289	2.58	9.52	1.94	1.35434e-05	up	AT1G78140	S-adenosyl-L-methionine-dependent methyltransferases superfamily protein
Gh_D09G1006	53.55	133.52	1.36	1.35531e-05	up	AT3G45600	tetraspanin3
Gh_D07G0284	6.23	0.41	-4.09	1.379e-05	down	AT4G32295
Gh_D12G1979	437.01	101.59	-2.05	1.38879e-05	down	AT1G12240	Glycosyl hydrolases family 32 protein
Gh_A09G1558	0.67	8.46	3.79	1.38879e-05	up	AT4G24670	tryptophan aminotransferase related 2
Gh_D11G0777	68.61	23.42	-1.51	1.3891e-05	down	AT5G19440	NAD(P)-binding Rossmann-fold superfamily protein
Gh_A10G2239	6.06	1.08	-2.43	1.42933e-05	down	AT3G14067	Subtilase family protein
Gh_A03G0453	2.37	11.92	2.38	1.43755e-05	up	AT4G24910	Protein of unknown function (DUF579)
Gh_D09G2147	18.58	5.73	-1.66	1.44021e-05	down	AT3G23000	CBL-interacting protein kinase 7
Gh_A10G1149	10.93	1.92	-2.48	1.47573e-05	down	AT4G13990	Exostosin family protein
Gh_D11G1535	5.69	16.02	1.53	1.48267e-05	up	AT5G48150	GRAS family transcription factor
Gh_A05G1098	7.03	18.52	1.43	1.48569e-05	up	AT1G52080	actin binding protein family
Gh_D07G1923	4.87	15.12	1.65	1.50342e-05	up	AT5G35735	Auxin-responsive family protein
Gh_D06G0807	43.73	13.65	-1.66	1.50561e-05	down	AT1G19140
Gh_D02G0168	70.83	6.81	-3.43	1.50574e-05	down	AT4G08910
Gh_D05G3567	16.79	5.79	-1.5	1.56768e-05	down	AT3G20410	calmodulin-domain protein kinase 9
Gh_D06G1345	5.27	16.06	1.66	1.56768e-05	up	AT1G61250	secretory carrier 3
Gh_D05G3469	74.57	193.29	1.37	1.57144e-05	up	AT4G27435	Protein of unknown function (DUF1218)
Gh_A10G0830	11.25	2.06	-2.43	1.61763e-05	down	AT3G50560	NAD(P)-binding Rossmann-fold superfamily protein
Gh_A11G0680	22.19	5.3	-2.11	1.639e-05	down	AT2G44740	cyclin p4;1
Gh_A10G1661	8.15	84.79	3.39	1.66225e-05	up	AT3G54450	Major facilitator superfamily protein
Gh_D06G1750	10.46	44.58	2.01	1.67862e-05	up	AT3G10985	senescence associated gene 20
Gh_D06G1285	150.17	408.96	1.48	1.69407e-05	up	AT5G49720	glycosyl hydrolase 9A1
Gh_D05G3462	266.76	85.22	-1.65	1.71889e-05	down	AT5G53750	CBS domain-containing protein
Gh_A13G0528	33.11	11.01	-1.57	1.71991e-05	down	AT5G23280	TCP family transcription factor
Gh_A05G3949	399.19	90.15	-2.13	1.72999e-05	down	AT5G20630	germin 3
Gh_A01G1191	8.33	21.7	1.42	1.75084e-05	up	AT2G02040	peptide transporter 2
Gh_D05G1691	3.91	11.32	1.55	1.75227e-05	up	AT5G47780	galacturonosyltransferase 4
Gh_D11G0123	0.89	6.58	3.02	1.75736e-05	up	AT5G24030	SLAC1 homologue 3
Gh_A10G1747	2.39	8.88	1.91	1.8069e-05	up	AT2G25320	TRAF-like family protein
Gh_D08G2000	1.47	7.1	2.35	1.82599e-05	up	AT3G63200	PATATIN-like protein 9
Gh_A02G0964	28.21	1.81	-4.08	1.83533e-05	down	AT1G64640	early nodulin-like protein 8
Gh_A01G2058	33.3	5.43	-2.64	1.8587e-05	down
Gh_A07G0633	2.66	9.73	1.91	1.86097e-05	up	AT5G61340
Gh_D06G0030	2.53	8.06	1.7	1.87318e-05	up	AT2G16400	BEL1-like homeodomain 7
Gh_D11G1707	28.69	10.67	-1.41	1.88998e-05	down	AT5G38530	tryptophan synthase beta type 2
Gh_A07G0994	1.2	8.13	2.85	1.91393e-05	up	AT2G27580	A20/AN1-like zinc finger family protein
Gh_A11G2748	21.66	1.72	-3.64	1.92873e-05	down	AT2G32560	F-box family protein
Gh_D09G0246	8.75	1.71	-2.36	1.94185e-05	down	AT5G40250	RING/U-box superfamily protein
Gh_A10G0280	16.17	43.02	1.41	1.94521e-05	up	AT2G33990	IQ-domain 9
Gh_D01G0330	7.6	22.69	1.61	1.98382e-05	up	AT1G53580	glyoxalase II 3
Gh_A11G2048	2.73	8.99	1.77	2.00444e-05	up	AT3G03690	Core-2/I-branching beta-1,6-N-acetylglucosaminyltransferase family protein
Gh_A12G1428	3.6	11.95	1.74	2.00444e-05	up	AT1G67970	heat shock transcription factor A8
Gh_D10G1384	9.3	23	1.35	2.00444e-05	up	AT2G32810	beta galactosidase 9
Gh_A10G1961	26.49	5.1	-2.37	2.00557e-05	down	AT2G37620	actin 1
Gh_D04G1445	133.82	34.54	-1.93	2.00557e-05	down	AT5G37600	glutamine synthase clone R1
Gh_D03G0833	4.19	11.79	1.53	2.00557e-05	up	AT5G62580	ARM repeat superfamily protein
Gh_A11G1558	14.05	5.21	-1.4	2.04272e-05	down	AT1G66150	transmembrane kinase 1
Gh_A06G0747	9.23	3.04	-1.57	2.05791e-05	down	AT2G26330	Leucine-rich receptor-like protein kinase family protein
Gh_D11G0942	4.25	12.27	1.58	2.06049e-05	up	AT4G00400	glycerol-3-phosphate acyltransferase 8
Gh_A05G1065	10.57	28.6	1.45	2.06049e-05	up	AT1G80360	Pyridoxal phosphate (PLP)-dependent transferases superfamily protein
Gh_D03G1170	7.46	19.76	1.46	2.09471e-05	up	AT5G59250	Major facilitator superfamily protein
Gh_D05G2682	7.88	27.48	1.84	2.11002e-05	up	AT5G13810	Glutaredoxin family protein
Gh_D10G1364	33.47	8.96	-1.88	2.15393e-05	down	AT3G23820	UDP-D-glucuronate 4-epimerase 6
Gh_D08G1960	130.29	341.46	1.41	2.18872e-05	up	AT5G12250	beta-6 tubulin
Gh_A03G1509	20.21	49.64	1.36	2.21384e-05	up	AT4G38250	Transmembrane amino acid transporter family protein
Gh_A12G2636	7.64	2.35	-1.68	2.25981e-05	down	AT5G62680	Major facilitator superfamily protein
Gh_D04G1975	52.35	7.17	-2.86	2.31317e-05	down	AT1G12910	Transducin/WD40 repeat-like superfamily protein
Gh_A01G0651	203.92	55.87	-1.85	2.31317e-05	down	AT3G20300	Protein of unknown function (DUF3537)
Gh_D10G0313	50.95	11	-2.18	2.32964e-05	down	AT4G18910	NOD26-like intrinsic protein 1;2
Gh_D12G0151	2.27	7.96	1.85	2.36857e-05	up	AT4G33565	RING/U-box superfamily protein
Gh_D03G0222	108.52	27.8	-1.94	2.41364e-05	down	AT5G47820	P-loop containing nucleoside triphosphate hydrolases superfamily protein
Gh_A05G1754	16.31	40.57	1.33	2.42972e-05	up	AT1G45207	Remorin family protein
Gh_D09G1465	4.27	14.63	1.77	2.43544e-05	up	AT2G28930	protein kinase 1B
Gh_D01G1933	198.94	60.42	-1.7	2.55384e-05	down	AT4G24380
Gh_A11G2379	17.11	53.9	1.57	2.59449e-05	up
Gh_A01G0842	26.42	8.17	-1.65	2.60387e-05	down	AT1G20650	Protein kinase superfamily protein
Gh_D13G1439	6.72	0.98	-2.81	2.62066e-05	down	AT4G26790	GDSL-like Lipase/Acylhydrolase superfamily protein
Gh_A04G1351	1.35	5.47	2.04	2.63289e-05	up	AT1G16060	ARIA-interacting double AP2 domain protein
Gh_D01G1899	17.21	4.66	-1.86	2.64888e-05	down	AT2G31750	UDP-glucosyl transferase 74D1
Gh_A08G1138	11.82	2.16	-2.44	2.65417e-05	down	AT4G01240	S-adenosyl-L-methionine-dependent methyltransferases superfamily protein
Gh_D08G1701	48.48	12.42	-1.93	2.6558e-05	down	AT2G23910	NAD(P)-binding Rossmann-fold superfamily protein
Gh_A12G1387	13.04	49.99	1.83	2.68781e-05	up
Gh_D05G0342	14.13	3.86	-1.88	2.71703e-05	down	AT5G21940
Gh_A01G1843	58	16.47	-1.78	2.72049e-05	down	AT2G37170	plasma membrane intrinsic protein 2
Gh_D06G0183	34.29	86.09	1.34	2.72049e-05	up	AT3G53010	Domain of unknown function (DUF303)
Gh_D04G1774	28.46	10.74	-1.39	2.83565e-05	down	AT1G70280	NHL domain-containing protein
Gh_A03G0409	30.29	85.04	1.49	2.84309e-05	up	AT2G29590	Thioesterase superfamily protein
Gh_D05G2590	16.15	2.74	-2.75	2.89549e-05	down
Gh_D07G1441	20.25	7.79	-1.34	2.90317e-05	down	AT4G00730	Homeobox-leucine zipper family protein / lipid-binding START domain-containing protein
Gh_D13G2086	5.09	15.49	1.64	2.91155e-05	up	AT1G35190	2-oxoglutarate (2OG) and Fe(II)-dependent oxygenase superfamily protein
Gh_A11G1891	14.81	5.46	-1.42	2.91181e-05	down	AT4G37890	Zinc finger (C3HC4-type RING finger) family protein
Gh_A08G0232	77.24	30.5	-1.33	2.93391e-05	down	AT2G33170	Leucine-rich repeat receptor-like protein kinase family protein
Gh_A11G1117	1.9	7.15	1.93	2.96976e-05	up	AT2G27310	F-box family protein
Gh_D04G0845	5.4	14.99	1.52	2.98859e-05	up	AT4G30810	serine carboxypeptidase-like 29
Gh_A05G2762	8.67	28.69	1.75	2.98894e-05	up	AT5G19120	Eukaryotic aspartyl protease family protein
Gh_A13G0301	51.76	17.99	-1.48	2.99522e-05	down	AT4G34460	GTP binding protein beta 1
Gh_D10G1348	18.7	45.21	1.32	3.01371e-05	up	AT3G23750	Leucine-rich repeat protein kinase family protein
Gh_A02G1741	5.54	20.49	1.92	3.02128e-05	up	AT1G75800	Pathogenesis-related thaumatin superfamily protein
Gh_D03G0457	870.12	312.34	-1.44	3.03144e-05	down	AT4G39330	cinnamyl alcohol dehydrogenase 9
Gh_A05G0083	7.72	1.95	-1.93	3.06568e-05	down	AT5G20190	Tetratricopeptide repeat (TPR)-like superfamily protein
Gh_D10G1902	24.73	62.57	1.38	3.13365e-05	up	AT5G13810	Glutaredoxin family protein
Gh_A05G3809	1.23	6.97	2.55	3.13947e-05	up	AT5G42330
Gh_A04G0483	17.89	4.46	-2	3.14199e-05	down	AT1G12910	Transducin/WD40 repeat-like superfamily protein
Gh_A12G1692	7.68	1.32	-2.59	3.16251e-05	down
Gh_D11G3346	10.4	3.36	-1.61	3.16251e-05	down	AT5G06150	Cyclin family protein
Gh_A08G2184	6.04	16.89	1.49	3.20796e-05	up	AT5G56780	effector of transcription2
Gh_A05G2408	1.69	5.22	1.67	3.30325e-05	up	AT3G54500
Gh_D08G1902	156.54	58.71	-1.39	3.30474e-05	down	AT4G22880	leucoanthocyanidin dioxygenase
Gh_A08G1303	14.38	39.09	1.45	3.33636e-05	up	AT5G12840	nuclear factor Y, subunit A1
Gh_D12G2489	49.63	125.3	1.32	3.36401e-05	up	AT5G52060	BCL-2-associated athanogene 1
Gh_D12G2642	17.23	5.68	-1.59	3.37471e-05	down	AT1G75290	NAD(P)-binding Rossmann-fold superfamily protein
Gh_A02G0295	52.73	8.18	-2.74	3.4018e-05	down	AT1G03130	photosystem I subunit D-2
Gh_A12G0443	4.63	11.51	1.38	3.4046e-05	up	AT5G44790	copper-exporting ATPase / responsive-to-antagonist 1 / copper-transporting ATPase (RAN1)
Gh_A07G0109	7.57	34.82	2.16	3.42213e-05	up	AT2G26110	Protein of unknown function (DUF761)
Gh_A09G2191	0.03	7.27		3.48978e-05	up	AT4G24910	Protein of unknown function (DUF579)
Gh_A02G0977	14.24	36.01	1.36	3.51821e-05	up	AT2G46770	NAC (No Apical Meristem) domain transcriptional regulator superfamily protein
Gh_A12G2658	10.53	30	1.52	3.52151e-05	up	AT1G67750	Pectate lyase family protein
Gh_D08G1992	7.86	0.93	-3.13	3.60408e-05	down	AT3G63060	EID1-like 3
Gh_D11G3038	5.39	1.34	-2.03	3.6394e-05	down	AT5G17800	myb domain protein 56
Gh_A03G1434	4.89	13.52	1.51	3.703e-05	up	AT3G22104	Phototropic-responsive NPH3 family protein
Gh_D11G1051	6.51	1.94	-1.72	3.7856e-05	down	AT2G46660	cytochrome P450, family 78, subfamily A, polypeptide 6
Gh_A04G1012	3.93	14.94	1.93	3.81847e-05	up	AT1G10200	GATA type zinc finger transcription factor family protein
Gh_A12G1217	8.39	3.05	-1.41	3.93226e-05	down	AT1G11950	Transcription factor jumonji (jmjC) domain-containing protein
Gh_A03G0720	9.36	34.17	1.83	3.96944e-05	up	AT4G21740
Gh_D11G2958	26.77	7.77	-1.78	3.97604e-05	down	AT1G11300	protein serine/threonine kinases;protein kinases;ATP binding;sugar binding;kinases;carbohydrate binding
Gh_A09G0004	10.46	28.5	1.44	4.0043e-05	up	AT5G13930	Chalcone and stilbene synthase family protein
Gh_A01G1119	11.19	3.85	-1.51	4.03625e-05	down	AT3G10660	calmodulin-domain protein kinase cdpk isoform 2
Gh_A12G0845	5.96	17.16	1.52	4.10248e-05	up	AT5G65170	VQ motif-containing protein
Gh_D12G1168	26.19	10.21	-1.35	4.17739e-05	down	AT4G00820	IQ-domain 17
Gh_A02G0801	3.63	9.12	1.37	4.19119e-05	up	AT4G24610
Gh_D07G1350	3.6	13.06	1.86	4.19155e-05	up	AT1G01200	RAB GTPase homolog A3
Gh_D07G0966	22.14	8.27	-1.43	4.25513e-05	down	AT3G46550	Fasciclin-like arabinogalactan family protein
Gh_A05G0398	5.75	14.5	1.37	4.27713e-05	up	AT5G35180	Protein of unknown function (DUF1336)
Gh_A09G0349	32.69	84.72	1.35	4.33467e-05	up	AT3G01860
Gh_D01G0671	106	39.32	-1.47	4.38012e-05	down	AT3G20300	Protein of unknown function (DUF3537)
Gh_A10G2091	1.41	6.27	2.28	4.39594e-05	up	AT4G00430	plasma membrane intrinsic protein 1;4
Gh_A12G0222	3.74	12.44	1.76	4.40154e-05	up	AT1G47480	alpha/beta-Hydrolases superfamily protein
Gh_A06G0230	27.15	63.01	1.29	4.47031e-05	up	AT1G09960	sucrose transporter 4
Gh_D10G0795	8	1.77	-2.28	4.51262e-05	down	AT5G49800	Polyketide cyclase/dehydrase and lipid transport superfamily protein
Gh_D09G1177	5.41	13.56	1.36	4.51524e-05	up	AT2G42320	nucleolar protein gar2-related
Gh_A11G0167	17.91	63.51	1.79	4.57215e-05	up	AT4G24130	Protein of unknown function, DUF538
Gh_A08G0016	3.31	25.45	2.98	4.64068e-05	up
Gh_A13G1232	3.64	9.47	1.4	4.68453e-05	up	AT4G27430	COP1-interacting protein 7
Gh_A01G0495	74.42	195.54	1.43	4.70716e-05	up	AT4G27430	COP1-interacting protein 7
Gh_D10G0056	5.58	1.79	-1.61	4.70822e-05	down	AT4G20430	Subtilase family protein
Gh_A08G2003	10.51	1.12	-3.27	4.72081e-05	down	AT4G12910	serine carboxypeptidase-like 20
Gh_A05G0439	41.22	96.22	1.29	4.75507e-05	up	AT4G32390	Nucleotide-sugar transporter family protein
Gh_A12G0165	7.44	19.51	1.46	4.75544e-05	up	AT1G49960	Xanthine/uracil permease family protein
Gh_A13G0725	86.06	212.65	1.29	4.77709e-05	up	AT1G18650	plasmodesmata callose-binding protein 3
Gh_D08G0944	18.59	4.96	-2.02	4.84122e-05	down	AT4G30410	sequence-specific DNA binding transcription factors
Gh_A12G1086	23.08	7.89	-1.52	4.911e-05	down	AT3G62110	Pectin lyase-like superfamily protein
Gh_D03G1207	1.95	8.36	2.1	4.95943e-05	up	AT1G07620	GTP-binding protein Obg/CgtA
Gh_A08G1440	6.06	0.44	-3.81	5.00422e-05	down	AT4G18020	CheY-like two-component responsive regulator family protein
Gh_D02G1661	1.52	5.61	1.92	5.01379e-05	up	AT5G40270	HD domain-containing metal-dependent phosphohydrolase family protein
Gh_A05G0067	2.16	6.37	1.62	5.04051e-05	up	AT5G20410	monogalactosyldiacylglycerol synthase 2
Gh_D08G1653	110.76	277.77	1.35	5.07051e-05	up	AT4G19110	Protein kinase superfamily protein
Gh_D11G2214	13.92	4.07	-1.74	5.07382e-05	down	AT2G22250	aspartate aminotransferase
Gh_A05G1554	108.77	323.48	1.46	5.11143e-05	up
Gh_D05G0474	9.4	23.28	1.34	5.17375e-05	up	AT5G25880	NADP-malic enzyme 3
Gh_D10G0293	1.37	11.03	3.06	5.30515e-05	up	AT1G29050	TRICHOME BIREFRINGENCE-LIKE 38
Gh_A09G1746	232.08	72.74	-1.63	5.30547e-05	down	AT4G12420	Cupredoxin superfamily protein
Gh_A03G1601	2.44	7.27	1.61	5.40323e-05	up	AT4G33840	Glycosyl hydrolase family 10 protein
Gh_D02G2066	47.95	19.54	-1.29	5.42894e-05	down	AT2G33170	Leucine-rich repeat receptor-like protein kinase family protein
Gh_D09G1080	5.94	15.78	1.45	5.42894e-05	up	AT1G51340	MATE efflux family protein
Gh_A04G0767	7.74	20.19	1.41	5.45852e-05	up	AT2G38120	Transmembrane amino acid transporter family protein
Gh_A11G1865	20.26	7.36	-1.41	5.47517e-05	down	AT5G65470	O-fucosyltransferase family protein
Gh_A03G1243	12.55	1	-3.63	5.52836e-05	down	AT1G70230	TRICHOME BIREFRINGENCE-LIKE 27
Gh_D12G0972	30.29	0.98	-5.22	5.57346e-05	down	AT2G44740	cyclin p4;1
Gh_A10G0240	44.69	11.76	-1.92	5.57346e-05	down	AT4G04930	fatty acid desaturase family protein
Gh_A05G0008	13.72	1.5	-3.27	5.57459e-05	down	AT1G55260	Bifunctional inhibitor/lipid-transfer protein/seed storage 2S albumin superfamily protein
Gh_D12G1334	15.22	4.89	-1.61	5.57459e-05	down	AT3G20015	Eukaryotic aspartyl protease family protein
Gh_A09G1800	5.68	1.18	-2.24	5.62412e-05	down	AT5G44700	Leucine-rich repeat transmembrane protein kinase
Gh_A13G1152	45.96	18.59	-1.28	5.68292e-05	down	AT5G55230	microtubule-associated proteins 65-1
Gh_D11G2277	45.93	110.44	1.29	5.68454e-05	up	AT4G29040	regulatory particle AAA-ATPase 2A
Gh_D06G1975	48.61	13.72	-1.79	5.69272e-05	down	AT1G78950	Terpenoid cyclases family protein
Gh_A02G1355	14.89	38.13	1.36	5.70705e-05	up	AT3G02970	EXORDIUM like 6
Gh_A04G0861	179.02	442.06	1.33	5.73629e-05	up	AT5G13170	senescence-associated gene 29
Gh_D07G0415	6.66	17.52	1.43	5.74714e-05	up	AT4G25230	RPM1 interacting protein 2
Gh_A04G0148	17.22	5.05	-1.74	5.87447e-05	down	AT3G20410	calmodulin-domain protein kinase 9
Gh_D03G1599	27.8	7.89	-1.87	5.91347e-05	down
Gh_D07G0692	13.39	4.64	-1.51	5.95462e-05	down	AT5G15490	UDP-glucose 6-dehydrogenase family protein
Gh_D03G0165	3.26	10.06	1.67	5.95462e-05	up	AT2G18630	Protein of unknown function (DUF677)
Gh_A11G1605	8.56	1.68	-2.32	6.02103e-05	down	AT1G11000	Seven transmembrane MLO family protein
Gh_D08G0991	141.52	59.23	-1.27	6.07813e-05	down	AT2G12462
Gh_D13G1485	4.27	12.06	1.53	6.07813e-05	up	AT3G20560	PDI-like 5-3
Gh_A01G0239	10.27	25.58	1.36	6.0883e-05	up	AT5G18500	Protein kinase superfamily protein
Gh_A03G0368	5.36	16.08	1.59	6.2749e-05	up	AT2G29070	Ubiquitin fusion degradation UFD1 family protein
Gh_D11G0029	119.74	26.11	-2.19	6.37821e-05	down	AT1G73620	Pathogenesis-related thaumatin superfamily protein
Gh_A05G3102	244.78	84.98	-1.52	6.45244e-05	down
Gh_A06G0325	5.85	139.15	4.84	6.509e-05	up
Gh_A01G0805	67.93	27.93	-1.27	6.64896e-05	down	AT3G12710	DNA glycosylase superfamily protein
Gh_A06G0302	1.69	6.23	1.96	6.78483e-05	up	AT1G78100	F-box family protein
Gh_A05G2695	5.77	14.22	1.37	6.78483e-05	up	AT1G67420	Zn-dependent exopeptidases superfamily protein
Gh_D02G1165	9.18	21.66	1.28	6.91069e-05	up	AT1G27500	Tetratricopeptide repeat (TPR)-like superfamily protein
Gh_D12G0925	1.49	5.49	1.91	6.93133e-05	up	AT5G65170	VQ motif-containing protein
Gh_A07G0952	14.82	36.29	1.32	6.93203e-05	up	AT2G28200	C2H2-type zinc finger family protein
Gh_D11G0252	9.71	1.52	-2.88	6.9397e-05	down	AT1G62510	Bifunctional inhibitor/lipid-transfer protein/seed storage 2S albumin superfamily protein
Gh_A12G1810	2.56	10.15	2.01	6.9427e-05	up	AT4G25280	P-loop containing nucleoside triphosphate hydrolases superfamily protein
Gh_A02G1344	87.19	19.04	-2.18	6.94855e-05	down	AT1G65060	4-coumarate:CoA ligase 3
Gh_D11G0893	5.65	29.59	2.3	6.94855e-05	up	AT4G25433	peptidoglycan-binding LysM domain-containing protein
Gh_D09G0184	22.58	2.1	-3.44	6.96535e-05	down	AT5G39865	Glutaredoxin family protein
Gh_A07G0266	6.19	1.86	-1.73	6.96535e-05	down	AT4G31820	Phototropic-responsive NPH3 family protein
Gh_D10G2017	7.53	41.4	2.47	6.98983e-05	up	AT5G06600	ubiquitin-specific protease 12
Gh_D02G1418	1.71	6.16	1.92	7.02557e-05	up	AT1G03400	2-oxoglutarate (2OG) and Fe(II)-dependent oxygenase superfamily protein
Gh_D05G2134	13.23	82.96	2.66	7.11217e-05	up	AT1G28220	purine permease 3
Gh_D13G1721	7.93	1.99	-1.99	7.11513e-05	down	AT5G17850	Sodium/calcium exchanger family protein
Gh_D01G0436	11.73	28.78	1.31	7.11681e-05	up	AT3G15095
Gh_A11G2374	18.92	45.81	1.31	7.17055e-05	up	AT1G08930	Major facilitator superfamily protein
Gh_A05G0857	6.3	17.6	1.51	7.19786e-05	up	AT1G07880	Protein kinase superfamily protein
Gh_Sca008028G01	10.47	26.75	1.38	7.23626e-05	up	AT4G10490	2-oxoglutarate (2OG) and Fe(II)-dependent oxygenase superfamily protein
Gh_A11G3017	6.62	16.68	1.36	7.27046e-05	up	AT5G61900	Calcium-dependent phospholipid-binding Copine family protein
Gh_A10G1905	235.54	26.65	-3.11	7.35585e-05	down	AT5G04530	3-ketoacyl-CoA synthase 19
Gh_D03G1253	5.48	1	-2.57	7.42437e-05	down	AT4G01470	tonoplast intrinsic protein 1;3
Gh_A03G2022	162.31	42.19	-1.92	7.42485e-05	down	AT4G11820	hydroxymethylglutaryl-CoA synthase / HMG-CoA synthase / 3-hydroxy-3-methylglutaryl coenzyme A synthase
Gh_D03G1438	24.83	10.2	-1.29	7.44612e-05	down	AT4G25620	hydroxyproline-rich glycoprotein family protein
Gh_D07G2056	28.54	11.67	-1.26	7.5078e-05	down	AT4G28760	Protein of unknown function (DUF3741)
Gh_D11G0639	573.19	78.76	-2.85	7.54953e-05	down	AT5G13870	xyloglucan endotransglucosylase/hydrolase 5
Gh_D03G1213	1.54	9.25	2.69	7.56301e-05	up	AT5G02420
Gh_A05G1595	8.24	2.67	-1.64	7.59489e-05	down	AT1G75710	C2H2-like zinc finger protein
Gh_A03G2157	230.47	58.02	-2	7.61038e-05	down	AT5G64080	Bifunctional inhibitor/lipid-transfer protein/seed storage 2S albumin superfamily protein
Gh_D09G1173	95.99	239.98	1.36	7.61223e-05	up	AT3G20860	NIMA-related kinase 5
Gh_D12G0407	110.85	271.25	1.31	7.61223e-05	up	AT1G09840	shaggy-like protein kinase 41
Gh_D01G1440	62.73	155.05	1.34	7.7232e-05	up	AT1G70750	Protein of unknown function, DUF593
Gh_D08G0472	5.22	27.17	2.42	7.73588e-05	up	AT3G62730
Gh_D09G0857	1.41	6.44	2.25	7.73588e-05	up	AT2G28200	C2H2-type zinc finger family protein
Gh_D11G2375	5.61	13.92	1.34	7.73588e-05	up	AT5G63930	Leucine-rich repeat protein kinase family protein
Gh_A12G1022	15.32	46.83	1.57	7.96853e-05	up	AT1G01230	ORMDL family protein
Gh_D13G2457	3.76	9.52	1.38	8.0071e-05	up	AT1G06840	Leucine-rich repeat protein kinase family protein
Gh_D08G1168	5.1	1.37	-1.92	8.05522e-05	down	AT1G32860	Glycosyl hydrolase superfamily protein
Gh_D13G0314	3.52	9.43	1.47	8.12404e-05	up	AT2G16400	BEL1-like homeodomain 7
Gh_D10G2537	1.12	5.89	2.53	8.1563e-05	up	AT5G03530	RAB GTPase homolog C2A
Gh_A10G2115	36.02	123.31	1.7	8.26051e-05	up	AT4G01500	AP2/B3-like transcriptional factor family protein
Gh_A12G2393	10.35	0.76	-3.77	8.51176e-05	down	AT4G08850	Leucine-rich repeat receptor-like protein kinase family protein
Gh_D03G1786	13.14	1.44	-3.17	8.53271e-05	down	AT3G15990	sulfate transporter 3;4
Gh_D13G1180	59.95	24.25	-1.34	8.53271e-05	down	AT1G09250	basic helix-loop-helix (bHLH) DNA-binding superfamily protein
Gh_A05G1276	5.66	18.38	1.69	8.64953e-05	up	AT4G18040	eukaryotic translation initiation factor 4E
Gh_A11G0380	91.27	226.7	1.36	8.65013e-05	up	AT1G74920	aldehyde dehydrogenase 10A8
Gh_D04G1670	1.33	6.25	2.3	8.6952e-05	up	AT4G38400	expansin-like A2
Gh_D11G2527	12.55	29.64	1.28	8.71201e-05	up	AT3G04350	Plant protein of unknown function (DUF946)
Gh_A04G0077	11.7	2.67	-2.2	8.76936e-05	down
Gh_A03G0101	14.05	2.18	-2.8	8.86613e-05	down	AT3G60670	PLATZ transcription factor family protein
Gh_A09G1902	66.91	25.69	-1.43	8.96746e-05	down	AT3G22600	Bifunctional inhibitor/lipid-transfer protein/seed storage 2S albumin superfamily protein
Gh_D04G1897	18.24	5.2	-1.78	9.08023e-05	down	AT1G69420	DHHC-type zinc finger family protein
Gh_D08G0065	29.31	7.56	-1.92	9.08051e-05	down	AT3G55950	CRINKLY4 related 3
Gh_D11G1199	109.4	40.53	-1.39	9.08051e-05	down	AT3G62830	NAD(P)-binding Rossmann-fold superfamily protein
Gh_A11G2696	21.33	49.21	1.25	9.14515e-05	up	AT1G64940	cytochrome P450, family 87, subfamily A, polypeptide 6
Gh_D02G0365	49.63	20.26	-1.25	9.16645e-05	down	AT2G18570	UDP-Glycosyltransferase superfamily protein
Gh_A01G0914	459.84	19.66	-4.54	9.33436e-05	down	AT1G19900	glyoxal oxidase-related protein
Gh_A09G2300	3.04	9.53	1.7	9.33436e-05	up	AT5G01850	Protein kinase superfamily protein
Gh_D03G1293	5.87	14.3	1.33	9.39079e-05	up	AT2G28350	auxin response factor 10
Gh_D09G0197	8.68	25.17	1.57	9.45495e-05	up	AT3G47950	H(+)-ATPase 4
Gh_A05G1646	59.09	24.53	-1.24	9.57564e-05	down	AT5G66460	Glycosyl hydrolase superfamily protein
Gh_A02G0759	33.74	2.41	-3.85	9.66351e-05	down	AT1G44760	Adenine nucleotide alpha hydrolases-like superfamily protein
Gh_A07G2362	4.08	10.4	1.39	9.79877e-05	up	AT1G19110	inter-alpha-trypsin inhibitor heavy chain-related
Gh_A01G0714	123.6	51.47	-1.25	9.93934e-05	down	AT5G55730	FASCICLIN-like arabinogalactan 1
Gh_D06G2376	48.83	0.19	-8.39	9.94213e-05	down	AT5G04530	3-ketoacyl-CoA synthase 19
Gh_D05G1523	9.49	22.13	1.25	9.94213e-05	up	AT5G49760	Leucine-rich repeat protein kinase family protein
Gh_D07G1303	4.12	11.31	1.48	0.000100066	up	AT1G09530	phytochrome interacting factor 3
Gh_D10G0516	3.21	9.98	1.66	0.000100321	up	AT3G13840	GRAS family transcription factor
Gh_D01G0833	34.57	14.01	-1.29	0.000100531	down	AT3G12710	DNA glycosylase superfamily protein
Gh_A07G1198	15.03	35.6	1.25	0.000100585	up	AT4G01720	WRKY family transcription factor
Gh_D09G1106	1.5	8.26	2.54	0.00010078	up	AT1G71910
Gh_D12G1092	7.54	2.38	-1.65	0.000100858	down	AT4G00460	RHO guanyl-nucleotide exchange factor 3
Gh_D11G0509	71.11	165.82	1.25	0.000101134	up	AT1G02305	Cysteine proteinases superfamily protein
Gh_A09G2064	19.13	6.78	-1.45	0.0001012	down	AT3G06670	binding
Gh_D11G2930	20.71	3.69	-2.6	0.000102124	down	AT3G12880	Plant invertase/pectin methylesterase inhibitor superfamily protein
Gh_D05G2535	2.13	14.87	2.91	0.00010282	up	AT4G24380
Gh_A02G1788	5.79	1.69	-1.78	0.000105008	down	AT1G43800	Plant stearoyl-acyl-carrier-protein desaturase family protein
Gh_A06G0384	2.37	7.11	1.64	0.000107917	up	AT1G44170	aldehyde dehydrogenase 3H1
Gh_D12G2718	11.2	31.13	1.47	0.000107993	up	AT5G24600	Protein of unknown function, DUF599
Gh_A05G0945	5	1.07	-2.25	0.000108554	down	AT2G30140	UDP-Glycosyltransferase superfamily protein
Gh_D12G1853	7.22	1.63	-2.17	0.000109469	down
Gh_A09G2221	44.7	18.47	-1.23	0.00011008	down	AT3G23410	fatty alcohol oxidase 3
Gh_A13G1745	5.72	14.9	1.45	0.000111442	up	AT1G67300	Major facilitator superfamily protein
Gh_D09G2069	14.04	4.76	-1.57	0.000112052	down	AT1G47480	alpha/beta-Hydrolases superfamily protein
Gh_D02G0205	29.54	11.85	-1.3	0.000112089	down	AT3G07340	basic helix-loop-helix (bHLH) DNA-binding superfamily protein
Gh_A03G2172	6.78	86.63	3.63	0.000112213	up
Gh_D03G0374	14.72	5.18	-1.52	0.000112424	down	AT2G22430	homeobox protein 6
Gh_Sca074602G01	1.24	6.69	2.6	0.000114454	up	AT1G73620	Pathogenesis-related thaumatin superfamily protein
Gh_A13G2056	4.6	11.2	1.31	0.000114986	up	AT1G06840	Leucine-rich repeat protein kinase family protein
Gh_D01G1490	2.52	7.11	1.56	0.000115689	up	AT1G27980	dihydrosphingosine phosphate lyase
Gh_D12G0501	5.44	15.25	1.5	0.000115777	up	AT5G16120	alpha/beta-Hydrolases superfamily protein
Gh_D07G2124	38	2.81	-3.88	0.000115782	down	AT5G43700	AUX/IAA transcriptional regulator family protein
Gh_A02G1655	40.31	16.48	-1.26	0.000116633	down	AT4G35920	PLAC8 family protein
Gh_D03G1490	106.92	44.89	-1.23	0.000116735	down	AT4G11820	hydroxymethylglutaryl-CoA synthase / HMG-CoA synthase / 3-hydroxy-3-methylglutaryl coenzyme A synthase
Gh_D11G0396	27.42	3.15	-3.13	0.000117403	down	AT3G48610	non-specific phospholipase C6
Gh_A10G0168	4.75	13.48	1.54	0.000118415	up	AT4G21350	plant U-box 8
Gh_A11G0330	85.6	200.54	1.25	0.000118415	up	AT1G13440	glyceraldehyde-3-phosphate dehydrogenase C2
Gh_D11G3480	5.92	2.05	-1.52	0.000119058	down	AT5G38560	Protein kinase superfamily protein
Gh_D09G0449	143.62	59.54	-1.23	0.000121179	down	AT5G51550	EXORDIUM like 3
Gh_D01G0048	6.91	17.6	1.35	0.000124277	up	AT4G34440	Protein kinase superfamily protein
Gh_A05G1526	13.98	0.57	-4.72	0.000124728	down	AT1G76420	NAC (No Apical Meristem) domain transcriptional regulator superfamily protein
Gh_A01G2116	72.71	14.11	-2.31	0.000125667	down	AT1G23090	sulfate transporter 91
Gh_A07G0152	150.03	61.08	-1.27	0.000126212	down	AT4G33220	pectin methylesterase 44
Gh_A12G0888	34.33	3.02	-3.57	0.000127536	down	AT2G44740	cyclin p4;1
Gh_D07G2009	19.96	48.67	1.28	0.000128029	up	AT4G13010	Oxidoreductase, zinc-binding dehydrogenase family protein
Gh_D10G0951	5.61	1.46	-1.97	0.000130275	down	AT4G37530	Peroxidase superfamily protein
Gh_D13G2493	27.7	10.66	-1.35	0.000131449	down	AT1G74960	fatty acid biosynthesis 1
Gh_A05G1919	16.33	0.63	-4.78	0.000134052	down	AT1G28590	GDSL-like Lipase/Acylhydrolase superfamily protein
Gh_D02G0980	25.32	5.67	-2.14	0.000134417	down	AT1G20030	Pathogenesis-related thaumatin superfamily protein
Gh_A03G0578	15.48	2.45	-2.69	0.000134815	down	AT3G47690	microtubule end binding protein EB1A
Gh_D11G1715	10.02	3.62	-1.44	0.000135247	down	AT1G66150	transmembrane kinase 1
Gh_A09G0607	12.11	27.56	1.23	0.000135497	up	AT3G06860	multifunctional protein 2
Gh_D03G1816	67.08	7.07	-3.29	0.00013652	down	AT3G45230	hydroxyproline-rich glycoprotein family protein
Gh_D13G1824	9.76	3.56	-1.44	0.000139	down	AT3G04810	NIMA-related kinase 2
Gh_A13G0197	81.46	26.96	-1.61	0.000139824	down	AT3G55120	Chalcone-flavanone isomerase family protein
Gh_A12G1637	18.06	6.73	-1.39	0.000139838	down	AT5G61290	Flavin-binding monooxygenase family protein
Gh_A02G0750	16.81	38.3	1.22	0.000143758	up	AT1G44130	Eukaryotic aspartyl protease family protein
Gh_D11G1207	18.18	90.29	2.17	0.00014441	up	AT4G15800	ralf-like 33
Gh_A06G1618	45.32	104.91	1.22	0.000144687	up	AT1G11300	protein serine/threonine kinases;protein kinases;ATP binding;sugar binding;kinases;carbohydrate binding
Gh_D10G1130	36.4	82.41	1.22	0.000145821	up	AT3G52850	vacuolar sorting receptor homolog 1
Gh_D08G1949	12.09	36.92	1.62	0.000147589	up	AT3G48990	AMP-dependent synthetase and ligase family protein
Gh_D07G1031	5.99	16.02	1.45	0.000147733	up	AT2G28200	C2H2-type zinc finger family protein
Gh_A02G0314	12.45	35.88	1.46	0.000149191	up	AT4G10250	HSP20-like chaperones superfamily protein
Gh_D02G0955	4.55	11.59	1.4	0.000150594	up	AT2G21520	Sec14p-like phosphatidylinositol transfer family protein
Gh_A03G0602	12.65	37.24	1.51	0.000156177	up	AT2G03350	Protein of unknown function, DUF538
Gh_A08G0574	10.1	23.28	1.22	0.000156877	up	AT3G63430
Gh_A08G1272	2.28	7.63	1.78	0.000160271	up	AT3G51990	Protein kinase superfamily protein
Gh_D04G1274	11.43	27.07	1.28	0.00016114	up	AT5G05580	fatty acid desaturase 8
Gh_D03G0634	9.12	3	-1.62	0.00016124	down	AT3G57670	C2H2-type zinc finger family protein
Gh_D13G2217	69.13	19.8	-2	0.00016219	down	AT2G18969
Gh_A01G1859	8.91	3.19	-1.45	0.000162512	down	AT1G18590	sulfotransferase 17
Gh_A03G1757	7.56	17.35	1.23	0.000163722	up	AT2G21300	ATP binding microtubule motor family protein
Gh_D02G0981	10	22.76	1.23	0.000165564	up	AT1G75820	Leucine-rich receptor-like protein kinase family protein
Gh_D01G2291	9.09	21.78	1.29	0.000166076	up	AT3G06720	importin alpha isoform 1
Gh_A07G1225	5.23	1.07	-2.36	0.00016623	down	AT2G46780	RNA-binding (RRM/RBD/RNP motifs) family protein
Gh_A06G1344	15.53	35.55	1.24	0.000166261	up	AT4G22290	Ubiquitin-specific protease family C19-related protein
Gh_D12G2376	17.01	42.13	1.32	0.00016655	up	AT2G45530	RING/U-box superfamily protein
Gh_D11G1311	28.68	11.36	-1.31	0.000167247	down	AT3G63430
Gh_D06G0007	14.69	36.58	1.3	0.00016789	up	AT5G42560	Abscisic acid-responsive (TB2/DP1, HVA22) family protein
Gh_A01G1016	8.63	3.02	-1.49	0.000168212	down	AT1G65590	beta-hexosaminidase 3
Gh_D01G0906	38.93	192.1	2.15	0.000169085	up	AT1G20440	cold-regulated 47
Gh_D07G2339	2.81	11.37	2.09	0.000170382	up	AT4G25040	Uncharacterised protein family (UPF0497)
Gh_D13G2360	109.56	26.65	-1.99	0.000171355	down	AT5G62700	tubulin beta chain 3
Gh_D02G1993	322.26	142.91	-1.21	0.00017216	down	AT5G64080	Bifunctional inhibitor/lipid-transfer protein/seed storage 2S albumin superfamily protein
Gh_A08G2395	13.77	39.9	1.56	0.00017299	up	AT2G45550	cytochrome P450, family 76, subfamily C, polypeptide 4
Gh_D05G2952	21.48	7.97	-1.48	0.000174714	down	AT1G69080	Adenine nucleotide alpha hydrolases-like superfamily protein
Gh_D02G1756	2.35	8.5	1.89	0.000178676	up	AT1G18390	Protein kinase superfamily protein
Gh_D09G0373	23.06	1.08	-4.47	0.000180163	down	AT3G01980	NAD(P)-binding Rossmann-fold superfamily protein
Gh_D05G0124	2.64	7.62	1.57	0.000180163	up	AT5G20410	monogalactosyldiacylglycerol synthase 2
Gh_A11G1828	13.79	5	-1.42	0.00018073	down	AT2G22250	aspartate aminotransferase
Gh_A05G3240	5.37	0.96	-2.72	0.000181339	down	AT2G02540	homeobox protein 21
Gh_D11G1468	20.06	3.33	-3.07	0.000186827	down	AT5G48490	Bifunctional inhibitor/lipid-transfer protein/seed storage 2S albumin superfamily protein
Gh_A09G0437	245.07	53.95	-2.14	0.000187494	down	AT5G51550	EXORDIUM like 3
Gh_A07G2011	9.28	36.05	2	0.000187494	up	AT1G23800	aldehyde dehydrogenase 2B7
Gh_D04G0335	8158.58	2635.68	-1.63	0.000187933	down	AT2G42840	protodermal factor 1
Gh_D07G0162	14.88	6.19	-1.24	0.000190094	down	AT1G35710	Protein kinase family protein with leucine-rich repeat domain
Gh_D06G1911	1.2	7.47	2.62	0.00019371	up	AT5G07040	RING/U-box superfamily protein
Gh_A04G0528	340.65	92.38	-1.88	0.00019377	down	AT5G03610	GDSL-like Lipase/Acylhydrolase superfamily protein
Gh_A05G3769	33.78	14.06	-1.25	0.000195927	down	AT2G40620	Basic-leucine zipper (bZIP) transcription factor family protein
Gh_D09G2110	10.23	24.61	1.31	0.000203514	up	AT3G22750	Protein kinase superfamily protein
Gh_D03G1384	8.98	0.07	Inf	0.00020377	down	AT1G06930
Gh_A10G2054	12.82	30.1	1.25	0.000210603	up	AT3G55740	proline transporter 2
Gh_D03G1050	2.61	6.62	1.38	0.000211797	up	AT5G13980	Glycosyl hydrolase family 38 protein
Gh_D13G0583	4.73	13.14	1.49	0.000212245	up	AT5G08370	alpha-galactosidase 2
Gh_D11G0765	2.74	7.82	1.58	0.000212252	up	AT3G02100	UDP-Glycosyltransferase superfamily protein
Gh_A01G1719	16.22	2.22	-2.84	0.000212684	down	AT5G46330	Leucine-rich receptor-like protein kinase family protein
Gh_D02G1674	20.61	5.95	-1.77	0.000213526	down	AT1G60060	Serine/threonine-protein kinase WNK (With No Lysine)-related
Gh_A05G0073	141.74	45.25	-1.66	0.000220407	down	AT2G10940	Bifunctional inhibitor/lipid-transfer protein/seed storage 2S albumin superfamily protein
Gh_A04G0931	6.93	1.42	-2.28	0.000220667	down	AT5G08260	serine carboxypeptidase-like 35
Gh_D11G2751	80.02	190.46	1.2	0.000220667	up	AT3G05540	Methionine sulfoxide reductase (MSS4-like) family protein
Gh_D08G1452	19.22	43.02	1.19	0.000223777	up	AT4G11610	C2 calcium/lipid-binding plant phosphoribosyltransferase family protein
Gh_D12G0316	3.11	10.09	1.71	0.000225929	up	AT4G38620	myb domain protein 4
Gh_A05G2329	73.79	28.89	-1.48	0.000226448	down
Gh_A03G0035	5.33	1.2	-2.16	0.000226516	down	AT1G32740	SBP (S-ribonuclease binding protein) family protein
Gh_D08G1840	2.14	5.74	1.46	0.000227526	up	AT1G62530	Plant protein of unknown function (DUF863)
Gh_A01G1073	4.11	10.9	1.43	0.000228147	up	AT5G65550	UDP-Glycosyltransferase superfamily protein
Gh_A04G0525	10.39	3.23	-1.67	0.000230203	down	AT3G59340	Eukaryotic protein of unknown function (DUF914)
Gh_D10G0249	9.63	26	1.43	0.000233815	up	AT3G52440	Dof-type zinc finger DNA-binding family protein
Gh_A07G2356	10.24	0.25	-6.45	0.000234105	down	AT5G20630	germin 3
Gh_D05G0972	30.21	68.88	1.22	0.000235241	up	AT5G60660	plasma membrane intrinsic protein 2;4
Gh_A11G0691	20.07	45.01	1.2	0.000240956	up	AT3G60380
Gh_D11G1617	5.79	1.27	-2.22	0.000242783	down
Gh_A02G1349	14.61	34.26	1.24	0.000244623	up	AT5G16880	Target of Myb protein 1
Gh_A05G1677	9.76	23.23	1.23	0.000245488	up	AT5G66730	C2H2-like zinc finger protein
Gh_A01G1786	215.28	94.5	-1.2	0.000246483	down	AT2G27770	Plant protein of unknown function (DUF868)
Gh_A12G0226	20.54	55.49	1.41	0.000248663	up	AT2G15780	Cupredoxin superfamily protein
Gh_A05G0495	6.85	17.78	1.4	0.000249128	up	AT4G31860	Protein phosphatase 2C family protein
Gh_D05G0080	21.06	46.62	1.18	0.000249128	up	AT5G57870	MIF4G domain-containing protein / MA3 domain-containing protein
Gh_A01G1406	440.57	1049.88	1.29	0.000249484	up	AT4G35100	plasma membrane intrinsic protein 3
Gh_A06G0232	19.84	48.08	1.31	0.000249532	up	AT1G27600	Nucleotide-diphospho-sugar transferases superfamily protein
Gh_D10G0447	11.31	24.93	1.18	0.000251201	up	AT5G45160	Root hair defective 3 GTP-binding protein (RHD3)
Gh_A05G0318	3.38	8.95	1.43	0.000251529	up	AT2G26190	calmodulin-binding family protein
Gh_A10G0338	28.88	11.04	-1.37	0.000254464	down	AT2G38300	myb-like HTH transcriptional regulator family protein
Gh_D07G1802	8.1	19.85	1.33	0.000254464	up	AT3G30390	Transmembrane amino acid transporter family protein
Gh_A11G2109	25.67	59.12	1.21	0.000254464	up	AT5G18130
Gh_A02G1713	7.58	16.85	1.21	0.000258822	up	AT3G51480	glutamate receptor 3.6
Gh_D03G0970	31.09	126.04	2.02	0.000263296	up	AT5G50260	Cysteine proteinases superfamily protein
Gh_D07G1091	5.38	1.86	-1.54	0.000268135	down	AT3G11590
Gh_D08G2597	6.82	1.36	-2.38	0.000268201	down	AT5G25830	GATA transcription factor 12
Gh_D11G0310	65.33	146.12	1.2	0.00027536	up	AT1G74780	Nodulin-like / Major Facilitator Superfamily protein
Gh_A06G0010	13.8	31.82	1.23	0.000277486	up	AT1G76130	alpha-amylase-like 2
Gh_A11G0711	36.51	7.98	-2.21	0.00028067	down	AT2G45080	cyclin p3;1
Gh_D02G1774	24.36	67.35	1.47	0.000280937	up	AT5G13200	GRAM domain family protein
Gh_D06G2291	15.68	2.45	-2.65	0.000281694	down	AT1G45130	beta-galactosidase 5
Gh_A04G1252	12.53	4.83	-1.33	0.000282557	down	AT1G10850	Leucine-rich repeat protein kinase family protein
Gh_A01G1243	1.83	10.32	2.59	0.000283486	up	AT1G70780
Gh_D08G0712	11.32	2.57	-2.17	0.00028424	down	AT1G03170	Protein of unknown function (DUF3049)
Gh_D08G1320	7.64	2.8	-1.43	0.00028424	down	AT2G47440	Tetratricopeptide repeat (TPR)-like superfamily protein
Gh_A10G1823	10.63	23.74	1.19	0.000284776	up	AT3G54850	plant U-box 14
Gh_D02G1583	39.89	15.98	-1.3	0.000285019	down	AT1G13170	OSBP(oxysterol binding protein)-related protein 1D
Gh_D09G0870	235.51	15.11	-3.93	0.000286163	down	AT2G29980	fatty acid desaturase 3
Gh_D06G1786	6.31	2.34	-1.41	0.000287281	down	AT3G55950	CRINKLY4 related 3
Gh_D13G2307	1.05	9.9	3.34	0.000290326	up	AT5G60490	FASCICLIN-like arabinogalactan-protein 12
Gh_A01G1684	94.91	31.01	-1.62	0.000290826	down	AT4G24380
Gh_D06G1578	38.99	85.42	1.17	0.000290826	up	AT1G54100	aldehyde dehydrogenase 7B4
Gh_A13G1995	539.1	136.57	-1.96	0.00029505	down	AT4G01470	tonoplast intrinsic protein 1;3
Gh_D13G0232	36.75	4.09	-3.17	0.000300399	down	AT5G60020	laccase 17
Gh_A02G0188	167.82	62.56	-1.4	0.000301231	down	AT3G23820	UDP-D-glucuronate 4-epimerase 6
Gh_D07G1873	7.83	2.42	-1.74	0.000301575	down	AT2G39640	glycosyl hydrolase family 17 protein
Gh_A05G2764	97.32	224.64	1.17	0.000301664	up	AT1G55265	Protein of unknown function, DUF538
Gh_A12G0778	11.4	4.85	-1.21	0.000301961	down	AT2G22560	Kinase interacting (KIP1-like) family protein
Gh_A05G0660	42.4	2.53	-4.21	0.000305885	down	AT2G27385	Pollen Ole e 1 allergen and extensin family protein
Gh_A04G0133	35.69	98.88	1.38	0.000306458	up	AT5G54980	Uncharacterised protein family (UPF0497)
Gh_A08G1787	7.91	2.36	-1.73	0.000309705	down	AT2G28120	Major facilitator superfamily protein
Gh_D13G2458	55.06	20.61	-1.39	0.000309705	down	AT2G30490	cinnamate-4-hydroxylase
Gh_A11G0200	2.63	9.28	1.89	0.000312182	up	AT5G41210	glutathione S-transferase THETA 1
Gh_D11G0138	18.68	6.86	-1.44	0.00031219	down	AT5G53420	CCT motif family protein
Gh_D12G2171	37.02	3.92	-3.19	0.00031707	down	AT4G12420	Cupredoxin superfamily protein
Gh_A13G0789	190.71	668.24	1.48	0.000318934	up
Gh_D03G0688	0.97	6.31	2.75	0.000321509	up	AT1G64060	respiratory burst oxidase protein F
Gh_A06G0128	5.31	1.73	-1.65	0.000321593	down	AT5G25900	GA requiring 3
Gh_A13G0804	570.37	1563.2	1.48	0.000322327	up	AT5G20950	Glycosyl hydrolase family protein
Gh_D08G2241	82.07	36.65	-1.16	0.000323682	down	AT3G05200	RING/U-box superfamily protein
Gh_A01G0030	3.87	9.98	1.41	0.000324786	up	AT3G19000	2-oxoglutarate (2OG) and Fe(II)-dependent oxygenase superfamily protein
Gh_D12G0606	25.33	9.69	-1.37	0.000324986	down	AT2G18280	tubby like protein 2
Gh_A08G1098	9.38	21.69	1.22	0.000325051	up	AT2G46660	cytochrome P450, family 78, subfamily A, polypeptide 6
Gh_A10G2222	151.79	45.8	-1.7	0.000325692	down	AT1G29670	GDSL-like Lipase/Acylhydrolase superfamily protein
Gh_A05G3614	8.49	18.86	1.18	0.000330533	up	AT1G14040	EXS (ERD1/XPR1/SYG1) family protein
Gh_A13G0932	205.32	59.55	-1.86	0.000335916	down	AT1G56580	Protein of unknown function, DUF538
Gh_D09G1223	3.83	13.42	1.81	0.000336119	up	AT5G06610	Protein of unknown function (DUF620)
Gh_D01G1998	8.05	19.33	1.3	0.000337122	up	AT5G22400	Rho GTPase activating protein with PAK-box/P21-Rho-binding domain
Gh_A02G1071	5.43	1.01	-2.56	0.000340114	down	AT1G21370
Gh_A09G1374	22.94	84	1.8	0.000341971	up	AT5G03380	Heavy metal transport/detoxification superfamily protein
Gh_D08G0260	15.31	5.99	-1.32	0.000346499	down	AT5G53760	Seven transmembrane MLO family protein
Gh_D10G1045	3.4	8.3	1.32	0.000348921	up	AT3G05270	Plant protein of unknown function (DUF869)
Gh_A06G0504	5.43	1.76	-1.65	0.000350178	down	AT1G14920	GRAS family transcription factor family protein
Gh_A13G0224	28.82	4.05	-2.8	0.000351289	down	AT3G07990	serine carboxypeptidase-like 27
Gh_A04G0373	20.58	7.53	-1.43	0.000351289	down	AT1G78610	mechanosensitive channel of small conductance-like 6
Gh_A12G2179	9.39	23.47	1.34	0.000351289	up	AT2G46770	NAC (No Apical Meristem) domain transcriptional regulator superfamily protein
Gh_D11G1622	1.65	5.11	1.69	0.000354812	up	AT1G11300	protein serine/threonine kinases;protein kinases;ATP binding;sugar binding;kinases;carbohydrate binding
Gh_D13G0274	253.6	102.38	-1.27	0.000358088	down	AT1G66150	transmembrane kinase 1
Gh_D11G3329	5.57	1.82	-1.61	0.000360008	down	AT3G51850	calcium-dependent protein kinase 13
Gh_D11G1242	1.72	7.2	2.11	0.000360008	up	AT3G63010	alpha/beta-Hydrolases superfamily protein
Gh_D04G1305	23.58	3.48	-2.78	0.000360868	down	AT5G01580	gamma interferon responsive lysosomal thiol (GILT) reductase family protein
Gh_D03G1426	29.26	12.63	-1.19	0.000361366	down	AT4G23490	Protein of unknown function (DUF604)
Gh_D03G0388	5.1	1.28	-2.07	0.000365259	down	AT4G24660	homeobox protein 22
Gh_A12G2074	83.25	23.85	-1.82	0.000366185	down	AT3G61230	GATA type zinc finger transcription factor family protein
Gh_D04G1210	6.44	31.75	2.3	0.000366185	up	AT5G02020
Gh_D05G1944	2.58	6.96	1.49	0.000367836	up	AT5G09890	Protein kinase family protein
Gh_A05G0897	32.46	12.56	-1.38	0.000379057	down	AT1G08000	GATA transcription factor 10
Gh_D07G1277	3.9	11.17	1.55	0.000385984	up	AT3G62370	heme binding
Gh_D01G1743	4.19	88.54	4.38	0.00038618	up	AT1G49310
Gh_D05G2307	23.24	51.08	1.15	0.00038618	up	AT1G33240	GT-2-like 1
Gh_A10G2254	286.18	79.5	-1.84	0.000386919	down	AT1G72970	Glucose-methanol-choline (GMC) oxidoreductase family protein
Gh_A04G1172	11.47	1.26	-3.17	0.000386965	down	AT1G10640	Pectin lyase-like superfamily protein
Gh_D11G2044	35.15	1.35	-5.1	0.000397556	down	AT4G37700
Gh_A07G0196	0.65	5.87	3.3	0.000401442	up	AT4G31020	alpha/beta-Hydrolases superfamily protein
Gh_A12G0077	50.21	112.98	1.16	0.000402531	up	AT1G02930	glutathione S-transferase 6
Gh_D10G0552	317.09	82.83	-1.92	0.000405363	down	AT1G72970	Glucose-methanol-choline (GMC) oxidoreductase family protein
Gh_D01G2058	52.9	21.75	-1.25	0.000406947	down	AT2G36830	gamma tonoplast intrinsic protein
Gh_D09G0529	88.62	196.42	1.15	0.000406947	up	AT3G06035	Glycoprotein membrane precursor GPI-anchored
Gh_A11G1638	5.62	2.16	-1.34	0.000408109	down	AT1G73066	Leucine-rich repeat family protein
Gh_D05G2064	9.96	22.74	1.24	0.000409081	up	AT1G32230	WWE protein-protein interaction domain protein family
Gh_D03G0405	48.72	20.44	-1.21	0.00041022	down	AT2G22230	Thioesterase superfamily protein
Gh_D07G1165	2.18	32.65	3.94	0.000413277	up	AT5G60490	FASCICLIN-like arabinogalactan-protein 12
Gh_D03G1615	172.01	76.9	-1.16	0.000413615	down	AT5G47060	Protein of unknown function (DUF581)
Gh_D09G1024	21.15	8.9	-1.24	0.000420729	down	AT2G26980	CBL-interacting protein kinase 3
Gh_A10G2282	16.33	0.42	-6.7	0.000423148	down
Gh_D13G1600	8.77	19	1.16	0.000424753	up	AT1G78610	mechanosensitive channel of small conductance-like 6
Gh_D02G1978	37.8	80.27	1.14	0.000425937	up	AT2G42005	Transmembrane amino acid transporter family protein
Gh_A11G3275	66.1	144.38	1.18	0.000429032	up	AT1G56720	Protein kinase superfamily protein
Gh_A12G1077	3.23	8.93	1.51	0.000430783	up	AT2G46930	Pectinacetylesterase family protein
Gh_A12G1287	748.28	1882.93	1.31	0.000432033	up	AT1G03870	FASCICLIN-like arabinoogalactan 9
Gh_D07G1517	830.07	206.01	-2.02	0.00043489	down	AT1G04040	HAD superfamily, subfamily IIIB acid phosphatase
Gh_A03G0484	36.46	81.52	1.16	0.000443218	up	AT1G01630	Sec14p-like phosphatidylinositol transfer family protein
Gh_D08G1754	15.59	3.51	-2.23	0.000444609	down	AT5G47060	Protein of unknown function (DUF581)
Gh_A08G0637	2.08	6.48	1.68	0.000444711	up	AT1G54790	GDSL-like Lipase/Acylhydrolase superfamily protein
Gh_D13G1573	114.67	36.04	-1.69	0.000444739	down	AT2G42380	Basic-leucine zipper (bZIP) transcription factor family protein
Gh_A11G1124	12.1	3.81	-1.66	0.000445537	down	AT2G44740	cyclin p4;1
Gh_D12G0698	3.22	8.49	1.43	0.000448718	up	AT5G67385	Phototropic-responsive NPH3 family protein
Gh_D05G0540	6.22	0.63	-3.31	0.000448781	down	AT2G24230	Leucine-rich repeat protein kinase family protein
Gh_A10G0066	1.99	11.73	2.45	0.000452987	up	AT5G44400	FAD-binding Berberine family protein
Gh_D12G1863	435.45	96.68	-2.18	0.000467248	down	AT3G48460	GDSL-like Lipase/Acylhydrolase superfamily protein
Gh_A09G1270	10.36	27.13	1.42	0.000467248	up	AT5G52340	exocyst subunit exo70 family protein A2
Gh_A07G2056	5.03	14.12	1.52	0.000470268	up	AT5G39090	HXXXD-type acyl-transferase family protein
Gh_D11G0122	28.87	80.26	1.49	0.000475003	up	AT4G28000	P-loop containing nucleoside triphosphate hydrolases superfamily protein
Gh_A12G1907	25.4	10.65	-1.23	0.000476245	down	AT4G17970	aluminum-activated, malate transporter 12
Gh_A09G1087	74.58	162.98	1.16	0.00047723	up	AT1G71980	Protease-associated (PA) RING/U-box zinc finger family protein
Gh_D07G1063	43.33	12.86	-1.74	0.000482924	down	AT3G44610	Protein kinase superfamily protein
Gh_D12G1686	66.33	29.76	-1.14	0.000486371	down	AT1G75290	NAD(P)-binding Rossmann-fold superfamily protein
Gh_A08G0036	8.71	3.24	-1.41	0.00048862	down	AT5G22740	cellulose synthase-like A02
Gh_A13G1191	6.1	14.72	1.31	0.000489055	up	AT3G20560	PDI-like 5-3
Gh_A02G1416	5.86	2.26	-1.33	0.000490137	down	AT5G65700	Leucine-rich receptor-like protein kinase family protein
Gh_D02G1794	6.61	0.11	-5.91	0.000492436	down	AT1G28130	Auxin-responsive GH3 family protein
Gh_A04G0725	3.73	21.58	2.57	0.000495177	up	AT5G02090
Gh_D13G2340	10.21	3.93	-1.35	0.000495996	down	AT3G47340	glutamine-dependent asparagine synthase 1
Gh_A09G1167	107.94	245.29	1.22	0.000495996	up	AT3G20860	NIMA-related kinase 5
Gh_D08G1915	60.11	26.99	-1.13	0.000497976	down	AT1G12570	Glucose-methanol-choline (GMC) oxidoreductase family protein
Gh_D10G0334	11.53	0.16	-6.87	0.000499557	down	AT5G44700	Leucine-rich repeat transmembrane protein kinase
Gh_D05G0790	23.63	8.01	-1.54	0.000499771	down	AT3G44200	NIMA (never in mitosis, gene A)-related 6
Gh_D11G2303	3.31	9.61	1.57	0.000499771	up	AT5G17570	TatD related DNase
Gh_D10G0438	25.63	6.54	-1.95	0.000499888	down	AT1G31260	zinc transporter 10 precursor
Gh_D08G1265	2.09	9.92	2.25	0.000508014	up	AT2G30900	TRICHOME BIREFRINGENCE-LIKE 43
Gh_A01G1508	3.39	9.45	1.53	0.000512457	up	AT1G50110	D-aminoacid aminotransferase-like PLP-dependent enzymes superfamily protein
Gh_A01G0991	5.81	1.64	-1.81	0.000514589	down	AT5G67260	CYCLIN D3;2
Gh_D02G2145	13.8	4.85	-1.47	0.00051699	down	AT2G16250	Leucine-rich repeat protein kinase family protein
Gh_D11G0098	2.36	6.77	1.58	0.000517716	up	AT1G02260	Divalent ion symporter
Gh_A01G1839	86.11	19.41	-2.13	0.000520634	down	AT2G37040	PHE ammonia lyase 1
Gh_A11G0401	66.71	16.53	-1.99	0.00052197	down	AT2G18170	MAP kinase 7
Gh_D12G2468	12.14	4.33	-1.52	0.000545014	down	AT5G52260	myb domain protein 19
Gh_D06G0109	20.95	44.47	1.13	0.000558186	up	AT2G26510	Xanthine/uracil permease family protein
Gh_D01G0270	4.31	17.41	2	0.000562465	up	AT3G12955	SAUR-like auxin-responsive protein family
Gh_D06G1909	15.67	46.87	1.59	0.000562465	up	AT5G09970	cytochrome P450, family 78, subfamily A, polypeptide 7
Gh_A02G0713	10.65	25.27	1.25	0.000562531	up	AT1G77000	RNI-like superfamily protein
Gh_A12G2263	15.51	6.12	-1.32	0.000570436	down	AT3G49250	defective in meristem silencing 3
Gh_A02G0276	2.4	7.81	1.8	0.000578448	up	AT3G23570	alpha/beta-Hydrolases superfamily protein
Gh_D11G2621	8.39	3.26	-1.32	0.000579208	down	AT3G04910	with no lysine (K) kinase 1
Gh_D02G2356	12.41	32.28	1.36	0.000581284	up	AT1G09630	RAB GTPase 11C
Gh_D10G0638	25.62	9.76	-1.35	0.00058144	down	AT3G16310	mitotic phosphoprotein N\' end (MPPN) family protein
Gh_A01G1265	13.39	4.77	-1.54	0.000584333	down	AT4G38620	myb domain protein 4
Gh_D01G0702	2.84	7.38	1.42	0.000584333	up	AT4G26640	WRKY family transcription factor family protein
Gh_A08G1659	26.41	5.07	-2.35	0.000587026	down	AT3G63060	EID1-like 3
Gh_D07G0146	6.92	2.1	-1.73	0.000588826	down	AT4G33140	Haloacid dehalogenase-like hydrolase (HAD) superfamily protein
Gh_A10G0290	1.67	7.23	2.14	0.000590841	up	AT1G29050	TRICHOME BIREFRINGENCE-LIKE 38
Gh_D11G2682	8.61	19.46	1.21	0.000594479	up	AT3G05140	ROP binding protein kinases 2
Gh_D02G0640	2.72	9.22	1.78	0.00059719	up	AT5G23710	DNA binding;DNA-directed RNA polymerases
Gh_A07G2261	6.65	16.72	1.36	0.00059719	up	AT4G13010	Oxidoreductase, zinc-binding dehydrogenase family protein
Gh_A12G0658	7.15	17.83	1.35	0.000597431	up	AT4G36960	RNA-binding (RRM/RBD/RNP motifs) family protein
Gh_D07G2484	35.04	6.09	-2.57	0.000598485	down	AT5G15780	Pollen Ole e 1 allergen and extensin family protein
Gh_A07G1083	17.88	39.04	1.16	0.000601754	up	AT2G26930	4-(cytidine 5\'-phospho)-2-C-methyl-D-erithritol kinase
Gh_A09G1837	25.76	11.68	-1.11	0.000606279	down	AT4G00440	Protein of unknown function (DUF3741)
Gh_D03G1042	75.03	168.18	1.18	0.000607882	up	AT4G24690	ubiquitin-associated (UBA)/TS-N domain-containing protein / octicosapeptide/Phox/Bemp1 (PB1) domain-containing protein
Gh_D09G1958	5.92	1.73	-1.75	0.000608701	down	AT4G00440	Protein of unknown function (DUF3741)
Gh_D05G0614	4.57	11.93	1.4	0.000610762	up	AT4G31860	Protein phosphatase 2C family protein
Gh_D13G0153	19.42	6.29	-1.67	0.000612064	down	AT3G11090	LOB domain-containing protein 21
Gh_A05G3873	48.8	14.95	-1.69	0.000615958	down	AT5G11160	adenine phosphoribosyltransferase 5
Gh_D06G0041	89.27	15.97	-2.49	0.000619225	down	AT5G42800	dihydroflavonol 4-reductase
Gh_A11G0515	204.73	54.85	-1.89	0.000627966	down	AT3G51520	diacylglycerol acyltransferase family
Gh_A06G0798	4.06	9.9	1.34	0.000628648	up	AT5G11800	K+ efflux antiporter 6
Gh_A02G1113	11.77	1.74	-2.76	0.000630574	down	AT1G64970	gamma-tocopherol methyltransferase
Gh_A11G2264	8.29	21.05	1.39	0.000630574	up	AT1G08800	Protein of unknown function, DUF593
Gh_A09G2349	5.33	0.1	-6.57	0.000632212	down	AT1G05160	cytochrome P450, family 88, subfamily A, polypeptide 3
Gh_A03G0986	153.99	336.75	1.16	0.000643086	up	AT1G14720	xyloglucan endotransglucosylase/hydrolase 28
Gh_D06G0355	121.85	370.14	1.64	0.000654725	up	AT4G01950	glycerol-3-phosphate acyltransferase 3
Gh_A03G2055	180.81	57.99	-1.63	0.000655163	down	AT2G30200	catalytics;transferases;[acyl-carrier-protein] S-malonyltransferases;binding
Gh_A12G1070	11.82	1.9	-2.66	0.000656112	down	AT2G46890	Protein of unknown function (DUF1295)
Gh_A10G1277	14.77	5.44	-1.46	0.000657069	down	AT5G62460	RING/FYVE/PHD zinc finger superfamily protein
Gh_A01G1831	12.84	4.89	-1.4	0.000658082	down	AT5G03415	Transcription factor DP
Gh_A01G0482	4.93	11.66	1.29	0.000659789	up	AT3G15380	Plasma-membrane choline transporter family protein
Gh_D09G0549	24.71	6.95	-1.82	0.000661115	down	AT1G04220	3-ketoacyl-CoA synthase 2
Gh_D01G0687	58.36	6.4	-3.29	0.000661132	down	AT5G55410	Bifunctional inhibitor/lipid-transfer protein/seed storage 2S albumin superfamily protein
Gh_D13G2080	9.26	0.2	-5.72	0.000666193	down	AT2G33170	Leucine-rich repeat receptor-like protein kinase family protein
Gh_A05G0999	15.51	4.79	-1.71	0.000666193	down	AT1G16060	ARIA-interacting double AP2 domain protein
Gh_A04G0927	7.56	26.86	1.79	0.000666525	up	AT4G15248	B-box type zinc finger family protein
Gh_D05G1626	76.19	19.08	-1.98	0.000666951	down	AT4G21960	Peroxidase superfamily protein
Gh_A02G1692	10.43	23.98	1.25	0.000670845	up	AT3G51430	Calcium-dependent phosphotriesterase superfamily protein
Gh_A11G2990	7.82	16.71	1.14	0.00067345	up	AT4G17770	trehalose phosphatase/synthase 5
Gh_D08G0215	59.08	130.18	1.19	0.00067656	up	AT4G29900	autoinhibited Ca(2+)-ATPase 10
Gh_D11G2800	13.9	5.49	-1.33	0.000680343	down	AT3G62630	Protein of unknown function (DUF1645)
Gh_A12G1171	5.56	12.89	1.25	0.000686348	up	AT2G40940	ethylene response sensor 1
Gh_A12G0411	81.76	177.04	1.14	0.000693721	up	AT1G09840	shaggy-like protein kinase 41
Gh_D05G2147	7.58	16.51	1.16	0.000699436	up	AT4G09020	isoamylase 3
Gh_D10G2524	16.8	38.22	1.16	0.000699971	up	AT3G54810	Plant-specific GATA-type zinc finger transcription factor family protein
Gh_D08G1772	35.39	14.99	-1.22	0.000701048	down	AT5G47110	Chlorophyll A-B binding family protein
Gh_D10G1118	8.86	19.35	1.19	0.000703979	up	AT3G08650	ZIP metal ion transporter family
Gh_A03G0768	49.72	133.51	1.4	0.000704232	up	AT1G17100	SOUL heme-binding family protein
Gh_A11G1134	3.64	10.23	1.53	0.000706849	up	AT5G28150	Plant protein of unknown function (DUF868)
Gh_D06G0864	8.84	21.17	1.3	0.000708635	up	AT4G33150	lysine-ketoglutarate reductase/saccharopine dehydrogenase bifunctional enzyme
Gh_A04G1059	7.34	19.25	1.42	0.000716638	up	AT4G34630
Gh_A12G2095	25.1	11.53	-1.1	0.000717901	down	AT1G63670	Protein of unknown function (DUF3741)
Gh_D07G2054	6.09	12.9	1.11	0.000721068	up	AT2G20190	CLIP-associated protein
Gh_A09G0199	8.95	19.34	1.14	0.000724263	up	AT4G36180	Leucine-rich receptor-like protein kinase family protein
Gh_A02G0512	30.39	68.72	1.16	0.000734481	up	AT5G49230	Drought-responsive family protein
Gh_D13G1140	1.07	5.35	2.37	0.000736636	up	AT3G56650	Mog1/PsbP/DUF1795-like photosystem II reaction center PsbP family protein
Gh_A07G0164	7.58	17.25	1.23	0.000740569	up	AT5G11580	Regulator of chromosome condensation (RCC1) family protein
Gh_A06G0810	134.39	294.59	1.17	0.000740569	up	AT4G32940	gamma vacuolar processing enzyme
Gh_A05G1728	38.94	82.92	1.1	0.0007444	up	AT2G26560	phospholipase A 2A
Gh_D03G1338	6.57	14.26	1.16	0.000746848	up	AT1G07110	fructose-2,6-bisphosphatase
Gh_D11G1910	28.44	10.42	-1.46	0.000747078	down	AT2G23620	methyl esterase 1
Gh_D02G2190	15.08	31.68	1.1	0.000747078	up	AT2G21300	ATP binding microtubule motor family protein
Gh_A05G1116	13.88	1.18	-3.59	0.000747392	down	AT3G50300	HXXXD-type acyl-transferase family protein
Gh_D10G1634	4.62	10.38	1.22	0.000751732	up	AT5G18830	squamosa promoter binding protein-like 7
Gh_A11G1310	117.59	253.28	1.15	0.000752509	up	AT3G25290	Auxin-responsive family protein
Gh_D10G2528	3.81	9.1	1.27	0.000753182	up	AT2G37040	PHE ammonia lyase 1
Gh_A08G1593	113.57	44.86	-1.33	0.000754962	down	AT4G22880	leucoanthocyanidin dioxygenase
Gh_A05G1790	54.47	125.31	1.14	0.000756402	up	AT1G47200	WPP domain protein 2
Gh_D13G1428	49.79	1.05	-5.59	0.000757683	down	AT5G55340	MBOAT (membrane bound O-acyl transferase) family protein
Gh_D08G1488	18.5	7.35	-1.33	0.000759407	down	AT4G12080	AT-hook motif nuclear-localized protein 1
Gh_D04G1235	33.22	74.04	1.17	0.000771417	up	AT3G54120	Reticulon family protein
Gh_D11G0752	418.45	191.94	-1.14	0.000772704	down	AT5G15350	early nodulin-like protein 17
Gh_A07G1031	2.2	5.34	1.33	0.000782127	up	AT1G66150	transmembrane kinase 1
Gh_A01G1857	12.44	27.58	1.14	0.000789368	up	AT5G03040	IQ-domain 2
Gh_Sca074112G01	55.28	20.35	-1.53	0.000790507	down	AT2G30520	Phototropic-responsive NPH3 family protein
Gh_A05G0310	2.01	5.66	1.49	0.000790507	up	AT5G12010
Gh_D07G0724	61	25.6	-1.22	0.000791408	down	AT3G02580	sterol 1
Gh_D02G1428	9.49	25.01	1.42	0.000791408	up	AT1G14870	PLANT CADMIUM RESISTANCE 2
Gh_D13G1642	33.29	14.9	-1.14	0.000794701	down	AT1G65320	Cystathionine beta-synthase (CBS) family protein
Gh_D05G0805	144.04	30.16	-2.34	0.000794975	down	AT2G27385	Pollen Ole e 1 allergen and extensin family protein
Gh_A01G1283	5.03	1.01	-2.5	0.000799089	down	AT1G27950	glycosylphosphatidylinositol-anchored lipid protein transfer 1
Gh_A11G1968	16.64	5.18	-1.64	0.000799182	down	AT5G67385	Phototropic-responsive NPH3 family protein
Gh_A11G0290	3.06	8.93	1.56	0.000799182	up	AT5G61430	NAC domain containing protein 100
Gh_D02G2373	15.54	49.11	1.52	0.000806168	up
Gh_A10G1341	21.67	44.89	1.1	0.000806168	up	AT3G52850	vacuolar sorting receptor homolog 1
Gh_D07G1620	7.91	2.18	-1.83	0.000806838	down	AT5G48460	Actin binding Calponin homology (CH) domain-containing protein
Gh_D08G2152	9	19.42	1.14	0.000807448	up	AT2G33170	Leucine-rich repeat receptor-like protein kinase family protein
Gh_D08G0328	10.97	23.79	1.16	0.00080763	up	AT3G08040	MATE efflux family protein
Gh_D01G0790	53.99	24.43	-1.18	0.000809358	down	AT1G79160
Gh_D13G0093	7.3	20.79	1.5	0.000810208	up	AT5G04830	Nuclear transport factor 2 (NTF2) family protein
Gh_A08G1178	39.53	4.18	-3.21	0.000817743	down	AT2G45970	cytochrome P450, family 86, subfamily A, polypeptide 8
Gh_D05G1943	8.18	17.14	1.1	0.000821633	up	AT2G26570	Plant protein of unknown function (DUF827)
Gh_D03G1458	5.38	0.94	-2.49	0.000830799	down	AT1G63300	Myosin heavy chain-related protein
Gh_A10G1660	7.62	1.71	-2.17	0.000835233	down	AT1G49320	unknown seed protein like 1
Gh_A08G2230	171.51	78.04	-1.11	0.000843767	down	AT2G19810	CCCH-type zinc finger family protein
Gh_A11G0475	117.01	20.36	-2.54	0.000850224	down	AT5G65270	RAB GTPase homolog A4A
Gh_D05G1999	17.67	39.98	1.16	0.000853559	up	AT4G24220	NAD(P)-binding Rossmann-fold superfamily protein
Gh_D06G1685	2.49	9.91	2.01	0.00086324	up	AT1G45063	copper ion binding;electron carriers
Gh_D06G0218	15	6.04	-1.29	0.000871751	down	AT4G07960	Cellulose-synthase-like C12
Gh_A02G0163	11.21	1.71	-2.8	0.00087406	down	AT2G31680	RAB GTPase homolog A5D
Gh_D13G0142	109.57	32.31	-1.85	0.000881829	down	AT1G09320	agenet domain-containing protein
Gh_A01G0644	8.93	2.65	-1.75	0.000881829	down	AT2G41640	Glycosyltransferase family 61 protein
Gh_D03G1717	32.77	69.74	1.14	0.000886197	up	AT1G21460	Nodulin MtN3 family protein
Gh_D10G1673	8.63	3.51	-1.28	0.000890045	down	AT5G18590	Galactose oxidase/kelch repeat superfamily protein
Gh_A11G2865	52.42	24.32	-1.09	0.000890451	down	AT3G52870	IQ calmodulin-binding motif family protein
Gh_A02G1703	2.97	6.81	1.23	0.000893629	up	AT4G35560	Transducin/WD40 repeat-like superfamily protein
Gh_D05G3700	13.22	28.55	1.15	0.000893796	up	AT4G26510	uridine kinase-like 4
Gh_A09G2313	23.51	7	-1.73	0.000897675	down	AT3G59530	Calcium-dependent phosphotriesterase superfamily protein
Gh_A03G1432	12.94	4.88	-1.45	0.000897753	down	AT4G03210	xyloglucan endotransglucosylase/hydrolase 9
Gh_D13G0255	86.52	33.43	-1.33	0.000897802	down	AT3G19820	cell elongation protein / DWARF1 / DIMINUTO (DIM)
Gh_D05G1463	5.26	1.28	-2.04	0.000900412	down	AT2G34190	Xanthine/uracil permease family protein
Gh_D07G0491	4.8	15.96	1.72	0.000904597	up	AT5G50760	SAUR-like auxin-responsive protein family
Gh_A06G0367	17.04	5.9	-1.54	0.000905766	down	AT1G44760	Adenine nucleotide alpha hydrolases-like superfamily protein
Gh_A02G0138	37.64	79.08	1.11	0.000906245	up	AT3G59310	Eukaryotic protein of unknown function (DUF914)
Gh_A05G0274	44.03	20.34	-1.09	0.000909904	down	AT3G14310	pectin methylesterase 3
Gh_D13G1524	1.65	5.29	1.74	0.000913488	up	AT3G07870	F-box and associated interaction domains-containing protein
Gh_A11G1380	13.59	2.3	-2.59	0.000918518	down	AT4G12730	FASCICLIN-like arabinogalactan 2
Gh_D13G1675	21.28	45.25	1.12	0.000920997	up	AT1G64970	gamma-tocopherol methyltransferase
Gh_A05G0082	21.05	52.2	1.26	0.000926997	up	AT2G26580	plant-specific transcription factor YABBY family protein
Gh_A07G1332	16.88	5.46	-1.59	0.000927601	down	AT4G00730	Homeobox-leucine zipper family protein / lipid-binding START domain-containing protein
Gh_A12G1711	31.38	65.69	1.08	0.000934996	up	AT3G48530	SNF1-related protein kinase regulatory subunit gamma 1
Gh_D13G2394	647.68	200.1	-1.69	0.000935887	down	AT4G01470	tonoplast intrinsic protein 1;3
Gh_D08G0148	453.97	90.59	-2.35	0.000937706	down	AT1G55260	Bifunctional inhibitor/lipid-transfer protein/seed storage 2S albumin superfamily protein
Gh_D12G0690	280.16	63.14	-2.15	0.000942423	down
Gh_D11G3468	18.29	7.54	-1.25	0.000942555	down	AT5G67020
Gh_D01G0045	21.51	2.84	-2.91	0.000949231	down	AT2G16280	3-ketoacyl-CoA synthase 9
Gh_A11G1447	20.41	43.51	1.12	0.000950375	up	AT2G32240
Gh_A05G0432	7.17	1.35	-2.38	0.000950641	down	AT4G32300	S-domain-2 5
Gh_A13G0879	4.87	12.08	1.35	0.000955016	up	AT1G54790	GDSL-like Lipase/Acylhydrolase superfamily protein
Gh_D11G1570	20.82	6.47	-1.65	0.000965718	down	AT2G32990	glycosyl hydrolase 9B8
Gh_D09G0399	2.91	7.96	1.51	0.00097699	up	AT5G51970	GroES-like zinc-binding alcohol dehydrogenase family protein
Gh_A04G0928	247.19	83.85	-1.53	0.000979331	down	AT5G37600	glutamine synthase clone R1
Gh_A08G1576	9.3	2.83	-1.7	0.000983538	down	AT4G12080	AT-hook motif nuclear-localized protein 1
Gh_D08G0801	1.59	5.03	1.7	0.000986824	up	AT3G62830	NAD(P)-binding Rossmann-fold superfamily protein
Gh_A07G2062	145.89	64	-1.15	0.00098847	down	AT5G14450	GDSL-like Lipase/Acylhydrolase superfamily protein
Gh_D12G2359	16.86	36.14	1.12	0.000991557	up	AT2G46770	NAC (No Apical Meristem) domain transcriptional regulator superfamily protein
Gh_D05G0297	2.59	6.79	1.44	0.000994336	up	AT4G29680	Alkaline-phosphatase-like family protein
Gh_A04G0155	29.42	10.93	-1.41	0.00100252	down	AT1G28570	SGNH hydrolase-type esterase superfamily protein
Gh_A01G1663	5.03	12.31	1.31	0.0010072	up	AT3G57800	basic helix-loop-helix (bHLH) DNA-binding superfamily protein
Gh_A08G2115	8.4	1.69	-2.43	0.00101741	down	AT1G09200	Histone superfamily protein
Gh_D01G2186	1.46	6.54	2.27	0.00101825	up	AT3G54040	PAR1 protein
Gh_D04G1360	148.87	315.15	1.1	0.0010214	up	AT5G13170	senescence-associated gene 29
Gh_D03G0237	2.95	6.33	1.15	0.00102448	up	AT2G23150	natural resistance-associated macrophage protein 3
Gh_A05G1848	5.05	0.86	-2.55	0.00102724	down	AT2G22840	growth-regulating factor 1
Gh_A10G0695	4.87	11.38	1.26	0.00102724	up	AT1G52780	Protein of unknown function (DUF2921)
Gh_D08G0769	10.42	4.38	-1.25	0.00103222	down	AT1G03010	Phototropic-responsive NPH3 family protein
Gh_A08G2340	4.03	9.55	1.3	0.00103222	up	AT5G17850	Sodium/calcium exchanger family protein
Gh_A10G0259	12.77	4.72	-1.4	0.00105067	down	AT5G46110	Glucose-6-phosphate/phosphate translocator-related
Gh_D08G2144	36.05	73.93	1.08	0.00105154	up	AT2G30080	ZIP metal ion transporter family
Gh_A04G0245	110.16	39.45	-1.48	0.00105807	down	AT5G53750	CBS domain-containing protein
Gh_A09G1816	21.54	9.68	-1.13	0.00106096	down	AT5G16340	AMP-dependent synthetase and ligase family protein
Gh_D10G2383	10.98	4.62	-1.24	0.00107725	down	AT2G40070
Gh_A02G1091	8.01	21.85	1.47	0.00107852	up	AT2G02650	Ribonuclease H-like superfamily protein
Gh_D08G2165	14.72	4.81	-1.6	0.00108191	down	AT2G30270	Protein of unknown function (DUF567)
Gh_A12G1880	13.66	5.29	-1.37	0.00108783	down	AT5G46860	Syntaxin/t-SNARE family protein
Gh_D06G0889	12.75	2.65	-2.29	0.00110333	down	AT5G19530	S-adenosyl-L-methionine-dependent methyltransferases superfamily protein
Gh_D09G0320	3.43	8.31	1.31	0.00110683	up	AT3G27330	zinc finger (C3HC4-type RING finger) family protein
Gh_A03G2151	11.95	24.41	1.07	0.00110688	up	AT1G50360	P-loop containing nucleoside triphosphate hydrolases superfamily protein
Gh_D04G1114	8.33	17.78	1.11	0.00111138	up	AT2G37080	ROP interactive partner 3
Gh_A06G2050	37.82	17.18	-1.1	0.0011171	down	AT5G46330	Leucine-rich receptor-like protein kinase family protein
Gh_A09G2488	10.34	2.6	-2.09	0.00112306	down	AT1G07790	Histone superfamily protein
Gh_A11G0232	11.65	3.03	-2.09	0.00112359	down	AT2G45180	Bifunctional inhibitor/lipid-transfer protein/seed storage 2S albumin superfamily protein
Gh_D11G0718	21.03	4.01	-2.37	0.0011314	down	AT3G28150	TRICHOME BIREFRINGENCE-LIKE 22
Gh_A09G2342	2.52	9.66	2.01	0.00113193	up	AT5G38610	Plant invertase/pectin methylesterase inhibitor superfamily protein
Gh_D02G1067	82.5	29.08	-1.47	0.00113341	down	AT2G34770	fatty acid hydroxylase 1
Gh_A13G2057	83.86	31.66	-1.38	0.00113483	down	AT2G30490	cinnamate-4-hydroxylase
Gh_A02G0814	67.13	141.23	1.1	0.00113966	up	AT5G26780	serine hydroxymethyltransferase 2
Gh_D10G0691	6.73	14.08	1.1	0.00114519	up	AT1G52780	Protein of unknown function (DUF2921)
Gh_A03G0591	13.54	5.3	-1.33	0.00114687	down	AT1G74470	Pyridine nucleotide-disulphide oxidoreductase family protein
Gh_D05G0759	8.03	17.14	1.11	0.00114948	up	AT5G60210	ROP interactive partner 5
Gh_D10G2605	6.4	13.11	1.07	0.00115332	up	AT3G14172
Gh_D02G0145	3.19	7.8	1.33	0.00115509	up	AT2G43420	3-beta hydroxysteroid dehydrogenase/isomerase family protein
Gh_D08G0035	24.67	6.51	-1.93	0.00115639	down	AT5G02560	histone H2A 12
Gh_Sca080791G01	811.84	119.29	-2.91	0.00116945	down	AT5G66590	CAP (Cysteine-rich secretory proteins, Antigen 5, and Pathogenesis-related 1 protein) superfamily protein
Gh_D11G0980	38.67	15.38	-1.29	0.00117659	down	AT3G61550	RING/U-box superfamily protein
Gh_D11G1034	9.97	4.29	-1.2	0.00118329	down	AT2G46530	auxin response factor 11
Gh_A05G0260	10.44	25.9	1.3	0.00118329	up	AT1G19180	jasmonate-zim-domain protein 1
Gh_A10G0873	13.29	5.26	-1.32	0.00118537	down	AT3G53210	nodulin MtN21 /EamA-like transporter family protein
Gh_D07G2116	6.73	1.37	-2.48	0.0011869	down	AT3G54560	histone H2A 11
Gh_A03G1071	11.72	4.71	-1.28	0.00118757	down	AT1G71110
Gh_A01G1880	73.58	30.63	-1.29	0.00119398	down	AT5G02560	histone H2A 12
Gh_A13G1665	265.17	45.12	-2.53	0.00120223	down	AT2G26250	3-ketoacyl-CoA synthase 10
Gh_D05G3633	17.57	38.07	1.14	0.00120238	up	AT5G55380	MBOAT (membrane bound O-acyl transferase) family protein
Gh_D03G0078	8.95	1.82	-2.25	0.00120261	down	AT5G66150	Glycosyl hydrolase family 38 protein
Gh_A06G1450	50.06	112.19	1.2	0.00120499	up	AT4G00430	plasma membrane intrinsic protein 1;4
Gh_D08G2392	33.72	69.83	1.06	0.00120825	up	AT5G36230	ARM repeat superfamily protein
Gh_D06G2033	13.89	1.12	-3.69	0.0012084	down	AT4G32890	GATA transcription factor 9
Gh_D09G0523	16.43	36.81	1.21	0.00120932	up	AT5G19070	SNARE associated Golgi protein family
Gh_D08G2535	5.07	1.52	-1.73	0.00121697	down	AT5G56590	O-Glycosyl hydrolases family 17 protein
Gh_D05G2478	8.85	3.64	-1.23	0.00121697	down	AT5G42620	metalloendopeptidases;zinc ion binding
Gh_D07G1567	14.26	2.71	-2.37	0.0012318	down	AT5G48740	Leucine-rich repeat protein kinase family protein
Gh_D04G1345	1.92	5.38	1.53	0.0012331	up	AT1G24120	ARG1-like 1
Gh_A09G0848	219.36	49.05	-2.13	0.0012337	down	AT2G29980	fatty acid desaturase 3
Gh_A08G0820	8.01	1.99	-2.05	0.00125115	down	AT2G12646	PLATZ transcription factor family protein
Gh_D09G0258	3.25	7.62	1.26	0.00125228	up	AT3G27960	Tetratricopeptide repeat (TPR)-like superfamily protein
Gh_A09G1904	52.12	18.58	-1.51	0.00125288	down	AT3G22620	Bifunctional inhibitor/lipid-transfer protein/seed storage 2S albumin superfamily protein
Gh_D09G0853	21.81	6.57	-1.76	0.00126154	down	AT1G07790	Histone superfamily protein
Gh_A12G2002	156.44	55.74	-1.51	0.00126541	down	AT1G62510	Bifunctional inhibitor/lipid-transfer protein/seed storage 2S albumin superfamily protein
Gh_D09G2045	38.62	17.6	-1.1	0.00126988	down	AT3G51710	D-mannose binding lectin protein with Apple-like carbohydrate-binding domain
Gh_A04G0959	3.69	9.04	1.35	0.00128805	up	AT4G33430	BRI1-associated receptor kinase
Gh_A05G1122	867.72	2066.42	1.24	0.001294	up	AT1G17620	Late embryogenesis abundant (LEA) hydroxyproline-rich glycoprotein family
Gh_D05G2004	8.7	21.9	1.36	0.00130133	up	AT5G67360	Subtilase family protein
Gh_A03G0493	54.45	114.99	1.1	0.00132091	up	AT4G24690	ubiquitin-associated (UBA)/TS-N domain-containing protein / octicosapeptide/Phox/Bemp1 (PB1) domain-containing protein
Gh_A12G1808	556.24	232.52	-1.21	0.00132296	down	AT1G12240	Glycosyl hydrolases family 32 protein
Gh_D11G0464	70.74	31.76	-1.14	0.00132296	down	AT2G18170	MAP kinase 7
Gh_D12G0642	10.53	22.15	1.09	0.00132716	up	AT5G66600	Protein of unknown function, DUF547
Gh_A04G0409	38.99	84.63	1.1	0.00134001	up	AT1G17180	glutathione S-transferase TAU 25
Gh_A09G0208	63.5	135.24	1.12	0.0013504	up	AT3G47950	H(+)-ATPase 4
Gh_A10G2270	16.7	38.13	1.19	0.00135099	up	AT5G18650	CHY-type/CTCHY-type/RING-type Zinc finger protein
Gh_D11G0458	80.05	37.69	-1.15	0.00135438	down	AT5G66170	sulfurtransferase 18
Gh_A09G0194	19.93	3.61	-2.47	0.0013714	down	AT5G39865	Glutaredoxin family protein
Gh_A09G2406	7.77	2.85	-1.43	0.00138013	down	AT5G01700	Protein phosphatase 2C family protein
Gh_D09G1263	5.18	11.34	1.15	0.00138196	up	AT2G35940	BEL1-like homeodomain 1
Gh_D01G0066	12.34	0.79	-3.96	0.00138795	down	AT1G49670	ARP protein (REF)
Gh_D10G0027	16.16	33.61	1.09	0.00139524	up	AT1G51550	Kelch repeat-containing F-box family protein
Gh_A12G2584	263.42	67.63	-1.98	0.00139615	down
Gh_D13G1458	48.34	21.24	-1.2	0.00140038	down	AT3G20395	RING/U-box superfamily protein
Gh_D11G1941	108.99	49.06	-1.14	0.001401	down	AT4G36945	PLC-like phosphodiesterases superfamily protein
Gh_D05G1631	1.34	7.09	2.49	0.00140277	up	AT1G05170	Galactosyltransferase family protein
Gh_A04G0416	11.55	2.35	-2.35	0.00140635	down	AT3G12920	SBP (S-ribonuclease binding protein) family protein
Gh_D03G0203	2.12	6.73	1.63	0.00141928	up	AT4G36990	heat shock factor 4
Gh_A05G2618	10.22	22.22	1.15	0.00142454	up	AT3G55740	proline transporter 2
Gh_D09G1793	398.58	947.44	1.28	0.00142806	up	AT4G10840	Tetratricopeptide repeat (TPR)-like superfamily protein
Gh_A08G1488	12.42	4.5	-1.48	0.00142961	down	AT5G47180	Plant VAMP (vesicle-associated membrane protein) family protein
Gh_A04G0460	4.88	12.07	1.33	0.00143804	up	AT3G11820	syntaxin of plants 121
Gh_D11G2553	34.08	13.69	-1.34	0.00143939	down	AT5G43700	AUX/IAA transcriptional regulator family protein
Gh_D10G1043	6.95	16.16	1.21	0.00145035	up	AT2G03200	Eukaryotic aspartyl protease family protein
Gh_A05G3212	23.08	1.02	-5.23	0.00145059	down	AT3G29370
Gh_D08G0841	5.01	1.9	-1.35	0.00146153	down	AT1G55320	acyl-activating enzyme 18
Gh_D04G0661	15.36	2.04	-2.88	0.00146568	down	AT3G55990	Plant protein of unknown function (DUF828)
Gh_A01G1703	169.08	378.04	1.15	0.00146752	up	AT2G35880	TPX2 (targeting protein for Xklp2) protein family
Gh_A09G0206	21.32	43.32	1.07	0.00147036	up	AT5G15070	Phosphoglycerate mutase-like family protein
Gh_A11G1752	25.22	6.55	-1.94	0.001484	down	AT2G23620	methyl esterase 1
Gh_A06G0269	25.68	11.71	-1.09	0.00149717	down	AT1G22460	O-fucosyltransferase family protein
Gh_A05G2650	63.97	31.97	-1.08	0.00150624	down	AT1G69080	Adenine nucleotide alpha hydrolases-like superfamily protein
Gh_A12G1486	63.91	131.67	1.08	0.00151139	up	AT5G15490	UDP-glucose 6-dehydrogenase family protein
Gh_A09G0578	16.41	34.83	1.13	0.00151216	up	AT4G13430	isopropyl malate isomerase large subunit 1
Gh_D02G1550	8.92	3.73	-1.23	0.00151281	down	AT3G01750	Ankyrin repeat family protein
Gh_D09G1148	2.49	5.8	1.29	0.00153288	up	AT2G41770	Protein of unknown function (DUF288)
Gh_A05G0250	15.04	5.63	-1.42	0.00154011	down	AT5G21940
Gh_D10G1925	11.3	2.52	-2.18	0.00155593	down	AT5G07030	Eukaryotic aspartyl protease family protein
Gh_D11G2790	8.09	3.08	-1.38	0.00157033	down	AT5G60990	DEA(D/H)-box RNA helicase family protein
Gh_A03G0838	161.7	56.69	-1.49	0.0015743	down	AT1G70370	polygalacturonase 2
Gh_A11G0437	11.49	25.31	1.19	0.00158206	up	AT4G01610	Cysteine proteinases superfamily protein
Gh_A03G1143	919.89	271.71	-1.72	0.00158551	down	AT1G67730	beta-ketoacyl reductase 1
Gh_A11G2951	7.18	2.76	-1.37	0.00160073	down	AT1G15030	Protein of unknown function (DUF789)
Gh_D12G1381	4.33	10.55	1.3	0.0016014	up	AT1G03520	Core-2/I-branching beta-1,6-N-acetylglucosaminyltransferase family protein
Gh_A08G2304	20.78	42.46	1.06	0.00160286	up	AT1G65010	Plant protein of unknown function (DUF827)
Gh_D11G1155	103.05	39.86	-1.33	0.00162101	down	AT3G62580	Late embryogenesis abundant protein (LEA) family protein
Gh_A11G0237	9.5	2.33	-2.22	0.00162353	down	AT1G62510	Bifunctional inhibitor/lipid-transfer protein/seed storage 2S albumin superfamily protein
Gh_D12G2210	4.92	10.33	1.11	0.00163341	up	AT1G12430	armadillo repeat kinesin 3
Gh_A02G0287	44.77	12.61	-1.85	0.00164037	down	AT3G06035	Glycoprotein membrane precursor GPI-anchored
Gh_D12G1856	521.6	1216.14	1.22	0.00166226	up	AT1G67750	Pectate lyase family protein
Gh_D06G1459	7.55	15.64	1.11	0.00166686	up	AT1G29340	plant U-box 17
Gh_A08G0006	17.4	6.96	-1.29	0.00167222	down	AT5G59480	Haloacid dehalogenase-like hydrolase (HAD) superfamily protein
Gh_D04G1451	6.95	2.04	-1.8	0.00167768	down	AT5G23260	K-box region and MADS-box transcription factor family protein
Gh_D02G2243	21.99	48.21	1.13	0.00167787	up	AT5G66140	proteasome alpha subunit D2
Gh_D05G2541	50.33	11.35	-2.13	0.00172099	down	AT1G22330	RNA-binding (RRM/RBD/RNP motifs) family protein
Gh_A10G2335	5.64	2.17	-1.34	0.00172189	down	AT1G33420	RING/FYVE/PHD zinc finger superfamily protein
Gh_A09G1719	6.48	1.71	-2	0.00172392	down	AT1G19330
Gh_D09G1463	62.66	29.25	-1.08	0.00172392	down	AT2G39700	expansin A4
Gh_D04G1950	8.38	3.04	-1.47	0.00173214	down	AT5G07010	sulfotransferase 2A
Gh_D09G1855	169.05	42.32	-1.95	0.00173863	down	AT4G12420	Cupredoxin superfamily protein
Gh_A08G1480	6.02	0.11	-6.43	0.00174212	down	AT5G60070	ankyrin repeat family protein
Gh_D11G0766	3.46	8.48	1.34	0.00175137	up	AT3G02100	UDP-Glycosyltransferase superfamily protein
Gh_A04G1477	7.05	19.8	1.48	0.00178697	up	AT2G21110	Disease resistance-responsive (dirigent-like protein) family protein
Gh_D06G2244	1.36	5.03	1.94	0.00180356	up	AT1G76890	Duplicated homeodomain-like superfamily protein
Gh_D11G1285	3.16	8.64	1.51	0.00180411	up	AT5G28150	Plant protein of unknown function (DUF868)
Gh_D10G0935	19.24	3.23	-2.72	0.00181021	down	AT5G67070	ralf-like 34
Gh_D03G1444	30.17	59.86	1.03	0.00182368	up	AT1G63690	SIGNAL PEPTIDE PEPTIDASE-LIKE 2
Gh_D11G2695	44.28	89.35	1.04	0.00182846	up	AT3G05030	sodium hydrogen exchanger 2
Gh_D07G1838	77.36	27.23	-1.65	0.00182997	down
Gh_D09G1062	20.08	0.42	-5.62	0.00184946	down	AT1G51460	ABC-2 type transporter family protein
Gh_D12G0740	9.68	3.01	-1.68	0.00186183	down	AT5G65840	Thioredoxin superfamily protein
Gh_A01G1939	26.23	12.41	-1.04	0.00186183	down	AT1G07380	Neutral/alkaline non-lysosomal ceramidase
Gh_A13G0282	28.62	9.38	-1.58	0.00187907	down	AT2G21370	xylulose kinase-1
Gh_D08G2512	7.58	2.61	-1.5	0.00188165	down	AT3G24520	heat shock transcription factor C1
Gh_D10G1143	33.65	7.2	-2.4	0.00188257	down	AT2G38540	lipid transfer protein 1
Gh_D12G1314	4.26	9.07	1.12	0.00189397	up	AT2G47680	zinc finger (CCCH type) helicase family protein
Gh_D03G0835	24.44	5.82	-2.7	0.00189436	down
Gh_D12G2512	6.96	2.64	-1.35	0.00189879	down	AT5G62220	glycosyltransferase 18
Gh_D02G0352	53.07	24.27	-1.15	0.00190607	down	AT3G06035	Glycoprotein membrane precursor GPI-anchored
Gh_A05G0637	8.56	1.93	-2.15	0.00192879	down	AT5G22090	Protein of unknown function (DUF3049)
Gh_D05G3936	29.97	59.49	1.04	0.00192976	up	AT4G30210	P450 reductase 2
Gh_D05G1684	308.81	85.09	-1.95	0.00194338	down	AT4G16380	Heavy metal transport/detoxification superfamily protein
Gh_A02G0853	20.29	47.74	1.27	0.00194338	up	AT1G75820	Leucine-rich receptor-like protein kinase family protein
Gh_A10G1608	8.29	2.31	-1.82	0.00195506	down	AT3G10910	RING/U-box superfamily protein
Gh_A09G1479	4.49	13.06	1.56	0.00197777	up	AT3G53630
Gh_A08G1578	38.71	7.58	-2.33	0.00198679	down	AT1G12420	ACT domain repeat 8
Gh_A02G0794	1.55	10.87	2.88	0.00199387	up	AT1G02070
Gh_A10G0888	31.81	12.73	-1.29	0.0019982	down	AT4G35100	plasma membrane intrinsic protein 3
Gh_D02G0085	32.33	15.66	-1.03	0.00200126	down	AT3G25500	formin homology 1
Gh_A07G0892	5.05	11.66	1.24	0.00201445	up	AT2G28840	XB3 ortholog 1 in Arabidopsis thaliana
Gh_A10G1331	2484.56	117.98	-4.54	0.00203316	down	AT5G59320	lipid transfer protein 3
Gh_A11G0402	11.98	2.99	-1.98	0.00203316	down	AT2G18245	alpha/beta-Hydrolases superfamily protein
Gh_A05G3736	13.67	29.28	1.17	0.00203316	up	AT1G44770
Gh_D11G0282	21.67	42.91	1.03	0.00203751	up	AT5G47040	lon protease 2
Gh_D02G1384	24.05	6.86	-1.81	0.00206251	down	AT1G59960	NAD(P)-linked oxidoreductase superfamily protein
Gh_A11G2113	10.94	24.87	1.21	0.00206254	up	AT3G03890	FMN binding
Gh_D01G1049	14.22	28.28	1.03	0.00206365	up	AT5G47820	P-loop containing nucleoside triphosphate hydrolases superfamily protein
Gh_Sca004909G04	13.84	5.05	-1.45	0.00207006	down	AT5G50100	Putative thiol-disulphide oxidoreductase DCC
Gh_D03G0775	24.4	49.09	1.04	0.00207007	up	AT2G46770	NAC (No Apical Meristem) domain transcriptional regulator superfamily protein
Gh_A13G1470	15.17	4.55	-1.75	0.00207506	down	AT2G30620	winged-helix DNA-binding transcription factor family protein
Gh_A06G0877	5.85	0.48	-3.62	0.0020995	down	AT2G24230	Leucine-rich repeat protein kinase family protein
Gh_D01G0756	18.14	8.04	-1.11	0.00212571	down	AT5G55960
Gh_A01G1731	7.67	2.25	-1.85	0.00212633	down	AT2G36026	Ovate family protein
Gh_D12G0691	188.1	56.37	-1.73	0.00214204	down
Gh_D08G1648	21.86	44.69	1.05	0.00215166	up	AT4G19185	nodulin MtN21 /EamA-like transporter family protein
Gh_D04G0942	528.56	60.11	-3.1	0.00215737	down	AT3G52610
Gh_A06G2044	8.92	2.64	-1.8	0.00215749	down	AT5G25390	Integrase-type DNA-binding superfamily protein
Gh_D02G1211	23.65	5.85	-1.96	0.002158	down	AT1G48480	receptor-like kinase 1
Gh_A05G3755	18.02	3.8	-2.23	0.00215986	down	AT4G08300	nodulin MtN21 /EamA-like transporter family protein
Gh_A11G0263	24.89	11.61	-1.06	0.00216426	down	AT1G32440	plastidial pyruvate kinase 3
Gh_A10G1968	34.58	15.24	-1.16	0.00217549	down	AT2G39650	Protein of unknown function (DUF506)
Gh_D10G2162	10.91	4.45	-1.24	0.00218168	down	AT3G12520	sulfate transporter 4;2
Gh_D04G0010	5.56	1.69	-1.75	0.00218987	down	AT5G53420	CCT motif family protein
Gh_D06G1289	163.37	78.8	-1.03	0.00221869	down	AT5G47870
Gh_D10G1927	2.45	6.88	1.53	0.00221869	up	AT1G08315	ARM repeat superfamily protein
Gh_D11G2776	30.38	13.84	-1.11	0.00222145	down	AT5G27930	Protein phosphatase 2C family protein
Gh_D06G1393	5.45	11.16	1.07	0.00223543	up	AT1G28260	Telomerase activating protein Est1
Gh_D06G1910	16.64	35.01	1.08	0.0022433	up	AT1G68620	alpha/beta-Hydrolases superfamily protein
Gh_Sca047319G01	43	105.16	1.2	0.00225022	up	AT5G64210	alternative oxidase 2
Gh_D11G1089	2.98	6.93	1.25	0.00227195	up	AT3G62200	Putative endonuclease or glycosyl hydrolase
Gh_A12G0626	20.13	4.98	-2.16	0.00228002	down	AT2G23690
Gh_D09G0504	10.44	22.71	1.14	0.00228002	up	AT3G18180	Glycosyltransferase family 61 protein
Gh_D12G2731	3.82	8.63	1.21	0.00230331	up	AT5G42080	dynamin-like protein
Gh_A11G0279	87.85	20.85	-2.04	0.00230468	down	AT3G47620	TEOSINTE BRANCHED, cycloidea and PCF (TCP) 14
Gh_D02G1893	7.53	16	1.13	0.00230468	up	AT3G22104	Phototropic-responsive NPH3 family protein
Gh_A07G1610	41.57	10.45	-2.04	0.00233894	down	AT5G15780	Pollen Ole e 1 allergen and extensin family protein
Gh_A09G1373	6.88	15.62	1.22	0.00233894	up	AT5G03415	Transcription factor DP
Gh_D09G0169	17.63	34.74	1.02	0.00236182	up	AT1G26830	cullin 3
Gh_A12G1959	9.21	3.84	-1.26	0.00238139	down	AT4G16790	hydroxyproline-rich glycoprotein family protein
Gh_A09G1509	1.45	5.71	2.05	0.00238422	up	AT3G09270	glutathione S-transferase TAU 8
Gh_A12G1213	14.41	5.9	-1.35	0.00239411	down	AT5G23420	high-mobility group box 6
Gh_A08G0773	7.33	2.97	-1.28	0.00241407	down	AT5G57630	CBL-interacting protein kinase 21
Gh_A11G0947	4.04	9.77	1.31	0.00241595	up	AT4G01840	Ca2+ activated outward rectifying K+ channel 5
Gh_A09G0504	8.07	1.64	-2.32	0.00241671	down	AT3G18050
Gh_A08G1782	4.22	9.66	1.23	0.00241671	up	AT2G28100	alpha-L-fucosidase 1
Gh_A02G1056	7	2.64	-1.43	0.00241873	down	AT3G57670	C2H2-type zinc finger family protein
Gh_A03G0136	7.51	3.05	-1.26	0.00242225	down	AT1G63680	acid-amino acid ligases;ligases;ATP binding;ATP binding;ligases
Gh_A01G0476	7.38	2.38	-1.68	0.00242625	down	AT4G27470	RING membrane-anchor 3
Gh_D09G0182	78.8	25.99	-1.71	0.00242847	down	AT3G28857	basic helix-loop-helix (bHLH) DNA-binding family protein
Gh_D09G0533	7.52	15.37	1.07	0.00247373	up	AT5G27600	long-chain acyl-CoA synthetase 7
Gh_A13G1086	17.52	3.2	-2.82	0.00247452	down
Gh_D04G0026	2.16	5.62	1.44	0.00247452	up	AT2G39220	PATATIN-like protein 6
Gh_A09G1570	10.1	4.21	-1.25	0.00248603	down	AT1G73480	alpha/beta-Hydrolases superfamily protein
Gh_D11G0345	12.5	25.62	1.08	0.00248757	up	AT3G47520	malate dehydrogenase
Gh_D07G2309	16.87	5.13	-1.72	0.00248973	down	AT5G40860
Gh_A08G0771	5.09	1.26	-2.13	0.00249225	down	AT4G25780	CAP (Cysteine-rich secretory proteins, Antigen 5, and Pathogenesis-related 1 protein) superfamily protein
Gh_A05G3788	11.65	23.84	1.08	0.00249964	up	AT1G32230	WWE protein-protein interaction domain protein family
Gh_A06G1207	11.5	5.29	-1.1	0.00250146	down	AT5G25590	Protein of unknown function (DUF630 and DUF632)
Gh_D05G0697	71.77	24.39	-1.53	0.00254276	down	AT4G36250	aldehyde dehydrogenase 3F1
Gh_D07G1299	5.11	11.94	1.22	0.00254276	up	AT4G01720	WRKY family transcription factor
Gh_A12G2543	53.21	104.63	1.02	0.00254588	up	AT1G43130	like COV 2
Gh_A12G1846	6.18	1.93	-1.65	0.00257875	down	AT4G19120	S-adenosyl-L-methionine-dependent methyltransferases superfamily protein
Gh_A12G1864	46.99	94.97	1.02	0.00258754	up	AT2G45550	cytochrome P450, family 76, subfamily C, polypeptide 4
Gh_A09G1736	8.9	3.21	-1.43	0.00259144	down	AT1G12430	armadillo repeat kinesin 3
Gh_D10G1523	8.84	21.06	1.27	0.00259888	up	AT5G43460	HR-like lesion-inducing protein-related
Gh_D02G1642	6.66	2.67	-1.3	0.00263822	down	AT1G10640	Pectin lyase-like superfamily protein
Gh_D11G3341	3.79	8.64	1.23	0.00264528	up	AT1G73590	Auxin efflux carrier family protein
Gh_D11G1050	22.57	45.94	1.04	0.00264528	up	AT2G46640
Gh_D08G1067	513.13	240.94	-1.11	0.00264672	down	AT5G23940	HXXXD-type acyl-transferase family protein
Gh_D04G1828	14.04	5.6	-1.34	0.00266077	down	AT1G27300
Gh_D12G0097	4.67	22.8	2.3	0.00266907	up	AT3G62730
Gh_D02G0551	6.68	13.43	1.05	0.00267278	up	AT3G06810	acyl-CoA dehydrogenase-related
Gh_D13G2118	18.74	8.51	-1.12	0.00267742	down	AT5G20070	nudix hydrolase homolog 19
Gh_D12G1454	2.3	5.4	1.28	0.00267841	up	AT1G70530	cysteine-rich RLK (RECEPTOR-like protein kinase) 3
Gh_D06G2390	5.84	2.25	-1.36	0.00267938	down	AT5G04980	DNAse I-like superfamily protein
Gh_D06G0982	5.52	1.5	-1.92	0.00267954	down	AT2G25810	tonoplast intrinsic protein 4;1
Gh_D03G1096	5.11	1.52	-1.75	0.0026829	down	AT3G49290	ABL interactor-like protein 2
Gh_D11G0307	19.3	6.26	-1.56	0.00269929	down	AT2G38360	prenylated RAB acceptor 1.B4
Gh_D07G2490	16.8	34.21	1.05	0.00270154	up	AT4G10500	2-oxoglutarate (2OG) and Fe(II)-dependent oxygenase superfamily protein
Gh_A01G0419	114.3	11.86	-3.29	0.00271629	down	AT3G58120	Basic-leucine zipper (bZIP) transcription factor family protein
Gh_A03G1918	5.24	1.2	-2.22	0.00273255	down	AT3G11730	Ras-related small GTP-binding family protein
Gh_D01G2080	69.4	28.15	-1.29	0.00273255	down	AT2G37040	PHE ammonia lyase 1
Gh_A09G0594	3.56	7.94	1.2	0.00273255	up	AT3G05030	sodium hydrogen exchanger 2
Gh_A11G3028	24.59	2.63	-3.21	0.00274447	down	AT3G28150	TRICHOME BIREFRINGENCE-LIKE 22
Gh_D09G1582	106.79	36.45	-1.55	0.00274447	down	AT5G01600	ferretin 1
Gh_A05G2789	51.25	14.61	-1.82	0.00274694	down	AT1G60010
Gh_D07G1089	9.71	3.8	-1.31	0.00275025	down	AT2G27310	F-box family protein
Gh_A12G0574	21.69	8.72	-1.35	0.00275244	down	AT1G75390	basic leucine-zipper 44
Gh_A05G1092	23.2	49.47	1.07	0.00275798	up	AT3G16500	phytochrome-associated protein 1
Gh_A09G1216	8.96	18.09	1.04	0.00276994	up	AT5G06610	Protein of unknown function (DUF620)
Gh_D11G2025	20.85	5.9	-1.83	0.00277245	down	AT4G39940	APS-kinase 2
Gh_D13G0384	5.98	0.74	-3.17	0.00277665	down	AT1G49620	Cyclin-dependent kinase inhibitor family protein
Gh_D05G0329	9.89	19.99	1.05	0.00279529	up	AT5G20490	Myosin family protein with Dil domain
Gh_A12G1563	6.1	2.73	-1.14	0.0027989	down	AT3G25690	Hydroxyproline-rich glycoprotein family protein
Gh_A11G2323	8.25	16.47	1.03	0.00282203	up	AT1G05460	P-loop containing nucleoside triphosphate hydrolases superfamily protein
Gh_A12G2138	3.99	8.37	1.1	0.00283371	up	AT5G42080	dynamin-like protein
Gh_D10G1101	23.15	4.19	-2.45	0.00283372	down	AT2G42570	TRICHOME BIREFRINGENCE-LIKE 39
Gh_D11G0600	20.33	66.52	1.55	0.00285439	up	AT3G51520	diacylglycerol acyltransferase family
Gh_A03G1808	72.74	159.96	1.07	0.00286799	up	AT2G16700	actin depolymerizing factor 5
Gh_A05G3620	3.83	8.99	1.28	0.00289393	up	AT2G02870	Galactose oxidase/kelch repeat superfamily protein
Gh_D08G2730	0.42	33.2	6.72	0.00289997	up	AT5G23660	homolog of Medicago truncatula MTN3
Gh_A02G1172	5.65	1.89	-1.62	0.00290045	down	AT1G52343
Gh_D10G0307	1427.47	629.22	-1.16	0.00290222	down	AT1G29670	GDSL-like Lipase/Acylhydrolase superfamily protein
Gh_A01G1635	15.97	31.04	1	0.00290988	up	AT3G10740	alpha-L-arabinofuranosidase 1
Gh_D08G1356	5.18	14.07	1.43	0.00294988	up	AT1G09540	myb domain protein 61
Gh_D05G2037	2.55	10.05	2.02	0.00295785	up	AT4G10810
Gh_A05G1604	86.77	181.42	1.1	0.00297635	up	AT1G19835	Plant protein of unknown function (DUF869)
Gh_A08G1521	6.87	2.35	-1.52	0.0029819	down	AT5G47435	formyltetrahydrofolate deformylase, putative
Gh_A08G2421	8.66	18.23	1.11	0.00300227	up	AT4G23820	Pectin lyase-like superfamily protein
Gh_D05G0250	8.04	23.18	1.52	0.00300452	up	AT4G28840
Gh_D13G1460	3.31	7.95	1.34	0.00302704	up	AT3G50790	esterase/lipase/thioesterase family protein
Gh_A05G1009	8.6	2.6	-1.8	0.00304255	down	AT5G15350	early nodulin-like protein 17
Gh_A05G0824	13.7	1.36	-3.38	0.00306442	down	AT2G28790	Pathogenesis-related thaumatin superfamily protein
Gh_A11G1130	5.94	14.18	1.24	0.00307974	up	AT3G63190	ribosome recycling factor, chloroplast precursor
Gh_A06G2107	21.78	42.29	1.01	0.00307974	up	AT1G16860	Ubiquitin-specific protease family C19-related protein
Gh_D11G3486	49.72	10.05	-2.26	0.00308263	down	AT4G36180	Leucine-rich receptor-like protein kinase family protein
Gh_A09G2164	5.03	2.03	-1.29	0.00308263	down	AT3G48260	with no lysine (K) kinase 3
Gh_A10G2036	86.59	36.4	-1.22	0.00308263	down	AT5G05940	ROP guanine nucleotide exchange factor 5
Gh_D12G1499	3.5	7.4	1.12	0.00308263	up	AT1G27320	histidine kinase 3
Gh_A03G0347	6.48	16.25	1.31	0.00309071	up	AT2G28790	Pathogenesis-related thaumatin superfamily protein
Gh_D04G1945	1.51	8.21	2.5	0.00309211	up	AT3G54290
Gh_A06G0579	5.96	2.17	-1.43	0.0030931	down	AT4G26080	Protein phosphatase 2C family protein
Gh_D02G0204	99.89	17.4	-2.54	0.00311914	down	AT2G31680	RAB GTPase homolog A5D
Gh_D05G0317	10.12	4.23	-1.24	0.00311914	down	AT5G49690	UDP-Glycosyltransferase superfamily protein
Gh_D05G1581	125.3	61.02	-1.01	0.00311914	down	AT1G11260	sugar transporter 1
Gh_A10G2071	4.65	12.47	1.45	0.00311914	up	AT4G16740	terpene synthase 03
Gh_A10G1335	8.74	17.2	1	0.00311914	up	AT4G32010	HSI2-like 1
Gh_A11G0516	24.62	67.08	1.46	0.00313039	up	AT3G51520	diacylglycerol acyltransferase family
Gh_D06G1958	8.67	2.26	-1.95	0.00314639	down	AT2G34770	fatty acid hydroxylase 1
Gh_D13G0264	5.57	11.95	1.15	0.00314728	up	AT1G14790	RNA-dependent RNA polymerase 1
Gh_A09G2418	94.49	221.23	1.2	0.00315058	up	AT5G01600	ferretin 1
Gh_D09G1615	9.84	21.31	1.14	0.00317194	up	AT5G40230	nodulin MtN21 /EamA-like transporter family protein
Gh_D11G0781	12.74	25.93	1.06	0.00317559	up	AT3G51990	Protein kinase superfamily protein
Gh_D11G2076	5.98	12.96	1.17	0.00321778	up	AT2G22730	Major facilitator superfamily protein
Gh_D07G0743	52.16	22.67	-1.18	0.00322226	down	AT3G03220	expansin A13
Gh_D07G0595	8.06	16.81	1.1	0.00322594	up	AT3G58610	ketol-acid reductoisomerase
Gh_A05G3869	193.52	398.04	1.05	0.0032292	up	AT3G15890	Protein kinase superfamily protein
Gh_A13G2100	4.62	10.15	1.17	0.00323589	up	AT4G39210	Glucose-1-phosphate adenylyltransferase family protein
Gh_D11G0952	3.34	10.46	1.66	0.00323633	up	AT4G00335	RING-H2 finger B1A
Gh_A11G3086	5.7	12.16	1.12	0.00326825	up	AT2G05810	ARM repeat superfamily protein
Gh_A12G0595	21.56	10.05	-1.1	0.00329669	down	AT2G18280	tubby like protein 2
Gh_A06G1385	59.44	27.88	-1.07	0.00332632	down	AT5G47780	galacturonosyltransferase 4
Gh_A09G0551	19.42	1.51	-3.69	0.00335303	down	AT1G04220	3-ketoacyl-CoA synthase 2
Gh_D11G1377	18.25	7.87	-1.2	0.00335303	down	AT4G28640	indole-3-acetic acid inducible 11
Gh_A01G0009	7.33	16.32	1.18	0.00335442	up	AT5G09810	actin 7
Gh_D05G3912	63.03	125.08	1.04	0.00335783	up	AT2G27950	Ring/U-Box superfamily protein
Gh_A11G0460	15.2	41.16	1.4	0.0033983	up	AT5G65660	hydroxyproline-rich glycoprotein family protein
Gh_D12G1548	5.11	11.86	1.24	0.00343068	up	AT1G67970	heat shock transcription factor A8
Gh_A05G2784	17.45	6.9	-1.31	0.00345773	down	AT1G70280	NHL domain-containing protein
Gh_A11G0932	7.77	17.52	1.2	0.00346783	up	AT3G49530	NAC domain containing protein 62
Gh_D02G0848	19.22	39.24	1.07	0.00347486	up	AT5G65430	general regulatory factor 8
Gh_A05G3272	238.5	30.72	-2.96	0.00348218	down	AT2G42840	protodermal factor 1
Gh_A02G1151	6.22	2.19	-1.49	0.00349702	down	AT3G16310	mitotic phosphoprotein N\' end (MPPN) family protein
Gh_D02G1071	11.1	22.09	1.03	0.00351989	up	AT1G51590	alpha-mannosidase 1
Gh_A11G2931	4.81	36.02	2.94	0.00352713	up	AT3G54040	PAR1 protein
Gh_D10G2243	103.8	30.84	-1.74	0.00355832	down	AT2G37620	actin 1
Gh_A04G0385	6.5	2.73	-1.24	0.00361479	down	AT3G14720	MAP kinase 19
Gh_A06G0598	7.02	0.79	-3.24	0.00362082	down	AT4G08850	Leucine-rich repeat receptor-like protein kinase family protein
Gh_D01G0656	144.38	288.05	1.04	0.0036862	up	AT1G11910	aspartic proteinase A1
Gh_D10G0493	42.3	19.14	-1.11	0.00370572	down	AT3G14240	Subtilase family protein
Gh_A11G1830	30.16	12.58	-1.24	0.00373285	down	AT2G22240	myo-inositol-1-phosphate synthase 2
Gh_A06G1277	12.14	1.25	-3.36	0.00376193	down	AT1G11545	xyloglucan endotransglucosylase/hydrolase 8
Gh_A05G1516	28.36	12.3	-1.18	0.0037659	down	AT5G47770	farnesyl diphosphate synthase 1
Gh_A11G3130	644.87	154.07	-2.04	0.00378173	down	AT1G10370	Glutathione S-transferase family protein
Gh_A09G1801	2.26	9.87	2.22	0.00379231	up
Gh_D02G1722	17.61	35.77	1.05	0.00380328	up	AT1G10350	DNAJ heat shock family protein
Gh_A12G2524	3.08	8.31	1.49	0.00382184	up	AT3G63200	PATATIN-like protein 9
Gh_A02G0841	602.23	256.13	-1.3	0.00383164	down	AT5G48810	cytochrome B5 isoform D
Gh_D12G2639	7.92	19.11	1.28	0.00384272	up	AT1G48780
Gh_A05G3980	12.13	26.54	1.16	0.00385096	up	AT4G28050	tetraspanin7
Gh_A12G1435	1.82	5.1	1.55	0.0038517	up	AT2G37790	NAD(P)-linked oxidoreductase superfamily protein
Gh_A02G1214	5.49	12.08	1.16	0.0038517	up	AT3G42050	vacuolar ATP synthase subunit H family protein
Gh_D11G1457	227.54	455.76	1.06	0.0038517	up	AT3G25290	Auxin-responsive family protein
Gh_A05G1452	344.08	94.48	-1.84	0.00385196	down	AT4G21960	Peroxidase superfamily protein
Gh_D12G1209	12.21	1.83	-2.75	0.00386837	down	AT3G62110	Pectin lyase-like superfamily protein
Gh_D03G0968	3.88	8.46	1.16	0.00386837	up	AT3G24240	Leucine-rich repeat receptor-like protein kinase family protein
Gh_D09G0502	5.69	1.76	-1.68	0.00389262	down	AT3G18180	Glycosyltransferase family 61 protein
Gh_A11G1052	17.33	52.58	1.46	0.0039107	up	AT4G15800	ralf-like 33
Gh_A10G1835	1.62	5.66	1.83	0.00391342	up	AT3G53260	phenylalanine ammonia-lyase 2
Gh_D07G1500	20.63	9.13	-1.13	0.0039164	down	AT3G54690	Sugar isomerase (SIS) family protein
Gh_A07G1479	175.73	82.83	-1.08	0.00392269	down	AT3G25130
Gh_D10G1208	3.84	9.19	1.31	0.00392269	up	AT3G06240	F-box family protein
Gh_D05G1759	2.37	5.36	1.19	0.00397329	up	AT1G20160	Subtilisin-like serine endopeptidase family protein
Gh_D03G0691	129.14	276.35	1.08	0.00400109	up	AT1G64065	Late embryogenesis abundant (LEA) hydroxyproline-rich glycoprotein family
Gh_A10G1858	48.49	9.93	-2.33	0.00401012	down	AT3G54770	RNA-binding (RRM/RBD/RNP motifs) family protein
Gh_D05G1203	162.32	26.26	-2.64	0.00402018	down	AT5G62200	Embryo-specific protein 3, (ATS3)
Gh_D04G1332	231.23	73.28	-1.62	0.00402697	down	AT1G10360	glutathione S-transferase TAU 18
Gh_A07G0213	17.24	5.18	-1.71	0.00404137	down	AT4G30920	Cytosol aminopeptidase family protein
Gh_A07G0689	14.39	3.65	-2	0.00404499	down	AT5G37840
Gh_D12G2365	14.97	29.94	1.02	0.00407662	up	AT1G32930	Galactosyltransferase family protein
Gh_A05G1020	2.78	6.7	1.29	0.00408521	up	AT5G25110	CBL-interacting protein kinase 25
Gh_D07G0394	22.61	6.83	-1.69	0.00408745	down	AT2G36530	Enolase
Gh_D13G0762	73.81	30.74	-1.3	0.00409443	down	AT1G69760
Gh_A01G2039	2.01	6.31	1.69	0.00409446	up
Gh_A11G1804	16.4	4.72	-1.78	0.00412304	down	AT3G50120	Plant protein of unknown function (DUF247)
Gh_A03G1464	7.13	2.26	-1.64	0.00413342	down	AT5G23280	TCP family transcription factor
Gh_D05G1600	13.78	59.46	1.98	0.0041531	up	AT1G11530	C-terminal cysteine residue is changed to a serine 1
Gh_D07G0402	9.4	18.52	1.03	0.00418379	up	AT2G45510	cytochrome P450, family 704, subfamily A, polypeptide 2
Gh_A02G1307	20.14	40.06	1.03	0.00418422	up	AT4G39390	nucleotide sugar transporter-KT 1
Gh_D01G0423	67.33	4.89	-3.82	0.0041911	down	AT3G58120	Basic-leucine zipper (bZIP) transcription factor family protein
Gh_D05G2611	0.84	5.39	2.89	0.00419521	up	AT1G65690	Late embryogenesis abundant (LEA) hydroxyproline-rich glycoprotein family
Gh_A03G1510	22.2	7.77	-1.48	0.00422231	down	AT2G17230	EXORDIUM like 5
Gh_A12G0449	5.41	1.95	-1.48	0.00424767	down	AT4G20040	Pectin lyase-like superfamily protein
Gh_D03G1324	1.96	5.3	1.47	0.00424943	up	AT3G45010	serine carboxypeptidase-like 48
Gh_A05G3436	72.65	435.43	2.6	0.00426798	up	AT4G39490	cytochrome P450, family 96, subfamily A, polypeptide 10
Gh_Sca004838G02	7.67	15.93	1.08	0.00427966	up	AT3G63470	serine carboxypeptidase-like 40
Gh_D12G0028	3.16	7.45	1.3	0.00433245	up	AT3G22750	Protein kinase superfamily protein
Gh_A09G1499	5.66	0.15	-6	0.00435095	down	AT3G12620	Protein phosphatase 2C family protein
Gh_A05G1910	4.97	37.38	2.91	0.00437475	up	AT1G72230	Cupredoxin superfamily protein
Gh_A03G2073	194.9	74.22	-1.36	0.00441824	down	AT1G67730	beta-ketoacyl reductase 1
[truncated: 208 more rows]

## Sheet: L1D15 vs L1D20
Table S4-2. The differentially expressed genes (DEGs) of each pair-wise comparison of L1D15 vs L1D20
gene id	L1D15	L1D20	log2FC	FDR	up- or down-regulated in L1D20	Arabidopsis ID	ArabDesc
Gh_A04G0725	21.58	3063.98	7.52	1.98122e-133	up	AT5G02090
Gh_A05G2599	1.65	308.28	7.66	4.80971e-133	up	AT2G37590	DNA binding with one finger 2.4
Gh_D10G1767	2.69	325.98	7	1.01973e-116	up	AT5G49360	beta-xylosidase 1
Gh_D01G0177	5.06	498.73	6.67	1.10916e-116	up	AT4G20140	Leucine-rich repeat transmembrane protein kinase
Gh_D02G0286	0.75	109.87	7.2	6.35185e-116	up	AT3G14640	cytochrome P450, family 72, subfamily A, polypeptide 10
Gh_D08G0018	1.4	144.6	6.68	9.19446e-116	up	AT5G59100	Subtilisin-like serine endopeptidase family protein
Gh_A01G0132	7.68	658.18	6.46	5.16768e-109	up	AT5G07280	Leucine-rich repeat transmembrane protein kinase
Gh_A06G0785	16.15	1690.74	6.84	9.54571e-106	up	AT5G11890
Gh_D10G2153	7.38	470.66	6.03	7.78911e-104	up	AT2G39420	alpha/beta-Hydrolases superfamily protein
Gh_D06G0908	19.77	2130.93	6.89	2.62316e-101	up	AT5G11890
Gh_A02G0495	0.73	90.96	7.05	1.67655e-99	up	AT3G05640	Protein phosphatase 2C family protein
Gh_A13G2239	26.56	1144.41	5.58	4.68432e-91	up	AT3G54040	PAR1 protein
Gh_D12G1931	0.19	78.37	8.9	1.01765e-88	up	AT5G07380
Gh_A05G3652	9.36	531.12	5.8	1.41264e-88	up	AT1G02205	Fatty acid hydroxylase superfamily
Gh_D12G2537	3.85	152.55	5.35	2.82122e-87	up	AT3G18180	Glycosyltransferase family 61 protein
Gh_A04G0527	49.41	1560.56	5.42	5.97939e-86	up	AT3G52790	peptidoglycan-binding LysM domain-containing protein
Gh_A02G1751	3.88	152.71	5.4	9.70383e-86	up	AT5G53110	RING/U-box superfamily protein
Gh_A13G0155	325.97	2.22	-7.06	1.2586e-84	down	AT5G24910	cytochrome P450, family 714, subfamily A, polypeptide 1
Gh_A10G0734	3.25	117.43	5.19	5.31127e-84	up	AT3G18660	plant glycogenin-like starch initiation protein 1
Gh_A05G1594	1.42	89.87	6.17	4.08817e-83	up	AT4G18250	receptor serine/threonine kinase, putative
Gh_A05G1039	0	26.23	Inf	3.43729e-82	up	AT3G02645	Plant protein of unknown function (DUF247)
Gh_A13G1209	0.33	42.86	7.29	3.43729e-82	up	AT5G54570	beta glucosidase 41
Gh_A03G1102	9.87	432.99	5.46	3.43729e-82	up	AT1G27920	microtubule-associated protein 65-8
Gh_D04G1670	6.25	235.26	5.28	3.10417e-81	up	AT4G38400	expansin-like A2
Gh_D08G0928	1.09	173.84	8.16	1.31783e-80	up	AT5G57685	glutamine dumper 3
Gh_A05G1904	0.48	64.75	7.31	1.03487e-79	up	AT4G40080	ENTH/ANTH/VHS superfamily protein
Gh_A12G1049	7.83	229.8	4.96	3.37936e-79	up	AT2G46770	NAC (No Apical Meristem) domain transcriptional regulator superfamily protein
Gh_D07G1165	32.65	9025.91	8.24	3.47419e-79	up	AT5G60490	FASCICLIN-like arabinogalactan-protein 12
Gh_D13G0151	13.17	417.44	5.02	3.47419e-79	up	AT2G40320	TRICHOME BIREFRINGENCE-LIKE 33
Gh_D07G0139	0.09	38.92	9.14	3.5093e-77	up	AT3G43190	sucrose synthase 4
Gh_A08G2570	1.22	175.21	7.15	1.53506e-76	up	AT3G46850	Subtilase family protein
Gh_D02G1527	13.01	531.8	5.37	3.34161e-76	up	AT1G27920	microtubule-associated protein 65-8
Gh_A07G1070	40.5	8660.74	7.85	6.58659e-76	up	AT5G60490	FASCICLIN-like arabinogalactan-protein 12
Gh_D01G1638	1.23	47.58	5.32	2.16804e-75	up	AT2G16750	Protein kinase protein with adenine nucleotide alpha hydrolases-like domain
Gh_D12G1470	0.09	130.82	11.96	8.48363e-75	up	AT5G50260	Cysteine proteinases superfamily protein
Gh_A10G1518	34.07	6395.21	7.67	8.48363e-75	up	AT3G16920	chitinase-like protein 2
Gh_A10G2253	12.58	321.35	4.8	8.48363e-75	up	AT1G17620	Late embryogenesis abundant (LEA) hydroxyproline-rich glycoprotein family
Gh_D05G0390	13.57	349.42	4.79	1.77285e-74	up	AT1G02180	ferredoxin-related
Gh_A12G0624	0.09	15.7	7.96	1.89623e-73	up	AT4G36870	BEL1-like homeodomain 2
Gh_A01G0415	29.88	810.33	4.86	2.20089e-73	up	AT3G15050	IQ-domain 10
Gh_D03G1074	5.26	143.02	4.77	3.94097e-73	up	AT5G41040	HXXXD-type acyl-transferase family protein
Gh_A05G1689	54.59	1711.93	5.08	8.15888e-72	up	AT1G75030	thaumatin-like protein 3
Gh_D06G0671	0.49	30.33	6.04	8.79796e-71	up	AT5G19740	Peptidase M28 family protein
Gh_D12G2502	20.36	591.97	5.22	9.6186e-71	up	AT4G25433	peptidoglycan-binding LysM domain-containing protein
Gh_D05G1019	7.82	201.42	4.74	3.07906e-70	up	AT3G51780	BCL-2-associated athanogene 4
Gh_D10G0078	28.88	657.49	4.73	8.85659e-70	up	AT4G16380	Heavy metal transport/detoxification superfamily protein
Gh_A12G1664	0.36	48.7	7.59	4.03556e-68	up	AT1G74100	sulfotransferase 16
Gh_A09G0630	60.54	4062.06	6.19	7.00721e-68	up	AT3G16920	chitinase-like protein 2
Gh_A13G0446	33.71	2513.78	6.43	5.57167e-67	up	AT1G26160	Metal-dependent phosphohydrolase
Gh_D12G1782	3.88	94.1	4.58	9.93271e-67	up	AT5G07830	glucuronidase 2
Gh_D05G2936	2.14	56.93	4.77	1.16127e-66	up	AT1G14040	EXS (ERD1/XPR1/SYG1) family protein
Gh_D08G2152	19.42	595.42	4.95	3.33256e-66	up	AT2G33170	Leucine-rich repeat receptor-like protein kinase family protein
Gh_D07G0380	15.12	1007.52	6.05	1.18108e-65	up	AT5G17420	Cellulose synthase family protein
Gh_A08G2218	4.1	108.22	4.94	1.70876e-65	up	AT5G11890
Gh_A02G0669	16.89	349.06	4.37	1.70876e-65	up	AT1G43670	Inositol monophosphatase family protein
Gh_D12G1701	4.53	122.77	4.86	2.02217e-65	up	AT3G25640	Protein of unknown function, DUF617
Gh_A11G0707	2.83	91.97	5.1	4.76986e-65	up	AT2G45040	Matrixin family protein
Gh_A12G1000	0.1	23.83	9.12	1.58001e-64	up	AT4G01070	UDP-Glycosyltransferase superfamily protein
Gh_A13G0518	0.69	32.08	5.63	5.06611e-64	up	AT5G23190	cytochrome P450, family 86, subfamily B, polypeptide 1
Gh_D09G0628	71.05	4016.88	5.94	6.88476e-64	up	AT3G16920	chitinase-like protein 2
Gh_A03G1978	37	0.84	-5.49	8.8152e-64	down	AT4G25960	P-glycoprotein 2
Gh_D13G1505	1.01	40.97	5.41	1.41926e-63	up	AT5G54570	beta glucosidase 41
Gh_A05G0289	10.83	352.79	5.14	1.44561e-62	up	AT1G02180	ferredoxin-related
Gh_A13G0018	44.36	1510.11	5.18	1.76601e-62	up	AT5G06390	FASCICLIN-like arabinogalactan protein 17 precursor
Gh_A05G3965	17.47	1112.17	6	2.17014e-62	up	AT5G17420	Cellulose synthase family protein
Gh_A05G1339	5.65	115.62	4.45	4.5632e-62	up	AT4G28500	NAC domain containing protein 73
Gh_D05G0020	10.15	263.53	4.87	2.68525e-61	up	AT2G06925	Phospholipase A2 family protein
Gh_D12G0097	22.8	393.55	4.18	5.7235e-61	up	AT3G62730
Gh_D02G1202	71.91	1.89	-5.26	6.31783e-61	down	AT1G17840	white-brown complex homolog protein 11
Gh_D07G0144	1.61	151.66	6.64	6.37864e-61	up	AT5G20860	Plant invertase/pectin methylesterase inhibitor superfamily
Gh_D05G0654	26.53	479.97	4.22	1.91166e-60	up	AT2G24540	Galactose oxidase/kelch repeat superfamily protein
Gh_A03G0560	359.66	9.71	-5.13	4.0417e-59	down	AT1G67750	Pectate lyase family protein
Gh_D09G2167	64.97	1.93	-5.13	6.21921e-59	down	AT1G55850	cellulose synthase like E1
Gh_A05G2177	10.63	392.72	5.71	9.44363e-59	up	AT1G75810
Gh_A13G1022	28.85	575.09	4.4	3.077e-58	up	AT1G22710	sucrose-proton symporter 2
Gh_D01G0420	36.76	631.87	4.18	2.77916e-57	up	AT3G15050	IQ-domain 10
Gh_A01G1701	0.14	14.08	6.94	4.62727e-57	up	AT5G06530	ABC-2 type transporter family protein
Gh_D01G1790	0.56	48.96	6.69	1.31097e-56	up	AT1G58070
Gh_D05G1631	7.09	122.73	4.08	1.35501e-56	up	AT1G05170	Galactosyltransferase family protein
Gh_D05G2190	1.65	33.52	4.37	1.47147e-56	up	AT1G78060	Glycosyl hydrolase family protein
Gh_D13G2307	9.9	1598.27	7.47	2.63995e-56	up	AT5G60490	FASCICLIN-like arabinogalactan-protein 12
Gh_A05G2242	19.82	288.04	3.97	3.72328e-56	up	AT4G37260	myb domain protein 73
Gh_D12G1636	3.63	146.35	5.41	1.53711e-55	up	AT1G26820	ribonuclease 3
Gh_A12G1512	59.5	965.1	4.07	1.54048e-55	up	AT1G26820	ribonuclease 3
Gh_A10G1754	49.55	1349.22	4.88	1.54869e-55	up	AT5G06390	FASCICLIN-like arabinogalactan protein 17 precursor
Gh_A05G0934	21.65	321.02	3.93	3.35141e-55	up	AT3G51780	BCL-2-associated athanogene 4
Gh_D01G2159	2.98	363.44	8.22	6.75538e-55	up	AT5G02090
Gh_A05G0621	21.49	439.2	4.36	1.29821e-54	up	AT2G28470	beta-galactosidase 8
Gh_A12G1662	0.5	42.52	6.68	2.04686e-53	up	AT5G15630	COBRA-like extracellular glycosyl-phosphatidyl inositol-anchored protein family
Gh_D03G1138	85.18	2.95	-4.86	6.3429e-53	down	AT1G12740	cytochrome P450, family 87, subfamily A, polypeptide 2
Gh_D02G1074	1.84	37.06	4.34	2.14081e-52	up	AT3G52850	vacuolar sorting receptor homolog 1
Gh_D02G0507	156.55	3038.23	4.35	3.87915e-52	up	AT3G06390	Uncharacterised protein family (UPF0497)
Gh_A06G0351	0.59	49.65	6.42	4.90059e-52	up	AT1G77690	like AUX1 3
Gh_D08G0544	102.49	13304	7.14	7.28631e-52	up	AT2G04780	FASCICLIN-like arabinoogalactan 7
Gh_A06G1112	0.22	11.24	5.85	1.1707e-51	up	AT4G04980
Gh_A02G1492	52.93	2.25	-4.57	1.3493e-51	down	AT5G47820	P-loop containing nucleoside triphosphate hydrolases superfamily protein
Gh_A05G0988	35.93	1.53	-4.58	1.57076e-51	down	AT1G66950	pleiotropic drug resistance 11
Gh_D03G1427	0.49	19.06	5.38	1.71854e-51	up	AT5G41410	POX (plant homeobox) family protein
Gh_A12G1571	1.06	48.65	5.7	1.7913e-51	up	AT3G25640	Protein of unknown function, DUF617
Gh_A06G1419	28.12	401.36	3.83	2.94859e-51	up	AT2G40320	TRICHOME BIREFRINGENCE-LIKE 33
Gh_D05G2436	30.71	529.17	4.51	3.08308e-51	up	AT1G75810
Gh_D06G0531	0.03	18.52	Inf	4.60344e-51	up	AT1G80170	Pectin lyase-like superfamily protein
Gh_A09G2114	4.54	85.55	4.38	9.74586e-51	up	AT4G15740	Calcium-dependent lipid-binding (CaLB domain) family protein
Gh_A04G1065	8.98	215.05	4.62	2.31799e-50	up	AT4G38400	expansin-like A2
Gh_A05G1963	4.03	54.33	3.78	4.93699e-50	up	AT1G78060	Glycosyl hydrolase family protein
Gh_A09G0003	31.05	1.17	-4.77	1.47319e-49	down	AT3G02060	DEAD/DEAH box helicase, putative
Gh_D11G1805	1.61	52.39	5.14	1.73748e-49	up	AT4G36220	ferulic acid 5-hydroxylase 1
Gh_D11G0603	6.52	82.2	3.7	3.39713e-49	up	AT3G18660	plant glycogenin-like starch initiation protein 1
Gh_D01G0906	192.1	7757.61	5.54	3.6514e-49	up	AT1G20440	cold-regulated 47
Gh_Sca005431G01	23.81	1.09	-4.5	2.27441e-48	down	AT5G64440	fatty acid amide hydrolase
Gh_A03G0786	119.38	5.88	-4.34	5.265e-48	down	AT1G17840	white-brown complex homolog protein 11
Gh_D10G2027	18.96	516.94	4.86	1.94905e-47	up	AT5G06390	FASCICLIN-like arabinogalactan protein 17 precursor
Gh_A02G0918	10.28	136.18	3.9	2.46227e-47	up	AT3G54200	Late embryogenesis abundant (LEA) hydroxyproline-rich glycoprotein family
Gh_D05G2891	18.19	209.05	3.59	3.62762e-47	up	AT2G37590	DNA binding with one finger 2.4
Gh_D11G1626	30.04	357.73	3.64	4.1301e-47	up	AT5G15630	COBRA-like extracellular glycosyl-phosphatidyl inositol-anchored protein family
Gh_A12G1358	1.04	31.87	5.05	5.81012e-47	up	AT1G24430	HXXXD-type acyl-transferase family protein
Gh_A06G0723	93.47	3.74	-4.6	7.64469e-47	down	AT4G33180	alpha/beta-Hydrolases superfamily protein
Gh_D11G1775	69.11	1089.85	4.04	8.5522e-47	up	AT3G51240	flavanone 3-hydroxylase
Gh_A08G2358	1.73	226.07	7.05	9.06246e-47	up	AT2G33170	Leucine-rich repeat receptor-like protein kinase family protein
Gh_D07G1188	7.42	82.64	3.6	1.94563e-46	up	AT2G26870	non-specific phospholipase C2
Gh_D06G1766	36.53	458.17	3.64	3.4457e-46	up	AT2G40320	TRICHOME BIREFRINGENCE-LIKE 33
Gh_D13G2523	34.69	367.83	3.55	3.4457e-46	up	AT3G54040	PAR1 protein
Gh_D05G1793	5.25	60.55	3.54	3.76261e-46	up	AT1G19870	IQ-domain 32
Gh_D03G1339	85.11	2.22	-5.21	5.37337e-46	down	AT3G16720	TOXICOS EN LEVADURA 2
Gh_A09G0643	4.75	84.54	4.15	6.31293e-46	up	AT3G17180	serine carboxypeptidase-like 33
Gh_D05G0937	9.63	109.55	3.57	7.52463e-46	up	AT2G28840	XB3 ortholog 1 in Arabidopsis thaliana
Gh_A07G2085	2.66	34.32	3.69	1.57614e-45	up	AT3G01810
Gh_A11G1469	36.51	718.85	4.35	2.14469e-45	up	AT5G15630	COBRA-like extracellular glycosyl-phosphatidyl inositol-anchored protein family
Gh_A13G2316	47.58	873.44	4.19	4.23346e-45	up	AT1G15690	Inorganic H pyrophosphatase family protein
Gh_D10G1461	3.75	181.32	5.76	6.14574e-45	up	AT5G18970	AWPM-19-like family protein
Gh_A05G3108	21.14	0.61	-5.11	7.51786e-45	down	AT5G40390	Raffinose synthase family protein
Gh_D05G1811	40.2	1.94	-4.37	9.29917e-45	down	AT1G45130	beta-galactosidase 5
Gh_D12G1855	70.9	924.66	3.78	1.42188e-44	up	AT5G50260	Cysteine proteinases superfamily protein
Gh_A02G0578	62.01	793.84	3.75	1.49544e-44	up	AT3G17390	S-adenosylmethionine synthetase family protein
Gh_A03G0265	27.38	325.42	3.6	3.6284e-44	up	AT2G28250	Protein kinase superfamily protein
Gh_A10G0533	21.07	263.88	3.65	4.34807e-44	up	AT1G55190	PRA1 (Prenylated rab acceptor) family protein
Gh_D06G0142	33.94	412.58	3.65	7.8283e-44	up	AT4G33330	plant glycogenin-like starch initiation protein 3
Gh_D05G0184	61.07	2.88	-4.34	1.02049e-43	down	AT2G26710	Cytochrome P450 superfamily protein
Gh_A06G1290	50.01	2.25	-4.4	1.29527e-43	down	AT1G11600	cytochrome P450, family 77, subfamily B, polypeptide 1
Gh_A07G1640	0.98	24.21	4.7	1.33392e-43	up	AT1G06660
Gh_A12G1010	4.74	65.43	3.83	1.38087e-43	up	AT3G61750	Cytochrome b561/ferric reductase transmembrane with DOMON related domain
Gh_D08G0456	75.8	913.73	3.54	2.54258e-43	up	AT2G47360
Gh_A11G0222	1.11	42.88	5.62	3.41669e-43	up
Gh_D05G0079	42.74	1461.23	5.1	4.55872e-43	up	AT5G17420	Cellulose synthase family protein
Gh_A06G0327	23.72	0.48	-5.78	8.3289e-43	down	AT4G01950	glycerol-3-phosphate acyltransferase 3
Gh_A09G1803	532.15	24.65	-4.33	1.20404e-42	down	AT4G13710	Pectin lyase-like superfamily protein
Gh_D09G1350	0.1	5.3	5.81	1.20404e-42	up	AT1G22060
Gh_A12G2658	30	0.47	-6.13	1.36049e-42	down	AT1G67750	Pectate lyase family protein
Gh_D13G2076	74.49	3.33	-4.39	1.9099e-42	down	AT2G19810	CCCH-type zinc finger family protein
Gh_A02G0677	0.88	15.17	4.09	2.01527e-42	up	AT5G07280	Leucine-rich repeat transmembrane protein kinase
Gh_D02G1147	0.64	21.75	5.21	4.42961e-42	up	AT1G68570	Major facilitator superfamily protein
Gh_D12G1481	1.15	36.51	5.07	6.23963e-42	up	AT1G24430	HXXXD-type acyl-transferase family protein
Gh_A13G0130	56.2	661.48	3.58	6.3003e-42	up	AT2G40320	TRICHOME BIREFRINGENCE-LIKE 33
Gh_A10G0292	0.93	39.02	5.59	6.9715e-42	up	AT1G68810	basic helix-loop-helix (bHLH) DNA-binding superfamily protein
Gh_D01G1270	0.79	25.89	5.19	1.87586e-41	up	AT1G24030	Protein kinase superfamily protein
Gh_A04G0035	0.48	10.23	4.4	2.25293e-41	up	AT3G44730	kinesin-like protein 1
Gh_A08G0877	53.95	2.5	-4.29	2.44613e-41	down	AT5G23940	HXXXD-type acyl-transferase family protein
Gh_A09G0848	49.05	1.84	-4.74	3.14096e-41	down	AT2G29980	fatty acid desaturase 3
Gh_A10G2254	79.5	5.09	-3.91	6.98101e-41	down	AT1G72970	Glucose-methanol-choline (GMC) oxidoreductase family protein
Gh_D03G1513	36.15	1.64	-4.48	7.27636e-41	down	AT4G12320	cytochrome P450, family 706, subfamily A, polypeptide 6
Gh_D09G0912	5.55	92.38	4.16	1.02209e-40	up	AT2G38640	Protein of unknown function (DUF567)
Gh_D12G2177	4.55	60.38	3.92	1.0336e-40	up	AT1G62520
Gh_A03G0126	84.99	5	-3.96	1.31392e-40	down	AT5G23860	tubulin beta 8
Gh_A05G3125	27.03	305.2	3.48	1.4038e-40	up	AT3G27960	Tetratricopeptide repeat (TPR)-like superfamily protein
Gh_D05G0169	1.65	30.24	4.15	1.41208e-40	up	AT2G30300	Major facilitator superfamily protein
Gh_A11G0100	379.23	20.46	-4.07	1.6224e-40	down	AT5G23940	HXXXD-type acyl-transferase family protein
Gh_A11G0852	4.29	61.42	4.03	1.85911e-40	up	AT2G46300	Late embryogenesis abundant (LEA) hydroxyproline-rich glycoprotein family
Gh_A05G3953	0	35.05	Inf	2.99162e-40	up	AT4G28840
Gh_D08G0509	47.76	1277.08	4.74	3.46645e-40	up	AT5G44030	cellulose synthase A4
Gh_A07G0681	7.99	82.3	3.41	6.14619e-40	up	AT1G71090	Auxin efflux carrier family protein
Gh_A04G1012	14.94	160.45	3.53	8.33389e-40	up	AT1G10200	GATA type zinc finger transcription factor family protein
Gh_A05G0840	123.33	8.55	-3.82	1.01664e-39	down	AT2G28630	3-ketoacyl-CoA synthase 12
Gh_A11G1289	53.14	3.16	-4.11	1.03797e-39	down	AT3G25130
Gh_D05G0559	48.99	3.11	-4.01	1.07389e-39	down	AT3G49500	RNA-dependent RNA polymerase 6
Gh_A09G1746	72.74	5.07	-3.85	1.10639e-39	down	AT4G12420	Cupredoxin superfamily protein
Gh_Sca005193G02	309.67	18.74	-3.95	2.13333e-39	down	AT4G33800
Gh_D11G0994	2.62	49.72	4.44	4.21748e-39	up	AT2G46300	Late embryogenesis abundant (LEA) hydroxyproline-rich glycoprotein family
Gh_A06G1735	2.35	43.17	4.24	5.98518e-39	up	AT5G47650	nudix hydrolase homolog 2
Gh_D06G0073	1.37	29.63	4.59	7.08893e-39	up	AT1G75020	lysophosphatidyl acyltransferase 4
Gh_D02G0114	14.69	123.3	3.18	1.54643e-38	up	AT2G43680	IQ-domain 14
Gh_A12G2095	11.53	0.37	-5.04	2.45678e-38	down	AT1G63670	Protein of unknown function (DUF3741)
Gh_A03G2136	8.88	103.19	3.63	3.77489e-38	up	AT4G03510	RING membrane-anchor 1
Gh_D13G0706	161.57	6648.17	5.75	4.85675e-38	up
Gh_A09G2191	7.27	81.97	3.59	8.76905e-38	up	AT4G24910	Protein of unknown function (DUF579)
Gh_D03G0222	27.8	2.02	-3.8	9.34972e-38	down	AT5G47820	P-loop containing nucleoside triphosphate hydrolases superfamily protein
Gh_A07G0633	9.73	103.69	3.38	1.69239e-37	up	AT5G61340
Gh_A11G1435	96.26	6.74	-3.72	1.91996e-37	down	AT4G20140	Leucine-rich repeat transmembrane protein kinase
Gh_A05G2289	9.52	91.6	3.31	4.23728e-37	up	AT1G78140	S-adenosyl-L-methionine-dependent methyltransferases superfamily protein
Gh_A04G0216	2.25	46.03	4.44	4.33192e-37	up	AT4G27350	Protein of unknown function (DUF1223)
Gh_A08G0574	23.28	1.38	-4.04	1.08128e-36	down	AT3G63430
Gh_A07G0152	61.08	2.76	-4.42	1.15388e-36	down	AT4G33220	pectin methylesterase 44
Gh_A09G0889	87.05	652.12	3.09	1.55635e-36	up	AT2G27740	Family of unknown function (DUF662)
Gh_D12G2480	5.21	65.58	3.69	1.90953e-36	up	AT5G07250	RHOMBOID-like protein 3
Gh_D05G3462	85.22	6.13	-3.81	2.50439e-36	down	AT5G53750	CBS domain-containing protein
Gh_A05G0507	108.48	8.2	-3.68	4.3352e-36	down	AT2G24800	Peroxidase superfamily protein
Gh_D04G0289	30.69	1.77	-4.12	5.31173e-36	down	AT5G64440	fatty acid amide hydrolase
Gh_A08G0358	55.11	482.75	3.07	5.66426e-36	up	AT2G47360
Gh_A03G0433	19.5	0.35	-5.91	6.34348e-36	down	AT2G29730	UDP-glucosyl transferase 71D1
Gh_A02G1546	0.77	14.37	4.26	6.58767e-36	up	AT4G36870	BEL1-like homeodomain 2
Gh_D04G1616	2.24	57.03	4.91	9.0848e-36	up	AT2G21110	Disease resistance-responsive (dirigent-like protein) family protein
Gh_A08G0421	56.37	1460.07	4.69	9.42077e-36	up	AT5G44030	cellulose synthase A4
Gh_A02G0837	76.82	6.23	-3.59	9.66242e-36	down	AT3G19570	Family of unknown function (DUF566)
Gh_D07G0296	12.91	117.58	3.13	1.01312e-35	up	AT4G32140	EamA-like transporter family
Gh_A03G1548	30.75	3359.38	7.06	1.18097e-35	up
Gh_Sca013559G01	65.1	4.42	-3.86	1.43443e-35	down	AT5G02890	HXXXD-type acyl-transferase family protein
Gh_A09G0497	59.03	4.22	-3.81	1.4544e-35	down	AT3G18180	Glycosyltransferase family 61 protein
Gh_D13G0598	18.37	0.52	-5.24	1.45441e-35	down	AT1G50360	P-loop containing nucleoside triphosphate hydrolases superfamily protein
Gh_D05G2650	37.43	0.5	-6.35	1.54616e-35	down	AT2G40610	expansin A8
Gh_D04G0047	34.38	1.8	-4.27	1.76254e-35	down	AT3G26040	HXXXD-type acyl-transferase family protein
Gh_A05G0888	27.59	261.62	3.45	1.79e-35	up	AT2G28410
Gh_D05G3267	13.46	0.62	-4.51	1.82982e-35	down	AT1G78610	mechanosensitive channel of small conductance-like 6
Gh_D04G1584	0.97	20.26	4.45	1.90969e-35	up	AT4G34138	UDP-glucosyl transferase 73B1
Gh_A05G0437	91.57	7.7	-3.61	2.34518e-35	down	AT3G49500	RNA-dependent RNA polymerase 6
Gh_D12G1213	15.13	1.06	-3.87	9.3729e-35	down	AT4G01820	P-glycoprotein 3
Gh_D02G0981	22.76	0.67	-5.16	9.80891e-35	down	AT1G75820	Leucine-rich receptor-like protein kinase family protein
Gh_D05G0993	0.03	5.39	7.83	1.26357e-34	up	AT2G27990	BEL1-like homeodomain 8
Gh_D10G2395	99.37	8.6	-3.47	1.30427e-34	down	AT4G18640	Leucine-rich repeat protein kinase family protein
Gh_D11G2007	8.38	88.01	3.37	1.5177e-34	up	AT4G24230	acyl-CoA-binding domain 3
Gh_D10G2082	1.81	19.1	3.37	1.5177e-34	up	AT3G54870	Armadillo/beta-catenin repeat family protein / kinesin motor family protein
Gh_D12G1163	44.82	3.21	-3.81	2.19208e-34	down	AT1G01120	3-ketoacyl-CoA synthase 1
Gh_Sca004949G01	0.02	6.94	Inf	2.38293e-34	up	AT3G47340	glutamine-dependent asparagine synthase 1
Gh_D02G1726	530.85	34.69	-3.9	2.91687e-34	down	AT1G68530	3-ketoacyl-CoA synthase 6
Gh_D02G0636	30.08	222.89	2.97	4.25828e-34	up	AT3G17390	S-adenosylmethionine synthetase family protein
Gh_D13G0034	19.81	1241.32	6.04	6.08792e-34	up	AT5G06390	FASCICLIN-like arabinogalactan protein 17 precursor
Gh_D05G1785	10.5	83.68	3.01	6.46355e-34	up	AT1G75680	glycosyl hydrolase 9B7
Gh_D05G1243	0.76	14.72	4.36	6.79971e-34	up	AT1G79860	RHO guanyl-nucleotide exchange factor 12
Gh_A06G0454	150.01	11.87	-3.63	8.6672e-34	down	AT5G20270	heptahelical transmembrane protein1
Gh_D01G1313	2.18	60.22	4.86	1.08678e-33	up	AT1G24100	UDP-glucosyl transferase 74B1
Gh_A03G0958	0.07	8.06	7.8	1.08687e-33	up	AT3G21720	isocitrate lyase
Gh_D09G2276	37.88	329.06	3.18	1.19545e-33	up	AT5G49360	beta-xylosidase 1
Gh_D08G1096	15.78	254.87	4.11	1.22285e-33	up	AT5G52060	BCL-2-associated athanogene 1
Gh_D12G2227	2.88	42.68	3.94	1.82625e-33	up	AT1G62990	KNOTTED-like homeobox of Arabidopsis thaliana 7
Gh_D07G0974	111.78	4.83	-4.47	2.12141e-33	down	AT2G39700	expansin A4
Gh_A10G0327	80.8	2003.37	4.65	2.84919e-33	up	AT4G18780	cellulose synthase family protein
Gh_D06G0824	18.88	157.88	3.25	4.4772e-33	up	AT3G43120	SAUR-like auxin-responsive protein family
Gh_D09G1105	28.59	2.54	-3.56	5.49863e-33	down	AT5G44700	Leucine-rich repeat transmembrane protein kinase
Gh_D08G0991	59.23	3.23	-4.14	7.27215e-33	down	AT2G12462
Gh_A05G0914	1.96	21.87	3.51	9.37172e-33	up	AT5G60720	Protein of unknown function, DUF547
Gh_A03G0465	1.88	1178.17	9.3	1.09837e-32	up	AT5G41040	HXXXD-type acyl-transferase family protein
Gh_A03G1286	107.82	4.43	-4.58	1.19463e-32	down	AT1G68530	3-ketoacyl-CoA synthase 6
Gh_A10G1985	1.23	21.41	4.26	1.33702e-32	up	AT2G39710	Eukaryotic aspartyl protease family protein
Gh_D07G0603	50.61	4.8	-3.43	1.97944e-32	down	AT1G17840	white-brown complex homolog protein 11
Gh_D05G2141	21.11	156.26	2.9	3.38567e-32	up	AT1G72220	RING/U-box superfamily protein
Gh_D12G2489	125.3	1143.45	3.27	3.72044e-32	up	AT5G52060	BCL-2-associated athanogene 1
Gh_A05G0534	65.41	489.84	2.95	4.82001e-32	up	AT2G24540	Galactose oxidase/kelch repeat superfamily protein
Gh_A05G0141	18.29	1.55	-3.63	5.09721e-32	down	AT2G26910	pleiotropic drug resistance 4
Gh_D12G1856	1216.14	66.48	-4.11	5.17008e-32	down	AT1G67750	Pectate lyase family protein
Gh_A12G2428	19.55	574.93	5	5.82248e-32	up	AT1G73620	Pathogenesis-related thaumatin superfamily protein
Gh_D06G1136	10.18	73.99	2.86	7.9154e-32	up	AT2G18960	H(+)-ATPase 1
Gh_D11G1587	62.9	4.95	-3.55	1.07901e-31	down	AT4G36180	Leucine-rich receptor-like protein kinase family protein
Gh_A05G1906	1.82	53.64	4.93	1.35256e-31	up	AT1G72220	RING/U-box superfamily protein
Gh_A07G0124	7.56	68.71	3.18	1.61452e-31	up	AT4G29810	MAP kinase kinase 2
Gh_A11G1582	11.09	100.13	3.25	3.5549e-31	up	AT4G35840	RING/U-box superfamily protein
Gh_A11G3075	19.71	164.23	3.23	3.65027e-31	up	AT2G16760	Calcium-dependent phosphotriesterase superfamily protein
Gh_A08G0107	89.65	5.05	-4.09	3.68793e-31	down	AT1G58170	Disease resistance-responsive (dirigent-like protein) family protein
Gh_D09G1149	11.34	82.56	2.83	3.70532e-31	up	AT2G41770	Protein of unknown function (DUF288)
Gh_A12G1644	1.83	28.29	4.03	3.72662e-31	up	AT5G58750	NAD(P)-binding Rossmann-fold superfamily protein
Gh_A04G1299	6.93	59.74	3.18	3.90402e-31	up	AT3G15510	NAC domain containing protein 2
Gh_D06G0001	6	161.65	5.12	4.46368e-31	up	AT2G18420	Gibberellin-regulated family protein
Gh_A03G0556	51.91	361.91	2.85	4.87349e-31	up	AT1G06990	GDSL-like Lipase/Acylhydrolase superfamily protein
Gh_A08G2217	368.08	37.23	-3.39	5.6985e-31	down	AT2G46210	Fatty acid/sphingolipid desaturase
Gh_D04G0321	25.5	181.09	2.81	8.15286e-31	up	AT3G59110	Protein kinase superfamily protein
Gh_D05G2391	4	30.43	2.93	8.59677e-31	up	AT5G44700	Leucine-rich repeat transmembrane protein kinase
Gh_D06G1356	0.77	10.38	3.85	8.96415e-31	up	AT4G04980
Gh_D11G0237	25.94	1.26	-4.3	1.04279e-30	down	AT4G23820	Pectin lyase-like superfamily protein
Gh_D02G0786	8.64	58.28	2.83	1.04279e-30	up	AT1G21680	DPP6 N-terminal domain-like protein
Gh_A05G1628	43.1	1.61	-4.73	1.08868e-30	down	AT1G45130	beta-galactosidase 5
Gh_D09G1463	29.25	0.46	-6.08	1.31214e-30	down	AT2G39700	expansin A4
Gh_A08G2387	11.77	93.46	3.06	1.5896e-30	up	AT1G63440	heavy metal atpase 5
Gh_A01G0805	27.93	1.55	-4.18	2.34463e-30	down	AT3G12710	DNA glycosylase superfamily protein
Gh_A05G0445	9.39	67.84	2.83	2.4328e-30	up	AT2G24170	Endomembrane protein 70 protein family
Gh_A05G3717	0.18	6.05	5.15	2.44237e-30	up	AT1G77580	Plant protein of unknown function (DUF869)
Gh_D07G0145	33.49	2.22	-3.88	2.55288e-30	down	AT4G33220	pectin methylesterase 44
Gh_D12G1129	52.72	357.22	2.82	2.8423e-30	up	AT3G61750	Cytochrome b561/ferric reductase transmembrane with DOMON related domain
Gh_D07G1841	0.42	8.1	4.36	3.05611e-30	up	AT3G51550	Malectin/receptor-like protein kinase family protein
Gh_D05G1169	7.71	121.28	4.07	4.02033e-30	up	AT5G11160	adenine phosphoribosyltransferase 5
Gh_D12G1644	66.55	6	-3.41	5.69049e-30	down	AT1G69690	TCP family transcription factor
Gh_A01G0154	3.26	38.48	3.7	7.58868e-30	up	AT5G13200	GRAM domain family protein
Gh_D03G0971	149.43	4.24	-5.07	1.69098e-29	down	AT1G67750	Pectate lyase family protein
Gh_D05G0351	18.81	124.17	2.74	1.88879e-29	up	AT1G19170	Pectin lyase-like superfamily protein
Gh_D05G1113	3.39	29.23	3.14	2.04337e-29	up	AT1G16720	high chlorophyll fluorescence phenotype 173
Gh_D01G1933	60.42	4.71	-3.65	2.62794e-29	down	AT4G24380
Gh_A02G1000	15.29	0.69	-4.37	2.70263e-29	down	AT1G64390	glycosyl hydrolase 9C2
Gh_D13G1564	25.52	2.61	-3.34	2.95973e-29	down	AT3G15095
Gh_A03G1343	89.41	7.62	-3.48	3.26904e-29	down	AT2G22560	Kinase interacting (KIP1-like) family protein
Gh_D05G1510	17.3	1.56	-3.49	4.31977e-29	down	AT1G28440	HAESA-like 1
Gh_D01G1634	19.91	1.74	-3.47	4.31977e-29	down	AT2G16730	glycosyl hydrolase family 35 protein
Gh_D02G0740	65.29	435.99	2.72	4.32424e-29	up	AT1G21460	Nodulin MtN3 family protein
Gh_D09G1080	15.78	106.22	2.73	4.83244e-29	up	AT1G51340	MATE efflux family protein
Gh_A05G0523	24.59	2.11	-3.55	6.66811e-29	down	AT4G31590	Cellulose-synthase-like C5
Gh_A11G2069	21.14	1.83	-3.55	6.96964e-29	down	AT3G03770	Leucine-rich repeat protein kinase family protein
Gh_D05G1720	39.99	4.45	-3.19	9.59585e-29	down	AT1G20530	Protein of unknown function (DUF630 and DUF632)
Gh_A12G2197	1.81	948.58	9.35	1.05457e-28	up	AT1G63310
Gh_D09G2044	476.09	44.29	-3.39	1.54839e-28	down	AT3G08860	PYRIMIDINE 4
Gh_A10G0339	5.19	35.89	2.83	1.72401e-28	up	AT1G29240	Protein of unknown function (DUF688)
Gh_A07G0228	8.78	57.85	2.72	3.41535e-28	up	AT2G25430	epsin N-terminal homology (ENTH) domain-containing protein / clathrin assembly protein-related
Gh_D04G0503	2.79	23.97	3.08	3.46451e-28	up	AT5G14880	Potassium transporter family protein
Gh_A13G0154	208.41	0.7	-8.32	4.3156e-28	down	AT5G24910	cytochrome P450, family 714, subfamily A, polypeptide 1
Gh_D09G1855	42.32	4.55	-3.23	5.12138e-28	down	AT4G12420	Cupredoxin superfamily protein
Gh_D08G1265	9.92	71.05	2.93	5.60561e-28	up	AT2G30900	TRICHOME BIREFRINGENCE-LIKE 43
Gh_D01G1049	28.28	207.51	2.86	6.04906e-28	up	AT5G47820	P-loop containing nucleoside triphosphate hydrolases superfamily protein
Gh_D01G0605	3.56	43.67	3.65	6.05049e-28	up	AT5G54840	Ras-related small GTP-binding family protein
Gh_Sca005714G01	0.78	7.43	3.25	6.49434e-28	up	AT1G68990	male gametophyte defective 3
Gh_A07G0202	259.35	27.85	-3.11	6.7088e-28	down	AT5G58070	temperature-induced lipocalin
Gh_A08G0910	0.33	29.07	7.47	6.7088e-28	up	AT4G23690	Disease resistance-responsive (dirigent-like protein) family protein
Gh_D07G0661	2.41	35.64	4.03	7.91706e-28	up	AT3G47470	light-harvesting chlorophyll-protein complex I subunit A4
Gh_D08G2583	190.97	24.3	-3.03	9.86472e-28	down	AT2G46210	Fatty acid/sphingolipid desaturase
Gh_A05G3327	6.38	59.38	3.17	1.16027e-27	up	AT1G31130
Gh_A09G0117	0.52	9.39	4.25	1.16697e-27	up	AT5G39420	CDC2C
Gh_A12G0376	201.48	17.96	-3.3	1.56895e-27	down	AT1G75590	SAUR-like auxin-responsive protein family
Gh_A11G0414	0.43	9.02	4.52	1.60616e-27	up	AT2G23770	protein kinase family protein / peptidoglycan-binding LysM domain-containing protein
Gh_A13G2135	13.95	541.71	5.31	1.76537e-27	up	AT1G25530	Transmembrane amino acid transporter family protein
Gh_D11G1222	12.37	0.62	-4.31	2.17949e-27	down	AT1G03010	Phototropic-responsive NPH3 family protein
Gh_A10G1817	5.04	57.08	3.47	2.43103e-27	up	AT3G54870	Armadillo/beta-catenin repeat family protein / kinesin motor family protein
Gh_A09G2333	23.67	0.5	-5.69	2.47456e-27	down	AT3G51710	D-mannose binding lectin protein with Apple-like carbohydrate-binding domain
Gh_D08G1266	49.17	298.93	2.63	2.55625e-27	up	AT1G63910	myb domain protein 103
Gh_D11G0823	4.11	39.4	3.34	3.00942e-27	up	AT2G45040	Matrixin family protein
Gh_A12G1999	7.41	64.71	3.3	3.26345e-27	up	AT1G62520
Gh_D04G0942	60.11	5.41	-3.42	3.37481e-27	down	AT3G52610
Gh_A07G1131	3.45	26.82	2.93	4.0397e-27	up	AT3G56140	Protein of unknown function (DUF399 and DUF3411)
Gh_D06G2289	13.26	174.38	4.11	5.32571e-27	up	AT1G75810
Gh_D04G0510	0.17	19.12	8.36	6.31184e-27	up	AT4G10850	Nodulin MtN3 family protein
Gh_Sca074602G01	6.69	260.55	5.44	7.48803e-27	up	AT1G73620	Pathogenesis-related thaumatin superfamily protein
Gh_D12G1134	12.88	0.71	-4.17	8.28114e-27	down	AT3G61830	auxin response factor 18
Gh_D08G1463	8.21	0.07	-7.18	8.74961e-27	down	AT2G45970	cytochrome P450, family 86, subfamily A, polypeptide 8
Gh_Sca012883G01	315.71	2274.54	2.94	1.00422e-26	up	AT5G23860	tubulin beta 8
Gh_A01G1456	2.29	20.96	3.22	1.12708e-26	up	AT1G20550	O-fucosyltransferase family protein
Gh_D04G0783	6.93	0.14	-5.79	1.89946e-26	down	AT3G55090	ABC-2 type transporter family protein
Gh_Sca007466G01	5.69	62.22	3.51	2.0798e-26	up	AT4G30850	heptahelical transmembrane protein2
Gh_D01G1974	222.33	1441.96	2.8	2.0798e-26	up	AT3G11660	NDR1/HIN1-like 1
Gh_A05G0235	28.99	2.67	-3.46	2.6584e-26	down	AT4G33080	AGC (cAMP-dependent, cGMP-dependent and protein kinase C) kinase family protein
Gh_A08G1491	80.51	9.69	-3.03	2.81809e-26	down	AT5G02890	HXXXD-type acyl-transferase family protein
Gh_D08G0945	153.17	19.55	-2.95	2.81809e-26	down	AT5G57800	Fatty acid hydroxylase superfamily
Gh_A13G1673	9.01	323.16	5.17	3.26729e-26	up	AT3G43190	sucrose synthase 4
Gh_D02G2039	2.19	55.28	4.74	3.28321e-26	up	AT3G19540	Protein of unknown function (DUF620)
Gh_A11G2936	8.88	53.82	2.69	3.6481e-26	up	AT2G38080	Laccase/Diphenol oxidase family protein
Gh_A01G1786	94.5	10.65	-3.12	3.89812e-26	down	AT2G27770	Plant protein of unknown function (DUF868)
Gh_A07G0470	3.94	91.36	4.59	3.95042e-26	up	AT5G03860	malate synthase
Gh_D13G1272	38.55	3.27	-3.58	5.34547e-26	down	AT1G22700	Tetratricopeptide repeat (TPR)-like superfamily protein
Gh_A03G1547	293.13	14938	5.89	5.6861e-26	up
Gh_D11G1955	2.26	16.25	2.83	5.87218e-26	up	AT2G23360	Plant protein of unknown function (DUF869)
Gh_D09G2045	17.6	0.61	-4.93	5.89626e-26	down	AT3G51710	D-mannose binding lectin protein with Apple-like carbohydrate-binding domain
Gh_D07G1560	45.89	3.95	-3.44	7.3704e-26	down	AT5G48850	Tetratricopeptide repeat (TPR)-like superfamily protein
Gh_Sca004734G01	4.75	81.36	4.23	7.49003e-26	up	AT4G05150	Octicosapeptide/Phox/Bem1p family protein
Gh_A13G2003	0.04	11.33	Inf	9.77798e-26	up	AT1G07890	ascorbate peroxidase 1
Gh_D11G2766	32.89	2	-4.08	1.20199e-25	down	AT3G05600	alpha/beta-Hydrolases superfamily protein
Gh_A05G3537	10.07	64.84	2.7	1.32006e-25	up	AT5G17050	UDP-glucosyl transferase 78D2
Gh_D07G1713	21.47	131.37	2.63	1.32006e-25	up	AT2G32520	alpha/beta-Hydrolases superfamily protein
Gh_A11G3076	10.34	96.51	3.32	1.92537e-25	up	AT2G16760	Calcium-dependent phosphotriesterase superfamily protein
Gh_D12G0436	117.24	13.79	-2.97	2.18078e-25	down	AT3G12800	short-chain dehydrogenase-reductase B
Gh_Sca053668G01	716.8	28846.6	5.74	2.66005e-25	up
Gh_A09G1947	188.67	25.65	-2.87	2.66719e-25	down	AT4G14550	indole-3-acetic acid inducible 14
Gh_D10G2040	1.14	13.45	3.68	3.11315e-25	up	AT3G10600	cationic amino acid transporter 7
Gh_D12G1168	10.21	0.29	-5.27	3.5587e-25	down	AT4G00820	IQ-domain 17
Gh_A06G2107	42.29	234.46	2.52	4.47439e-25	up	AT1G16860	Ubiquitin-specific protease family C19-related protein
Gh_A06G2002	8.23	47.77	2.5	5.64316e-25	up	AT4G18240	starch synthase 4
Gh_D06G0576	58.24	6.42	-3.14	6.53555e-25	down	AT3G24420	alpha/beta-Hydrolases superfamily protein
Gh_A06G1925	36.23	4.94	-2.87	1.23164e-24	down	AT4G20140	Leucine-rich repeat transmembrane protein kinase
Gh_D02G1532	4.4	32.44	2.93	1.34712e-24	up	AT5G07280	Leucine-rich repeat transmembrane protein kinase
Gh_D09G0899	89.22	12.46	-2.81	1.61451e-24	down	AT5G22740	cellulose synthase-like A02
Gh_A13G1919	0.82	18.32	4.71	1.65776e-24	up	AT5G60490	FASCICLIN-like arabinogalactan-protein 12
Gh_D10G1876	4.12	48.49	3.63	2.08762e-24	up
Gh_D02G0639	12.48	73.57	2.54	2.1131e-24	up	AT5G18500	Protein kinase superfamily protein
Gh_A09G0128	51.91	1.87	-4.89	2.12844e-24	down	AT3G29060	EXS (ERD1/XPR1/SYG1) family protein
Gh_D09G0240	17.91	1.62	-3.48	2.17911e-24	down	AT3G28180	Cellulose-synthase-like C4
Gh_D02G1583	15.98	1.63	-3.33	2.34905e-24	down	AT1G13170	OSBP(oxysterol binding protein)-related protein 1D
Gh_A13G1263	19.47	2.34	-3.1	2.40189e-24	down	AT3G15095
Gh_D13G2438	4.16	29.26	2.82	2.71356e-24	up	AT5G58320	Kinase interacting (KIP1-like) family protein
Gh_D08G1067	240.94	30.52	-2.83	3.34964e-24	down	AT5G23940	HXXXD-type acyl-transferase family protein
Gh_A10G1905	26.65	0.94	-4.86	3.43324e-24	down	AT5G04530	3-ketoacyl-CoA synthase 19
Gh_A05G0454	16.56	0.64	-4.75	3.55306e-24	down	AT5G25310	Exostosin family protein
Gh_A09G1159	26.91	2.63	-3.29	3.55306e-24	down	AT2G33570	Domain of unknown function (DUF23)
Gh_A12G0559	1.03	9.42	3.21	3.59923e-24	up	AT3G51150	ATP binding microtubule motor family protein
Gh_A05G0420	10.19	63.01	2.61	3.97094e-24	up	AT2G24240	BTB/POZ domain with WD40/YVTN repeat-like protein
Gh_D11G0961	2.12	40.64	4.4	4.67477e-24	up	AT4G00300	fringe-related protein
Gh_A13G2031	105.46	637.61	2.66	5.31363e-24	up	AT2G28110	Exostosin family protein
Gh_D01G2028	83.6	10.08	-3.01	5.7809e-24	down	AT2G27770	Plant protein of unknown function (DUF868)
Gh_A08G2388	2.3	20.63	3.18	6.05454e-24	up	AT1G63440	heavy metal atpase 5
Gh_A05G0122	48.75	5.13	-3.16	8.30344e-24	down	AT2G26710	Cytochrome P450 superfamily protein
Gh_A05G0817	30.92	162.73	2.44	9.303e-24	up	AT2G28840	XB3 ortholog 1 in Arabidopsis thaliana
Gh_A02G1450	199.27	24.68	-2.88	9.89625e-24	down	AT3G49870	ADP-ribosylation factor-like A1C
Gh_A12G1772	0.21	20.05	Inf	1.00024e-23	up	AT5G61750	RmlC-like cupins superfamily protein
Gh_A05G1638	60.5	4.33	-3.79	1.05787e-23	down	AT1G35180	TRAM, LAG1 and CLN8 (TLC) lipid-sensing domain containing protein
Gh_A02G0455	838.51	8627.29	3.44	1.08515e-23	up	AT3G06390	Uncharacterised protein family (UPF0497)
Gh_A12G1044	26.74	2.74	-3.28	1.24577e-23	down	AT1G01120	3-ketoacyl-CoA synthase 1
Gh_A06G0429	7.33	49.09	2.69	1.5113e-23	up	AT2G13100	Major facilitator superfamily protein
Gh_D06G2262	157.87	17.47	-3.04	1.52017e-23	down	AT5G14980	alpha/beta-Hydrolases superfamily protein
Gh_A12G1639	4.4	79.81	4.16	1.56317e-23	up	AT5G07830	glucuronidase 2
Gh_D11G1770	5.72	78.52	3.98	1.64118e-23	up	AT2G17880	Chaperone DnaJ-domain superfamily protein
Gh_A12G1522	54.2	4.33	-3.57	1.77349e-23	down	AT1G69690	TCP family transcription factor
Gh_D02G1986	96.16	695.94	2.94	1.77349e-23	up	AT5G64570	beta-D-xylosidase 4
Gh_D01G0168	21.59	118.71	2.59	2.15733e-23	up	AT4G03510	RING membrane-anchor 1
Gh_A06G1736	5.15	619.75	7.06	2.7607e-23	up	AT5G47635	Pollen Ole e 1 allergen and extensin family protein
Gh_D11G2243	17.88	2.54	-2.88	2.87927e-23	down	AT4G39400	Leucine-rich receptor-like protein kinase family protein
Gh_A05G2645	1.34	18.03	3.77	2.99413e-23	up	AT5G46110	Glucose-6-phosphate/phosphate translocator-related
Gh_D12G1428	2.82	25.52	3.19	3.00417e-23	up	AT1G15110	phosphatidyl serine synthase family protein
Gh_A11G2663	17.81	238.85	3.83	3.21987e-23	up	AT1G54460	TPX2 (targeting protein for Xklp2) protein family
Gh_D08G1875	12.8	0.72	-4.27	3.24919e-23	down	AT1G12330
Gh_A07G1720	121.47	17.92	-2.72	3.49791e-23	down	AT5G35735	Auxin-responsive family protein
Gh_D02G0926	5.66	55.15	3.4	3.64498e-23	up	AT5G42680	Protein of unknown function, DUF617
Gh_D11G1311	11.36	1	-3.43	3.98917e-23	down	AT3G63430
Gh_D11G0013	2.48	29.48	3.73	4.6279e-23	up	AT1G17950	myb domain protein 52
Gh_A04G0541	46.52	7.18	-2.72	5.38923e-23	down	AT5G03650	starch branching enzyme 2.2
Gh_A03G0748	0.1	13.19	8.06	6.77346e-23	up	AT5G42680	Protein of unknown function, DUF617
Gh_D06G2242	26.91	1037.89	5.39	6.97958e-23	up	AT5G47635	Pollen Ole e 1 allergen and extensin family protein
Gh_A05G1123	57.83	8.81	-2.69	7.38728e-23	down	AT5G56890	Protein kinase superfamily protein
Gh_D08G2029	7.04	86.82	3.92	9.05777e-23	up	AT2G30570	photosystem II reaction center W
Gh_D09G1925	481.34	61.04	-2.88	9.08672e-23	down	AT4G13710	Pectin lyase-like superfamily protein
Gh_A11G1648	0.84	10.81	3.8	9.18528e-23	up	AT4G36220	ferulic acid 5-hydroxylase 1
Gh_D09G0646	0.96	13.84	3.9	1.13161e-22	up	AT3G17180	serine carboxypeptidase-like 33
Gh_A13G0283	125.19	18.22	-2.83	1.19409e-22	down	AT4G39050	Kinesin motor family protein
Gh_D03G1455	131.91	8.83	-3.78	1.46531e-22	down	AT5G23860	tubulin beta 8
Gh_A08G2219	4.39	48.76	3.57	1.69646e-22	up
Gh_A10G1627	0.51	12.99	4.84	1.8295e-22	up	AT5G05340	Peroxidase superfamily protein
Gh_A12G0233	36.43	2.63	-3.75	2.10429e-22	down	AT3G50440	methyl esterase 10
Gh_D13G0464	17.81	95.67	2.56	2.10585e-22	up	AT1G49320	unknown seed protein like 1
Gh_A07G0594	0.44	15.23	5.57	2.15349e-22	up	AT3G47470	light-harvesting chlorophyll-protein complex I subunit A4
Gh_D11G1131	100.8	505.46	2.44	2.15783e-22	up	AT2G47180	galactinol synthase 1
Gh_D02G0085	15.66	1.24	-3.6	2.4701e-22	down	AT3G25500	formin homology 1
Gh_A11G0150	1.74	31.77	4.21	2.49769e-22	up	AT1G33260	Protein kinase superfamily protein
Gh_A05G3814	20.31	105.15	2.37	2.57513e-22	up	AT3G13750	beta galactosidase 1
Gh_D04G1689	6.67	40.4	2.64	2.86537e-22	up	AT1G10790
Gh_A10G1522	23.54	2.66	-3.11	3.03576e-22	down	AT3G56060	Glucose-methanol-choline (GMC) oxidoreductase family protein
Gh_A06G0385	1.39	16.33	3.68	3.19436e-22	up	AT1G11040	HSP40/DnaJ peptide-binding protein
Gh_A13G1920	137.13	19.7	-2.65	3.62137e-22	down	AT3G43720	Bifunctional inhibitor/lipid-transfer protein/seed storage 2S albumin superfamily protein
Gh_A05G2244	12.31	89.65	3.07	3.90935e-22	up	AT4G24210	F-box family protein
Gh_A08G1149	0.09	5.9	6.76	3.93652e-22	up	AT4G00230	xylem serine peptidase 1
Gh_A05G1574	49.1	235.52	2.47	4.55019e-22	up	AT5G42200	RING/U-box superfamily protein
Gh_D10G0475	101.9	16.05	-2.68	4.66397e-22	down	AT1G17260	autoinhibited H(+)-ATPase isoform 10
Gh_A03G1096	1.16	14.58	3.84	4.77386e-22	up	AT1G67340	HCP-like superfamily protein with MYND-type zinc finger
Gh_A03G1143	271.71	31.98	-3.06	4.89191e-22	down	AT1G67730	beta-ketoacyl reductase 1
Gh_D11G0440	183.23	854.86	2.36	4.98812e-22	up	AT1G60010
Gh_D07G1394	18.16	138.38	3.04	6.70515e-22	up	AT3G61640	arabinogalactan protein 20
Gh_D08G0065	7.56	0.37	-4.35	7.74177e-22	down	AT3G55950	CRINKLY4 related 3
Gh_A06G1344	35.55	4.21	-3.02	7.82044e-22	down	AT4G22290	Ubiquitin-specific protease family C19-related protein
Gh_A02G0058	79.92	10.36	-2.91	8.40458e-22	down	AT3G03080	Zinc-binding dehydrogenase family protein
Gh_A11G1832	2.26	17.11	2.91	9.93269e-22	up	AT5G65110	acyl-CoA oxidase 2
Gh_D05G2037	10.05	112.64	3.69	1.09869e-21	up	AT4G10810
Gh_A05G3842	0.27	6.66	4.77	1.12406e-21	up	AT1G79860	RHO guanyl-nucleotide exchange factor 12
Gh_A03G0359	46.9	4	-3.38	1.25378e-21	down	AT2G39700	expansin A4
Gh_D02G1474	36.8	5.15	-2.74	1.28885e-21	down	AT1G23010	Cupredoxin superfamily protein
Gh_D04G1519	183.68	1038.93	2.54	1.29482e-21	up	AT5G64250	Aldolase-type TIM barrel family protein
Gh_D09G1859	2.09	15.06	2.87	1.48394e-21	up	AT4G22540	OSBP(oxysterol binding protein)-related protein 2A
Gh_A13G1101	6.28	44.26	2.84	1.48394e-21	up	AT5G55970	RING/U-box superfamily protein
Gh_A07G0050	47.53	232.94	2.42	1.48394e-21	up	AT3G24550	proline extensin-like receptor kinase 1
Gh_A05G1219	16.29	0.6	-4.89	1.51422e-21	down	AT2G35150	EXORDIUM like 1
Gh_D05G1972	55.61	7.77	-2.8	1.64831e-21	down	AT1G60060	Serine/threonine-protein kinase WNK (With No Lysine)-related
Gh_D02G0506	2.09	16.91	3.06	1.64962e-21	up	AT5G18670	beta-amylase 3
Gh_A09G2255	18.83	0.47	-5.64	1.74093e-21	down	AT3G05980
Gh_A09G1145	9.25	72.04	2.92	1.95631e-21	up	AT2G41770	Protein of unknown function (DUF288)
Gh_D05G0270	0.22	40.82	8.02	1.97324e-21	up	AT4G29230	NAC domain containing protein 75
Gh_D11G0549	13.47	75.65	2.47	2.34737e-21	up	AT4G40080	ENTH/ANTH/VHS superfamily protein
Gh_D10G2020	74.27	12.27	-2.6	2.37977e-21	down	AT5G06600	ubiquitin-specific protease 12
Gh_D11G2398	106.72	16.13	-2.7	2.38611e-21	down	AT5G32450	RNA binding (RRM/RBD/RNP motifs) family protein
Gh_A07G0534	35.48	1.4	-4.73	2.52755e-21	down	AT1G17840	white-brown complex homolog protein 11
Gh_A09G0244	9.75	0.65	-4	2.64507e-21	down	AT3G28180	Cellulose-synthase-like C4
Gh_D11G1689	0.7	9.02	3.73	2.78394e-21	up	AT1G67000	Protein kinase superfamily protein
Gh_D10G1056	3.01	17.7	2.54	3.10189e-21	up	AT5G64030	S-adenosyl-L-methionine-dependent methyltransferases superfamily protein
Gh_A05G0274	20.34	2.36	-3.09	3.11166e-21	down	AT3G14310	pectin methylesterase 3
Gh_D04G0154	206.39	33.67	-2.62	3.16278e-21	down	AT4G39490	cytochrome P450, family 96, subfamily A, polypeptide 10
Gh_A11G2895	389.3	2499.86	2.82	3.28782e-21	up	AT5G03170	FASCICLIN-like arabinogalactan-protein 11
Gh_D09G0011	3.07	53.89	4.49	3.47237e-21	up	AT5G46230	Protein of unknown function, DUF538
Gh_D11G1989	30.46	2.05	-3.82	3.51232e-21	down	AT2G14960	Auxin-responsive GH3 family protein
Gh_D08G0840	0.73	14.52	4.38	3.63839e-21	up	AT3G13620	Amino acid permease family protein
Gh_A01G0986	2.34	19.13	3.12	3.746e-21	up	AT3G19540	Protein of unknown function (DUF620)
Gh_A05G0889	378.99	2436.59	2.74	4.134e-21	up	AT5G60660	plasma membrane intrinsic protein 2;4
Gh_A05G0641	21.88	3.39	-2.67	4.17982e-21	down	AT3G44200	NIMA (never in mitosis, gene A)-related 6
Gh_A02G0316	1408.82	23956.3	4.25	4.40708e-21	up	AT3G22620	Bifunctional inhibitor/lipid-transfer protein/seed storage 2S albumin superfamily protein
Gh_D09G1484	51.16	1.64	-4.88	4.49844e-21	down	AT2G37540	NAD(P)-binding Rossmann-fold superfamily protein
Gh_D07G0734	18.97	1.26	-3.94	4.83092e-21	down	AT5G14700	NAD(P)-binding Rossmann-fold superfamily protein
Gh_D11G3416	4.7	23.2	2.39	4.97167e-21	up	AT5G17980	C2 calcium/lipid-binding plant phosphoribosyltransferase family protein
Gh_D06G1406	56.35	274.34	2.28	5.26046e-21	up	AT5G45910	GDSL-like Lipase/Acylhydrolase superfamily protein
Gh_D07G2303	7.06	47.8	2.76	6.09565e-21	up	AT3G01810
Gh_A01G0863	17.02	2.29	-2.91	7.47218e-21	down	AT4G35240	Protein of unknown function (DUF630 and DUF632)
Gh_A09G2180	68.36	347.26	2.46	8.15568e-21	up	AT5G63380	AMP-dependent synthetase and ligase family protein
Gh_A06G2052	48.77	234.66	2.27	8.17689e-21	up	AT5G45910	GDSL-like Lipase/Acylhydrolase superfamily protein
Gh_D13G0169	9.44	98	3.56	8.25876e-21	up
Gh_Sca102810G01	2.38	51.15	5.05	9.13236e-21	up	AT5G57685	glutamine dumper 3
Gh_A05G0197	0.1	30.68	9.03	9.59112e-21	up	AT4G29230	NAC domain containing protein 75
Gh_D11G3026	27.74	735.16	4.79	1.11746e-20	up	AT1G54460	TPX2 (targeting protein for Xklp2) protein family
Gh_A12G2542	154.5	14.99	-3.34	1.3613e-20	down	AT2G22900	Galactosyl transferase GMA12/MNN10 family protein
Gh_A06G1677	0	156.12	Inf	1.44962e-20	up	AT1G17620	Late embryogenesis abundant (LEA) hydroxyproline-rich glycoprotein family
Gh_A11G1730	1.4	10.26	2.94	1.62022e-20	up	AT4G36870	BEL1-like homeodomain 2
Gh_A07G1415	147.23	24.72	-2.6	1.77551e-20	down	AT4G28570	Long-chain fatty alcohol dehydrogenase family protein
Gh_A01G1534	37.48	5.46	-2.71	1.85858e-20	down	AT1G58100	TCP family transcription factor
Gh_D02G0043	5.93	40.69	2.83	1.91195e-20	up	AT4G26640	WRKY family transcription factor family protein
Gh_D04G0046	554.03	77.84	-2.8	2.00862e-20	down	AT3G26040	HXXXD-type acyl-transferase family protein
Gh_D06G1417	9.15	52.55	2.59	2.02061e-20	up	AT4G28500	NAC domain containing protein 73
Gh_D03G0261	0.72	17.36	4.68	2.37297e-20	up	AT4G37650	GRAS family transcription factor
Gh_D01G1037	11.86	1.55	-2.96	2.38216e-20	down	AT4G20140	Leucine-rich repeat transmembrane protein kinase
Gh_D09G0438	88.59	15.4	-2.52	2.38499e-20	down	AT5G51750	subtilase 1.3
Gh_D10G0552	82.83	2.57	-4.96	2.40154e-20	down	AT1G72970	Glucose-methanol-choline (GMC) oxidoreductase family protein
Gh_D12G0065	8.13	44.37	2.47	2.63996e-20	up	AT4G03020	transducin family protein / WD-40 repeat family protein
Gh_A12G2352	199.58	1111.96	2.55	3.03097e-20	up	AT5G52060	BCL-2-associated athanogene 1
Gh_A07G1900	2.87	43.79	4.21	3.05765e-20	up	AT3G54560	histone H2A 11
Gh_D10G2292	3.11	22.47	2.96	3.12959e-20	up	AT2G39710	Eukaryotic aspartyl protease family protein
Gh_A02G1806	63.6	613.25	3.22	3.51623e-20	up	AT1G21460	Nodulin MtN3 family protein
Gh_D05G0856	12.66	66.13	2.49	3.76174e-20	up	AT2G28200	C2H2-type zinc finger family protein
Gh_A09G1182	295.76	26.12	-3.43	4.77905e-20	down	AT5G07280	Leucine-rich repeat transmembrane protein kinase
Gh_A05G1424	229.53	39.17	-2.48	5.56417e-20	down	AT1G61720	NAD(P)-binding Rossmann-fold superfamily protein
Gh_D05G1820	55.8	5.05	-3.45	5.82307e-20	down	AT1G35180	TRAM, LAG1 and CLN8 (TLC) lipid-sensing domain containing protein
Gh_A10G2143	4.89	31.47	2.71	6.17225e-20	up	AT2G40320	TRICHOME BIREFRINGENCE-LIKE 33
Gh_D02G1379	7.86	39.77	2.32	6.77977e-20	up	AT2G01910	Microtubule associated protein (MAP65/ASE1) family protein
Gh_D11G2008	9.91	0.68	-3.83	7.27583e-20	down	AT5G67385	Phototropic-responsive NPH3 family protein
Gh_Sca102881G01	12.53	101.42	3.31	7.30272e-20	up	AT4G32260	ATPase, F0 complex, subunit B/B\', bacterial/chloroplast
Gh_D12G1788	0.43	9.77	4.82	7.62554e-20	up	AT5G58750	NAD(P)-binding Rossmann-fold superfamily protein
Gh_A08G2100	17.2	80.16	2.23	7.82153e-20	up	AT5G45290	RING/U-box superfamily protein
Gh_D13G1544	5.07	32.38	2.69	7.96713e-20	up	AT3G15350	Core-2/I-branching beta-1,6-N-acetylglucosaminyltransferase family protein
Gh_A01G0651	55.87	6.39	-3.13	8.45477e-20	down	AT3G20300	Protein of unknown function (DUF3537)
Gh_D11G3461	25.38	3.12	-3.01	8.54418e-20	down	AT1G58340	MATE efflux family protein
Gh_D11G0809	17.97	1.19	-3.9	8.66836e-20	down	AT3G60390	homeobox-leucine zipper protein 3
Gh_D08G2211	184.98	817.39	2.5	8.70503e-20	up	AT4G15800	ralf-like 33
Gh_D11G3168	0.23	13.83	5.99	1.05992e-19	up	AT5G10280	myb domain protein 92
Gh_A01G0802	75.68	13.68	-2.47	1.13473e-19	down	AT3G12670	CTP synthase family protein
Gh_D05G0431	47.07	396.69	3.18	1.19267e-19	up	AT5G11890
Gh_D05G2629	1.36	16.51	3.69	1.23784e-19	up	AT2G33590	NAD(P)-binding Rossmann-fold superfamily protein
Gh_D08G2174	201.68	6.98	-4.63	1.23877e-19	down	AT1G09310	Protein of unknown function, DUF538
Gh_D12G2828	25.37	287.7	3.51	1.26353e-19	up	AT1G49960	Xanthine/uracil permease family protein
Gh_D10G0554	152.35	2475.63	4.16	1.4119e-19	up	AT1G17620	Late embryogenesis abundant (LEA) hydroxyproline-rich glycoprotein family
Gh_A08G1243	21.05	99.13	2.21	1.42031e-19	up	AT1G05940	cationic amino acid transporter 9
Gh_A06G0032	0.06	11.21	8.38	1.47693e-19	up	AT4G18250	receptor serine/threonine kinase, putative
Gh_D08G1301	1.64	140.8	6.53	1.69533e-19	up	AT1G02930	glutathione S-transferase 6
Gh_A11G0506	17.15	90.15	2.54	1.78808e-19	up	AT4G09830	Uncharacterised conserved protein UCP009193
Gh_D01G1827	87.03	471.08	2.42	2.11581e-19	up	AT3G10740	alpha-L-arabinofuranosidase 1
Gh_A09G0888	4.24	48.54	3.64	2.51442e-19	up	AT2G38640	Protein of unknown function (DUF567)
Gh_D11G0351	2.3	46.3	4.28	2.54271e-19	up	AT5G61340
Gh_A11G2740	64.72	11.8	-2.45	2.67652e-19	down	AT3G56480	myosin heavy chain-related
Gh_A06G0435	48.87	5.17	-3.21	2.70041e-19	down	AT2G12462
Gh_D10G1769	24.77	2983.98	7.02	2.74918e-19	up	AT3G16920	chitinase-like protein 2
Gh_D11G1420	0.82	14.69	4.36	2.91721e-19	up	AT1G06980
Gh_D13G0868	18.79	92.26	2.4	2.91721e-19	up	AT1G13700	6-phosphogluconolactonase 1
Gh_D11G2763	0.7	13.98	4.53	3.0044e-19	up	AT4G15920	Nodulin MtN3 family protein
Gh_D01G0830	107.44	19.28	-2.49	3.447e-19	down	AT3G12670	CTP synthase family protein
Gh_D08G0982	51.72	252.95	2.29	3.54651e-19	up	AT5G34940	glucuronidase 3
Gh_D08G0880	5.8	27.62	2.25	3.56381e-19	up	AT1G55550	P-loop containing nucleoside triphosphate hydrolases superfamily protein
Gh_D09G2406	5.47	31.68	2.54	3.63577e-19	up	AT5G51150	Mitochondrial import inner membrane translocase subunit Tim17/Tim22/Tim23 family protein
Gh_D04G0448	0.38	5.62	3.92	3.91342e-19	up	AT5G39785	Protein of unknown function (DUF1666)
Gh_D11G3169	343.85	60.27	-2.45	4.38842e-19	down	AT3G12120	fatty acid desaturase 2
Gh_A05G1608	16.3	86.04	2.4	5.38019e-19	up	AT1G19870	IQ-domain 32
Gh_D05G1918	2.56	18.68	2.92	5.46379e-19	up	AT3G63470	serine carboxypeptidase-like 40
Gh_D12G0607	1.78	16.71	3.3	5.47871e-19	up	AT4G36540	BR enhanced expression 2
Gh_A12G1728	22.77	94.11	2.17	5.65736e-19	up	AT5G50740	Heavy metal transport/detoxification superfamily protein
Gh_A13G2112	18.56	83.27	2.35	6.64892e-19	up	AT1G49900	C2H2 type zinc finger transcription factor family
Gh_D06G0487	118.53	692.14	2.52	6.96705e-19	up	AT1G15690	Inorganic H pyrophosphatase family protein
Gh_A02G0744	11.66	50.3	2.18	7.33036e-19	up	AT1G21680	DPP6 N-terminal domain-like protein
Gh_A05G3285	32.87	148.15	2.15	7.41607e-19	up	AT3G59110	Protein kinase superfamily protein
Gh_A07G0991	39.26	5.36	-2.84	7.49385e-19	down	AT4G33790	Jojoba acyl CoA reductase-related male sterility protein
Gh_A03G0620	41.92	315.22	3.13	7.64147e-19	up	AT2G39640	glycosyl hydrolase family 17 protein
Gh_A09G2206	7.8	39.91	2.36	8.6363e-19	up	AT5G51150	Mitochondrial import inner membrane translocase subunit Tim17/Tim22/Tim23 family protein
Gh_D01G1885	30.92	6	-2.4	9.85515e-19	down	AT1G36160	acetyl-CoA carboxylase 1
Gh_A05G1340	0.49	32.2	6.3	9.85515e-19	up	AT5G46080	Protein kinase superfamily protein
Gh_A07G0968	23.31	2.59	-3.18	1.09848e-18	down	AT1G08200	UDP-D-apiose/UDP-D-xylose synthase 2
Gh_D02G1519	1.06	11.82	3.68	1.31122e-18	up	AT1G67340	HCP-like superfamily protein with MYND-type zinc finger
Gh_A04G0412	487.59	1758.12	2.14	1.90306e-18	up	AT1G53680	glutathione S-transferase TAU 28
Gh_D13G2308	72.63	11.54	-2.5	2.1353e-18	down	AT3G43720	Bifunctional inhibitor/lipid-transfer protein/seed storage 2S albumin superfamily protein
Gh_Sca005397G01	15.39	0.3	-5.97	2.14e-18	down	AT1G22330	RNA-binding (RRM/RBD/RNP motifs) family protein
Gh_D01G0299	23.47	1.73	-3.72	2.15786e-18	down	AT1G78430	ROP interactive partner 2
Gh_A13G2334	7.79	41.36	2.45	2.18187e-18	up	AT2G25670
Gh_D01G0309	6.02	0.19	-5.2	2.22953e-18	down	AT1G11300	protein serine/threonine kinases;protein kinases;ATP binding;sugar binding;kinases;carbohydrate binding
Gh_D03G0198	0.85	13.76	4.11	2.4346e-18	up	AT3G50620	P-loop containing nucleoside triphosphate hydrolases superfamily protein
Gh_D07G0285	8.21	38.34	2.22	2.44904e-18	up	AT2G25430	epsin N-terminal homology (ENTH) domain-containing protein / clathrin assembly protein-related
Gh_D02G2026	0.5	7.59	3.97	2.45059e-18	up	AT2G14820	Phototropic-responsive NPH3 family protein
Gh_D12G0147	27.45	131.48	2.37	2.58214e-18	up	AT5G65260	RNA-binding (RRM/RBD/RNP motifs) family protein
Gh_D12G1038	0.38	19.82	6.09	2.79288e-18	up	AT1G12600	UDP-N-acetylglucosamine (UAA) transporter family
Gh_D13G0302	52.84	10.64	-2.36	2.94835e-18	down	AT4G39050	Kinesin motor family protein
Gh_A11G0279	20.85	2.07	-3.29	3.51009e-18	down	AT3G47620	TEOSINTE BRANCHED, cycloidea and PCF (TCP) 14
Gh_D13G0048	4.84	35.29	2.92	3.96462e-18	up	AT3G61790	Protein with RING/U-box and TRAF-like domains
Gh_D05G0626	23.69	2.44	-3.27	4.81666e-18	down	AT2G24800	Peroxidase superfamily protein
Gh_D05G1397	40.04	3.59	-3.45	4.83963e-18	down	AT2G35150	EXORDIUM like 1
Gh_D09G2361	20.35	3.72	-2.42	4.89743e-18	down	AT1G74160
Gh_D11G0765	7.82	0.27	-5.13	5.16074e-18	down	AT3G02100	UDP-Glycosyltransferase superfamily protein
Gh_A04G0239	13.08	83.89	2.77	5.17904e-18	up	AT4G27435	Protein of unknown function (DUF1218)
Gh_D12G0026	9.4	0.79	-3.64	5.19358e-18	down	AT3G51895	sulfate transporter 3;1
Gh_D06G0841	83.68	5.12	-3.97	5.51196e-18	down	AT4G33180	alpha/beta-Hydrolases superfamily protein
Gh_A08G0992	1.93	18.14	3.32	5.54002e-18	up	AT2G30900	TRICHOME BIREFRINGENCE-LIKE 43
Gh_A07G2174	109.55	602.15	2.55	5.67561e-18	up	AT2G04780	FASCICLIN-like arabinoogalactan 7
Gh_A11G2842	4.86	85.28	4.58	6.06155e-18	up	AT3G11600
Gh_A12G1694	8.84	260.85	4.96	7.03864e-18	up	AT5G50260	Cysteine proteinases superfamily protein
Gh_D05G3751	0	9.62	Inf	7.2096e-18	up	AT5G46330	Leucine-rich receptor-like protein kinase family protein
Gh_A12G0006	34.73	146.03	2.09	7.74571e-18	up	AT2G47010
Gh_D09G0504	22.71	2.53	-3.15	8.32926e-18	down	AT3G18180	Glycosyltransferase family 61 protein
Gh_A07G0156	29.84	132.11	2.23	8.44705e-18	up	AT3G43440	jasmonate-zim-domain protein 11
Gh_A05G3491	61.4	8.1	-2.88	9.27264e-18	down	AT5G05270	Chalcone-flavanone isomerase family protein
Gh_A05G0886	11.89	1.06	-3.54	9.56238e-18	down	AT1G11300	protein serine/threonine kinases;protein kinases;ATP binding;sugar binding;kinases;carbohydrate binding
Gh_A08G1393	15.06	84	2.65	9.71531e-18	up	AT3G03000	EF hand calcium-binding protein family
Gh_A04G1082	3.57	22.18	2.67	9.73206e-18	up	AT1G10790
Gh_A12G1907	10.65	0.83	-3.69	1.01625e-17	down	AT4G17970	aluminum-activated, malate transporter 12
Gh_D02G1165	21.66	91.07	2.08	1.09605e-17	up	AT1G27500	Tetratricopeptide repeat (TPR)-like superfamily protein
Gh_D06G0057	5.96	160.4	4.79	1.11558e-17	up	AT5G42710
Gh_A12G2179	23.47	98.35	2.11	1.20161e-17	up	AT2G46770	NAC (No Apical Meristem) domain transcriptional regulator superfamily protein
Gh_A09G2148	0.21	5.11	4.81	1.35452e-17	up	AT5G07830	glucuronidase 2
Gh_A05G1143	6.54	63.17	3.23	1.38768e-17	up	AT3G14205	Phosphoinositide phosphatase family protein
Gh_A07G1471	51.8	10.72	-2.32	1.41564e-17	down	AT5G48740	Leucine-rich repeat protein kinase family protein
Gh_D11G0333	16.76	1.42	-3.46	1.44438e-17	down	AT3G47620	TEOSINTE BRANCHED, cycloidea and PCF (TCP) 14
Gh_A12G0222	12.44	56.3	2.36	1.56853e-17	up	AT1G47480	alpha/beta-Hydrolases superfamily protein
Gh_D03G1214	18.48	76.82	2.12	1.58645e-17	up	AT2G28840	XB3 ortholog 1 in Arabidopsis thaliana
Gh_D03G0479	36.98	4.24	-3.1	1.64077e-17	down	AT1G65060	4-coumarate:CoA ligase 3
Gh_A03G0129	465.73	3753.24	3.05	1.67292e-17	up	AT5G12250	beta-6 tubulin
Gh_A03G2006	41.03	6.81	-2.56	1.68148e-17	down	AT4G12320	cytochrome P450, family 706, subfamily A, polypeptide 6
Gh_D09G0529	196.42	774.13	2.11	1.75418e-17	up	AT3G06035	Glycoprotein membrane precursor GPI-anchored
Gh_A09G1598	51.62	9.04	-2.43	1.85735e-17	down	AT3G18490	Eukaryotic aspartyl protease family protein
Gh_D06G1382	2.34	31.39	3.73	1.9628e-17	up	AT4G04960	Concanavalin A-like lectin protein kinase family protein
Gh_D04G0694	20.72	1.28	-4.08	2.40852e-17	down	AT1G02205	Fatty acid hydroxylase superfamily
Gh_A05G2385	36.07	1.75	-4.39	2.45903e-17	down	AT2G40610	expansin A8
Gh_A07G1441	5.16	30.73	2.61	2.49572e-17	up	AT5G43940	GroES-like zinc-binding dehydrogenase family protein
Gh_D10G1132	6.8	0.71	-3.32	2.68748e-17	down	AT5G01890	Leucine-rich receptor-like protein kinase family protein
Gh_D01G0510	94.28	373.89	2.07	2.77129e-17	up	AT4G27435	Protein of unknown function (DUF1218)
Gh_D08G2470	8.49	53.22	2.66	3.03061e-17	up	AT5G45290	RING/U-box superfamily protein
Gh_A07G1745	0.59	15.98	5.31	3.14425e-17	up	AT3G07680	emp24/gp25L/p24 family/GOLD family protein
Gh_D06G2276	6.04	31.53	2.44	3.30689e-17	up	AT1G75780	tubulin beta-1 chain
Gh_D10G2389	19.11	80.94	2.1	3.38798e-17	up	AT2G40320	TRICHOME BIREFRINGENCE-LIKE 33
Gh_D04G1926	78.03	11.59	-2.69	4.13599e-17	down	AT5G05270	Chalcone-flavanone isomerase family protein
Gh_A12G0165	19.51	83.1	2.09	4.14652e-17	up	AT1G49960	Xanthine/uracil permease family protein
Gh_A07G1088	39.43	149.16	2.05	4.21838e-17	up	AT2G26870	non-specific phospholipase C2
Gh_A02G1376	78.45	15.06	-2.28	4.22959e-17	down	AT4G39840
Gh_A02G0853	47.74	4.09	-3.57	4.38384e-17	down	AT1G75820	Leucine-rich receptor-like protein kinase family protein
Gh_A08G0224	18.59	93.55	2.4	4.40899e-17	up	AT5G56230	prenylated RAB acceptor 1.G2
Gh_D10G1086	12.18	54.72	2.2	4.444e-17	up	AT5G63620	GroES-like zinc-binding alcohol dehydrogenase family protein
Gh_A05G3997	38.23	7.01	-2.42	4.54191e-17	down	AT3G21240	4-coumarate:CoA ligase 2
Gh_A08G0593	1.64	24.11	3.92	4.57989e-17	up	AT3G63280	NIMA-related kinase 4
Gh_A11G2545	41.07	1.87	-4.5	4.66518e-17	down	AT5G64620	cell wall / vacuolar inhibitor of fructosidase 2
Gh_D11G2994	31.97	6.56	-2.3	4.93699e-17	down	AT5G63930	Leucine-rich repeat protein kinase family protein
Gh_A05G3761	12.04	0.29	-5.52	5.16103e-17	down	AT5G64460	Phosphoglycerate mutase family protein
Gh_D02G1793	61.36	380.87	2.67	5.53599e-17	up	AT1G27440	Exostosin family protein
Gh_A05G1598	3.17	38.62	3.73	5.63782e-17	up	AT5G42560	Abscisic acid-responsive (TB2/DP1, HVA22) family protein
Gh_A09G1478	95.23	358.27	2.03	6.32641e-17	up	AT3G53670
Gh_A10G1460	7.8	1.19	-2.77	6.66137e-17	down	AT4G15890	binding
Gh_D06G0604	33.73	135.83	2.04	6.89729e-17	up	AT3G24550	proline extensin-like receptor kinase 1
Gh_A01G0658	29.13	120.29	2.03	7.45158e-17	up	AT5G55230	microtubule-associated proteins 65-1
Gh_D12G0641	0.29	15.45	5.87	7.51464e-17	up	AT4G36870	BEL1-like homeodomain 2
Gh_A05G1437	0.74	24.49	6.09	7.55905e-17	up	AT4G04900	ROP-interactive CRIB motif-containing protein 10
Gh_D11G0347	5.79	33.7	2.61	8.51108e-17	up	AT5G61430	NAC domain containing protein 100
Gh_A11G0084	0.43	33.77	6.58	8.5987e-17	up	AT5G07220	BCL-2-associated athanogene 3
Gh_A11G1983	1.15	9.49	3.07	8.67506e-17	up	AT5G43120	ARM-repeat/Tetratricopeptide repeat (TPR)-like protein
Gh_D10G0270	13.05	0.89	-3.9	9.21076e-17	down	AT2G33880	homeobox-3
Gh_D10G1118	19.35	79.82	2.03	9.31236e-17	up	AT3G08650	ZIP metal ion transporter family
Gh_D11G1890	3.33	19.52	2.57	1.02713e-16	up	AT5G66600	Protein of unknown function, DUF547
Gh_A04G1378	0.25	11.06	5.82	1.04259e-16	up	AT2G41970	Protein kinase superfamily protein
Gh_D07G0042	35.23	4.46	-3	1.04745e-16	down	AT5G44700	Leucine-rich repeat transmembrane protein kinase
Gh_A08G2364	12.64	55.95	2.19	1.06067e-16	up	AT5G63450	cytochrome P450, family 94, subfamily B, polypeptide 1
Gh_D09G2145	578.52	86.64	-2.71	1.07553e-16	down	AT2G26640	3-ketoacyl-CoA synthase 11
Gh_D12G2084	2.59	47.93	4.48	1.08559e-16	up	AT1G32540	lsd one like 1
Gh_D03G0445	9.81	1.64	-2.59	1.09014e-16	down	AT4G39400	Leucine-rich receptor-like protein kinase family protein
Gh_A09G2475	4.44	40.67	3.21	1.10198e-16	up	AT3G47340	glutamine-dependent asparagine synthase 1
Gh_A01G0514	0.09	5.49	7.47	1.15308e-16	up	AT1G61260	Protein of unknown function (DUF761)
Gh_D06G1961	60.9	12.95	-2.23	1.18885e-16	down	AT1G35710	Protein kinase family protein with leucine-rich repeat domain
Gh_D03G0537	14.48	91.05	2.65	1.18908e-16	up	AT1G64940	cytochrome P450, family 87, subfamily A, polypeptide 6
Gh_D10G2084	20.68	1.44	-3.84	1.21805e-16	down	AT5G17530	phosphoglucosamine mutase family protein
Gh_A01G0595	5.96	38	2.7	1.23966e-16	up	AT5G54840	Ras-related small GTP-binding family protein
Gh_D11G3429	3.94	35.68	3.37	1.25352e-16	up	AT1G16850
Gh_A03G0805	44.58	181.27	2.15	1.26988e-16	up	AT2G27030	calmodulin 5
Gh_D06G2145	8.51	38.41	2.25	1.2984e-16	up	AT1G29120	Hydrolase-like protein family
Gh_A01G1684	31.01	4.02	-2.92	1.38219e-16	down	AT4G24380
Gh_A09G0860	7.7	45.6	2.71	1.43423e-16	up	AT1G80650	RNAse THREE-like protein 1
Gh_D06G1676	154.03	28.4	-2.25	1.44663e-16	down	AT3G25070	RPM1 interacting protein 4
Gh_A01G1485	13.79	59.67	2.09	1.48272e-16	up	AT2G01070	Lung seven transmembrane receptor family protein
Gh_A13G0195	22.22	3.61	-2.62	1.58707e-16	down	AT5G13660
Gh_D05G1835	169.09	36.12	-2.22	1.74027e-16	down	AT5G66460	Glycosyl hydrolase superfamily protein
Gh_A01G0996	29.86	126.34	2.07	1.86956e-16	up	AT5G47820	P-loop containing nucleoside triphosphate hydrolases superfamily protein
Gh_A10G0286	49.89	6.21	-2.88	1.98286e-16	down	AT5G45920	SGNH hydrolase-type esterase superfamily protein
Gh_D09G1637	66.66	361.48	2.49	1.98286e-16	up	AT2G44130	Galactose oxidase/kelch repeat superfamily protein
Gh_D09G2302	38.44	185.46	2.55	2.05986e-16	up	AT3G06890
Gh_D09G0122	46.22	0.8	-5.95	2.19311e-16	down	AT3G29060	EXS (ERD1/XPR1/SYG1) family protein
Gh_A01G1163	37.59	146.82	2.01	2.24903e-16	up	AT1G09610	Protein of unknown function (DUF579)
Gh_A08G1088	0.13	11.31	Inf	2.49741e-16	up	AT1G01050	pyrophosphorylase 1
Gh_D05G0800	0.28	10.86	5.57	2.50331e-16	up	AT2G27310	F-box family protein
Gh_A05G3999	53.49	11.81	-2.21	2.74894e-16	down	AT4G30210	P450 reductase 2
Gh_A05G1492	5.03	30.38	2.6	2.96245e-16	up	AT1G05010	ethylene-forming enzyme
Gh_A05G3102	84.98	16.19	-2.4	3.15733e-16	down
Gh_A12G2177	6.96	0.24	-4.97	3.32138e-16	down	AT4G24150	growth-regulating factor 8
Gh_D06G1171	1.42	8.36	2.53	3.44413e-16	up	AT3G06880	Transducin/WD40 repeat-like superfamily protein
Gh_D03G0408	360.14	70.41	-2.37	3.5562e-16	down	AT2G22240	myo-inositol-1-phosphate synthase 2
Gh_D12G1982	14.63	63.06	2.13	3.9571e-16	up	AT5G05850	plant intracellular ras group-related LRR 1
Gh_A10G0143	4.47	21.36	2.25	4.41865e-16	up	AT4G04890	protodermal factor 2
Gh_D01G0813	13.77	1.58	-3.17	4.42979e-16	down	AT1G55790	Domain of unknown function (DUF2431)
Gh_A13G0829	410.28	2074.84	2.47	4.52634e-16	up	AT2G39050	hydroxyproline-rich glycoprotein family protein
Gh_D02G1026	20.68	4.16	-2.32	4.60577e-16	down	AT1G79620	Leucine-rich repeat protein kinase family protein
Gh_A09G1099	38.59	8.78	-2.19	4.76576e-16	down	AT5G44700	Leucine-rich repeat transmembrane protein kinase
Gh_D04G0006	23.35	3.93	-2.52	4.79401e-16	down	AT3G49220	Plant invertase/pectin methylesterase inhibitor superfamily
Gh_D13G2301	11.62	62.12	2.43	4.91782e-16	up	AT3G45590	splicing endonuclease 1
Gh_A01G2120	52.31	6.84	-2.85	4.99132e-16	down
Gh_A12G0144	3.89	30.56	3.03	5.22401e-16	up	AT2G22570	nicotinamidase 1
Gh_A05G0016	12.49	245.07	4.43	5.52542e-16	up	AT2G06925	Phospholipase A2 family protein
Gh_D01G0424	15.13	61.86	2.08	5.57232e-16	up	AT5G54080	homogentisate 1,2-dioxygenase
Gh_A10G1845	12.44	47.25	2.09	5.8273e-16	up	AT2G39220	PATATIN-like protein 6
Gh_D05G3502	242.5	933.68	2.12	6.1374e-16	up	AT4G27270	Quinone reductase family protein
Gh_A06G2017	15.03	59.62	2.05	6.24677e-16	up	AT1G29120	Hydrolase-like protein family
Gh_D10G0333	241.47	2066.79	3.11	6.41802e-16	up	AT4G18780	cellulose synthase family protein
Gh_D13G1533	16.04	1.8	-3.09	6.83533e-16	down	AT5G54190	protochlorophyllide oxidoreductase A
Gh_A11G0980	78.26	359.66	2.28	7.33162e-16	up	AT2G47180	galactinol synthase 1
Gh_D01G1400	33.45	172.1	2.47	7.52656e-16	up	AT1G70670	Caleosin-related family protein
Gh_D09G0247	28.36	107.07	1.96	7.75486e-16	up	AT5G14880	Potassium transporter family protein
Gh_A01G0562	2.69	17.46	2.72	7.80163e-16	up	AT5G54630	zinc finger protein-related
Gh_D11G1104	293.98	51.6	-2.35	7.80779e-16	down	AT3G62100	indole-3-acetic acid inducible 30
Gh_A07G1202	13.05	1.51	-3.06	7.86384e-16	down	AT1G09530	phytochrome interacting factor 3
Gh_D11G3426	363.06	36.45	-3.28	8.39465e-16	down	AT1G10370	Glutathione S-transferase family protein
Gh_D07G1923	15.12	1.46	-3.36	8.6932e-16	down	AT5G35735	Auxin-responsive family protein
Gh_A05G1148	1.68	41.16	5.19	9.50638e-16	up	AT1G54070	Dormancy/auxin associated family protein
Gh_D05G1099	25.66	5.8	-2.16	9.96217e-16	down	AT1G66950	pleiotropic drug resistance 11
Gh_D05G1062	14.28	117.52	3.27	1.01603e-15	up	AT3G23290	Protein of unknown function (DUF640)
Gh_A02G1305	10.91	2.05	-2.43	1.06135e-15	down	AT4G39400	Leucine-rich receptor-like protein kinase family protein
Gh_A11G0902	0.86	12.34	3.87	1.1769e-15	up	AT3G61870
Gh_D12G0729	168.73	25.9	-2.67	1.26819e-15	down	AT2G22900	Galactosyl transferase GMA12/MNN10 family protein
Gh_D05G0320	6.85	0.42	-4.21	1.27926e-15	down	AT4G33080	AGC (cAMP-dependent, cGMP-dependent and protein kinase C) kinase family protein
Gh_Sca080791G01	119.29	5.57	-4.12	1.36813e-15	down	AT5G66590	CAP (Cysteine-rich secretory proteins, Antigen 5, and Pathogenesis-related 1 protein) superfamily protein
Gh_A09G1270	27.13	127.23	2.24	1.39396e-15	up	AT5G52340	exocyst subunit exo70 family protein A2
Gh_D13G2261	21.57	86.97	2.09	1.39396e-15	up	AT5G12870	myb domain protein 46
Gh_D10G2527	4.5	44.95	3.35	1.45739e-15	up	AT5G04220	Calcium-dependent lipid-binding (CaLB domain) family protein
Gh_D07G2265	15.55	1.8	-3.1	1.48174e-15	down	AT2G16890	UDP-Glycosyltransferase superfamily protein
Gh_A03G0091	90.76	12.09	-2.85	1.54457e-15	down	AT4G16563	Eukaryotic aspartyl protease family protein
Gh_A01G1184	23.68	2.94	-3.02	1.566e-15	down	AT1G14700	purple acid phosphatase 3
Gh_A01G0669	97.87	22.79	-2.15	1.60459e-15	down	AT5G55480	SHV3-like 1
Gh_D05G1588	4	46.57	3.66	1.64418e-15	up	AT4G05150	Octicosapeptide/Phox/Bem1p family protein
Gh_A09G1456	31.83	116.85	1.94	1.7038e-15	up	AT2G28930	protein kinase 1B
Gh_D12G2731	8.63	0.95	-3.26	1.77654e-15	down	AT5G42080	dynamin-like protein
Gh_A12G1285	2.77	27.28	3.4	1.83812e-15	up	AT4G28500	NAC domain containing protein 73
Gh_D07G0121	3.15	15.68	2.32	1.93859e-15	up	AT1G19110	inter-alpha-trypsin inhibitor heavy chain-related
Gh_D07G1399	13.49	91.21	3.11	1.99182e-15	up	AT1G01490	Heavy metal transport/detoxification superfamily protein
Gh_D08G1919	10.88	1.2	-3.21	2.21647e-15	down	AT4G23020
Gh_A13G2024	4.64	20.39	2.12	2.3995e-15	up	AT3G45090	P-loop containing nucleoside triphosphate hydrolases superfamily protein
Gh_A11G1151	12.06	2.88	-2.12	2.44969e-15	down	AT1G03060	Beige/BEACH domain ;WD domain, G-beta repeat protein
Gh_D07G0274	0.46	7.9	4.27	2.53556e-15	up	AT5G61190	putative endonuclease or glycosyl hydrolase with C2H2-type zinc finger domain
Gh_A03G2172	86.63	14348.7	7.57	2.59015e-15	up
Gh_A07G0622	41.88	9.68	-2.11	2.71444e-15	down	AT1G74310	heat shock protein 101
Gh_D07G1305	22.6	81.17	1.95	2.85713e-15	up	AT1G09540	myb domain protein 61
Gh_D07G2458	3.15	18.32	2.63	3.0183e-15	up	AT2G45120	C2H2-like zinc finger protein
Gh_D11G0846	131.87	2020.53	4.06	3.10248e-15	up	AT2G45220	Plant invertase/pectin methylesterase inhibitor superfamily
Gh_A01G1223	0.9	18.55	4.62	3.46111e-15	up	AT1G70670	Caleosin-related family protein
Gh_A06G0176	46.21	9.37	-2.3	3.53289e-15	down	AT4G06536	SPla/RYanodine receptor (SPRY) domain-containing protein
Gh_A12G0094	30.68	112.31	1.92	3.82876e-15	up	AT2G17390	ankyrin repeat-containing 2B
Gh_D04G1649	0.2	16.85	7.87	3.88338e-15	up	AT2G21110	Disease resistance-responsive (dirigent-like protein) family protein
Gh_A10G1516	0.99	6.83	2.87	4.39891e-15	up	AT5G49360	beta-xylosidase 1
Gh_A09G0377	4.81	27.04	2.51	4.53141e-15	up	AT5G51970	GroES-like zinc-binding alcohol dehydrogenase family protein
Gh_D05G0810	3.24	17.73	2.48	4.82822e-15	up	AT5G22400	Rho GTPase activating protein with PAK-box/P21-Rho-binding domain
Gh_D09G1775	20.19	0.96	-4.24	4.85097e-15	down	AT5G47610	RING/U-box superfamily protein
Gh_A10G0888	12.73	0.54	-4.69	5.42755e-15	down	AT4G35100	plasma membrane intrinsic protein 3
Gh_D05G1320	1.88	14.15	2.88	5.70742e-15	up	AT3G14205	Phosphoinositide phosphatase family protein
Gh_D07G1030	3.48	18.03	2.37	6.04286e-15	up	AT3G47340	glutamine-dependent asparagine synthase 1
Gh_D06G1695	1.41	12.83	3.29	6.22866e-15	up	AT5G47560	tonoplast dicarboxylate transporter
Gh_A10G0238	89.24	1078.68	3.65	6.3459e-15	up	AT4G27450	Aluminium induced protein with YGL and LRDR motifs
Gh_D06G2122	32.68	122.96	1.9	6.57313e-15	up	AT2G34410	O-acetyltransferase family protein
Gh_A02G1750	1.2	82.08	Inf	7.12632e-15	up
Gh_D02G0756	60.84	221.04	1.9	7.4943e-15	up	AT1G21410	F-box/RNI-like superfamily protein
Gh_D05G1524	15.55	0.9	-4.23	7.57762e-15	down	AT5G49800	Polyketide cyclase/dehydrase and lipid transport superfamily protein
Gh_D01G0210	5.6	23.67	2.1	7.88781e-15	up	AT2G30950	FtsH extracellular protease family
Gh_A08G0306	3.44	121.2	5.31	8.66259e-15	up	AT3G62020	germin-like protein 10
Gh_D04G1455	3.55	37.27	3.46	8.89056e-15	up	AT5G23210	serine carboxypeptidase-like 34
Gh_D11G2019	19.08	4.03	-2.19	8.92745e-15	down	AT5G67470	formin homolog 6
Gh_D06G1975	13.72	0.35	-5.41	9.39319e-15	down	AT1G78950	Terpenoid cyclases family protein
Gh_A01G2016	49.37	185.73	1.91	9.81015e-15	up	AT5G64050	glutamate tRNA synthetase
Gh_A07G0238	28.17	110.55	1.91	9.90351e-15	up	AT4G32140	EamA-like transporter family
Gh_D10G0081	105.34	16.17	-2.58	1.02991e-14	down	AT2G35760	Uncharacterised protein family (UPF0497)
Gh_D05G1944	6.96	30.19	2.13	1.06621e-14	up	AT5G09890	Protein kinase family protein
Gh_A11G1126	6.63	0.2	-5.61	1.09016e-14	down	AT3G63200	PATATIN-like protein 9
Gh_D06G1437	1031.16	172.71	-2.58	1.18216e-14	down	AT1G09850	xylem bark cysteine peptidase 3
Gh_D05G1569	94.96	19.91	-2.17	1.25701e-14	down	AT1G61260	Protein of unknown function (DUF761)
Gh_D01G0093	5.62	60.09	3.45	1.40846e-14	up	AT1G47530	MATE efflux family protein
Gh_D02G0982	27.29	5.51	-2.29	1.46216e-14	down	AT1G20080	Calcium-dependent lipid-binding (CaLB domain) family protein
Gh_A11G0607	9.2	66.83	2.9	1.49551e-14	up	AT3G56190	alpha-soluble NSF attachment protein 2
Gh_A03G1869	5.41	0.33	-4.04	1.4988e-14	down	AT5G23570	XS domain-containing protein / XS zinc finger domain-containing protein-related
Gh_A11G0339	10.1	40.89	2.03	1.61292e-14	up	AT4G24910	Protein of unknown function (DUF579)
Gh_D07G1429	7.6	0.19	-5.59	1.6485e-14	down	AT3G61250	myb domain protein 17
Gh_D08G1695	5.89	24.22	2.01	1.73927e-14	up	AT4G17770	trehalose phosphatase/synthase 5
Gh_A05G3837	16.44	72.05	2.31	1.77611e-14	up	AT1G15230
Gh_A13G0568	68.75	268.41	1.98	1.82984e-14	up	AT4G35300	tonoplast monosaccharide transporter2
Gh_A01G1073	10.9	1.19	-3.19	1.83789e-14	down	AT5G65550	UDP-Glycosyltransferase superfamily protein
Gh_A03G2085	1.16	25.87	4.61	1.85098e-14	up	AT3G55530	RING/U-box superfamily protein
Gh_D12G2388	2.3	11.16	2.3	1.86766e-14	up	AT4G27870	Vacuolar iron transporter (VIT) family protein
Gh_A05G0568	27.1	5.06	-2.42	1.88214e-14	down	AT4G36250	aldehyde dehydrogenase 3F1
Gh_A07G0421	0.36	31.45	7.19	1.88214e-14	up	AT4G25010	Nodulin MtN3 family protein
Gh_A12G2367	431.59	1778.97	2.41	1.88818e-14	up	AT4G25433	peptidoglycan-binding LysM domain-containing protein
Gh_D13G2434	136.69	527.56	1.99	1.93706e-14	up	AT2G28110	Exostosin family protein
Gh_D07G1512	20.97	2.6	-3.04	1.99968e-14	down	AT4G28570	Long-chain fatty alcohol dehydrogenase family protein
Gh_D05G1601	12.61	72.35	2.59	2.25309e-14	up	AT5G54680	basic helix-loop-helix (bHLH) DNA-binding superfamily protein
Gh_D06G1285	408.96	2786.47	2.82	2.29648e-14	up	AT5G49720	glycosyl hydrolase 9A1
Gh_A09G0582	2.96	24.39	3.22	2.31574e-14	up
Gh_D05G0788	1.57	8.64	2.54	2.43125e-14	up	AT2G35940	BEL1-like homeodomain 1
Gh_D01G1143	207.28	37.76	-2.23	2.53234e-14	down	AT5G02420
Gh_A05G1227	14.24	2.09	-2.76	2.62951e-14	down	AT1G30280	Chaperone DnaJ-domain superfamily protein
Gh_A05G1124	23.77	3.59	-2.69	2.80394e-14	down	AT1G72970	Glucose-methanol-choline (GMC) oxidoreductase family protein
Gh_D11G2288	0.22	5.61	5.23	2.86292e-14	up	AT3G18670	Ankyrin repeat family protein
Gh_D05G3896	35.18	7.17	-2.27	2.87379e-14	down	AT2G28630	3-ketoacyl-CoA synthase 12
Gh_D07G0703	41.98	156.91	1.86	2.92967e-14	up	AT5G61340
Gh_A05G2762	28.69	102.61	1.87	3.08338e-14	up	AT5G19120	Eukaryotic aspartyl protease family protein
Gh_D01G0978	99.46	332.89	1.92	3.18377e-14	up	AT1G19530
Gh_A03G0231	35.69	2.19	-3.98	3.22217e-14	down	AT5G58580	TOXICOS EN LEVADURA 63
Gh_A03G0347	16.25	160.13	3.53	3.30707e-14	up	AT2G28790	Pathogenesis-related thaumatin superfamily protein
Gh_A05G3328	26.59	4.37	-2.61	3.34208e-14	down	AT4G33440	Pectin lyase-like superfamily protein
Gh_A10G1830	7.96	0.17	-6.06	3.36511e-14	down	AT2G39130	Transmembrane amino acid transporter family protein
Gh_D05G3887	15.08	3.42	-2.18	3.7015e-14	down	AT3G45850	P-loop containing nucleoside triphosphate hydrolases superfamily protein
Gh_D13G0880	37.9	5.15	-2.73	3.7668e-14	down	AT1G69080	Adenine nucleotide alpha hydrolases-like superfamily protein
Gh_D07G1812	18.02	73.33	2.11	3.85282e-14	up	AT5G38900	Thioredoxin superfamily protein
Gh_A06G0445	115.17	465.83	2	3.93532e-14	up	AT5G34940	glucuronidase 3
Gh_D02G1620	15.18	2.24	-2.78	4.1297e-14	down	AT3G26590	MATE efflux family protein
Gh_D13G2004	3.78	16.51	2.1	4.14924e-14	up	AT5G25820	Exostosin family protein
Gh_D06G0355	370.14	22.15	-4.09	4.60737e-14	down	AT4G01950	glycerol-3-phosphate acyltransferase 3
Gh_D09G2009	2.1	14.22	2.8	4.73736e-14	up	AT3G59530	Calcium-dependent phosphotriesterase superfamily protein
Gh_D05G3475	8.67	65.44	2.99	5.20838e-14	up	AT3G15510	NAC domain containing protein 2
Gh_D05G2018	71.59	322.11	2.22	5.5427e-14	up	AT3G01400	ARM repeat superfamily protein
Gh_A09G2224	2.01	27.9	3.92	5.68662e-14	up	AT3G23360	Protein phosphatase 2C family protein
Gh_D03G0489	20.93	77.87	1.9	5.68662e-14	up	AT5G16880	Target of Myb protein 1
Gh_A10G0126	12.56	1.53	-3.08	5.70324e-14	down	AT1G50660
Gh_A05G3123	9.57	0		5.89823e-14	down	AT5G14750	myb domain protein 66
Gh_A09G1418	143.83	547.68	1.94	6.34466e-14	up	AT2G37090	Nucleotide-diphospho-sugar transferases superfamily protein
Gh_A05G1457	2.56	16.12	2.65	6.59627e-14	up	AT1G05170	Galactosyltransferase family protein
Gh_A01G1829	5.43	0.87	-2.65	7.43261e-14	down	AT2G36910	ATP binding cassette subfamily B1
Gh_A05G1646	24.53	4.51	-2.45	7.50886e-14	down	AT5G66460	Glycosyl hydrolase superfamily protein
Gh_D01G1366	6.36	26.57	2.1	7.51349e-14	up	AT2G02170	Remorin family protein
Gh_A11G2099	13.34	1.63	-3.05	7.76771e-14	down	AT1G55850	cellulose synthase like E1
Gh_A10G0458	88.86	21.99	-2.03	7.8659e-14	down	AT1G17260	autoinhibited H(+)-ATPase isoform 10
Gh_D05G2363	10.25	46.56	2.16	7.93157e-14	up	AT1G71340	PLC-like phosphodiesterases superfamily protein
Gh_D02G0931	4.24	19.49	2.26	8.82187e-14	up	AT5G42650	allene oxide synthase
Gh_D05G0205	5.23	0.88	-2.64	9.22755e-14	down	AT2G26910	pleiotropic drug resistance 4
Gh_A09G1935	846.52	150.06	-2.46	9.51137e-14	down	AT2G26640	3-ketoacyl-CoA synthase 11
Gh_D05G0021	7.64	81.28	3.4	9.61407e-14	up	AT3G10700	galacturonic acid kinase
Gh_A06G0539	0.34	5.59	4.2	9.62266e-14	up	AT3G18830	polyol/monosaccharide transporter 5
Gh_D08G0505	18.82	4.39	-2.14	9.80309e-14	down	AT1G08800	Protein of unknown function, DUF593
Gh_D11G1488	16.83	3.86	-2.09	9.80309e-14	down	AT3G25500	formin homology 1
Gh_D05G0981	5.41	33.35	2.61	9.81185e-14	up	AT2G28315	Nucleotide/sugar transporter family protein
Gh_A02G1320	14.04	0.63	-4.57	1.06952e-13	down	AT4G39330	cinnamyl alcohol dehydrogenase 9
Gh_A11G2745	27.93	6.07	-2.22	1.09399e-13	down	AT1G73590	Auxin efflux carrier family protein
Gh_A05G2890	54.66	13.52	-2.01	1.09399e-13	down	AT4G18640	Leucine-rich repeat protein kinase family protein
Gh_A12G1659	5.34	0.37	-4.06	1.1326e-13	down	AT1G18610	Galactose oxidase/kelch repeat superfamily protein
Gh_Sca005188G01	7.21	30.13	2.15	1.15745e-13	up	AT2G26530	Protein of unknown function (DUF1645)
Gh_A01G1527	47.1	12.09	-2	1.23768e-13	down	AT1G49430	long-chain acyl-CoA synthetase 2
Gh_D03G0067	12.02	1.39	-3.18	1.24189e-13	down	AT4G35920	PLAC8 family protein
Gh_D05G1729	586.15	2319.28	2.18	1.2925e-13	up
Gh_D01G1500	6.52	1.03	-2.72	1.30017e-13	down	AT1G27320	histidine kinase 3
Gh_A01G1111	14.93	398.02	7.12	1.34583e-13	up
Gh_A05G0906	31.16	7.82	-1.98	1.38666e-13	down	AT5G60710	Zinc finger (C3HC4-type RING finger) family protein
Gh_D09G1148	5.8	23.53	1.98	1.45636e-13	up	AT2G41770	Protein of unknown function (DUF288)
Gh_D05G3593	36.23	121.25	1.8	1.51315e-13	up	AT4G26940	Galactosyltransferase family protein
Gh_D07G1949	5.95	45.52	3.08	1.52804e-13	up	AT3G07680	emp24/gp25L/p24 family/GOLD family protein
Gh_A03G0851	36.48	128.47	1.83	1.52804e-13	up	AT1G27500	Tetratricopeptide repeat (TPR)-like superfamily protein
Gh_D12G0213	11.39	42.76	1.9	1.54956e-13	up	AT4G34030	3-methylcrotonyl-CoA carboxylase
Gh_A01G0630	4.08	21.41	2.42	1.6069e-13	up	AT4G26940	Galactosyltransferase family protein
Gh_A08G1096	58.92	557.54	3.52	1.69345e-13	up	AT2G46690	SAUR-like auxin-responsive protein family
Gh_A06G1129	0.35	22.58	6.07	1.71476e-13	up	AT4G04960	Concanavalin A-like lectin protein kinase family protein
Gh_D05G2541	11.35	0.35	-5.16	1.72268e-13	down	AT1G22330	RNA-binding (RRM/RBD/RNP motifs) family protein
Gh_D08G1170	34.18	7.08	-2.22	1.88744e-13	down	AT1G64710	GroES-like zinc-binding dehydrogenase family protein
Gh_A08G1568	11.69	0.92	-3.75	1.91161e-13	down	AT1G12330
Gh_D05G2031	1.82	12.41	2.79	1.91762e-13	up	AT5G09640	serine carboxypeptidase-like 19
Gh_D03G1717	69.74	265.89	1.89	1.9433e-13	up	AT1G21460	Nodulin MtN3 family protein
Gh_A09G1027	8.64	1.26	-2.86	2.00597e-13	down	AT5G19410	ABC-2 type transporter family protein
Gh_A05G0995	3.62	33.86	3.26	2.12372e-13	up	AT1G16720	high chlorophyll fluorescence phenotype 173
Gh_D02G2013	10.86	2.04	-2.39	2.21221e-13	down	AT5G64410	oligopeptide transporter 4
Gh_D06G1151	17.32	61.14	1.79	2.29138e-13	up	AT4G16130	arabinose kinase
Gh_D12G0501	15.25	57.42	1.95	2.56051e-13	up	AT5G16120	alpha/beta-Hydrolases superfamily protein
Gh_D11G0942	12.27	1.74	-2.77	2.56609e-13	down	AT4G00400	glycerol-3-phosphate acyltransferase 8
Gh_D04G1252	1.51	13.89	3.29	2.84508e-13	up	AT2G38120	Transmembrane amino acid transporter family protein
Gh_A07G0075	6.03	0.8	-2.99	2.90131e-13	down	AT2G19930	RNA-dependent RNA polymerase family protein
Gh_A10G2323	5819.69	677.27	-3	3.00286e-13	down	AT2G40610	expansin A8
Gh_D04G1345	5.38	24.44	2.2	3.08934e-13	up	AT1G24120	ARG1-like 1
Gh_D06G1551	73.08	236.16	1.8	3.15659e-13	up	AT5G45130	RAB homolog 1
Gh_D03G0820	10.67	0.88	-3.67	3.17907e-13	down	AT3G44326	F-box family protein
Gh_A08G2454	90.85	21.71	-2.04	3.18366e-13	down	AT5G57800	Fatty acid hydroxylase superfamily
Gh_A04G1396	4.1	17.94	2.1	3.2156e-13	up	AT2G39800	delta1-pyrroline-5-carboxylate synthase 1
Gh_D07G2116	1.37	21.93	4.39	3.22308e-13	up	AT3G54560	histone H2A 11
Gh_A05G2285	215.92	26.14	-2.7	3.29701e-13	down	AT1G34640	peptidases
Gh_D12G2386	6.45	26.69	2.09	3.33607e-13	up	AT1G33250	Protein of unknown function (DUF604)
Gh_D02G1423	35.73	118.99	1.8	3.38823e-13	up	AT2G01660	plasmodesmata-located protein 6
Gh_A09G0358	1.06	8.91	3.05	3.44723e-13	up	AT5G14120	Major facilitator superfamily protein
Gh_D12G0027	13.87	3.74	-1.96	3.53398e-13	down	AT1G03080	kinase interacting (KIP1-like) family protein
Gh_A03G1549	156.46	18078.8	7.07	3.64243e-13	up
Gh_D05G0976	31.36	121.34	2.01	3.8276e-13	up	AT2G28370	Uncharacterised protein family (UPF0497)
Gh_A03G0158	4.97	20.03	2.07	3.842e-13	up	AT5G41410	POX (plant homeobox) family protein
Gh_A03G1142	75.51	10.85	-2.71	3.90967e-13	down	AT1G24470	beta-ketoacyl reductase 2
Gh_A09G2221	18.47	3.94	-2.17	3.94817e-13	down	AT3G23410	fatty alcohol oxidase 3
Gh_A03G0124	6.88	1.54	-2.19	3.98182e-13	down	AT1G63300	Myosin heavy chain-related protein
Gh_D05G1784	11.32	85.14	3.02	4.00812e-13	up	AT5G42560	Abscisic acid-responsive (TB2/DP1, HVA22) family protein
Gh_D03G1560	96.55	23.99	-1.95	4.12392e-13	down	AT4G16563	Eukaryotic aspartyl protease family protein
Gh_D05G1733	51.5	12.76	-1.97	4.17293e-13	down	AT1G76160	SKU5 similar 5
Gh_A09G1221	56.4	292.31	2.43	4.21675e-13	up	AT1G15670	Galactose oxidase/kelch repeat superfamily protein
Gh_D13G1725	13.57	2.85	-2.29	4.28032e-13	down	AT5G07280	Leucine-rich repeat transmembrane protein kinase
Gh_A07G0174	24.92	86.19	1.79	4.29616e-13	up	AT5G11520	aspartate aminotransferase 3
Gh_D12G0773	53.36	10.34	-2.36	4.59728e-13	down	AT4G24380
Gh_D07G0377	41.91	7.4	-2.5	4.75406e-13	down	AT2G41100	Calcium-binding EF hand family protein
Gh_A09G1902	25.69	1.48	-4.04	4.86334e-13	down	AT3G22600	Bifunctional inhibitor/lipid-transfer protein/seed storage 2S albumin superfamily protein
Gh_D09G0112	1.24	7.41	2.61	5.23786e-13	up	AT5G39420	CDC2C
Gh_D08G1632	6.99	0.62	-3.58	5.58275e-13	down	AT1G31650	RHO guanyl-nucleotide exchange factor 14
Gh_D01G1291	12.44	50.03	2.05	5.95004e-13	up	AT1G09610	Protein of unknown function (DUF579)
Gh_D12G2377	0.47	12.56	6.14	5.99622e-13	up	AT1G63310
Gh_A02G0317	31.95	171.33	2.56	6.03104e-13	up	AT3G22600	Bifunctional inhibitor/lipid-transfer protein/seed storage 2S albumin superfamily protein
Gh_A07G1479	82.83	6.99	-3.61	6.07351e-13	down	AT3G25130
Gh_A09G1479	13.06	57.23	2.25	6.19662e-13	up	AT3G53630
Gh_A07G0215	6.4	0.34	-4.28	6.50706e-13	down	AT4G30610	alpha/beta-Hydrolases superfamily protein
Gh_D10G0861	11	0.57	-4.47	6.70457e-13	down	AT4G35100	plasma membrane intrinsic protein 3
Gh_D12G1407	0.8	9.08	3.69	6.78663e-13	up	AT4G28500	NAC domain containing protein 73
Gh_A06G1157	1491.85	247.11	-2.59	6.81051e-13	down	AT1G09850	xylem bark cysteine peptidase 3
Gh_A04G0640	9.98	1.6	-2.66	7.30537e-13	down	AT3G53380	Concanavalin A-like lectin protein kinase family protein
Gh_D06G1487	9.62	0.78	-3.68	7.38056e-13	down	AT4G18210	purine permease 10
Gh_D06G2373	47.07	160.81	1.86	7.48787e-13	up	AT2G39420	alpha/beta-Hydrolases superfamily protein
Gh_A04G1351	5.47	24.82	2.21	7.51318e-13	up	AT1G16060	ARIA-interacting double AP2 domain protein
Gh_A09G1348	1.03	14.59	4.1	7.63909e-13	up	AT1G22060
Gh_A12G2074	23.85	2.59	-3.09	7.731e-13	down	AT3G61230	GATA type zinc finger transcription factor family protein
Gh_A05G1026	2.69	17.43	2.84	7.95152e-13	up	AT1G80730	zinc-finger protein 1
Gh_A11G0731	82.01	21.33	-1.92	7.98519e-13	down	AT2G45290	Transketolase
Gh_D04G1975	7.17	0.28	-4.82	8.29057e-13	down	AT1G12910	Transducin/WD40 repeat-like superfamily protein
Gh_D05G0206	18.23	3.25	-2.48	8.65612e-13	down	AT5G25510	Protein phosphatase 2A regulatory B subunit family protein
Gh_D05G1050	63.86	256.64	2.19	8.65892e-13	up	AT2G31930
Gh_A12G1988	5.66	23.76	2.09	8.98448e-13	up	AT1G62710	beta vacuolar processing enzyme
Gh_D12G1259	21.47	85.98	2.18	9.08155e-13	up	AT3G62420	basic region/leucine zipper motif 53
Gh_D04G1562	313.6	1049.36	1.84	9.10239e-13	up	AT1G10200	GATA type zinc finger transcription factor family protein
Gh_A05G2316	9.65	38.93	2.03	9.64117e-13	up	AT1G43700	VIRE2-interacting protein 1
Gh_A09G1566	266.37	1004.16	1.97	1.00631e-12	up	AT2G44130	Galactose oxidase/kelch repeat superfamily protein
Gh_D10G1151	15.69	51.51	1.75	1.03549e-12	up	AT5G01830	ARM repeat superfamily protein
Gh_A09G2156	7.18	1.35	-2.38	1.07213e-12	down	AT1G74160
Gh_D10G1008	28.46	4.86	-2.5	1.0866e-12	down	AT4G39490	cytochrome P450, family 96, subfamily A, polypeptide 10
Gh_A02G1453	16.33	2.87	-2.51	1.09073e-12	down	AT4G37650	GRAS family transcription factor
Gh_A10G1620	1.34	16.11	3.72	1.09073e-12	up
Gh_D04G0763	10.13	35.59	1.82	1.14352e-12	up	AT3G01750	Ankyrin repeat family protein
Gh_D07G2007	10.29	60.4	2.68	1.15497e-12	up	AT3G07320	O-Glycosyl hydrolases family 17 protein
Gh_D07G1745	32	8.73	-1.92	1.17348e-12	down	AT5G16720	Protein of unknown function, DUF593
Gh_D09G0990	10.91	1.82	-2.59	1.21872e-12	down	AT5G20950	Glycosyl hydrolase family protein
Gh_D05G0363	96.33	369.98	1.95	1.24412e-12	up	AT3G43190	sucrose synthase 4
Gh_A10G0935	1.76	12.08	2.79	1.25834e-12	up	AT5G18840	Major facilitator superfamily protein
Gh_A01G1821	14.03	0.97	-3.91	1.36093e-12	down	AT1G08080	alpha carbonic anhydrase 7
Gh_A05G1790	125.31	405.45	1.96	1.36737e-12	up	AT1G47200	WPP domain protein 2
Gh_D04G1413	99.87	333.99	1.78	1.39939e-12	up	AT3G51000	alpha/beta-Hydrolases superfamily protein
Gh_D06G0679	6.07	0.3	-4.44	1.40181e-12	down	AT5G46330	Leucine-rich receptor-like protein kinase family protein
Gh_A02G1666	21.36	5.31	-2.04	1.41583e-12	down	AT2G27090	Protein of unknown function (DUF630 and DUF632)
Gh_A04G0245	39.45	8.84	-2.2	1.418e-12	down	AT5G53750	CBS domain-containing protein
Gh_D07G2056	11.67	2.52	-2.22	1.42791e-12	down	AT4G28760	Protein of unknown function (DUF3741)
Gh_A11G0456	0.39	22.94	6.98	1.43644e-12	up	AT4G37810
Gh_D05G1935	0.94	6.68	2.9	1.474e-12	up	AT4G33330	plant glycogenin-like starch initiation protein 3
Gh_D01G0757	4.59	23.36	2.42	1.62611e-12	up	AT5G55970	RING/U-box superfamily protein
Gh_D05G1431	57.84	196.8	1.74	1.63376e-12	up	AT2G34410	O-acetyltransferase family protein
Gh_D12G2631	51.95	7.58	-2.64	1.63803e-12	down	AT1G10200	GATA type zinc finger transcription factor family protein
Gh_D03G1838	61.35	202.78	1.73	1.71145e-12	up	AT4G19110	Protein kinase superfamily protein
Gh_D13G0314	9.43	33.68	1.83	1.74007e-12	up	AT2G16400	BEL1-like homeodomain 7
Gh_A06G0960	15.34	51.09	1.73	1.74635e-12	up	AT2G18960	H(+)-ATPase 1
Gh_D07G0486	0.05	5.65	Inf	1.78056e-12	up	AT5G23660	homolog of Medicago truncatula MTN3
Gh_A11G1791	0.8	20.75	4.81	1.79877e-12	up	AT5G67150	HXXXD-type acyl-transferase family protein
Gh_A11G0692	5.23	0.14	-5.83	1.81215e-12	down	AT2G44910	homeobox-leucine zipper protein 4
Gh_A09G0417	5.75	0.21	-5.35	1.83025e-12	down	AT1G11300	protein serine/threonine kinases;protein kinases;ATP binding;sugar binding;kinases;carbohydrate binding
Gh_A11G1444	26.11	5.5	-2.27	1.85897e-12	down	AT1G06550	ATP-dependent caseinolytic (Clp) protease/crotonase family protein
Gh_D02G2150	6.2	0.14	-5.77	1.91326e-12	down
Gh_D02G0382	521.45	1665.04	1.81	1.95121e-12	up	AT3G22600	Bifunctional inhibitor/lipid-transfer protein/seed storage 2S albumin superfamily protein
Gh_A07G0243	131.95	24.52	-2.44	1.95789e-12	down	AT5G25265
Gh_A07G0102	14.35	118.14	3.06	1.9902e-12	up	AT4G26140	beta-galactosidase 12
Gh_A08G1469	82.71	263.56	1.73	2.04379e-12	up	AT4G33950	Protein kinase superfamily protein
Gh_D11G3345	51.09	13.46	-1.92	2.11737e-12	down	AT3G56480	myosin heavy chain-related
Gh_A12G0103	2.78	13.65	2.27	2.18943e-12	up	AT1G76490	hydroxy methylglutaryl CoA reductase 1
Gh_A05G1616	0.41	50.98	7.19	2.26039e-12	up	AT1G75540	salt tolerance homolog2
Gh_A04G1161	1.03	33.45	5.11	2.27571e-12	up	AT1G24030	Protein kinase superfamily protein
Gh_A02G0318	1335.3	5076.69	2.08	2.28768e-12	up	AT3G22600	Bifunctional inhibitor/lipid-transfer protein/seed storage 2S albumin superfamily protein
Gh_A10G2346	12.22	56.84	2.24	2.63406e-12	up	AT5G04220	Calcium-dependent lipid-binding (CaLB domain) family protein
Gh_D07G1997	127.1	30.36	-1.98	2.68977e-12	down	AT1G05810	RAB GTPase homolog A5E
Gh_A13G2211	1.27	16.45	3.67	2.69345e-12	up	AT2G21300	ATP binding microtubule motor family protein
Gh_D11G1270	2.88	14.06	2.31	2.83406e-12	up	AT4G17970	aluminum-activated, malate transporter 12
Gh_D13G2055	15.42	56.12	1.88	2.83916e-12	up	AT5G35460
Gh_A09G1473	1452.36	132.64	-3.42	2.86995e-12	down	AT2G37540	NAD(P)-binding Rossmann-fold superfamily protein
Gh_D06G1953	12.25	44.95	1.89	2.88716e-12	up	AT1G30620	NAD(P)-binding Rossmann-fold superfamily protein
Gh_A04G0301	29.21	113.32	1.95	2.97602e-12	up	AT3G15220	Protein kinase superfamily protein
Gh_D02G0251	124.75	32.31	-1.86	3.0318e-12	down	AT3G23820	UDP-D-glucuronate 4-epimerase 6
Gh_A11G0471	2.5	15.87	2.65	3.04184e-12	up	AT4G40080	ENTH/ANTH/VHS superfamily protein
Gh_D12G2016	20.23	4.58	-2.15	3.18947e-12	down	AT4G19120	S-adenosyl-L-methionine-dependent methyltransferases superfamily protein
Gh_D12G0289	67.69	3.29	-4.25	3.24023e-12	down	AT1G75590	SAUR-like auxin-responsive protein family
Gh_A05G1357	58.64	12.45	-2.17	3.24023e-12	down	AT5G49800	Polyketide cyclase/dehydrase and lipid transport superfamily protein
Gh_D11G2682	19.46	4.15	-2.24	3.43721e-12	down	AT3G05140	ROP binding protein kinases 2
Gh_D10G0818	13.99	67.46	2.6	3.44863e-12	up	AT5G63350
Gh_D09G0841	3.3	16.68	2.32	3.50742e-12	up	AT5G22850	Eukaryotic aspartyl protease family protein
Gh_D04G0984	11.66	305.11	5.26	3.56485e-12	up	AT3G52790	peptidoglycan-binding LysM domain-containing protein
Gh_D13G0564	60.12	201.74	1.77	3.58126e-12	up	AT4G35300	tonoplast monosaccharide transporter2
Gh_D13G1517	4.3	22.97	2.43	3.6627e-12	up	AT5G54290	cytochrome c biogenesis protein family
Gh_D03G0457	312.34	69.75	-2.14	3.89507e-12	down	AT4G39330	cinnamyl alcohol dehydrogenase 9
Gh_A06G1123	4.63	19.67	2.05	3.89537e-12	up	AT1G28240	Protein of unknown function (DUF616)
Gh_D06G1561	27.01	86.69	1.7	3.95203e-12	up	AT5G50420	O-fucosyltransferase family protein
Gh_D12G1169	0.49	5.92	3.75	3.96804e-12	up	AT2G46770	NAC (No Apical Meristem) domain transcriptional regulator superfamily protein
Gh_A07G2351	12.31	1.56	-2.96	4.11548e-12	down	AT2G05940	Protein kinase superfamily protein
Gh_D09G1489	20.7	76.25	2	4.25475e-12	up	AT3G53630
Gh_D11G2196	49.26	151.68	1.74	4.43565e-12	up	AT2G47730	glutathione S-transferase phi 8
Gh_D09G1093	12.13	1.89	-2.72	4.4513e-12	down	AT1G28110	serine carboxypeptidase-like 45
Gh_D05G0552	8.63	31.2	1.83	4.45768e-12	up	AT2G24170	Endomembrane protein 70 protein family
Gh_D05G2429	15.55	53.46	1.78	4.53257e-12	up	AT5G65720	nitrogen fixation S (NIFS)-like 1
Gh_D09G1704	0.34	35.17	Inf	4.65721e-12	up	AT4G25433	peptidoglycan-binding LysM domain-containing protein
Gh_A12G1808	232.52	28.07	-3	4.69149e-12	down	AT1G12240	Glycosyl hydrolases family 32 protein
Gh_A07G0612	12.57	3	-2.04	4.75487e-12	down	AT1G74160
Gh_A08G2483	0.53	6.65	3.73	4.91194e-12	up	AT3G13620	Amino acid permease family protein
Gh_D05G1772	36.88	110.22	1.71	5.19337e-12	up	AT4G18250	receptor serine/threonine kinase, putative
Gh_A05G0259	25.05	80.21	1.71	5.32944e-12	up	AT1G19170	Pectin lyase-like superfamily protein
Gh_Sca004901G01	118.24	19.95	-2.37	5.59947e-12	down	AT5G67070	ralf-like 34
Gh_D05G1684	85.09	14.52	-2.23	5.64416e-12	down	AT4G16380	Heavy metal transport/detoxification superfamily protein
Gh_A08G2232	12.47	3.05	-2.06	5.6505e-12	down	AT2G25800	Protein of unknown function (DUF810)
Gh_D05G3895	57.79	13.93	-2.02	5.70928e-12	down	AT3G46200	nudix hydrolase homolog 9
Gh_D04G0178	26.17	6.65	-2.02	5.86028e-12	down	AT5G04550	Protein of unknown function (DUF668)
Gh_A11G0588	2.16	12.75	2.64	5.92884e-12	up	AT3G26744	basic helix-loop-helix (bHLH) DNA-binding superfamily protein
Gh_A09G1257	152.16	41.69	-1.83	6.11761e-12	down	AT3G11820	syntaxin of plants 121
Gh_A13G0282	9.38	1.29	-2.87	6.21771e-12	down	AT2G21370	xylulose kinase-1
Gh_A08G0343	157.11	37.76	-1.99	6.26873e-12	down	AT1G66180	Eukaryotic aspartyl protease family protein
Gh_D07G1014	18.05	2.13	-3.01	6.37359e-12	down	AT2G29660	zinc finger (C2H2 type) family protein
Gh_D12G0731	11.24	1.7	-2.79	6.40378e-12	down	AT3G49810	ARM repeat superfamily protein
Gh_A11G2083	289.48	79.17	-1.84	6.49769e-12	down	AT5G32450	RNA binding (RRM/RBD/RNP motifs) family protein
Gh_A03G1336	10.25	55.07	2.45	6.56037e-12	up	AT1G28050	B-box type zinc finger protein with CCT domain
Gh_A05G2165	6.64	0.72	-3.19	6.91831e-12	down	AT1G76160	SKU5 similar 5
Gh_D03G0678	16.93	3.22	-2.44	7.15145e-12	down	AT4G11280	1-aminocyclopropane-1-carboxylic acid (acc) synthase 6
Gh_A11G0640	303.04	71.53	-1.95	7.30265e-12	down	AT5G15350	early nodulin-like protein 17
Gh_A02G0581	38.7	125.23	1.68	7.73152e-12	up	AT5G18500	Protein kinase superfamily protein
Gh_D11G0752	191.94	45.73	-1.91	7.86996e-12	down	AT5G15350	early nodulin-like protein 17
Gh_Sca011440G01	7.9	1.48	-2.43	7.9526e-12	down	AT3G51550	Malectin/receptor-like protein kinase family protein
Gh_D06G0485	205.05	802.79	1.95	8.36757e-12	up	AT5G34940	glucuronidase 3
Gh_A03G2119	43.92	134.91	1.68	8.38211e-12	up	AT5G42650	allene oxide synthase
Gh_D01G0833	14.01	2.23	-2.64	8.54193e-12	down	AT3G12710	DNA glycosylase superfamily protein
Gh_A09G1837	11.68	2.12	-2.46	8.58058e-12	down	AT4G00440	Protein of unknown function (DUF3741)
Gh_D03G1050	6.62	22.71	1.76	8.5968e-12	up	AT5G13980	Glycosyl hydrolase family 38 protein
Gh_A08G0474	50.81	852.38	4.13	8.66202e-12	up	AT5G15630	COBRA-like extracellular glycosyl-phosphatidyl inositol-anchored protein family
Gh_Sca005103G01	2.49	17.38	2.82	8.71581e-12	up	AT2G37980	O-fucosyltransferase family protein
Gh_A11G2374	45.81	10.98	-2.06	9.01309e-12	down	AT1G08930	Major facilitator superfamily protein
Gh_D09G0399	7.96	32.54	2.05	9.35884e-12	up	AT5G51970	GroES-like zinc-binding alcohol dehydrogenase family protein
Gh_D05G0643	11.31	2.19	-2.36	9.52775e-12	down	AT4G31590	Cellulose-synthase-like C5
Gh_A08G1664	26.34	7.66	-1.82	9.60626e-12	down	AT1G03080	kinase interacting (KIP1-like) family protein
Gh_D01G0723	7.2	36.39	2.34	9.68943e-12	up	AT1G55910	zinc transporter 11 precursor
Gh_D01G2004	1.48	12.16	3.24	9.78308e-12	up	AT2G36220
Gh_A13G1813	322.17	43.57	-2.89	9.92576e-12	down	AT5G57800	Fatty acid hydroxylase superfamily
Gh_A11G1741	6.99	1.02	-2.76	1.00937e-11	down	AT2G23450	Protein kinase superfamily protein
Gh_A02G0713	25.27	81.3	1.72	1.01063e-11	up	AT1G77000	RNI-like superfamily protein
Gh_A06G2111	393.43	1951.84	2.35	1.02853e-11	up	AT5G49720	glycosyl hydrolase 9A1
Gh_D05G0276	8.81	0.89	-3.37	1.03052e-11	down	AT4G29190	Zinc finger C-x8-C-x5-C-x3-H type family protein
Gh_D08G1765	55.21	169.51	1.67	1.03052e-11	up	AT4G33950	Protein kinase superfamily protein
Gh_D08G1072	10.25	2.63	-1.99	1.05142e-11	down	AT4G20850	tripeptidyl peptidase ii
Gh_A13G0247	28.09	8.21	-1.83	1.07165e-11	down	AT1G14790	RNA-dependent RNA polymerase 1
Gh_D01G0004	1520.65	338.84	-2.13	1.07326e-11	down	AT3G06470	GNS1/SUR4 membrane protein family
Gh_A01G1615	11.57	2.25	-2.38	1.07387e-11	down	AT5G06700	Plant protein of unknown function (DUF828)
Gh_A01G0151	3.23	14.12	2.32	1.11179e-11	up	AT2G33550	Homeodomain-like superfamily protein
Gh_A06G0540	29.73	92.45	1.67	1.17218e-11	up	AT3G24550	proline extensin-like receptor kinase 1
Gh_D11G0646	2.33	11.43	2.43	1.2852e-11	up	AT2G36640	embryonic cell protein 63
Gh_D08G1367	2.24	140.98	6.02	1.38422e-11	up	AT2G41610
Gh_A06G1229	13.94	56.88	2.11	1.41634e-11	up	AT4G19640	Ras-related small GTP-binding family protein
Gh_D06G0030	8.06	29.28	1.87	1.44703e-11	up	AT2G16400	BEL1-like homeodomain 7
Gh_A08G1679	2.44	30.28	4.03	1.45861e-11	up	AT2G30570	photosystem II reaction center W
Gh_A01G1397	7.98	49.31	2.64	1.55071e-11	up	AT2G16750	Protein kinase protein with adenine nucleotide alpha hydrolases-like domain
Gh_A04G0034	14.63	51.1	1.77	1.60306e-11	up	AT1G55810	uridine kinase-like 3
Gh_D01G1328	366.07	98.79	-1.86	1.63165e-11	down	AT1G14700	purple acid phosphatase 3
Gh_A08G1766	17.71	72.99	2.11	1.63759e-11	up	AT2G28370	Uncharacterised protein family (UPF0497)
Gh_A05G0921	240.59	769.27	2.49	1.64198e-11	up
Gh_D08G0739	20.91	1.71	-3.48	1.64967e-11	down
Gh_A01G2128	23.25	76.22	1.82	1.66101e-11	up	AT1G67360	Rubber elongation factor protein (REF)
Gh_A13G1426	9.06	0.88	-3.39	1.67747e-11	down	AT5G33370	GDSL-like Lipase/Acylhydrolase superfamily protein
Gh_A05G0409	2.33	17.32	2.89	1.68868e-11	up	AT2G24280	alpha/beta-Hydrolases superfamily protein
Gh_D07G1594	4.63	22.13	2.34	1.71601e-11	up	AT3G07350	Protein of unknown function (DUF506)
Gh_A09G2303	5191.76	1006.17	-2	1.72182e-11	down	AT3G08770	lipid transfer protein 6
Gh_D13G0421	3.23	15.36	2.34	1.726e-11	up	AT4G36180	Leucine-rich receptor-like protein kinase family protein
Gh_D10G1920	96.96	6.79	-3.78	1.73402e-11	down	AT3G54450	Major facilitator superfamily protein
Gh_A13G0998	21.18	69.61	1.79	1.74931e-11	up	AT1G72160	Sec14p-like phosphatidylinositol transfer family protein
Gh_A06G1557	33	4.56	-2.81	1.79644e-11	down	AT2G39420	alpha/beta-Hydrolases superfamily protein
Gh_A10G0128	46.34	11.99	-2.01	1.87485e-11	down	AT1G61900
Gh_D13G0114	33.86	7.74	-2.03	1.89199e-11	down	AT5G03960	IQ-domain 12
Gh_D01G0212	16.06	3.27	-2.34	1.9208e-11	down	AT3G05990	Leucine-rich repeat (LRR) family protein
Gh_D05G2234	1.42	30.54	4.44	1.92349e-11	up	AT1G77580	Plant protein of unknown function (DUF869)
Gh_A07G1497	5.41	22.05	2.11	2.0422e-11	up	AT4G12710	ARM repeat superfamily protein
Gh_A10G2086	21.68	4.18	-2.36	2.16978e-11	down	AT2G39980	HXXXD-type acyl-transferase family protein
Gh_A13G0170	13.68	1.89	-2.87	2.29033e-11	down	AT1G65560	Zinc-binding dehydrogenase family protein
Gh_D11G2821	7.62	0.26	-5.21	2.33375e-11	down	AT1G09250	basic helix-loop-helix (bHLH) DNA-binding superfamily protein
Gh_A10G0867	0.84	8.13	3.36	2.38868e-11	up	AT2G18170	MAP kinase 7
Gh_A01G1326	4.68	20.62	2.31	2.50288e-11	up	AT1G23390	Kelch repeat-containing F-box family protein
Gh_A12G1387	49.99	262.48	2.7	2.58697e-11	up
Gh_D11G1048	1.85	13.44	2.88	2.64066e-11	up	AT3G61870
Gh_D08G2725	2.67	240.23	6.71	2.84801e-11	up	AT3G62690	AtL5
Gh_D05G1519	198.12	500.66	1.66	2.94943e-11	up	AT1G28330	dormancy-associated protein-like 1
Gh_A11G1611	13.28	56.46	2.28	3.18347e-11	up	AT2G17880	Chaperone DnaJ-domain superfamily protein
Gh_D07G1374	8.88	1.32	-2.73	3.19848e-11	down	AT5G53390	O-acyltransferase (WSD1-like) family protein
Gh_A13G0241	0.72	9.08	3.84	3.22837e-11	up	AT2G02180	tobamovirus multiplication protein 3
Gh_A09G2380	50.65	11.04	-2.07	3.2339e-11	down	AT4G22680	myb domain protein 85
Gh_D02G2028	1.26	7.48	2.6	3.25331e-11	up	AT1G49890	Family of unknown function (DUF566)
Gh_A02G0153	46.38	4.49	-3.39	3.31266e-11	down	AT3G07880	Immunoglobulin E-set superfamily protein
Gh_D05G1665	21.66	4.04	-2.32	3.55977e-11	down	AT4G04020	fibrillin
Gh_D05G3933	1780.25	372.84	-2.17	3.56576e-11	down	AT4G25830	Uncharacterised protein family (UPF0497)
Gh_A06G1320	0.23	24.95	7.31	3.57511e-11	up	AT1G62280	SLAC1 homologue 1
Gh_A08G0999	2	14.67	2.87	3.58386e-11	up	AT4G23500	Pectin lyase-like superfamily protein
Gh_D12G1197	7.83	1.4	-2.49	3.69345e-11	down	AT2G46915	Protein of unknown function (DUF3754)
Gh_D04G0537	252.92	50.54	-2.32	3.71576e-11	down
Gh_D07G0060	29.64	126.86	2.23	3.74646e-11	up	AT3G24550	proline extensin-like receptor kinase 1
Gh_D08G1532	14.18	47.51	1.72	3.75712e-11	up	AT1G05940	cationic amino acid transporter 9
Gh_D10G0214	164.82	527.79	1.74	3.83712e-11	up	AT2G20760	Clathrin light chain protein
Gh_A12G1564	1.91	9.93	2.39	3.88151e-11	up	AT3G25680
Gh_A01G1546	16.67	1.44	-3.44	4.23292e-11	down	AT3G02430	Protein of unknown function (DUF679)
Gh_D07G1019	4.9	16.36	1.7	4.31759e-11	up	AT2G29940	pleiotropic drug resistance 3
Gh_D09G1700	4.22	21.12	2.34	4.35146e-11	up	AT5G51830	pfkB-like carbohydrate kinase family protein
Gh_D07G1914	597.04	2358.04	2.16	4.62936e-11	up
Gh_D13G0142	32.31	2.23	-3.75	4.67002e-11	down	AT1G09320	agenet domain-containing protein
Gh_A05G0418	3.6	16.64	2.23	4.68921e-11	up	AT4G30960	SOS3-interacting protein 3
Gh_A05G3860	44.85	9.94	-2.15	4.83365e-11	down	AT1G79910	Regulator of Vps4 activity in the MVB pathway protein
Gh_A05G1748	16.62	4.63	-1.85	5.03649e-11	down	AT2G26570	Plant protein of unknown function (DUF827)
Gh_D05G2549	3.04	15.38	2.39	5.07825e-11	up	AT1G78140	S-adenosyl-L-methionine-dependent methyltransferases superfamily protein
Gh_D11G1889	1.28	43.65	5.18	5.31876e-11	up	AT4G36870	BEL1-like homeodomain 2
Gh_D11G2685	14.67	2.89	-2.42	5.36399e-11	down	AT4G04750	Major facilitator superfamily protein
Gh_A08G0536	12.14	2.8	-2.06	5.4688e-11	down	AT3G60320	Protein of unknown function (DUF630 and DUF632)
Gh_A12G0211	9.71	32.94	1.75	5.59819e-11	up	AT4G34030	3-methylcrotonyl-CoA carboxylase
Gh_A05G1749	3.48	15.08	2.13	5.63758e-11	up	AT5G09890	Protein kinase family protein
Gh_D08G0633	1.04	9.13	3.26	5.77221e-11	up	AT2G44850
Gh_A07G1368	1.29	8.45	2.8	5.79666e-11	up	AT2G45120	C2H2-like zinc finger protein
Gh_A13G1661	1.92	51.17	5.16	5.87255e-11	up	AT5G20650	copper transporter 5
Gh_Sca006959G01	320.56	1317.66	2.22	6.12585e-11	up
Gh_A05G0067	6.37	0.95	-2.78	6.1851e-11	down	AT5G20410	monogalactosyldiacylglycerol synthase 2
Gh_D10G1145	5924.56	845.62	-2.7	6.20978e-11	down	AT2G40610	expansin A8
Gh_A05G0850	7.08	1.62	-2.17	6.30321e-11	down	AT3G45850	P-loop containing nucleoside triphosphate hydrolases superfamily protein
Gh_A01G1257	147.43	16.24	-2.92	6.32435e-11	down
Gh_D08G2387	21.38	4.25	-2.28	6.32435e-11	down	AT5G24760	GroES-like zinc-binding dehydrogenase family protein
Gh_D01G1783	155.13	41.21	-1.84	6.44932e-11	down	AT1G58100	TCP family transcription factor
Gh_D06G0170	12.35	1.99	-2.68	6.61859e-11	down	AT4G06536	SPla/RYanodine receptor (SPRY) domain-containing protein
Gh_A04G0959	9.04	0.45	-4.39	6.68634e-11	down	AT4G33430	BRI1-associated receptor kinase
Gh_A03G1909	38.64	4.74	-2.97	6.90279e-11	down	AT1G80160	Lactoylglutathione lyase / glyoxalase I family protein
Gh_D11G3013	11.35	2.78	-2.03	6.90304e-11	down	AT3G05500	Rubber elongation factor protein (REF)
Gh_D05G0782	22.16	5.11	-2.08	6.98523e-11	down	AT3G22190	IQ-domain 5
Gh_A05G2488	31.01	0.69	-5.5	7.4096e-11	down	AT1G76520	Auxin efflux carrier family protein
Gh_D13G1247	133.45	511.76	1.94	7.79565e-11	up	AT1G22540	Major facilitator superfamily protein
Gh_A07G2049	2.99	9.33	1.62	7.82696e-11	up	AT5G40450
Gh_D01G1186	6.71	179.87	6.71	8.132e-11	up
Gh_A11G1574	11.05	1.74	-2.65	8.39311e-11	down	AT4G35730	Regulator of Vps4 activity in the MVB pathway protein
Gh_D05G3489	0.86	9.35	3.64	8.47606e-11	up	AT4G27350	Protein of unknown function (DUF1223)
Gh_D05G0297	6.79	25.54	1.91	8.57525e-11	up	AT4G29680	Alkaline-phosphatase-like family protein
Gh_A05G0525	55.72	16.38	-1.76	8.76302e-11	down	AT5G24910	cytochrome P450, family 714, subfamily A, polypeptide 1
Gh_A13G0099	26.9	3.71	-2.78	9.05335e-11	down	AT5G03960	IQ-domain 12
Gh_D08G1642	110.5	300.47	1.62	9.54254e-11	up
Gh_A05G2169	65.92	17.41	-1.79	9.58041e-11	down	AT1G20330	sterol methyltransferase 2
Gh_D02G0717	3.81	36.93	3.3	9.6371e-11	up	AT1G43670	Inositol monophosphatase family protein
Gh_A01G1254	11.13	2.29	-2.27	9.80918e-11	down	AT1G70940	Auxin efflux carrier family protein
Gh_A09G0533	233.19	659.6	1.62	9.87391e-11	up	AT3G06035	Glycoprotein membrane precursor GPI-anchored
Gh_A13G1336	8.62	1.58	-2.48	1.00058e-10	down	AT1G31800	cytochrome P450, family 97, subfamily A, polypeptide 3
Gh_A04G0109	20.83	605.05	4.93	1.00097e-10	up	AT4G26830	O-Glycosyl hydrolases family 17 protein
Gh_A05G0157	24.03	70.48	1.61	1.00781e-10	up	AT3G24503	aldehyde dehydrogenase 2C4
Gh_D07G1517	206.01	23.12	-3.13	1.01788e-10	down	AT1G04040	HAD superfamily, subfamily IIIB acid phosphatase
Gh_A12G2130	21.46	2.16	-3.24	1.01793e-10	down	AT1G64390	glycosyl hydrolase 9C2
Gh_D05G1039	1.79	9.99	2.48	1.02905e-10	up	AT5G49810	methionine S-methyltransferase
Gh_A13G0380	90.63	26.69	-1.72	1.05036e-10	down	AT4G34200	D-3-phosphoglycerate dehydrogenase
Gh_D12G2309	5.88	0.73	-2.96	1.05487e-10	down	AT1G64390	glycosyl hydrolase 9C2
Gh_D08G1945	12.8	40.24	1.64	1.0703e-10	up	AT4G20140	Leucine-rich repeat transmembrane protein kinase
Gh_A06G0874	7.04	0.73	-3.33	1.09233e-10	down	AT5G58000	Reticulon family protein
Gh_D11G2425	15.09	53.77	1.85	1.10623e-10	up	AT3G03890	FMN binding
Gh_D11G2995	19.48	5.46	-1.89	1.1283e-10	down	AT3G14840	Leucine-rich repeat transmembrane protein kinase
Gh_A11G1969	31.52	102.33	1.65	1.16081e-10	up	AT4G24230	acyl-CoA-binding domain 3
Gh_D11G3341	8.64	1.39	-2.67	1.16811e-10	down	AT1G73590	Auxin efflux carrier family protein
Gh_D11G3162	28.45	5.98	-2.11	1.17009e-10	down	AT3G57800	basic helix-loop-helix (bHLH) DNA-binding superfamily protein
Gh_A11G2814	423.01	117.51	-1.79	1.2449e-10	down	AT3G12120	fatty acid desaturase 2
Gh_A11G2446	21.98	72.26	1.74	1.2449e-10	up	AT4G15920	Nodulin MtN3 family protein
Gh_D05G0878	50.62	13.73	-1.8	1.26861e-10	down	AT2G29660	zinc finger (C2H2 type) family protein
Gh_D11G0639	78.76	21.99	-1.79	1.29767e-10	down	AT5G13870	xyloglucan endotransglucosylase/hydrolase 5
Gh_A03G0314	23.93	6.95	-1.8	1.32482e-10	down	AT3G46290	hercules receptor kinase 1
Gh_A12G2632	22.25	79.09	1.95	1.36402e-10	up	AT1G13360
Gh_D04G0974	0.04	5.92	Inf	1.37276e-10	up	AT3G52820	purple acid phosphatase 22
Gh_D12G0699	127.06	36.9	-1.72	1.37838e-10	down	AT4G37530	Peroxidase superfamily protein
Gh_A03G2111	12.15	2.23	-2.4	1.4477e-10	down	AT5G15490	UDP-glucose 6-dehydrogenase family protein
Gh_D06G0645	20.83	64.15	1.58	1.47063e-10	up	AT2G20010	Protein of unknown function (DUF810)
Gh_D05G1325	0.21	9.82	6.69	1.51585e-10	up	AT1G54070	Dormancy/auxin associated family protein
Gh_A10G1284	15.51	1.03	-3.93	1.52296e-10	down	AT2G43710	Plant stearoyl-acyl-carrier-protein desaturase family protein
Gh_D01G0604	15.32	50.48	1.71	1.52296e-10	up	AT5G54800	glucose 6-phosphate/phosphate translocator 1
Gh_D02G0393	48.05	8.03	-2.5	1.54168e-10	down	AT3G22810	Plant protein of unknown function (DUF828) with plant pleckstrin homology-like region
Gh_D08G2156	25.07	3.63	-2.6	1.59782e-10	down	AT1G07090	Protein of unknown function (DUF640)
Gh_D01G0133	22.11	67.26	1.59	1.66452e-10	up	AT5G64050	glutamate tRNA synthetase
Gh_D07G0689	54.01	14.32	-1.92	1.7915e-10	down	AT1G74310	heat shock protein 101
Gh_D08G1950	44.89	135.47	1.6	1.79429e-10	up	AT1G63440	heavy metal atpase 5
Gh_D12G1070	6.89	1.27	-2.46	1.80262e-10	down	AT5G55840	Pentatricopeptide repeat (PPR) superfamily protein
Gh_D12G2466	7.68	1.9	-2.02	1.83732e-10	down	AT5G52280	Myosin heavy chain-related protein
Gh_D09G1279	654.05	98.33	-2.61	1.83812e-10	down	AT3G52500	Eukaryotic aspartyl protease family protein
Gh_D01G1591	17.58	1.96	-3.2	1.83887e-10	down
Gh_A03G0166	47.88	136.18	1.58	1.93357e-10	up	AT1G63910	myb domain protein 103
Gh_D02G1273	3.98	16.28	2.04	1.9404e-10	up	AT1G14020	O-fucosyltransferase family protein
Gh_A11G1755	10.46	1.89	-2.45	1.94676e-10	down	AT5G66920	SKU5 similar 17
Gh_D11G1604	11.4	34.76	1.57	1.96693e-10	up	AT2G32240
Gh_D13G0137	121.04	334.59	1.62	1.98845e-10	up	AT2G41430	dehydration-induced protein (ERD15)
Gh_D12G2509	1.92	10.05	2.44	2.009e-10	up	AT2G28100	alpha-L-fucosidase 1
Gh_A11G1956	6.49	1.35	-2.23	2.03111e-10	down	AT5G67470	formin homolog 6
Gh_A04G1399	2.76	10.27	1.91	2.1253e-10	up	AT1G42550	plastid movement impaired1
Gh_D02G1140	17.33	4.57	-1.92	2.2239e-10	down	AT4G20140	Leucine-rich repeat transmembrane protein kinase
Gh_A05G1510	98.03	21.16	-1.93	2.28307e-10	down	AT4G16380	Heavy metal transport/detoxification superfamily protein
Gh_D09G0870	15.11	0.64	-4.7	2.32198e-10	down	AT2G29980	fatty acid desaturase 3
Gh_D12G1318	8.16	2.18	-1.93	2.33142e-10	down	AT2G47800	multidrug resistance-associated protein 4
Gh_A13G2121	37.08	113.67	1.64	2.35695e-10	up	AT1G13340	Regulator of Vps4 activity in the MVB pathway protein
Gh_D02G0338	3.75	13.55	1.84	2.443e-10	up	AT2G33170	Leucine-rich repeat receptor-like protein kinase family protein
Gh_D12G1723	7.66	27.11	1.82	2.46396e-10	up	AT1G74780	Nodulin-like / Major Facilitator Superfamily protein
Gh_D11G2607	17.04	58.15	1.78	2.49989e-10	up	AT5G28300	Duplicated homeodomain-like superfamily protein
Gh_D13G0303	3.68	23.41	2.81	2.50741e-10	up	AT1G75540	salt tolerance homolog2
Gh_A01G0019	2347.54	526.37	-2.14	2.6177e-10	down	AT2G16850	plasma membrane intrinsic protein 2;8
Gh_A02G0281	6.98	0.95	-2.89	2.67784e-10	down	AT4G14240	CBS domain-containing protein with a domain of unknown function (DUF21)
Gh_A02G0206	29.17	8.94	-1.7	2.69387e-10	down	AT4G00440	Protein of unknown function (DUF3741)
Gh_D11G1050	45.94	11.9	-1.9	2.72153e-10	down	AT2G46640
Gh_D01G0671	39.32	1.54	-4.69	2.72921e-10	down	AT3G20300	Protein of unknown function (DUF3537)
Gh_D04G1360	315.15	1003.88	1.68	2.73862e-10	up	AT5G13170	senescence-associated gene 29
Gh_A12G1086	7.89	1.03	-3.01	2.76781e-10	down	AT3G62110	Pectin lyase-like superfamily protein
Gh_D09G2255	159.84	32.89	-2.2	2.77461e-10	down	AT4G15610	Uncharacterised protein family (UPF0497)
Gh_D09G1920	0.66	6.63	3.4	2.77461e-10	up	AT2G33205	Serinc-domain containing serine and sphingolipid biosynthesis protein
Gh_D09G1710	22.86	217.86	3.45	2.79005e-10	up	AT3G48940	Remorin family protein
Gh_D11G3281	1020.47	4129.87	2.16	2.8307e-10	up	AT5G03170	FASCICLIN-like arabinogalactan-protein 11
Gh_A10G0314	11.08	2.62	-2.12	2.93038e-10	down	AT1G29340	plant U-box 17
Gh_D03G0091	6.06	34.68	2.71	2.99839e-10	up	AT2G17972
Gh_D10G0104	37.66	113.41	1.7	2.99839e-10	up	AT4G03960	Phosphotyrosine protein phosphatases superfamily protein
Gh_A09G2067	94.19	291	1.69	3.05237e-10	up	AT5G49360	beta-xylosidase 1
Gh_D06G1025	8.43	40.13	2.3	3.16416e-10	up	AT2G24240	BTB/POZ domain with WD40/YVTN repeat-like protein
Gh_D12G0660	3.41	15.87	2.37	3.20597e-10	up	AT5G67020
Gh_A03G1930	19.6	2.19	-3.07	3.24584e-10	down	AT2G34650	Protein kinase superfamily protein
Gh_D10G0752	5.66	25.69	2.14	3.24584e-10	up	AT1G80530	Major facilitator superfamily protein
Gh_A07G0482	10.95	82.56	3.04	3.26196e-10	up	AT4G24760	alpha/beta-Hydrolases superfamily protein
Gh_D11G0487	13.18	1.17	-3.5	3.30174e-10	down	AT3G50440	methyl esterase 10
Gh_A09G1602	0.64	8.86	3.94	3.36188e-10	up	AT5G51830	pfkB-like carbohydrate kinase family protein
Gh_A01G1574	21.66	6.94	-1.68	3.4011e-10	down	AT1G36160	acetyl-CoA carboxylase 1
Gh_D09G1272	9.72	30.16	1.65	3.40608e-10	up	AT5G52340	exocyst subunit exo70 family protein A2
Gh_A09G0840	4.26	17.05	2.03	3.46402e-10	up	AT3G47340	glutamine-dependent asparagine synthase 1
Gh_A01G1475	61.46	18	-1.76	3.7118e-10	down	AT5G09810	actin 7
Gh_D09G1248	71.95	21.03	-1.68	3.80376e-10	down	AT5G06390	FASCICLIN-like arabinogalactan protein 17 precursor
Gh_D12G1859	27.98	237.54	3.18	3.8166e-10	up	AT1G24480	S-adenosyl-L-methionine-dependent methyltransferases superfamily protein
Gh_A08G0457	2879.02	25097.1	3.28	3.8175e-10	up	AT2G04780	FASCICLIN-like arabinoogalactan 7
Gh_D04G0887	23.65	7.47	-1.71	3.82454e-10	down	AT2G35920	RNA helicase family protein
Gh_D12G2252	1.37	5.63	2.04	3.89278e-10	up	AT1G63300	Myosin heavy chain-related protein
Gh_D05G1691	11.32	34.46	1.62	3.90001e-10	up	AT5G47780	galacturonosyltransferase 4
Gh_D13G1460	7.95	0.93	-3.16	4.0298e-10	down	AT3G50790	esterase/lipase/thioesterase family protein
Gh_D04G1579	5.46	0.75	-2.89	4.32088e-10	down	AT4G34200	D-3-phosphoglycerate dehydrogenase
Gh_A05G1069	6.75	0.76	-3.28	4.43096e-10	down	AT1G08510	fatty acyl-ACP thioesterases B
Gh_D11G1074	35.02	7.55	-2.2	4.43096e-10	down	AT3G03200	NAC domain containing protein 45
Gh_A03G2019	20.85	5.55	-1.94	4.43096e-10	down	AT4G22990	Major Facilitator Superfamily with SPX (SYG1/Pho81/XPR1) domain-containing protein
Gh_A11G3011	19.71	5.1	-1.93	4.43096e-10	down	AT1G18890	calcium-dependent protein kinase 1
Gh_D11G2876	1.87	7.99	2.13	4.44728e-10	up	AT1G50660
Gh_A05G2733	1.01	9.47	3.45	4.63401e-10	up	AT5G14740	carbonic anhydrase 2
Gh_D13G2037	16.27	47.35	1.54	4.64393e-10	up	AT3G43190	sucrose synthase 4
Gh_Sca103735G01	8.76	190.9	5.49	4.74222e-10	up	AT4G28500	NAC domain containing protein 73
Gh_D12G1761	4.96	19.87	2.11	4.7623e-10	up	AT5G61430	NAC domain containing protein 100
Gh_A06G0798	9.9	33.29	1.68	4.88324e-10	up	AT5G11800	K+ efflux antiporter 6
Gh_D13G1695	1.27	9.03	2.92	4.90602e-10	up	AT5G17600	RING/U-box superfamily protein
Gh_A10G2012	5.5	25.2	2.2	4.91184e-10	up	AT4G38040	Exostosin family protein
Gh_D06G1972	7.82	0.5	-4.13	4.91786e-10	down	AT1G80640	Protein kinase superfamily protein
Gh_A05G1428	104.36	278.31	1.67	4.95163e-10	up	AT1G11530	C-terminal cysteine residue is changed to a serine 1
Gh_A01G0620	6.43	29.54	2.26	4.98729e-10	up	AT3G20395	RING/U-box superfamily protein
Gh_A06G0100	4.48	25.22	2.59	5.01423e-10	up	AT1G75020	lysophosphatidyl acyltransferase 4
Gh_D12G2679	15.12	2.73	-2.41	5.12617e-10	down	AT5G52870
Gh_A05G1489	25.4	6.31	-1.96	5.13426e-10	down	AT4G22290	Ubiquitin-specific protease family C19-related protein
Gh_D07G0095	17.85	3.45	-2.22	5.25616e-10	down	AT4G29310	Protein of unknown function (DUF1005)
Gh_A05G3634	18.35	4.22	-2.1	5.32771e-10	down	AT4G13710	Pectin lyase-like superfamily protein
Gh_A08G1610	9.63	1.79	-2.45	5.34242e-10	down	AT4G23020
Gh_D05G3270	18.51	5.78	-1.74	5.36718e-10	down	AT1G53440	Leucine-rich repeat transmembrane protein kinase
Gh_D13G1915	16.87	0.82	-4.28	5.48157e-10	down	AT5G48670	AGAMOUS-like 80
Gh_D11G2800	5.49	0.45	-3.69	5.55948e-10	down	AT3G62630	Protein of unknown function (DUF1645)
Gh_A05G2874	17.95	50.11	1.56	5.60473e-10	up	AT2G40070
Gh_D08G2625	9.26	34.42	1.92	5.62554e-10	up	AT4G30900	DNAse I-like superfamily protein
Gh_A04G0311	6.83	1.76	-2.03	5.69267e-10	down	AT3G03300	dicer-like 2
Gh_A06G1590	1.24	7.48	2.62	5.69698e-10	up	AT5G58300	Leucine-rich repeat protein kinase family protein
Gh_D05G1751	36.16	115.5	1.7	5.82516e-10	up	AT1G60420	DC1 domain-containing protein
Gh_D08G2598	11.21	3.07	-1.9	5.95698e-10	down	AT2G25800	Protein of unknown function (DUF810)
Gh_D11G0314	17.5	4.43	-1.96	6.14266e-10	down	AT1G18890	calcium-dependent protein kinase 1
Gh_A07G0320	59.62	14.73	-2	6.28581e-10	down	AT2G41100	Calcium-binding EF hand family protein
Gh_A08G1795	76.93	22.1	-1.72	6.51226e-10	down	AT2G30080	ZIP metal ion transporter family
Gh_A10G2219	5.56	0.78	-2.87	6.60918e-10	down	AT1G28340	receptor like protein 4
Gh_A12G1345	0.03	33.55	Inf	6.6879e-10	up	AT5G50260	Cysteine proteinases superfamily protein
Gh_A11G1968	5.18	0.7	-2.91	6.72224e-10	down	AT5G67385	Phototropic-responsive NPH3 family protein
Gh_A03G1353	110.17	797.66	2.88	6.76029e-10	up	AT1G27440	Exostosin family protein
Gh_A12G0689	9.65	37.97	1.97	6.81437e-10	up	AT4G24230	acyl-CoA-binding domain 3
Gh_A05G3386	42.94	8.25	-2.32	7.13227e-10	down	AT1G17860	Kunitz family trypsin and protease inhibitor protein
Gh_D05G0697	24.39	6.07	-2.02	7.19974e-10	down	AT4G36250	aldehyde dehydrogenase 3F1
Gh_D11G0695	18.63	59.59	1.7	7.25267e-10	up	AT3G56190	alpha-soluble NSF attachment protein 2
Gh_D01G0194	3.96	14.52	2.07	7.34532e-10	up	AT2G33550	Homeodomain-like superfamily protein
Gh_A08G2231	9.28	1.11	-2.91	7.42014e-10	down	AT5G25830	GATA transcription factor 12
Gh_A07G1291	29.97	7.73	-1.91	7.80188e-10	down	AT2G46210	Fatty acid/sphingolipid desaturase
Gh_Sca005780G01	2.01	39.12	4.38	8.17898e-10	up	AT3G19540	Protein of unknown function (DUF620)
Gh_D08G1569	9.03	28.85	1.7	8.49907e-10	up	AT3G63470	serine carboxypeptidase-like 40
Gh_D06G0414	37.23	11.22	-1.76	8.50067e-10	down	AT1G44170	aldehyde dehydrogenase 3H1
Gh_A05G0923	25.85	1.78	-3.8	8.65701e-10	down	AT5G03380	Heavy metal transport/detoxification superfamily protein
Gh_D11G2375	13.92	3.76	-1.91	8.74867e-10	down	AT5G63930	Leucine-rich repeat protein kinase family protein
Gh_A11G0932	17.52	3.04	-2.49	8.80349e-10	down	AT3G49530	NAC domain containing protein 62
Gh_D12G0023	13.55	0.53	-4.69	9.43813e-10	down	AT3G63280	NIMA-related kinase 4
Gh_A10G1517	18.44	51.79	1.54	9.6856e-10	up	AT3G16910	acyl-activating enzyme 7
Gh_A01G1563	526.89	150.26	-1.86	1.01025e-09	down	AT1G68530	3-ketoacyl-CoA synthase 6
Gh_D13G0930	183.86	549.85	1.6	1.0228e-09	up	AT3G25570	Adenosylmethionine decarboxylase family protein
Gh_D10G1114	149.21	476.22	1.71	1.02654e-09	up	AT5G58300	Leucine-rich repeat protein kinase family protein
Gh_D05G0538	7.11	34.72	2.28	1.02823e-09	up	AT2G24240	BTB/POZ domain with WD40/YVTN repeat-like protein
Gh_A07G0232	23.51	203.09	3.53	1.04235e-09	up
Gh_A05G0358	14.79	3.67	-2.02	1.05144e-09	down	AT5G25880	NADP-malic enzyme 3
Gh_D09G0702	52.14	13	-1.99	1.05144e-09	down	AT3G15390	silencing defective 5
Gh_A03G0083	0.86	8.85	3.71	1.05755e-09	up	AT5G47450	tonoplast intrinsic protein 2;3
Gh_D10G0059	13.39	40.35	1.66	1.10736e-09	up	AT1G30620	NAD(P)-binding Rossmann-fold superfamily protein
Gh_D01G1048	5.39	0.26	-4.48	1.13204e-09	down	AT5G44700	Leucine-rich repeat transmembrane protein kinase
Gh_A06G0187	48.37	135.06	1.53	1.14662e-09	up	AT3G53010	Domain of unknown function (DUF303)
Gh_A04G0883	1.29	21.07	4.62	1.15979e-09	up	AT4G15800	ralf-like 33
Gh_A13G0790	117.61	336.94	1.53	1.16899e-09	up	AT3G25570	Adenosylmethionine decarboxylase family protein
Gh_D11G2076	12.96	42.03	1.63	1.18865e-09	up	AT2G22730	Major facilitator superfamily protein
Gh_D04G0815	36.94	11.36	-1.67	1.20615e-09	down	AT5G57670	Protein kinase superfamily protein
Gh_A10G0338	11.04	1.62	-2.8	1.25134e-09	down	AT2G38300	myb-like HTH transcriptional regulator family protein
Gh_D08G1908	21.8	2.74	-2.95	1.29261e-09	down	AT4G22920	non-yellowing 1
Gh_A01G0163	3.42	12.4	1.88	1.30348e-09	up	AT2G30950	FtsH extracellular protease family
Gh_A08G1396	320.74	96.65	-1.68	1.3274e-09	down	AT2G35470
Gh_D09G1490	224.02	642.29	1.55	1.33615e-09	up	AT3G53620	pyrophosphorylase 4
Gh_D02G0205	11.85	2.32	-2.4	1.35227e-09	down	AT3G07340	basic helix-loop-helix (bHLH) DNA-binding superfamily protein
Gh_D01G1030	2.43	11.44	2.29	1.36017e-09	up	AT4G25000	alpha-amylase-like
Gh_D02G2364	36.77	10.84	-1.77	1.36115e-09	down	AT2G34670	Protein of unknown function (DUF630 and DUF632)
Gh_D09G1465	14.63	47.73	1.78	1.36639e-09	up	AT2G28930	protein kinase 1B
Gh_D05G1752	30.66	92.74	1.81	1.37286e-09	up	AT5G42200	RING/U-box superfamily protein
Gh_A04G0537	10.92	0.89	-3.66	1.40826e-09	down	AT3G52610
Gh_D05G1663	20.43	61.94	1.61	1.44945e-09	up	AT1G05010	ethylene-forming enzyme
Gh_D08G0686	9.04	58.2	2.69	1.46561e-09	up	AT3G63280	NIMA-related kinase 4
Gh_D13G1063	486.77	134.06	-1.63	1.47449e-09	down	AT5G27200	acyl carrier protein 5
Gh_A11G0915	8.93	28.54	1.78	1.48096e-09	up	AT2G46770	NAC (No Apical Meristem) domain transcriptional regulator superfamily protein
Gh_A09G2418	221.23	50.53	-2.07	1.49524e-09	down	AT5G01600	ferretin 1
Gh_A05G1554	323.48	1909.98	2.77	1.51223e-09	up
Gh_A06G1207	5.29	0.94	-2.48	1.57374e-09	down	AT5G25590	Protein of unknown function (DUF630 and DUF632)
Gh_A11G2095	253.82	1198.32	2.23	1.59917e-09	up	AT5G19770	tubulin alpha-3
Gh_A07G0653	15.94	4.24	-1.92	1.61582e-09	down	AT5G44700	Leucine-rich repeat transmembrane protein kinase
Gh_D04G1924	5.09	0.06		1.61669e-09	down	AT2G40610	expansin A8
Gh_D08G1165	15.09	46.56	1.65	1.62493e-09	up	AT2G46800	zinc transporter of Arabidopsis thaliana
Gh_D09G1360	6.62	0.24	-4.93	1.72907e-09	down	AT2G39210	Major facilitator superfamily protein
Gh_D10G0295	2.35	63	4.88	1.75421e-09	up	AT1G68810	basic helix-loop-helix (bHLH) DNA-binding superfamily protein
Gh_A13G0378	0.86	13.3	4.1	1.77942e-09	up	AT5G07280	Leucine-rich repeat transmembrane protein kinase
Gh_A09G1276	1223.44	260.16	-2.11	1.80687e-09	down	AT3G52500	Eukaryotic aspartyl protease family protein
Gh_D01G1911	6.77	1.27	-2.41	1.89564e-09	down	AT3G57830	Leucine-rich repeat protein kinase family protein
Gh_A05G2035	108.97	420.58	2	1.95136e-09	up	AT1G21380	Target of Myb protein 1
Gh_A03G0775	5.95	1.38	-2.04	1.97631e-09	down	AT4G20140	Leucine-rich repeat transmembrane protein kinase
Gh_A12G1637	6.73	0.87	-2.97	2.09107e-09	down	AT5G61290	Flavin-binding monooxygenase family protein
Gh_D06G0832	55.29	157.32	1.54	2.12253e-09	up	AT3G43190	sucrose synthase 4
Gh_D09G1161	3.68	33.13	3.19	2.13194e-09	up	AT2G41850	polygalacturonase abscission zone A. thaliana
Gh_A05G2504	1.52	13.24	3.4	2.13928e-09	up
Gh_D10G1168	32.09	9.86	-1.77	2.17503e-09	down	AT3G59820	LETM1-like protein
Gh_A01G1820	1375.92	370.44	-1.81	2.27463e-09	down	AT2G36830	gamma tonoplast intrinsic protein
Gh_D04G1518	4.24	16.93	2.03	2.27463e-09	up	AT5G64230
Gh_A05G1429	23.78	98.97	2.12	2.28324e-09	up	AT5G54680	basic helix-loop-helix (bHLH) DNA-binding superfamily protein
Gh_D08G1915	26.99	7.78	-1.76	2.32164e-09	down	AT1G12570	Glucose-methanol-choline (GMC) oxidoreductase family protein
Gh_D05G0740	21.81	62.6	1.48	2.32416e-09	up	AT5G19390	Rho GTPase activation protein (RhoGAP) with PH domain
Gh_A12G2487	3.24	15.41	2.31	2.33233e-09	up
Gh_A02G0190	5.6	17.88	1.72	2.33748e-09	up	AT5G43490
Gh_D13G2209	1.29	28.19	5.03	2.3504e-09	up	AT5G57685	glutamine dumper 3
Gh_A10G0077	88.15	18.74	-2.11	2.36995e-09	down	AT2G35760	Uncharacterised protein family (UPF0497)
Gh_A07G0902	25.63	2.21	-3.5	2.38291e-09	down	AT2G39700	expansin A4
Gh_A09G1372	16.11	5.15	-1.64	2.49905e-09	down	AT2G36910	ATP binding cassette subfamily B1
Gh_A03G1995	18.66	4.66	-1.98	2.51819e-09	down	AT4G12320	cytochrome P450, family 706, subfamily A, polypeptide 6
Gh_D11G0177	1.02	158.97	7.76	2.56505e-09	up	AT4G24130	Protein of unknown function, DUF538
Gh_A06G1734	0.86	6.09	2.89	2.58159e-09	up	AT1G76890	Duplicated homeodomain-like superfamily protein
Gh_A13G2086	26.13	72.57	1.47	2.59873e-09	up	AT2G16400	BEL1-like homeodomain 7
Gh_D04G1099	160.89	449.06	1.6	2.76088e-09	up	AT3G09790	ubiquitin 8
Gh_D12G0650	0.72	20.44	5.18	2.76487e-09	up	AT3G50410	OBF binding protein 1
Gh_A05G3246	39.64	12.47	-1.67	2.8099e-09	down	AT1G35670	calcium-dependent protein kinase 2
Gh_A08G0121	12.89	1.83	-2.81	2.84269e-09	down	AT3G57650	lysophosphatidyl acyltransferase 2
Gh_D06G2243	19.72	59.59	1.6	2.86645e-09	up	AT5G47650	nudix hydrolase homolog 2
Gh_A12G2208	19.64	0.89	-4.49	2.87049e-09	down	AT1G33260	Protein kinase superfamily protein
Gh_A12G2213	136.75	360.24	1.47	2.89112e-09	up	AT5G24600	Protein of unknown function, DUF599
Gh_A03G1874	8.79	27.72	1.69	2.90943e-09	up	AT1G10790
Gh_D05G0440	5.72	25.89	2.19	2.94004e-09	up	AT4G33000	calcineurin B-like protein 10
Gh_D03G0777	1.89	10.16	2.42	2.97532e-09	up	AT5G42090	Lung seven transmembrane receptor family protein
Gh_A05G3959	35.64	12	-1.59	2.98915e-09	down	AT4G32410	cellulose synthase 1
Gh_D10G1349	7.22	1.17	-2.66	2.99268e-09	down	AT4G13990	Exostosin family protein
Gh_A13G1021	17.57	3.82	-2.23	2.99611e-09	down	AT1G22700	Tetratricopeptide repeat (TPR)-like superfamily protein
Gh_A01G0494	179.41	468.97	1.47	2.99611e-09	up	AT4G27435	Protein of unknown function (DUF1218)
Gh_D06G0466	1.9	11.41	2.6	3.01521e-09	up	AT2G13100	Major facilitator superfamily protein
Gh_A03G1031	6.4	106.04	4.14	3.07799e-09	up	AT2G01660	plasmodesmata-located protein 6
Gh_D08G0220	32.36	10.46	-1.61	3.09424e-09	down	AT2G19170	subtilisin-like serine protease 3
Gh_A07G2011	36.05	167.82	2.21	3.09424e-09	up	AT1G23800	aldehyde dehydrogenase 2B7
Gh_A08G1232	312.95	833.9	1.54	3.16224e-09	up	AT3G60550	cyclin p3;2
Gh_A11G1460	192.49	36.95	-2.22	3.18102e-09	down
Gh_A13G0410	1.23	7.69	2.71	3.2011e-09	up	AT4G34320	Protein of unknown function (DUF677)
Gh_A04G0847	4.54	17.4	1.94	3.24293e-09	up	AT1G24120	ARG1-like 1
Gh_D10G0344	14.04	2.76	-2.35	3.30078e-09	down	AT2G38300	myb-like HTH transcriptional regulator family protein
Gh_D13G0814	0.36	5.18	4.22	3.56047e-09	up	AT3G11810
Gh_D09G1522	57.59	17.34	-1.63	3.72316e-09	down	AT3G54000
Gh_A01G1630	41.38	117.48	1.79	3.79544e-09	up	AT3G57930
Gh_A08G0803	38.08	112.61	1.71	3.8428e-09	up	AT5G11340	Acyl-CoA N-acyltransferases (NAT) superfamily protein
Gh_D12G2639	19.11	61.02	1.76	3.84324e-09	up	AT1G48780
Gh_A05G0219	17.15	50.19	1.53	3.85766e-09	up	AT4G29680	Alkaline-phosphatase-like family protein
Gh_D10G1710	15.94	4.62	-1.8	3.86077e-09	down	AT3G06860	multifunctional protein 2
Gh_D11G0301	71.25	23.7	-1.58	3.88841e-09	down	AT4G17770	trehalose phosphatase/synthase 5
Gh_A02G0842	1.46	8.08	2.62	3.90199e-09	up	AT4G24220	NAD(P)-binding Rossmann-fold superfamily protein
Gh_A11G0804	358.2	104.95	-1.71	3.95159e-09	down	AT4G00400	glycerol-3-phosphate acyltransferase 8
Gh_D12G0236	112.76	302.08	1.46	3.96827e-09	up	AT2G15890	maternal effect embryo arrest 14
Gh_A04G0528	92.38	28.74	-1.6	4.03659e-09	down	AT5G03610	GDSL-like Lipase/Acylhydrolase superfamily protein
Gh_A07G1082	10.86	32.34	1.67	4.05219e-09	up	AT5G26960	Galactose oxidase/kelch repeat superfamily protein
Gh_A08G0782	9.57	44.61	2.21	4.18738e-09	up	AT2G18700	trehalose phosphatase/synthase 11
Gh_A05G0488	8.68	26.72	1.62	4.26241e-09	up	AT4G31820	Phototropic-responsive NPH3 family protein
Gh_A05G2650	31.97	3.29	-3.14	4.28057e-09	down	AT1G69080	Adenine nucleotide alpha hydrolases-like superfamily protein
Gh_D03G0350	3.23	14.08	2.17	4.3027e-09	up	AT4G39870	TLD-domain containing nucleolar protein
Gh_D08G2334	64.79	7.34	-3.18	4.32028e-09	down	AT1G33110	MATE efflux family protein
Gh_A05G0577	28.83	9.31	-1.65	4.3971e-09	down	AT3G21090	ABC-2 type transporter family protein
Gh_A03G0986	336.75	1037.6	1.62	4.49338e-09	up	AT1G14720	xyloglucan endotransglucosylase/hydrolase 28
Gh_D07G0936	21.81	2.19	-3.26	4.49708e-09	down	AT2G28630	3-ketoacyl-CoA synthase 12
Gh_A07G2294	1.51	8.1	2.48	4.57049e-09	up	AT4G26270	phosphofructokinase 3
Gh_D05G2919	2.34	21.03	3.23	4.70765e-09	up	AT3G11050	ferritin 2
Gh_D01G1133	16.36	5.58	-1.62	4.76927e-09	down	AT3G03300	dicer-like 2
Gh_A12G2285	11.84	2.03	-2.45	5.22685e-09	down	AT5G52870
Gh_D11G1305	15	5.29	-1.56	5.28185e-09	down	AT1G03060	Beige/BEACH domain ;WD domain, G-beta repeat protein
Gh_A01G0028	185.98	444.82	1.46	5.37177e-09	up	AT2G17870	cold shock domain protein 3
Gh_A04G0627	55.12	164.02	1.81	5.41774e-09	up	AT2G37195
Gh_Sca010075G01	6.81	41.4	2.81	5.56384e-09	up	AT4G30850	heptahelical transmembrane protein2
Gh_D01G0516	11.7	3.22	-1.88	5.57874e-09	down	AT5G54380	protein kinase family protein
Gh_A04G0134	66.06	172.01	1.45	5.59343e-09	up	AT4G26940	Galactosyltransferase family protein
Gh_A02G1530	11.09	34.87	1.63	5.62844e-09	up	AT3G50390	Transducin/WD40 repeat-like superfamily protein
Gh_D09G2194	55.28	152.32	1.45	5.62844e-09	up	AT3G06650	ATP-citrate lyase B-1
Gh_A04G1341	7.67	2.11	-1.9	5.83586e-09	down	AT3G12020	P-loop containing nucleoside triphosphate hydrolases superfamily protein
Gh_A11G0711	7.98	0.21	-5.41	5.85298e-09	down	AT2G45080	cyclin p3;1
Gh_A11G2113	24.87	73.27	1.58	5.89841e-09	up	AT3G03890	FMN binding
Gh_D07G1945	75.11	19.84	-1.89	6.13335e-09	down	AT4G12730	FASCICLIN-like arabinogalactan 2
Gh_D01G2303	31.04	126.13	2.16	6.23496e-09	up
Gh_A09G0317	22.01	6.88	-1.63	6.34863e-09	down	AT3G01720
Gh_D06G1176	2.64	9.57	1.86	6.3706e-09	up	AT5G12970	Calcium-dependent lipid-binding (CaLB domain) plant phosphoribosyltransferase family protein
Gh_A03G0561	3.62	59.3	4.15	6.41361e-09	up	AT5G50260	Cysteine proteinases superfamily protein
Gh_A13G1964	14.23	3.09	-2.19	6.58747e-09	down	AT5G23860	tubulin beta 8
Gh_D07G2002	9.58	1.56	-2.55	6.62386e-09	down	AT4G13000	AGC (cAMP-dependent, cGMP-dependent and protein kinase C) kinase family protein
Gh_D05G1879	4.51	1429.18	8.42	6.81788e-09	up	AT1G75050	Pathogenesis-related thaumatin superfamily protein
Gh_D08G1636	18.99	63.63	1.86	7.14817e-09	up	AT4G19370	Protein of unknown function (DUF1218)
Gh_D06G0008	6.46	1.02	-2.7	7.21641e-09	down	AT1G19940	glycosyl hydrolase 9B5
Gh_A07G0663	8.73	29.39	1.8	7.35564e-09	up	AT3G03210
Gh_A09G2401	16.54	45.89	1.46	7.35575e-09	up	AT3G48010	cyclic nucleotide-gated channel 16
Gh_A08G0096	4.1	15.15	1.95	7.37285e-09	up	AT3G56630	cytochrome P450, family 94, subfamily D, polypeptide 2
Gh_D08G2441	108.42	36.87	-1.54	7.40724e-09	down	AT1G34110	Leucine-rich receptor-like protein kinase family protein
Gh_A03G0183	8.22	1.23	-2.77	7.53942e-09	down	AT2G18890	Protein kinase superfamily protein
Gh_A13G0637	11.86	2.83	-2.08	7.57184e-09	down	AT2G02820	myb domain protein 88
Gh_D03G1426	12.63	2.87	-2.06	7.63912e-09	down	AT4G23490	Protein of unknown function (DUF604)
Gh_D06G0616	5.75	1.07	-2.47	7.67217e-09	down	AT4G29010	Enoyl-CoA hydratase/isomerase family
Gh_A10G1231	155.71	49.94	-1.58	7.68191e-09	down	AT3G07490	ARF-GAP domain 11
Gh_A02G1203	723.38	43.27	-4.02	7.70661e-09	down	AT4G25980	Peroxidase superfamily protein
Gh_D11G0122	80.26	23.16	-1.78	7.73409e-09	down	AT4G28000	P-loop containing nucleoside triphosphate hydrolases superfamily protein
Gh_A10G0216	1.7	6.55	1.91	7.76061e-09	up	AT4G21430	Zinc finger, RING-type;Transcription factor jumonji/aspartyl beta-hydroxylase
Gh_A09G1137	74.51	206.33	1.43	7.78929e-09	up	AT5G04160	Nucleotide-sugar transporter family protein
Gh_D13G1422	0.89	11.6	3.79	7.81364e-09	up	AT5G55560	Protein kinase superfamily protein
Gh_A06G0302	6.23	0.58	-3.46	7.95937e-09	down	AT1G78100	F-box family protein
Gh_D11G1645	9.18	25.86	1.44	8.17559e-09	up	AT1G67230	little nuclei1
Gh_A05G1329	59.43	13.05	-2.13	8.46281e-09	down	AT5G45950	GDSL-like Lipase/Acylhydrolase superfamily protein
Gh_D11G0164	0.61	10.97	4.24	8.48469e-09	up	AT1G33260	Protein kinase superfamily protein
Gh_D02G1985	7.32	21.8	1.59	8.49271e-09	up	AT4G12020	protein kinase family protein
Gh_A12G1104	11.63	1.63	-2.83	8.81013e-09	down	AT3G12410	Polynucleotidyl transferase, ribonuclease H-like superfamily protein
Gh_D12G1612	95.46	31.15	-1.54	8.89663e-09	down	AT5G15490	UDP-glucose 6-dehydrogenase family protein
Gh_A08G0801	27.33	74.93	1.43	9.04694e-09	up	AT1G15690	Inorganic H pyrophosphatase family protein
Gh_A05G1440	36.26	9.44	-1.95	9.27808e-09	down	AT4G21790	tobamovirus multiplication 1
Gh_A09G0916	11.17	2.44	-2.24	9.45791e-09	down	AT3G10230	lycopene cyclase
Gh_D11G1570	6.47	1.03	-2.59	9.5918e-09	down	AT2G32990	glycosyl hydrolase 9B8
Gh_A01G0434	11.78	38.12	1.77	9.5918e-09	up	AT4G16330	2-oxoglutarate (2OG) and Fe(II)-dependent oxygenase superfamily protein
Gh_A05G2945	3.25	112.21	5.2	9.61563e-09	up	AT5G14130	Peroxidase superfamily protein
Gh_A10G2036	36.4	7.08	-2.36	9.62563e-09	down	AT5G05940	ROP guanine nucleotide exchange factor 5
Gh_D13G1436	26.99	8.81	-1.63	9.63214e-09	down	AT5G55230	microtubule-associated proteins 65-1
Gh_A11G2808	19.83	4.93	-1.94	9.98734e-09	down	AT3G57800	basic helix-loop-helix (bHLH) DNA-binding superfamily protein
Gh_A09G2501	47.95	16.42	-1.54	9.99357e-09	down	AT5G51750	subtilase 1.3
Gh_D05G0457	20.04	73.96	2.17	1.0072e-08	up
Gh_A12G0923	31.66	9.72	-1.67	1.03603e-08	down	AT2G45300	RNA 3\'-terminal phosphate cyclase/enolpyruvate transferase, alpha/beta
Gh_D12G1534	155.01	52.76	-1.54	1.04402e-08	down	AT2G02010	glutamate decarboxylase 4
Gh_A12G1572	14.8	38.75	1.43	1.06105e-08	up	AT1G68750	phosphoenolpyruvate carboxylase 4
Gh_A10G1647	56.57	155.81	1.44	1.09622e-08	up	AT5G13810	Glutaredoxin family protein
Gh_A07G2231	8.03	1.37	-2.44	1.10247e-08	down	AT3G07320	O-Glycosyl hydrolases family 17 protein
Gh_D02G0888	46.53	6.31	-2.68	1.16909e-08	down	AT5G43150
Gh_D12G1979	101.59	9.45	-3.38	1.17212e-08	down	AT1G12240	Glycosyl hydrolases family 32 protein
Gh_D09G1258	70.42	23.21	-1.57	1.19244e-08	down	AT3G11820	syntaxin of plants 121
Gh_D11G1174	16.84	48.41	1.57	1.20638e-08	up	AT3G62660	galacturonosyltransferase-like 7
Gh_A11G0167	63.51	291.32	2.38	1.23026e-08	up	AT4G24130	Protein of unknown function, DUF538
Gh_A05G2408	5.22	16.2	1.63	1.26599e-08	up	AT3G54500
Gh_D05G0463	10.27	37.9	1.97	1.27968e-08	up	AT2G19810	CCCH-type zinc finger family protein
Gh_D05G3911	15.95	1.54	-3.31	1.28152e-08	down	AT5G22870	Late embryogenesis abundant (LEA) hydroxyproline-rich glycoprotein family
Gh_A08G1517	38.29	9.36	-1.97	1.2868e-08	down	AT3G18100	myb domain protein 4r1
Gh_A05G3143	38.75	112.67	1.44	1.29205e-08	up	AT3G01360	Family of unknown function (DUF716)
Gh_A12G1214	78.73	21.49	-1.68	1.29495e-08	down	AT5G23280	TCP family transcription factor
Gh_A05G3909	12.59	2.97	-2.07	1.30191e-08	down	AT3G45290	Seven transmembrane MLO family protein
Gh_A11G1168	1.39	16.73	4.12	1.30622e-08	up	AT2G30570	photosystem II reaction center W
Gh_A03G0138	67.43	21.89	-1.65	1.30668e-08	down	AT4G00430	plasma membrane intrinsic protein 1;4
Gh_A13G0666	17.46	0.79	-4.44	1.31907e-08	down	AT2G02990	ribonuclease 1
Gh_A10G0235	194.36	692.18	1.9	1.32018e-08	up	AT2G20760	Clathrin light chain protein
Gh_D09G1177	13.56	39.14	1.5	1.35889e-08	up	AT2G42320	nucleolar protein gar2-related
Gh_D05G1613	44.4	12.75	-1.82	1.36633e-08	down	AT4G21790	tobamovirus multiplication 1
Gh_A07G1723	20.63	6.87	-1.62	1.38719e-08	down	AT3G07770	HEAT SHOCK PROTEIN 89.1
Gh_A02G1692	23.98	6.39	-1.93	1.40608e-08	down	AT3G51430	Calcium-dependent phosphotriesterase superfamily protein
Gh_D07G2125	48.36	14.8	-1.71	1.40747e-08	down	AT4G14550	indole-3-acetic acid inducible 14
Gh_A11G3188	2.47	12.38	2.36	1.43863e-08	up	AT4G09160	SEC14 cytosolic factor family protein / phosphoglyceride transfer family protein
Gh_D12G2437	12.78	2.98	-2.07	1.45895e-08	down	AT3G48950	Pectin lyase-like superfamily protein
Gh_A02G1663	68.53	22	-1.59	1.47292e-08	down	AT5G42180	Peroxidase superfamily protein
Gh_A06G1664	15.57	2.45	-2.48	1.51376e-08	down	AT3G16500	phytochrome-associated protein 1
Gh_A03G2181	2.79	59.44	4.46	1.52434e-08	up	AT4G34500	Protein kinase superfamily protein
Gh_D11G2849	15.76	51.03	1.77	1.59482e-08	up	AT3G13120	Ribosomal protein S10p/S20e family protein
Gh_A05G2275	11.41	0.36	-5.22	1.64627e-08	down	AT1G45063	copper ion binding;electron carriers
Gh_D02G1974	12.23	2.68	-2.23	1.65535e-08	down	AT4G35300	tonoplast monosaccharide transporter2
Gh_A01G0141	15.55	42.67	1.43	1.6872e-08	up	AT1G06290	acyl-CoA oxidase 3
Gh_D11G3139	6.97	1.14	-2.53	1.70875e-08	down	AT2G33570	Domain of unknown function (DUF23)
Gh_A12G0226	55.49	11.95	-2.12	1.71e-08	down	AT2G15780	Cupredoxin superfamily protein
Gh_D13G2360	26.65	7.65	-1.77	1.71529e-08	down	AT5G62700	tubulin beta chain 3
Gh_A01G0737	3.11	14.2	2.24	1.7626e-08	up	AT5G55970	RING/U-box superfamily protein
Gh_D12G0419	5.67	16.38	1.47	1.77047e-08	up	AT1G30410	multidrug resistance-associated protein 13
Gh_D02G1993	142.91	43.85	-1.6	1.77383e-08	down	AT5G64080	Bifunctional inhibitor/lipid-transfer protein/seed storage 2S albumin superfamily protein
Gh_D05G1523	22.13	7.59	-1.56	1.77996e-08	down	AT5G49760	Leucine-rich repeat protein kinase family protein
Gh_A08G0739	5.14	32.53	2.67	1.79252e-08	up	AT1G55550	P-loop containing nucleoside triphosphate hydrolases superfamily protein
Gh_D08G1376	91.53	549.05	2.88	1.81189e-08	up	AT2G46690	SAUR-like auxin-responsive protein family
Gh_D11G1457	455.76	1537.35	1.77	1.81189e-08	up	AT3G25290	Auxin-responsive family protein
Gh_D10G2363	2.36	9.33	2.09	1.83459e-08	up	AT2G40000	ortholog of sugar beet HS1 PRO-1 2
Gh_D11G0582	14.96	5.07	-1.58	1.89619e-08	down	AT4G26540	Leucine-rich repeat receptor-like protein kinase family protein
Gh_A07G2187	35.2	12.79	-1.51	1.92602e-08	down	AT5G16720	Protein of unknown function, DUF593
Gh_D05G0356	863.88	262	-1.56	1.93395e-08	down	AT5G20740	Plant invertase/pectin methylesterase inhibitor superfamily protein
Gh_D08G2033	9.68	2.08	-2.2	1.93661e-08	down	AT5G63450	cytochrome P450, family 94, subfamily B, polypeptide 1
Gh_A13G0187	5.83	0.55	-3.39	1.99075e-08	down	AT2G37620	actin 1
Gh_A12G0411	177.04	700.85	2	2.03502e-08	up	AT1G09840	shaggy-like protein kinase 41
Gh_A07G1252	16.09	44.51	1.49	2.05316e-08	up	AT2G46550
Gh_D02G0847	0.96	9.34	3.66	2.09704e-08	up	AT1G02070
Gh_A09G0584	41.9	113.16	1.41	2.10011e-08	up	AT1G62670	rna processing factor 2
Gh_A08G2395	39.9	121.51	1.61	2.13603e-08	up	AT2G45550	cytochrome P450, family 76, subfamily C, polypeptide 4
Gh_D05G0998	4.36	20	2.23	2.13814e-08	up	AT5G60720	Protein of unknown function, DUF547
Gh_A01G0871	1540.02	7811.6	2.56	2.14969e-08	up	AT1G20440	cold-regulated 47
Gh_A05G0262	33.15	105.2	1.92	2.18722e-08	up	AT1G19210	Integrase-type DNA-binding superfamily protein
Gh_D09G0913	223.76	638.54	1.72	2.18722e-08	up	AT2G27740	Family of unknown function (DUF662)
Gh_A12G0234	95.1	13.11	-2.77	2.18743e-08	down	AT2G23600	acetone-cyanohydrin lyase
Gh_D02G2289	2.03	8.31	2.06	2.18743e-08	up	AT1G20550	O-fucosyltransferase family protein
Gh_A06G1047	51.1	145.87	1.94	2.23424e-08	up	AT5G47030	ATPase, F1 complex, delta/epsilon subunit
Gh_A10G2234	35.67	12.13	-1.61	2.3214e-08	down	AT1G72480	Lung seven transmembrane receptor family protein
Gh_A05G2153	15.75	46.59	1.56	2.32172e-08	up	AT4G10050	esterase/lipase/thioesterase family protein
Gh_A02G1268	19.74	4.66	-2.1	2.35397e-08	down	AT2G22240	myo-inositol-1-phosphate synthase 2
Gh_A08G0823	159.43	456.8	1.53	2.35397e-08	up	AT5G34940	glucuronidase 3
Gh_D01G1723	17.93	50.2	1.45	2.36154e-08	up	AT2G01070	Lung seven transmembrane receptor family protein
Gh_A11G1484	12.92	38.69	1.56	2.37138e-08	up	AT3G30390	Transmembrane amino acid transporter family protein
Gh_Sca004867G05	33.41	11.29	-1.51	2.37922e-08	down	AT5G11720	Glycosyl hydrolases family 31 protein
Gh_D01G1383	33.21	11.41	-1.53	2.38104e-08	down	AT1G68060	microtubule-associated proteins 70-1
Gh_D09G0181	7.32	38.39	2.38	2.40557e-08	up	AT3G28860	ATP binding cassette subfamily B19
Gh_A12G2460	0.47	17.48	5.51	2.473e-08	up	AT1G17950	myb domain protein 52
Gh_A11G2132	13.57	40.4	1.51	2.49055e-08	up	AT3G05030	sodium hydrogen exchanger 2
Gh_A11G1967	7.65	0.45	-4.4	2.50552e-08	down	AT5G67390
Gh_D08G0148	90.59	24.48	-1.73	2.5346e-08	down	AT1G55260	Bifunctional inhibitor/lipid-transfer protein/seed storage 2S albumin superfamily protein
Gh_A08G1098	21.69	6.3	-1.7	2.55805e-08	down	AT2G46660	cytochrome P450, family 78, subfamily A, polypeptide 6
Gh_A09G1266	5.65	1.22	-2.22	2.56827e-08	down	AT5G46330	Leucine-rich receptor-like protein kinase family protein
Gh_A07G1418	13.74	2.3	-2.59	2.57166e-08	down	AT1G04040	HAD superfamily, subfamily IIIB acid phosphatase
Gh_A13G0971	2.35	11.98	2.43	2.57264e-08	up	AT4G32480	Protein of unknown function (DUF506)
Gh_A05G1378	16.59	5.44	-1.6	2.57291e-08	down	AT1G61100	disease resistance protein (TIR class), putative
Gh_A06G0017	5.91	26.26	2.26	2.58063e-08	up	AT1G20225	Thioredoxin superfamily protein
Gh_A06G2018	5.69	17.28	1.58	2.58079e-08	up	AT5G44700	Leucine-rich repeat transmembrane protein kinase
Gh_A10G0022	98.45	243.05	1.44	2.60955e-08	up	AT1G78890
Gh_A05G0992	36.25	89.88	1.39	2.61442e-08	up	AT1G78990	HXXXD-type acyl-transferase family protein
Gh_D06G1664	30.42	89.91	1.64	2.62086e-08	up	AT4G22160
Gh_D03G1264	18.75	6.22	-1.61	2.66122e-08	down	AT3G46290	hercules receptor kinase 1
Gh_A13G0267	16.64	3.37	-2.34	2.7218e-08	down	AT2G01830	CHASE domain containing histidine kinase protein
Gh_A10G0642	29.65	81.44	1.39	2.72418e-08	up	AT1G15740	Leucine-rich repeat family protein
Gh_A03G0602	37.24	97.89	1.57	2.80889e-08	up	AT2G03350	Protein of unknown function, DUF538
Gh_A13G2171	42.23	112.41	1.38	3.00006e-08	up	AT3G51840	acyl-CoA oxidase 4
Gh_D01G1447	0.41	9.97	6.29	3.03285e-08	up	AT1G70780
Gh_D01G0678	51.43	136.24	1.4	3.04099e-08	up	AT5G55230	microtubule-associated proteins 65-1
Gh_A11G0821	47.37	191.53	1.96	3.08107e-08	up	AT4G00300	fringe-related protein
Gh_D10G0865	56.75	7.26	-2.66	3.11296e-08	down
Gh_A12G1430	8.14	23.73	1.51	3.11917e-08	up	AT1G10870	ARF-GAP domain 4
Gh_D08G2082	6.42	1.61	-2.03	3.11964e-08	down	AT5G48740	Leucine-rich repeat protein kinase family protein
Gh_A03G0296	13.15	4.18	-1.64	3.13533e-08	down	AT3G45780	phototropin 1
Gh_A06G0509	6.94	2.18	-1.74	3.31775e-08	down	AT2G26910	pleiotropic drug resistance 4
Gh_D08G2384	17.1	5.21	-1.71	3.33294e-08	down	AT3G17650	YELLOW STRIPE like 5
Gh_D01G1810	700.75	213.82	-1.76	3.33942e-08	down	AT1G68530	3-ketoacyl-CoA synthase 6
Gh_D03G0414	55.75	10.7	-2.18	3.40852e-08	down	AT4G39700	Heavy metal transport/detoxification superfamily protein
Gh_D11G2606	6.87	25.16	1.88	3.45924e-08	up	AT3G04790	Ribose 5-phosphate isomerase, type A protein
Gh_A03G0854	3.61	14.44	2.02	3.54632e-08	up	AT2G02710	PAS/LOV protein B
Gh_D12G2646	1141.3	294.83	-1.89	3.55446e-08	down	AT3G18490	Eukaryotic aspartyl protease family protein
Gh_D05G1711	13.02	35.51	1.41	3.56465e-08	up	AT2G30600	BTB/POZ domain-containing protein
Gh_D05G0084	65.85	23.63	-1.49	3.62572e-08	down	AT4G32410	cellulose synthase 1
Gh_D07G1441	7.79	1.99	-1.92	3.66965e-08	down	AT4G00730	Homeobox-leucine zipper family protein / lipid-binding START domain-containing protein
Gh_A03G0838	56.69	6.43	-3.13	3.67599e-08	down	AT1G70370	polygalacturonase 2
Gh_A05G1577	36.13	10.19	-1.71	3.71637e-08	down	AT5G42180	Peroxidase superfamily protein
Gh_A01G0896	2.51	11.01	2.25	3.71645e-08	up	AT4G18250	receptor serine/threonine kinase, putative
Gh_D12G1082	4.31	13.07	1.62	3.72171e-08	up	AT4G00340	receptor-like protein kinase 4
Gh_A10G1136	7.18	27.36	1.96	3.72781e-08	up	AT5G43490
Gh_A13G1029	11.22	1.09	-3.38	3.73424e-08	down	AT1G79160
Gh_A05G0609	17.35	46.31	1.37	3.75539e-08	up	AT5G19390	Rho GTPase activation protein (RhoGAP) with PH domain
Gh_A10G1235	8.03	26.57	1.76	3.88203e-08	up	AT3G59480	pfkB-like carbohydrate kinase family protein
Gh_D04G0126	8.94	0.69	-3.83	3.88394e-08	down	AT5G01790
Gh_D08G1837	39.22	5.48	-2.82	3.91911e-08	down	AT4G16563	Eukaryotic aspartyl protease family protein
Gh_A03G0484	81.52	26.28	-1.56	3.93134e-08	down	AT1G01630	Sec14p-like phosphatidylinositol transfer family protein
Gh_A02G1472	1.1	5.15	2.22	3.93995e-08	up	AT4G34280	transducin family protein / WD-40 repeat family protein
Gh_D05G0474	23.28	7.49	-1.64	3.94039e-08	down	AT5G25880	NADP-malic enzyme 3
Gh_A09G0558	226.86	51.68	-2.05	4.00701e-08	down	AT4G14420	HR-like lesion-inducing protein-related
Gh_A07G1798	9.28	1.77	-2.37	4.08392e-08	down	AT4G13000	AGC (cAMP-dependent, cGMP-dependent and protein kinase C) kinase family protein
Gh_D11G0643	26.36	71.81	1.4	4.27149e-08	up	AT1G06470	Nucleotide/sugar transporter family protein
Gh_D04G0679	6.84	22.86	1.75	4.29381e-08	up	AT3G56200	Transmembrane amino acid transporter family protein
Gh_A05G0173	10.17	1.65	-2.69	4.30724e-08	down	AT3G24600	Late embryogenesis abundant protein, group 2
Gh_D08G2241	36.65	8.95	-1.91	4.33889e-08	down	AT3G05200	RING/U-box superfamily protein
Gh_D11G1089	6.93	19.67	1.56	4.5787e-08	up	AT3G62200	Putative endonuclease or glycosyl hydrolase
Gh_A03G2022	42.19	14.13	-1.56	4.58973e-08	down	AT4G11820	hydroxymethylglutaryl-CoA synthase / HMG-CoA synthase / 3-hydroxy-3-methylglutaryl coenzyme A synthase
Gh_A01G1635	31.04	116.69	1.9	4.58973e-08	up	AT3G10740	alpha-L-arabinofuranosidase 1
Gh_D02G0365	20.26	5.88	-1.75	4.6894e-08	down	AT2G18570	UDP-Glycosyltransferase superfamily protein
Gh_D10G0238	14.89	41.83	1.55	4.77355e-08	up	AT4G32480	Protein of unknown function (DUF506)
Gh_A04G1245	10.24	2.57	-2	4.78175e-08	down	AT1G11300	protein serine/threonine kinases;protein kinases;ATP binding;sugar binding;kinases;carbohydrate binding
Gh_A07G0027	186.31	10.53	-3.78	4.78869e-08	down
Gh_D11G0766	8.48	1.67	-2.41	4.78869e-08	down	AT3G02100	UDP-Glycosyltransferase superfamily protein
Gh_D04G0621	17.86	3.41	-2.45	4.85036e-08	down	AT2G39805	Integral membrane Yip1 family protein
Gh_A09G0775	2.26	8.48	1.92	4.85593e-08	up	AT2G25930	hydroxyproline-rich glycoprotein family protein
Gh_A07G0943	6.26	1.13	-2.49	4.88479e-08	down	AT1G07220	Arabidopsis thaliana protein of unknown function (DUF821)
Gh_D09G1780	24.47	63.14	1.41	4.88479e-08	up	AT1G64720	Polyketide cyclase/dehydrase and lipid transport superfamily protein
Gh_D05G0268	6.16	0.71	-3.15	4.89706e-08	down	AT5G07280	Leucine-rich repeat transmembrane protein kinase
Gh_D05G1857	0.03	7.24	Inf	4.93867e-08	up	AT2G18500	ovate family protein 7
Gh_D12G0897	15.19	2.15	-2.82	5.00523e-08	down	AT1G22740	RAB GTPase homolog G3B
Gh_A02G1598	16.52	57.08	1.8	5.05415e-08	up	AT4G36520	Chaperone DnaJ-domain superfamily protein
Gh_A02G1225	1.89	57.02	5.37	5.08325e-08	up	AT5G10310
Gh_D10G1707	87.14	334.55	2.35	5.11981e-08	up	AT4G02380	senescence-associated gene 21
Gh_A08G1982	3.59	12.37	1.81	5.32656e-08	up	AT3G07020	UDP-Glycosyltransferase superfamily protein
Gh_A05G0195	15.77	3.77	-2.07	5.3917e-08	down	AT5G07280	Leucine-rich repeat transmembrane protein kinase
Gh_D04G0514	10.1	27.46	1.42	5.43113e-08	up	AT3G27960	Tetratricopeptide repeat (TPR)-like superfamily protein
Gh_A07G0164	17.25	45.55	1.42	5.43991e-08	up	AT5G11580	Regulator of chromosome condensation (RCC1) family protein
Gh_A02G0319	13.39	37.62	1.49	5.44649e-08	up	AT3G22590	PLANT HOMOLOGOUS TO PARAFIBROMIN
Gh_A09G0073	54.99	19.91	-1.5	5.53387e-08	down	AT3G59030	MATE efflux family protein
Gh_D10G2417	218.4	72.69	-1.47	5.61819e-08	down	AT3G10985	senescence associated gene 20
Gh_Sca005608G01	7.87	1.92	-2.03	5.64137e-08	down	AT1G60500	Dynamin related protein 4C
Gh_A12G0623	27.09	70.42	1.36	5.94254e-08	up	AT4G36860	LIM domain-containing protein
Gh_D06G0046	3.78	13.85	1.9	6.40628e-08	up	AT1G47270	tubby like protein 6
Gh_D05G3884	91.69	229.13	1.36	6.58368e-08	up	AT5G63930	Leucine-rich repeat protein kinase family protein
Gh_D11G1642	17.6	48.77	1.45	6.74141e-08	up	AT3G30390	Transmembrane amino acid transporter family protein
Gh_A05G0326	15.8	63.48	2.09	6.78405e-08	up	AT5G11890
Gh_A07G0327	0.9	5	2.47	6.80603e-08	up	AT5G35160	Endomembrane protein 70 protein family
Gh_D04G1274	27.07	69.8	1.37	7.04598e-08	up	AT5G05580	fatty acid desaturase 8
Gh_A08G0388	18.26	5.01	-1.91	7.08855e-08	down	AT3G62900	CW-type Zinc Finger
Gh_A09G0437	53.95	16.78	-1.56	7.11333e-08	down	AT5G51550	EXORDIUM like 3
Gh_A11G0556	61.4	17.98	-1.68	7.20473e-08	down	AT5G13870	xyloglucan endotransglucosylase/hydrolase 5
Gh_A12G2022	45.64	16.53	-1.49	7.25562e-08	down	AT1G12330
Gh_A05G1557	32.87	11.82	-1.45	7.26864e-08	down	AT1G76160	SKU5 similar 5
Gh_A09G0542	641.08	160.07	-1.94	7.30102e-08	down	AT2G33380	Caleosin-related family protein
Gh_A05G1821	22.77	66.53	1.6	7.33951e-08	up	AT3G01400	ARM repeat superfamily protein
Gh_D11G2206	1.3	15.14	3.61	7.41379e-08	up	AT5G10150	Domain of unknown function (DUF966)
Gh_A02G0299	71.18	889.95	4.61	7.41781e-08	up
Gh_D07G1024	6.95	1.66	-2.07	7.49302e-08	down	AT5G58620	zinc finger (CCCH-type) family protein
Gh_D12G1281	16.38	42.79	1.41	7.50943e-08	up	AT3G06720	importin alpha isoform 1
Gh_A08G1706	14.8	5.51	-1.47	7.72317e-08	down	AT5G43900	myosin 2
Gh_D09G0358	8.97	95.24	3.56	7.77244e-08	up	AT2G47140	NAD(P)-binding Rossmann-fold superfamily protein
Gh_A09G2505	1.09	14.19	4.55	7.78896e-08	up	AT3G48520	cytochrome P450, family 94, subfamily B, polypeptide 3
Gh_A08G1276	16.17	55.04	1.71	7.79549e-08	up	AT1G01550	Protein of unknown function (DUF793)
Gh_D09G0674	20.72	55.5	1.53	7.79549e-08	up	AT1G61790	Oligosaccharyltransferase complex/magnesium transporter family protein
Gh_D03G1294	19.26	49.28	1.46	7.79549e-08	up	AT1G08010	GATA transcription factor 11
Gh_D07G2083	4.58	100.95	4.47	7.85356e-08	up	AT5G44030	cellulose synthase A4
Gh_A02G1106	8.17	1.28	-2.63	8.04112e-08	down	AT5G25460	Protein of unknown function, DUF642
Gh_D12G2436	125.23	45.94	-1.47	8.49736e-08	down	AT5G52640	heat shock protein 90.1
Gh_A06G0714	29.71	145.67	2.53	8.63929e-08	up	AT3G43120	SAUR-like auxin-responsive protein family
Gh_D12G1510	16.69	57.14	2.08	8.64027e-08	up
Gh_A07G1811	17.34	3.69	-2.26	8.66488e-08	down	AT5G24590	TCV-interacting protein
Gh_A12G2652	6.55	19.04	1.52	8.76252e-08	up	AT5G61040
Gh_D02G1166	2.41	11.33	2.28	8.76379e-08	up	AT1G62400	Protein kinase superfamily protein
Gh_A12G0727	42.62	14.03	-1.57	8.80941e-08	down	AT2G22795
Gh_A05G3111	60.18	175.11	1.99	8.85553e-08	up	AT1G10657	Plant protein 1589 of unknown function
Gh_A07G0087	83.82	28.24	-1.44	8.86534e-08	down	AT4G29190	Zinc finger C-x8-C-x5-C-x3-H type family protein
Gh_D05G0752	81.64	288.5	1.83	8.98217e-08	up	AT2G28470	beta-galactosidase 8
Gh_D03G0756	17.77	219.84	4.65	9.05274e-08	up
Gh_D02G2141	6.42	45.69	2.86	9.18427e-08	up	AT4G34500	Protein kinase superfamily protein
Gh_D12G1973	5.2	16.64	1.7	9.61789e-08	up	AT3G47420	phosphate starvation-induced gene 3
Gh_D13G2059	17.98	47.04	1.41	9.69896e-08	up	AT1G72710	casein kinase 1-like protein 2
Gh_D06G0924	8.87	26.27	1.51	9.72116e-08	up	AT5G11800	K+ efflux antiporter 6
Gh_D05G1557	9.58	1.62	-2.43	9.80311e-08	down	AT1G61170
Gh_A09G1247	115.86	40.6	-1.43	9.98955e-08	down	AT5G06390	FASCICLIN-like arabinogalactan protein 17 precursor
Gh_D13G2024	0.77	10.54	4.83	1.00165e-07	up	AT5G20650	copper transporter 5
Gh_A11G0394	84.58	20.48	-1.85	1.00203e-07	down	AT2G17850	Rhodanese/Cell cycle control phosphatase superfamily protein
Gh_D01G1471	10.06	2.56	-1.94	1.00967e-07	down	AT1G70940	Auxin efflux carrier family protein
Gh_A12G1778	57.25	3.12	-4.12	1.01426e-07	down	AT2G44740	cyclin p4;1
Gh_A09G2532	17.55	5.26	-1.74	1.02083e-07	down	AT5G41120	Esterase/lipase/thioesterase family protein
Gh_A11G0288	13.12	47.27	1.89	1.02523e-07	up	AT3G47520	malate dehydrogenase
Gh_D05G1800	0.68	9.88	4	1.02905e-07	up	AT1G75540	salt tolerance homolog2
Gh_D13G2052	166.57	40.27	-2.04	1.03086e-07	down	AT5G20520	alpha/beta-Hydrolases superfamily protein
Gh_D11G1145	32.56	88.74	1.63	1.04578e-07	up	AT2G16760	Calcium-dependent phosphotriesterase superfamily protein
Gh_A12G0776	21.56	6.49	-1.74	1.05998e-07	down	AT5G65470	O-fucosyltransferase family protein
Gh_D05G0414	0.31	6.06	6.4	1.06077e-07	up
Gh_D10G0737	13.26	33.54	1.48	1.0726e-07	up	AT1G15340	methyl-CPG-binding domain 10
Gh_D02G2411	20.76	6.28	-1.68	1.08351e-07	down	AT5G15490	UDP-glucose 6-dehydrogenase family protein
Gh_D09G0583	297.82	766.62	1.39	1.1172e-07	up	AT4G15470	Bax inhibitor-1 family protein
Gh_A10G0610	45.04	109.79	1.33	1.14002e-07	up	AT5G49720	glycosyl hydrolase 9A1
Gh_A04G0861	442.06	1211.74	1.47	1.14858e-07	up	AT5G13170	senescence-associated gene 29
Gh_A09G0876	9.48	1.32	-2.84	1.15802e-07	down	AT5G22740	cellulose synthase-like A02
Gh_D10G0717	0	27.29	Inf	1.16035e-07	up	AT1G15385
Gh_A02G1101	50.54	14.46	-1.76	1.16104e-07	down	AT1G21390	embryo defective 2170
Gh_D06G1386	11.32	39.42	2.02	1.16637e-07	up	AT1G28290	arabinogalactan protein 31
Gh_A09G0015	5.92	0.3	-4.69	1.17193e-07	down	AT2G34740	Protein phosphatase 2C family protein
Gh_A06G1268	7.66	21.8	1.47	1.19029e-07	up	AT1G11300	protein serine/threonine kinases;protein kinases;ATP binding;sugar binding;kinases;carbohydrate binding
Gh_A03G2151	24.41	64.46	1.33	1.20072e-07	up	AT1G50360	P-loop containing nucleoside triphosphate hydrolases superfamily protein
Gh_D01G0756	8.04	1.99	-2.08	1.24265e-07	down	AT5G55960
Gh_A05G0266	507.6	167.19	-1.43	1.27215e-07	down	AT5G20740	Plant invertase/pectin methylesterase inhibitor superfamily protein
Gh_D02G0586	1.24	17.85	4.53	1.28718e-07	up
Gh_A01G0495	195.54	670.68	1.81	1.30209e-07	up	AT4G27430	COP1-interacting protein 7
Gh_A05G3018	27.83	9.13	-1.6	1.30356e-07	down	AT3G11340	UDP-Glycosyltransferase superfamily protein
Gh_D02G1972	80.54	197.53	1.37	1.32285e-07	up	AT4G35320
Gh_D05G3899	0.73	7.41	3.63	1.33167e-07	up	AT2G37390	Chloroplast-targeted copper chaperone protein
Gh_A11G2118	6.09	16.79	1.39	1.33175e-07	up	AT5G27230	Frigida-like protein
Gh_A08G2411	3.47	13.92	2.03	1.33496e-07	up	AT1G64300	Protein kinase family protein
Gh_A10G0873	5.26	0.58	-3.27	1.33769e-07	down	AT3G53210	nodulin MtN21 /EamA-like transporter family protein
Gh_A05G1712	116.55	39.31	-1.45	1.34389e-07	down	AT3G50410	OBF binding protein 1
Gh_A06G1165	10.06	68.88	2.77	1.36561e-07	up	AT2G42760
Gh_D06G2244	5.03	16.29	1.74	1.38216e-07	up	AT1G76890	Duplicated homeodomain-like superfamily protein
Gh_D11G0849	83.93	30.68	-1.42	1.39847e-07	down	AT2G45290	Transketolase
Gh_D13G0255	33.43	12	-1.49	1.40449e-07	down	AT3G19820	cell elongation protein / DWARF1 / DIMINUTO (DIM)
Gh_D06G1068	40.18	101.32	1.47	1.40855e-07	up	AT4G32020
Gh_D04G1066	2.07	8.55	2.12	1.4114e-07	up	AT5G03380	Heavy metal transport/detoxification superfamily protein
Gh_A08G1476	36.06	10.56	-1.72	1.41809e-07	down	AT5G47110	Chlorophyll A-B binding family protein
Gh_D13G0467	78.6	29.29	-1.41	1.42018e-07	down	AT5G64440	fatty acid amide hydrolase
Gh_D08G2053	3.18	11.79	1.9	1.42432e-07	up	AT4G28540	casein kinase I-like 6
Gh_D06G2288	9.64	43.34	2.3	1.43304e-07	up	AT4G35020	RAC-like 3
Gh_A12G0086	6.62	53.86	3.14	1.45359e-07	up	AT2G47770	TSPO(outer membrane tryptophan-rich sensory protein)-related
Gh_D01G0130	9.03	25.34	1.52	1.45359e-07	up	AT4G35300	tonoplast monosaccharide transporter2
Gh_D04G0741	125.02	298.47	1.34	1.47195e-07	up	AT3G27090	DCD (Development and Cell Death) domain protein
Gh_A02G1373	2.7	16.93	2.71	1.50289e-07	up	AT4G39870	TLD-domain containing nucleolar protein
Gh_D02G1717	7.22	1.79	-2	1.50313e-07	down	AT5G62620	Galactosyltransferase family protein
Gh_A07G2333	23.32	59.12	1.35	1.5157e-07	up	AT4G32940	gamma vacuolar processing enzyme
Gh_D13G0696	22.89	60.12	1.39	1.53065e-07	up	AT1G07040
Gh_A13G1000	72.89	185.12	1.33	1.57993e-07	up	AT1G22540	Major facilitator superfamily protein
Gh_A09G1616	3.7	39.29	3.84	1.58727e-07	up	AT3G48940	Remorin family protein
Gh_D11G0323	18.29	5.04	-1.86	1.58861e-07	down	AT3G47730	ATP-binding cassette A2
Gh_D13G0438	9.9	28.06	1.52	1.59455e-07	up	AT2G14910
Gh_A08G1599	69.42	164.83	1.32	1.61099e-07	up	AT1G62990	KNOTTED-like homeobox of Arabidopsis thaliana 7
Gh_A12G0998	5.37	1.26	-2.08	1.61975e-07	down	AT3G61670	Protein of unknown function (DUF3133)
Gh_A05G0939	8.08	21.67	1.45	1.62315e-07	up	AT4G18640	Leucine-rich repeat protein kinase family protein
Gh_A05G0557	14.42	59.6	2.09	1.65335e-07	up	AT4G12320	cytochrome P450, family 706, subfamily A, polypeptide 6
Gh_D13G1047	103.1	259.25	1.34	1.65709e-07	up	AT5G19770	tubulin alpha-3
Gh_D02G2177	30.73	77.6	1.34	1.67679e-07	up	AT2G16430	purple acid phosphatase 10
Gh_A13G1123	41.18	5.68	-2.91	1.68332e-07	down	AT3G26330	cytochrome P450, family 71, subfamily B, polypeptide 37
Gh_A09G1880	15.19	4.86	-1.66	1.68332e-07	down	AT1G05950
Gh_A10G0780	9.92	29.96	1.59	1.68332e-07	up	AT4G40080	ENTH/ANTH/VHS superfamily protein
Gh_D02G2100	19.19	46.2	1.46	1.70198e-07	up	AT3G48700	carboxyesterase 13
Gh_D04G0446	12.98	1.94	-2.76	1.7713e-07	down	AT3G28910	myb domain protein 30
Gh_A03G1703	9.03	27.59	1.6	1.77399e-07	up	AT1G58110	Basic-leucine zipper (bZIP) transcription factor family protein
Gh_D09G0411	33.12	82.87	1.46	1.79374e-07	up	AT3G48890	membrane-associated progesterone binding protein 3
Gh_D07G1823	13.07	3.48	-1.9	1.80341e-07	down	AT3G02210	COBRA-like protein 1 precursor
Gh_A05G0286	4.24	20.17	2.45	1.80341e-07	up	AT5G21940
Gh_D13G2394	200.1	65.06	-1.47	1.80993e-07	down	AT4G01470	tonoplast intrinsic protein 1;3
Gh_A07G0664	26.08	7.02	-1.89	1.81104e-07	down	AT3G03220	expansin A13
Gh_A06G0026	9.87	35.41	1.93	1.84839e-07	up	AT4G35020	RAC-like 3
Gh_D02G0253	6.28	17.2	1.49	1.85782e-07	up	AT5G43490
Gh_D03G0828	129.32	296.76	1.31	1.87862e-07	up	AT1G33120	Ribosomal protein L6 family
Gh_A05G2026	19.3	53.11	1.56	1.87944e-07	up	AT1G77230	Tetratricopeptide repeat (TPR)-like superfamily protein
Gh_D06G1160	40.08	15.73	-1.4	1.88395e-07	down	AT5G19820	ARM repeat superfamily protein
Gh_A12G2305	95.45	220.29	1.32	1.92223e-07	up	AT5G52550
Gh_D10G2624	6.74	21.35	1.74	1.94368e-07	up	AT1G61260	Protein of unknown function (DUF761)
Gh_A10G0230	1.85	19.55	3.71	1.9638e-07	up	AT1G61065	Protein of unknown function (DUF1218)
Gh_A06G0608	7.27	170.85	4.64	1.97985e-07	up	AT4G26260	myo-inositol oxygenase 4
Gh_A02G1655	16.48	4.7	-1.85	2.00888e-07	down	AT4G35920	PLAC8 family protein
Gh_A09G1448	108.12	39.98	-1.4	2.02754e-07	down	AT2G37660	NAD(P)-binding Rossmann-fold superfamily protein
Gh_A05G1237	17.24	47.98	1.55	2.03289e-07	up	AT5G46170	F-box family protein
Gh_D02G0026	23.93	6.32	-1.88	2.08064e-07	down	AT2G38610	RNA-binding KH domain-containing protein
Gh_A08G2304	42.46	115.53	1.44	2.08605e-07	up	AT1G65010	Plant protein of unknown function (DUF827)
Gh_A06G0365	17.34	4.52	-1.87	2.09971e-07	down	AT1G21880	lysm domain GPI-anchored protein 1 precursor
Gh_A11G3130	154.07	37.97	-1.96	2.11361e-07	down	AT1G10370	Glutathione S-transferase family protein
Gh_D06G2247	16.33	43.46	1.42	2.13194e-07	up	AT5G47720	Thiolase family protein
Gh_D04G1489	152.11	22.1	-2.63	2.14558e-07	down	AT2G17230	EXORDIUM like 5
Gh_A07G1104	6.56	1.45	-2.21	2.14872e-07	down	AT4G27760	NAD(P)-binding Rossmann-fold superfamily protein
Gh_D06G0145	1564.22	436.3	-1.4	2.17172e-07	down	AT5G42890	sterol carrier protein 2
Gh_A05G1776	22.07	75.77	1.81	2.1763e-07	up	AT1G47128	Granulin repeat cysteine protease family protein
Gh_D02G0064	18.44	6.13	-1.56	2.19006e-07	down	AT2G38370	Plant protein of unknown function (DUF827)
Gh_D10G0493	19.14	2.88	-2.64	2.22493e-07	down	AT3G14240	Subtilase family protein
Gh_D13G0275	17.49	5.32	-1.73	2.22898e-07	down	AT2G22250	aspartate aminotransferase
Gh_A05G1065	28.6	71.77	1.34	2.23058e-07	up	AT1G80360	Pyridoxal phosphate (PLP)-dependent transferases superfamily protein
Gh_D13G1734	6.78	0.24	-5.28	2.24479e-07	down	AT5G54160	O-methyltransferase 1
Gh_D05G1659	5.87	21.04	2.04	2.24479e-07	up	AT1G12020
Gh_D04G1945	8.21	23.49	1.6	2.26029e-07	up	AT3G54290
Gh_A11G0690	46.37	14.95	-1.51	2.28615e-07	down	AT3G60390	homeobox-leucine zipper protein 3
Gh_D01G0849	19.18	66.13	1.94	2.3252e-07	up	AT1G20823	RING/U-box superfamily protein
Gh_D02G1736	47.01	16.93	-1.48	2.35821e-07	down	AT1G77420	alpha/beta-Hydrolases superfamily protein
Gh_A13G1605	11.03	29.21	1.53	2.37662e-07	up	AT4G32290	Core-2/I-branching beta-1,6-N-acetylglucosaminyltransferase family protein
Gh_D12G0474	34.56	13.1	-1.4	2.40399e-07	down	AT1G69870	nitrate transporter 1.7
Gh_D02G2081	45.88	10.09	-2.01	2.40875e-07	down	AT4G33985	Protein of unknown function (DUF1685)
Gh_A11G2813	1.01	134.59	7.25	2.41161e-07	up	AT5G16770	myb domain protein 9
Gh_A11G2354	7.05	1.34	-2.38	2.42294e-07	down	AT5G18170	glutamate dehydrogenase 1
Gh_A11G0156	18.05	45.7	1.39	2.42294e-07	up	AT1G64720	Polyketide cyclase/dehydrase and lipid transport superfamily protein
Gh_A11G2122	7.44	19	1.33	2.42294e-07	up	AT5G27230	Frigida-like protein
Gh_D10G0217	193.22	1215.96	2.7	2.42967e-07	up	AT4G27450	Aluminium induced protein with YGL and LRDR motifs
Gh_A05G1504	17.42	45.58	1.38	2.44022e-07	up	AT3G07810	RNA-binding (RRM/RBD/RNP motifs) family protein
Gh_D06G0811	9.5	27.29	1.53	2.45299e-07	up	AT1G17370	oligouridylate binding protein 1B
Gh_D11G0150	108.08	41	-1.39	2.50868e-07	down	AT4G27720	Major facilitator superfamily protein
Gh_D03G0297	34.72	139.37	2.06	2.51934e-07	up	AT2G22795
Gh_D11G3099	14.52	39.32	1.48	2.55029e-07	up	AT3G57070	Glutaredoxin family protein
Gh_D08G2119	1.01	36.2	5.26	2.55586e-07	up	AT2G28315	Nucleotide/sugar transporter family protein
Gh_D13G1317	2.64	10.24	1.98	2.61139e-07	up	AT1G79530	glyceraldehyde-3-phosphate dehydrogenase of plastid 1
Gh_D11G1187	13.28	2.49	-2.37	2.61201e-07	down	AT4G02320	Plant invertase/pectin methylesterase inhibitor superfamily
Gh_A03G1150	11.53	3.78	-1.64	2.61566e-07	down	AT1G13170	OSBP(oxysterol binding protein)-related protein 1D
Gh_D13G0264	11.95	4.32	-1.52	2.61566e-07	down	AT1G14790	RNA-dependent RNA polymerase 1
Gh_A07G1204	45.64	104.43	1.3	2.61566e-07	up	AT1G09540	myb domain protein 61
Gh_D05G3908	20.23	117	3.35	2.62458e-07	up
Gh_A09G1258	10.96	1.19	-3.14	2.68392e-07	down	AT1G11300	protein serine/threonine kinases;protein kinases;ATP binding;sugar binding;kinases;carbohydrate binding
Gh_A12G2300	183.78	52.67	-1.83	2.69134e-07	down	AT5G52640	heat shock protein 90.1
Gh_A03G1743	11.8	34.2	1.53	2.76356e-07	up	AT2G16430	purple acid phosphatase 10
Gh_D02G0204	17.4	1.07	-3.97	2.76522e-07	down	AT2G31680	RAB GTPase homolog A5D
Gh_A12G1598	21.12	7.76	-1.48	2.77614e-07	down	AT3G47780	ABC2 homolog 6
Gh_D06G0740	8.71	1.81	-2.32	2.79857e-07	down	AT1G72880	Survival protein SurE-like phosphatase/nucleotidase
Gh_D11G2440	2.61	10.98	2.05	2.83657e-07	up	AT3G05030	sodium hydrogen exchanger 2
Gh_A08G0181	13.86	4.09	-1.79	2.83908e-07	down	AT5G53760	Seven transmembrane MLO family protein
Gh_A10G0688	4.16	27.3	3.17	2.87351e-07	up	AT3G15630
Gh_D07G1926	12.11	4.08	-1.61	2.92897e-07	down	AT3G07770	HEAT SHOCK PROTEIN 89.1
Gh_A05G2045	0.03	5.52	Inf	2.93256e-07	up	AT1G17950	myb domain protein 52
Gh_A13G2143	26.05	9.21	-1.53	2.94432e-07	down	AT3G25800	protein phosphatase 2A subunit A2
Gh_D11G1144	19.32	58.24	1.7	2.99503e-07	up	AT2G16760	Calcium-dependent phosphotriesterase superfamily protein
Gh_A06G0787	13.62	2.99	-2.16	3.00218e-07	down	AT2G26110	Protein of unknown function (DUF761)
Gh_D13G0423	32.46	11.64	-1.44	3.00218e-07	down	AT4G34200	D-3-phosphoglycerate dehydrogenase
Gh_D06G0492	16.32	42.05	1.32	3.00218e-07	up	AT5G33280	Voltage-gated chloride channel family protein
Gh_D13G0188	11.21	2.39	-2.24	3.04701e-07	down	AT1G65560	Zinc-binding dehydrogenase family protein
Gh_A06G0736	296.42	680.4	1.33	3.07342e-07	up	AT1G02180	ferredoxin-related
Gh_D08G1691	708.55	170.28	-2	3.08874e-07	down	AT2G35470
Gh_A03G1889	32.44	85.42	1.41	3.0899e-07	up	AT2G14520	CBS domain-containing protein with a domain of unknown function (DUF21)
Gh_A03G2157	58.02	19.08	-1.55	3.10264e-07	down	AT5G64080	Bifunctional inhibitor/lipid-transfer protein/seed storage 2S albumin superfamily protein
Gh_A13G0197	26.96	6.36	-2.02	3.1376e-07	down	AT3G55120	Chalcone-flavanone isomerase family protein
Gh_D05G1970	37.39	89.77	1.29	3.15127e-07	up	AT1G47128	Granulin repeat cysteine protease family protein
Gh_D06G0955	3.71	15.81	2.22	3.17039e-07	up	AT2G37410	translocase inner membrane subunit 17-2
Gh_D11G2138	7.95	0.78	-3.35	3.24149e-07	down	AT5G65340	Protein of unknown function, DUF617
Gh_A05G1887	18.95	7.4	-1.37	3.24432e-07	down	AT4G24610
Gh_D01G0869	15.66	4.06	-1.95	3.24738e-07	down	AT1G20650	Protein kinase superfamily protein
Gh_A11G2088	58.04	183.18	1.65	3.37609e-07	up
Gh_A11G1887	0.92	11.17	4.42	3.42589e-07	up	AT5G65660	hydroxyproline-rich glycoprotein family protein
Gh_D01G0330	22.69	61.35	1.41	3.43166e-07	up	AT1G53580	glyoxalase II 3
Gh_D04G0842	1.6	7.63	2.35	3.49333e-07	up	AT1G16060	ARIA-interacting double AP2 domain protein
Gh_D09G1096	58.15	185.32	1.68	3.50307e-07	up	AT1G71980	Protease-associated (PA) RING/U-box zinc finger family protein
Gh_D05G2147	16.51	5.67	-1.55	3.52937e-07	down	AT4G09020	isoamylase 3
Gh_A09G1155	1.36	10.28	2.94	3.55786e-07	up	AT2G41850	polygalacturonase abscission zone A. thaliana
Gh_A13G1873	41	134.34	1.81	3.56697e-07	up	AT5G12870	myb domain protein 46
Gh_A10G0260	0	10.24	Inf	3.58199e-07	up	AT4G18425	Protein of unknown function (DUF679)
Gh_A07G0378	61.67	141.45	1.3	3.67366e-07	up	AT5G51190	Integrase-type DNA-binding superfamily protein
Gh_D08G2406	11.65	2.8	-1.95	3.72811e-07	down	AT1G65450	HXXXD-type acyl-transferase family protein
Gh_D09G2153	7.34	0.27	-5.75	3.73508e-07	down	AT4G14550	indole-3-acetic acid inducible 14
Gh_D03G0391	7.3	1.08	-2.67	3.77938e-07	down	AT2G22500	uncoupling protein 5
Gh_D11G2939	107.35	561.05	3.21	3.79968e-07	up	AT3G15353	metallothionein 3
Gh_D13G1543	8.9	2.57	-1.77	3.86606e-07	down	AT1G53050	Protein kinase superfamily protein
Gh_A11G0956	70.37	7.68	-3.11	3.91194e-07	down	AT3G62100	indole-3-acetic acid inducible 30
Gh_A13G0257	67.03	26.2	-1.37	3.9711e-07	down	AT1G66150	transmembrane kinase 1
Gh_A12G1414	200.77	56.97	-1.81	4.07274e-07	down	AT2G02010	glutamate decarboxylase 4
Gh_D08G0980	15.8	42.89	1.43	4.10236e-07	up	AT5G65940	beta-hydroxyisobutyryl-CoA hydrolase 1
Gh_A08G0818	104.1	19.59	-2.29	4.10896e-07	down	AT2G12462
Gh_A13G1232	9.47	3.1	-1.61	4.11717e-07	down	AT4G27430	COP1-interacting protein 7
Gh_A08G1040	2.47	14.13	2.6	4.12418e-07	up	AT3G62580	Late embryogenesis abundant protein (LEA) family protein
Gh_A05G2007	9.5	3.68	-1.41	4.14588e-07	down	AT1G77460	Armadillo/beta-catenin-like repeat ; C2 calcium/lipid-binding domain (CaLB) protein
Gh_D13G0274	102.38	31.98	-1.69	4.15901e-07	down	AT1G66150	transmembrane kinase 1
Gh_A07G1147	1.56	7.72	2.45	4.16482e-07	up	AT4G02270	root hair specific 13
Gh_D05G0756	10.71	3.84	-1.52	4.18482e-07	down	AT1G07910	RNAligase
Gh_A12G2176	19.6	5.37	-1.86	4.19594e-07	down	AT1G64690	branchless trichome
Gh_D05G3251	8.37	21.89	1.43	4.24185e-07	up	AT3G14720	MAP kinase 19
Gh_D09G1268	14.85	1.46	-3.38	4.27715e-07	down	AT2G01820	Leucine-rich repeat protein kinase family protein
Gh_D12G2359	36.14	86.37	1.29	4.2783e-07	up	AT2G46770	NAC (No Apical Meristem) domain transcriptional regulator superfamily protein
Gh_A11G1337	11.21	3.91	-1.49	4.27942e-07	down	AT3G25500	formin homology 1
Gh_A10G1283	47.73	115.59	1.38	4.32442e-07	up	AT2G43680	IQ-domain 14
Gh_A12G0251	1.8	8.13	2.19	4.33228e-07	up	AT4G34500	Protein kinase superfamily protein
Gh_A11G1695	1.08	279.46	8.17	4.33305e-07	up	AT2G18360	alpha/beta-Hydrolases superfamily protein
Gh_A11G0128	25.36	62.22	1.38	4.35377e-07	up	AT4G27880	Protein with RING/U-box and TRAF-like domains
Gh_A01G0882	19.1	5.99	-1.69	4.46568e-07	down	AT4G38510	ATPase, V1 complex, subunit B protein
Gh_A13G0879	12.08	162.67	3.77	4.46888e-07	up	AT1G54790	GDSL-like Lipase/Acylhydrolase superfamily protein
Gh_A05G3694	40.22	15.78	-1.36	4.47224e-07	down	AT4G39350	cellulose synthase A2
Gh_A11G3290	1.64	5.59	1.77	4.81064e-07	up	AT1G17110	ubiquitin-specific protease 15
Gh_D12G2560	4.78	18.58	2.18	4.83306e-07	up	AT3G17950
Gh_A01G0594	8.36	24.46	1.56	4.83374e-07	up	AT5G54800	glucose 6-phosphate/phosphate translocator 1
Gh_D12G2602	35.16	11.9	-1.52	4.83639e-07	down	AT5G50000	Protein kinase superfamily protein
Gh_Sca013634G01	13.07	33.08	1.36	4.84876e-07	up	AT5G24470	pseudo-response regulator 5
Gh_A05G0893	28.92	83.1	1.68	4.9576e-07	up	AT2G28370	Uncharacterised protein family (UPF0497)
Gh_A07G1407	11.12	31.44	1.61	4.9576e-07	up	AT1G03900	non-intrinsic ABC protein 4
Gh_A01G0993	28.17	76.58	1.53	4.95963e-07	up	AT1G47128	Granulin repeat cysteine protease family protein
Gh_D07G1389	5.38	0.78	-2.8	5.06406e-07	down	AT3G61670	Protein of unknown function (DUF3133)
Gh_D12G0677	17.24	43.56	1.43	5.12686e-07	up	AT5G67210	Protein of unknown function (DUF579)
Gh_A13G0125	9.26	0		5.14326e-07	down	AT1G09320	agenet domain-containing protein
Gh_A06G2050	17.18	0.39	-5.61	5.17453e-07	down	AT5G46330	Leucine-rich receptor-like protein kinase family protein
Gh_A09G1480	177.44	469.14	1.43	5.28736e-07	up	AT3G53620	pyrophosphorylase 4
Gh_D12G1337	17.06	3.17	-2.27	5.31452e-07	down	AT5G23280	TCP family transcription factor
Gh_D09G2213	21.33	6.38	-1.67	5.44458e-07	down	AT3G23410	fatty alcohol oxidase 3
Gh_D12G1886	9.24	24.68	1.54	5.44458e-07	up	AT5G50740	Heavy metal transport/detoxification superfamily protein
Gh_D05G0146	27.46	7.48	-1.83	5.47938e-07	down	AT5G20190	Tetratricopeptide repeat (TPR)-like superfamily protein
Gh_A10G1375	6.78	1.08	-2.64	5.4966e-07	down	AT5G15310	myb domain protein 16
Gh_A01G1040	5.24	1.24	-2.12	5.4966e-07	down	AT1G09890	Rhamnogalacturonate lyase family protein
Gh_A12G2435	7.97	25.77	1.9	5.50448e-07	up	AT3G17950
Gh_D13G1281	9.15	1.21	-2.93	5.54971e-07	down	AT1G79160
Gh_D02G1154	16.33	3.88	-2.04	5.54971e-07	down	AT1G25570	Di-glucose binding protein with Leucine-rich repeat domain
Gh_Sca005880G01	29.11	4.78	-2.52	5.61523e-07	down	AT1G70830	MLP-like protein 28
Gh_A07G1887	82.8	195.07	1.34	5.63072e-07	up	AT5G39510	Vesicle transport v-SNARE family protein
Gh_A12G1137	7.15	27.28	2.14	5.67965e-07	up	AT3G62420	basic region/leucine zipper motif 53
Gh_A13G0239	26.62	9.82	-1.45	5.68169e-07	down	AT3G19820	cell elongation protein / DWARF1 / DIMINUTO (DIM)
Gh_D03G1170	19.76	49.21	1.3	5.74945e-07	up	AT5G59250	Major facilitator superfamily protein
Gh_D09G0992	2.07	6.22	1.56	5.79265e-07	up	AT3G43600	aldehyde oxidase 2
Gh_A02G0854	12.76	2.69	-2.24	5.99549e-07	down	AT1G20080	Calcium-dependent lipid-binding (CaLB domain) family protein
Gh_A10G1135	33.71	12.65	-1.41	6.0474e-07	down	AT2G44160	methylenetetrahydrofolate reductase 2
Gh_D01G2232	1.39	7.56	2.61	6.08176e-07	up	AT5G01530	light harvesting complex photosystem II
Gh_A09G1511	82.66	29.71	-1.34	6.22007e-07	down	AT3G54000
Gh_D13G0078	8.06	2.16	-1.99	6.23607e-07	down	AT4G02180	DC1 domain-containing protein
Gh_D12G1662	10.77	3.63	-1.55	6.24532e-07	down	AT1G68560	alpha-xylosidase 1
Gh_A05G2784	6.9	1.57	-2.15	6.2861e-07	down	AT1G70280	NHL domain-containing protein
Gh_D13G0833	18.98	44.41	1.27	6.35239e-07	up	AT1G13900	Purple acid phosphatases superfamily protein
Gh_D01G1799	2.5	8.96	1.83	6.42963e-07	up	AT1G58025	DNA-binding bromodomain-containing protein
Gh_Sca051315G01	0.86	14.43	4.66	6.484e-07	up	AT1G07430	highly ABA-induced PP2C gene 2
Gh_D08G2144	73.93	26.63	-1.39	6.5596e-07	down	AT2G30080	ZIP metal ion transporter family
Gh_A07G1008	20.83	52.86	1.52	6.60462e-07	up	AT3G44380	Late embryogenesis abundant (LEA) hydroxyproline-rich glycoprotein family
Gh_A05G1740	5.3	14.8	1.53	6.64447e-07	up	AT4G33330	plant glycogenin-like starch initiation protein 3
Gh_D05G0218	48.82	16.9	-1.54	6.8274e-07	down	AT5G44700	Leucine-rich repeat transmembrane protein kinase
Gh_D12G0806	16.48	4.32	-1.91	6.85506e-07	down	AT5G13870	xyloglucan endotransglucosylase/hydrolase 5
Gh_D05G0424	12.37	3.84	-1.72	6.94559e-07	down	AT2G26190	calmodulin-binding family protein
Gh_A03G1515	8.67	22.26	1.37	7.01879e-07	up	AT5G64550	loricrin-related
Gh_D05G1980	4.16	27.35	2.81	7.10644e-07	up	AT3G53010	Domain of unknown function (DUF303)
Gh_A01G0898	7.09	26.77	2.09	7.20977e-07	up	AT2G17880	Chaperone DnaJ-domain superfamily protein
Gh_D10G2569	7.95	21.78	1.5	7.24842e-07	up	AT4G14340	casein kinase I
Gh_D03G0508	218.98	82.96	-1.34	7.27907e-07	down	AT2G23910	NAD(P)-binding Rossmann-fold superfamily protein
Gh_D07G1838	27.23	1.12	-4.87	7.27954e-07	down
Gh_A02G0164	16.6	5.1	-1.73	7.34727e-07	down	AT3G07340	basic helix-loop-helix (bHLH) DNA-binding superfamily protein
Gh_D11G0146	343.2	94.55	-1.49	7.41491e-07	down	AT4G27740	Yippee family putative zinc-binding protein
Gh_A12G0643	1.72	8.49	2.43	7.46291e-07	up	AT5G66870	ASYMMETRIC LEAVES 2-like 1
Gh_D01G1044	43.66	98.43	1.25	7.46291e-07	up	AT1G47128	Granulin repeat cysteine protease family protein
Gh_A10G0261	22.38	8.78	-1.37	7.50938e-07	down	AT4G20140	Leucine-rich repeat transmembrane protein kinase
Gh_D05G2577	14.49	38.04	1.41	7.61261e-07	up	AT1G43700	VIRE2-interacting protein 1
Gh_D09G0944	3.91	25.69	2.9	7.64462e-07	up	AT5G08520	Duplicated homeodomain-like superfamily protein
Gh_A06G0084	22.53	68.32	1.63	7.68339e-07	up	AT5G42710
Gh_D07G0743	22.67	6.09	-1.87	7.71463e-07	down	AT3G03220	expansin A13
Gh_D07G2375	5.33	22.8	2.31	7.71992e-07	up	AT5G56980
Gh_A06G1929	15.06	3.92	-1.94	7.73605e-07	down	AT3G12740	ALA-interacting subunit 1
Gh_A13G2305	13.92	5.38	-1.41	7.73835e-07	down	AT3G49600	ubiquitin-specific protease 26
Gh_D10G0833	5.33	26.89	2.3	7.75828e-07	up	AT3G27470	Protein of unknown function (DUF707)
Gh_A05G1352	646.37	1249.14	1.26	7.90986e-07	up	AT1G28330	dormancy-associated protein-like 1
Gh_A05G3724	40.03	15.69	-1.39	8.11596e-07	down	AT1G21750	PDI-like 1-1
Gh_A13G0690	30.57	11.25	-1.49	8.20183e-07	down	AT1G69450	Early-responsive to dehydration stress protein (ERD4)
Gh_A06G2028	7.82	23.26	1.64	8.29713e-07	up	AT4G28500	NAC domain containing protein 73
Gh_A11G0965	135.21	32.17	-2.03	8.52856e-07	down	AT1G02310	Glycosyl hydrolase superfamily protein
Gh_D13G1600	19	7.34	-1.4	8.53783e-07	down	AT1G78610	mechanosensitive channel of small conductance-like 6
Gh_A09G0335	2.01	12.71	2.72	8.56401e-07	up	AT5G14280	DNA-binding storekeeper protein-related
Gh_D09G0587	4.71	13.74	1.59	8.58206e-07	up	AT5G18910	Protein kinase superfamily protein
Gh_D07G0162	6.19	1.86	-1.78	8.60207e-07	down	AT1G35710	Protein kinase family protein with leucine-rich repeat domain
Gh_A09G2125	7.36	46.41	2.74	8.627e-07	up	AT3G06590	basic helix-loop-helix (bHLH) DNA-binding superfamily protein
Gh_D06G1988	44.06	113.97	1.45	8.70713e-07	up	AT1G11300	protein serine/threonine kinases;protein kinases;ATP binding;sugar binding;kinases;carbohydrate binding
Gh_D11G2721	3.28	12.76	1.93	8.76181e-07	up	AT5G27560	Domain of unknown function (DUF1995)
Gh_D01G1303	2.74	9.79	1.8	8.81192e-07	up	AT1G10520	DNA polymerase lambda (POLL)
Gh_D13G0185	19.36	5.43	-1.86	8.85793e-07	down	AT5G01090	Concanavalin A-like lectin family protein
Gh_D03G0905	1.09	14.95	4.17	8.85793e-07	up	AT2G39640	glycosyl hydrolase family 17 protein
Gh_D12G1488	2.29	11.66	2.43	8.90826e-07	up	AT5G63380	AMP-dependent synthetase and ligase family protein
Gh_A08G0632	9.1	24.48	1.45	8.92506e-07	up	AT4G14240	CBS domain-containing protein with a domain of unknown function (DUF21)
Gh_A10G2057	15.79	47.13	1.74	9.01735e-07	up	AT3G55770	GATA type zinc finger transcription factor family protein
Gh_A11G1487	9.77	24.13	1.25	9.08605e-07	up	AT1G67230	little nuclei1
Gh_D10G0965	68.64	24.37	-1.45	9.1957e-07	down	AT5G65670	indole-3-acetic acid inducible 9
Gh_D04G0355	11.76	36.51	1.59	9.31782e-07	up	AT1G06470	Nucleotide/sugar transporter family protein
Gh_A09G0691	51.96	14.77	-1.8	9.31946e-07	down	AT3G15390	silencing defective 5
Gh_D12G1013	36.92	13.65	-1.39	9.34742e-07	down	AT2G45300	RNA 3\'-terminal phosphate cyclase/enolpyruvate transferase, alpha/beta
Gh_D05G1508	38.53	186.05	2.36	9.37732e-07	up	AT1G28470	NAC domain containing protein 10
Gh_A13G0121	140.4	308.23	1.28	9.54195e-07	up	AT2G41430	dehydration-induced protein (ERD15)
Gh_A05G0154	55.51	21.75	-1.36	9.63055e-07	down	AT4G20140	Leucine-rich repeat transmembrane protein kinase
Gh_D04G1157	46.55	110.14	1.26	9.63681e-07	up	AT5G02540	NAD(P)-binding Rossmann-fold superfamily protein
Gh_D03G0848	47.45	19.3	-1.32	9.68377e-07	down	AT5G62670	H(+)-ATPase 11
Gh_D05G2682	27.48	70.05	1.36	9.68377e-07	up	AT5G13810	Glutaredoxin family protein
Gh_A12G0137	6.09	18.68	1.64	9.72338e-07	up	AT1G72220	RING/U-box superfamily protein
Gh_A09G0929	20.5	4	-2.21	9.80217e-07	down	AT3G44220	Late embryogenesis abundant (LEA) hydroxyproline-rich glycoprotein family
Gh_A01G0634	1.97	31.78	4.03	9.84028e-07	up	AT5G55050	GDSL-like Lipase/Acylhydrolase superfamily protein
Gh_A04G0372	5.38	1.16	-2.22	1.04854e-06	down	AT1G78610	mechanosensitive channel of small conductance-like 6
Gh_D05G3469	193.29	429.9	1.24	1.05635e-06	up	AT4G27435	Protein of unknown function (DUF1218)
Gh_D09G0556	575.51	186	-1.53	1.08096e-06	down	AT4G14420	HR-like lesion-inducing protein-related
Gh_D11G0927	7.29	21.66	1.66	1.08096e-06	up	AT2G45850	AT hook motif DNA-binding family protein
Gh_D02G0206	1358.62	166.65	-2.69	1.09734e-06	down	AT2G31980	PHYTOCYSTATIN 2
Gh_D05G0988	15.66	5.54	-1.5	1.09734e-06	down	AT2G28250	Protein kinase superfamily protein
Gh_D03G1336	7.41	1.8	-2.09	1.10396e-06	down	AT2G30500	Kinase interacting (KIP1-like) family protein
Gh_A07G1597	44.53	16.41	-1.4	1.11333e-06	down	AT1G66250	O-Glycosyl hydrolases family 17 protein
Gh_D11G0049	14.03	35.99	1.31	1.12161e-06	up	AT1G49050	Eukaryotic aspartyl protease family protein
Gh_A10G1095	1.07	8.91	3.34	1.12313e-06	up	AT1G79480	Carbohydrate-binding X8 domain superfamily protein
Gh_D10G2459	14.87	44.79	1.64	1.13346e-06	up	AT3G56110	prenylated RAB acceptor 1.B1
Gh_A10G0655	15.82	36.5	1.34	1.14247e-06	up	AT1G15340	methyl-CPG-binding domain 10
Gh_A11G1229	5.72	1.32	-2.2	1.15795e-06	down	AT1G04090	Plant protein of unknown function (DUF946)
Gh_A03G0795	52.27	118.68	1.23	1.1598e-06	up	AT3G17940	Galactose mutarotase-like superfamily protein
Gh_D12G1466	2.29	9.37	2.03	1.17241e-06	up	AT1G67850	Protein of unknown function (DUF707)
Gh_D12G2250	5.81	0.43	-4.07	1.18596e-06	down	AT3G61230	GATA type zinc finger transcription factor family protein
Gh_D02G1274	28.77	6.93	-1.97	1.1908e-06	down	AT1G26690	emp24/gp25L/p24 family/GOLD family protein
Gh_D09G1684	8.72	22.84	1.39	1.19318e-06	up	AT3G18440	aluminum-activated malate transporter 9
Gh_A09G1343	1.57	7.49	2.25	1.19793e-06	up	AT2G36650
Gh_D12G1413	38.42	14.94	-1.38	1.23355e-06	down	AT1G11680	CYTOCHROME P450 51G1
Gh_D04G0933	19.64	7.87	-1.34	1.26985e-06	down	AT3G12020	P-loop containing nucleoside triphosphate hydrolases superfamily protein
Gh_D11G0641	36.94	86.79	1.23	1.27411e-06	up	AT3G58750	citrate synthase 2
Gh_D10G0253	9.96	1.33	-2.94	1.27583e-06	down	AT1G28340	receptor like protein 4
Gh_A10G0209	6.42	1.27	-2.39	1.2884e-06	down	AT1G61350	ARM repeat superfamily protein
Gh_D09G1454	1.65	5.9	1.94	1.29706e-06	up	AT5G60020	laccase 17
Gh_D09G1426	217.29	530.48	1.31	1.29706e-06	up	AT2G37090	Nucleotide-diphospho-sugar transferases superfamily protein
Gh_A03G1623	3430.27	11409.6	2.01	1.30117e-06	up
Gh_D07G0362	12.54	1.16	-3.44	1.30901e-06	down	AT1G15360	Integrase-type DNA-binding superfamily protein
Gh_D03G0942	51.79	20.83	-1.32	1.31641e-06	down	AT1G74030	enolase 1
Gh_A07G1062	35.7	11.17	-1.65	1.31714e-06	down	AT3G09690	alpha/beta-Hydrolases superfamily protein
Gh_A13G1995	136.57	49.14	-1.34	1.31714e-06	down	AT4G01470	tonoplast intrinsic protein 1;3
Gh_D13G0657	1.32	11.93	3.36	1.31787e-06	up	AT4G21450	PapD-like superfamily protein
Gh_A08G0415	9.78	3.45	-1.54	1.33035e-06	down	AT1G08800	Protein of unknown function, DUF593
Gh_D08G2265	197.26	457.48	1.28	1.33282e-06	up	AT4G14880	O-acetylserine (thiol) lyase (OAS-TL) isoform A1
Gh_D11G1043	19.09	7.3	-1.44	1.3427e-06	down	AT5G24320	Transducin/WD40 repeat-like superfamily protein
Gh_A03G1400	44.5	13.71	-1.62	1.34564e-06	down	AT4G28190	Developmental regulator, ULTRAPETALA
Gh_D05G0695	26.2	6.81	-1.92	1.37326e-06	down	AT3G63530	RING/U-box superfamily protein
Gh_A12G1670	12.1	4.77	-1.35	1.37326e-06	down	AT5G07100	WRKY DNA-binding protein 26
Gh_D05G2157	149.32	58.51	-1.32	1.37622e-06	down	AT1G22410	Class-II DAHP synthetase family protein
Gh_D05G2826	55.81	126.91	1.22	1.39082e-06	up	AT5G03300	adenosine kinase 2
Gh_D01G1931	0.45	5.89	3.98	1.39698e-06	up	AT2G41120
Gh_A11G0909	27.53	9.3	-1.51	1.43081e-06	down	AT1G32640	Basic helix-loop-helix (bHLH) DNA-binding family protein
Gh_D08G1326	19.23	82.28	2.21	1.43177e-06	up	AT2G16760	Calcium-dependent phosphotriesterase superfamily protein
Gh_A12G2374	4.61	13.41	1.54	1.4504e-06	up	AT5G51820	phosphoglucomutase
Gh_D05G3742	0.57	5.72	3.57	1.45253e-06	up	AT1G52820	2-oxoglutarate (2OG) and Fe(II)-dependent oxygenase superfamily protein
Gh_D01G0565	69.98	162.97	1.22	1.47426e-06	up	AT5G54590	Protein kinase superfamily protein
Gh_A10G1662	59.59	3.65	-3.85	1.49011e-06	down	AT3G54450	Major facilitator superfamily protein
Gh_D09G1575	17.65	6.23	-1.51	1.50648e-06	down	AT4G33070	Thiamine pyrophosphate dependent pyruvate decarboxylase family protein
Gh_A08G0613	17.56	56.72	1.75	1.51644e-06	up	AT3G63120	cyclin p1;1
Gh_A13G1711	20.76	55.81	1.44	1.51644e-06	up	AT1G72710	casein kinase 1-like protein 2
Gh_D07G0679	8.2	2.79	-1.51	1.5172e-06	down	AT1G74160
Gh_D08G0743	13.73	40.83	1.57	1.55449e-06	up	AT1G54790	GDSL-like Lipase/Acylhydrolase superfamily protein
Gh_A02G0188	62.56	23.77	-1.32	1.55588e-06	down	AT3G23820	UDP-D-glucuronate 4-epimerase 6
Gh_D02G1509	5.71	14.74	1.34	1.55652e-06	up	AT1G27320	histidine kinase 3
Gh_A10G2109	2.91	10.05	1.8	1.55886e-06	up	AT5G05690	Cytochrome P450 superfamily protein
Gh_D03G1293	14.3	4.88	-1.49	1.55991e-06	down	AT2G28350	auxin response factor 10
Gh_D09G0835	17.78	41.4	1.22	1.57012e-06	up	AT1G80490	TOPLESS-related 1
Gh_D01G1251	26.84	61.79	1.36	1.60259e-06	up	AT3G52760	Integral membrane Yip1 family protein
Gh_A08G2353	26.18	3.27	-2.87	1.60529e-06	down	AT1G06980
Gh_A10G1753	116.14	47.35	-1.29	1.61057e-06	down	AT5G06600	ubiquitin-specific protease 12
Gh_A04G0832	79.96	30.6	-1.38	1.61315e-06	down	AT1G10370	Glutathione S-transferase family protein
Gh_D08G2064	8.41	2.96	-1.51	1.61958e-06	down	AT4G28760	Protein of unknown function (DUF3741)
Gh_A11G0475	20.36	4.5	-2.11	1.62369e-06	down	AT5G65270	RAB GTPase homolog A4A
Gh_D11G2681	3.17	9.22	1.51	1.66956e-06	up	AT1G54710	homolog of yeast autophagy 18 (ATG18) H
Gh_A12G2391	2.08	7.06	1.74	1.67166e-06	up	AT1G62870
Gh_D02G0090	5.38	1.71	-1.72	1.67291e-06	down	AT1G69550	disease resistance protein (TIR-NBS-LRR class)
Gh_A09G1507	7.75	2.2	-1.79	1.67578e-06	down	AT5G02010	RHO guanyl-nucleotide exchange factor 7
Gh_A12G1435	5.1	16.23	1.7	1.68252e-06	up	AT2G37790	NAD(P)-linked oxidoreductase superfamily protein
Gh_D03G1659	6.79	1.81	-1.96	1.73447e-06	down	AT5G12220	las1-like family protein
Gh_A05G0196	24.97	59.61	1.35	1.7491e-06	up	AT5G56610	Phosphotyrosine protein phosphatases superfamily protein
Gh_D02G0224	3.57	19.06	2.57	1.7577e-06	up	AT5G16490	ROP-interactive CRIB motif-containing protein 4
Gh_D03G0229	23.79	6.81	-1.75	1.78112e-06	down	AT5G67230	Nucleotide-diphospho-sugar transferases superfamily protein
Gh_D05G0110	33.92	5.99	-2.33	1.82003e-06	down
Gh_D07G0203	0.8	5.73	2.95	1.82003e-06	up	AT4G26270	phosphofructokinase 3
Gh_A04G0754	35.17	14.23	-1.3	1.82379e-06	down	AT2G38040	acetyl Co-enzyme a carboxylase carboxyltransferase alpha subunit
Gh_D11G0907	3.1	10.61	1.79	1.82635e-06	up	AT4G00720	shaggy-like protein kinase 32
Gh_D05G2008	376.18	114.05	-1.43	1.82776e-06	down
Gh_A05G3886	3.56	19.75	2.74	1.84622e-06	up	AT3G23290	Protein of unknown function (DUF640)
Gh_D08G2584	0.62	9.02	4.3	1.84712e-06	up	AT5G11890
Gh_A05G0142	39.47	15.03	-1.38	1.87204e-06	down	AT5G25510	Protein phosphatase 2A regulatory B subunit family protein
Gh_D12G0120	13.46	43.04	1.79	1.88609e-06	up	AT4G35320
Gh_A12G2512	16.38	5.57	-1.56	1.91506e-06	down	AT2G32010	CVP2 like 1
Gh_A12G1016	45.7	18.04	-1.29	1.91506e-06	down	AT2G46530	auxin response factor 11
Gh_D12G1314	9.07	3.26	-1.54	1.9688e-06	down	AT2G47680	zinc finger (CCCH type) helicase family protein
Gh_A09G0009	11.23	163.74	3.82	1.98224e-06	up	AT4G25040	Uncharacterised protein family (UPF0497)
Gh_D06G0864	21.17	48.85	1.2	1.98418e-06	up	AT4G33150	lysine-ketoglutarate reductase/saccharopine dehydrogenase bifunctional enzyme
Gh_A10G0460	110.04	44.53	-1.3	1.99564e-06	down	AT3G14350	STRUBBELIG-receptor family 7
Gh_D01G2344	979.44	323.61	-1.61	1.99964e-06	down	AT1G12740	cytochrome P450, family 87, subfamily A, polypeptide 2
Gh_A11G3283	25.87	56.25	1.21	2.01587e-06	up	AT3G14720	MAP kinase 19
Gh_A07G0225	109.37	42.4	-1.28	2.02593e-06	down	AT4G32330	TPX2 (targeting protein for Xklp2) protein family
Gh_D04G1289	16.21	6.71	-1.32	2.0456e-06	down	AT3G08960	ARM repeat superfamily protein
Gh_D09G0338	2.36	13.37	2.56	2.06569e-06	up	AT5G14280	DNA-binding storekeeper protein-related
Gh_A09G1831	45.4	19.25	-1.29	2.10861e-06	down	AT4G13630	Protein of unknown function, DUF593
Gh_A06G0532	21.39	51.16	1.21	2.12074e-06	up	AT4G32350	Regulator of Vps4 activity in the MVB pathway protein
Gh_D04G1308	151.94	61.09	-1.29	2.14365e-06	down	AT5G58420	Ribosomal protein S4 (RPS4A) family protein
Gh_D13G0583	13.14	3.79	-1.79	2.15035e-06	down	AT5G08370	alpha-galactosidase 2
[truncated: 2,122 more rows]

## Sheet: L1D20 vs L1D25
Table S4-3. The differentially expressed genes (DEGs) of each pair-wise comparison of L1D20 vs L1D25
gene id	L1D20	L1D25	log2FC	FDR	up- or down-regulated in L1D25	Arabidopsis ID	ArabDesc
Gh_A02G1422	0.33	104.74	8.46	8.70696e-106	up	AT2G22795
Gh_A11G1648	10.81	757.71	6.2	1.39748e-82	up	AT4G36220	ferulic acid 5-hydroxylase 1
Gh_A10G1627	12.99	675.36	5.76	1.42271e-72	up	AT5G05340	Peroxidase superfamily protein
Gh_D05G1110	1.31	88.9	6.19	6.55863e-71	up	AT1G78990	HXXXD-type acyl-transferase family protein
Gh_Sca004990G01	3.76	164.81	5.52	5.01895e-67	up	AT4G36220	ferulic acid 5-hydroxylase 1
Gh_D04G1614	5.28	293.4	5.86	6.47356e-67	up	AT2G21110	Disease resistance-responsive (dirigent-like protein) family protein
Gh_D09G2099	0	108.76	Inf	1.56254e-63	up	AT3G22600	Bifunctional inhibitor/lipid-transfer protein/seed storage 2S albumin superfamily protein
Gh_D01G0668	2.9	110.45	5.37	1.56254e-63	up	AT2G05790	O-Glycosyl hydrolases family 17 protein
Gh_D13G0494	22.69	767.74	5.13	2.16135e-60	up
Gh_D08G0086	0.19	31.17	7.51	9.68287e-57	up	AT4G33790	Jojoba acyl CoA reductase-related male sterility protein
Gh_D10G1882	53.3	1415.91	4.78	9.68287e-57	up	AT5G05340	Peroxidase superfamily protein
Gh_A08G0418	0.06	17.44	8.55	4.00595e-54	up	AT4G28520	cruciferin 3
Gh_D10G1737	2.25	122.23	5.97	5.51549e-51	up	AT5G49350	Glycine-rich protein family
Gh_D11G3277	1.52	39.73	4.78	4.6405e-50	up	AT2G37040	PHE ammonia lyase 1
Gh_D04G0605	0.38	26.59	6.34	1.89755e-48	up	AT3G11430	glycerol-3-phosphate acyltransferase 5
Gh_A11G2903	8.42	173.35	4.38	2.37393e-48	up	AT3G53510	ABC-2 type transporter family protein
Gh_D10G2294	0.93	36.14	5.4	8.22789e-48	up	AT3G11430	glycerol-3-phosphate acyltransferase 5
Gh_A12G2517	1.71	91.5	5.87	1.53472e-47	up	AT3G22600	Bifunctional inhibitor/lipid-transfer protein/seed storage 2S albumin superfamily protein
Gh_D13G1883	2.1	53.33	4.71	1.7638e-47	up	AT1G56340	calreticulin 1a
Gh_D11G3289	6.67	120.8	4.2	1.50674e-45	up	AT2G37360	ABC-2 type transporter family protein
Gh_A08G1366	2.81	68.21	4.73	1.19714e-44	up	AT1G32100	pinoresinol reductase 1
Gh_A10G1987	1.19	35.58	4.97	7.09655e-44	up	AT3G11430	glycerol-3-phosphate acyltransferase 5
Gh_D13G0495	8.66	258.78	5.03	9.04942e-44	up
Gh_D07G0486	5.65	122.65	4.45	2.13089e-43	up	AT5G23660	homolog of Medicago truncatula MTN3
Gh_Sca012883G01	2274.54	144.45	-3.95	5.28037e-42	down	AT5G23860	tubulin beta 8
Gh_D08G1960	460.89	30.99	-3.86	6.89202e-40	down	AT5G12250	beta-6 tubulin
Gh_D06G1291	0.27	46.45	7.82	6.92975e-39	up	AT5G44550	Uncharacterised protein family (UPF0497)
Gh_D02G0380	83.29	1156.53	3.79	1.22917e-38	up	AT3G22620	Bifunctional inhibitor/lipid-transfer protein/seed storage 2S albumin superfamily protein
Gh_A06G0196	9.25	352.37	5.77	5.25904e-37	up	AT5G59845	Gibberellin-regulated family protein
Gh_D10G0915	6.08	87.57	3.85	8.1983e-37	up	AT2G23540	GDSL-like Lipase/Acylhydrolase superfamily protein
Gh_D06G1648	19.15	245.65	3.67	8.74323e-37	up	AT1G62280	SLAC1 homologue 1
Gh_D11G1805	52.39	603.93	3.59	7.42522e-36	up	AT4G36220	ferulic acid 5-hydroxylase 1
Gh_D05G2085	20.21	247	3.6	2.18789e-35	up	AT5G64410	oligopeptide transporter 4
Gh_D10G1621	4.78	101.47	4.41	6.36001e-35	up	AT3G21550	DUF679 domain membrane protein 2
Gh_D11G0942	1.74	29.67	4.1	8.96244e-35	up	AT4G00400	glycerol-3-phosphate acyltransferase 8
Gh_D08G2397	2.13	34.38	4.05	1.25129e-34	up	AT4G12910	serine carboxypeptidase-like 20
Gh_A04G0983	13.47	139.77	3.53	1.63534e-34	up
Gh_D12G0033	13.21	176.49	3.75	2.22885e-34	up	AT2G48140	Bifunctional inhibitor/lipid-transfer protein/seed storage 2S albumin superfamily protein
Gh_A12G1664	48.7	2.6	-4.24	3.42758e-34	down	AT1G74100	sulfotransferase 16
Gh_A13G1919	18.32	206.48	3.51	3.70366e-34	up	AT5G60490	FASCICLIN-like arabinogalactan-protein 12
Gh_A08G0044	2.52	36.34	3.9	6.54787e-33	up	AT4G33790	Jojoba acyl CoA reductase-related male sterility protein
Gh_D10G1036	4.13	46.49	3.52	8.17899e-33	up	AT3G18660	plant glycogenin-like starch initiation protein 1
Gh_D05G2226	0.55	21.53	5.34	1.48909e-32	up	AT1G21890	nodulin MtN21 /EamA-like transporter family protein
Gh_D02G2413	2212.66	17081.1	3.31	7.57206e-32	up
Gh_A05G3037	0.14	11.76	6.51	3.89393e-31	up	AT3G11430	glycerol-3-phosphate acyltransferase 5
Gh_A04G1042	5.2	82.59	4.09	3.89393e-31	up	AT2G21110	Disease resistance-responsive (dirigent-like protein) family protein
Gh_D06G2182	4.58	46.78	3.44	5.41618e-31	up
Gh_A12G0683	0.23	34.87	8.29	6.39105e-31	up	AT4G37300	maternal effect embryo arrest 59
Gh_D03G1078	145.2	1471.06	3.28	1.28799e-30	up	AT5G50790	Nodulin MtN3 family protein
Gh_D08G0472	59.35	551.06	3.29	1.87526e-30	up	AT3G62730
Gh_A12G1772	20.05	210.67	3.36	1.37123e-29	up	AT5G61750	RmlC-like cupins superfamily protein
Gh_D11G0449	1.67	81.26	5.73	2.02747e-29	up	AT2G18040	peptidylprolyl cis/trans isomerase, NIMA-interacting 1
Gh_A07G1802	28.27	248.95	3.21	2.58638e-29	up	AT3G07320	O-Glycosyl hydrolases family 17 protein
Gh_D02G2148	0.68	17.01	4.78	5.23077e-29	up	AT1G19440	3-ketoacyl-CoA synthase 4
Gh_D10G2466	1.39	18.83	3.86	4.51461e-28	up	AT2G38080	Laccase/Diphenol oxidase family protein
Gh_D11G0885	0.13	6.49	5.78	2.81335e-27	up	AT4G00230	xylem serine peptidase 1
Gh_A08G1434	5.64	49.27	3.14	3.27712e-27	up	AT1G32450	nitrate transporter 1.5
Gh_D09G1454	5.9	0	Inf	5.93215e-27	down	AT5G60020	laccase 17
Gh_A05G1996	355.98	2865.99	3.03	9.5853e-27	up	AT1G77780	Glycosyl hydrolase superfamily protein
Gh_A09G2191	81.97	8.48	-3.23	1.58896e-26	down	AT4G24910	Protein of unknown function (DUF579)
Gh_D05G0457	73.96	578.83	3.04	2.05659e-26	up
Gh_D10G2414	0.75	18.74	4.8	5.9993e-26	up	AT2G40410	Staphylococcal nuclease homologue
Gh_D02G1447	270.89	29.97	-3.08	1.03827e-25	down	AT1G70830	MLP-like protein 28
Gh_A07G1227	1.07	15.45	3.91	1.46012e-25	up	AT1G01120	3-ketoacyl-CoA synthase 1
Gh_D09G1420	0.56	16.55	5.01	1.48195e-25	up	AT2G37130	Peroxidase superfamily protein
Gh_D07G1281	11.74	91.99	2.95	2.90236e-25	up	AT2G47240	AMP-dependent synthetase and ligase family protein
Gh_D07G1170	0.34	6.34	4.25	3.61942e-25	up	AT1G35710	Protein kinase family protein with leucine-rich repeat domain
Gh_D12G0035	0.31	25.38	6.99	5.37637e-25	up	AT3G22600	Bifunctional inhibitor/lipid-transfer protein/seed storage 2S albumin superfamily protein
Gh_D11G3268	2.02	31.46	4.1	5.6476e-25	up	AT2G36830	gamma tonoplast intrinsic protein
Gh_A06G1320	24.95	189.23	2.9	7.5164e-25	up	AT1G62280	SLAC1 homologue 1
Gh_A09G1908	2.54	22.16	3.16	8.47474e-25	up	AT3G22640	cupin family protein
Gh_D08G1424	0.11	20.24	7.87	1.11898e-24	up	AT2G03340	WRKY DNA-binding protein 3
Gh_A10G1493	0.22	27.41	7.87	2.00595e-24	up	AT5G49350	Glycine-rich protein family
Gh_D02G0729	2.97	48.63	4.03	2.22647e-24	up
Gh_A05G0511	4.66	39.98	3.15	2.45978e-24	up	AT5G10770	Eukaryotic aspartyl protease family protein
Gh_A03G1634	1.22	17.11	3.86	2.77875e-24	up	AT4G15480	UDP-Glycosyltransferase superfamily protein
Gh_A08G1604	65.96	8.9	-2.89	3.1943e-24	down	AT1G12570	Glucose-methanol-choline (GMC) oxidoreductase family protein
Gh_A01G0634	31.78	226.32	2.85	4.47302e-24	up	AT5G55050	GDSL-like Lipase/Acylhydrolase superfamily protein
Gh_A04G0930	34.03	239.67	2.87	4.4957e-24	up	AT5G23190	cytochrome P450, family 86, subfamily B, polypeptide 1
Gh_D10G2598	6.16	46.63	2.96	4.69613e-24	up	AT5G07990	Cytochrome P450 superfamily protein
Gh_D09G1704	35.17	303.76	3.4	9.5231e-24	up	AT4G25433	peptidoglycan-binding LysM domain-containing protein
Gh_A04G0984	1.17	15.65	3.92	1.14692e-23	up
Gh_D02G0387	26.37	182.93	2.82	1.14692e-23	up	AT3G22740	homocysteine S-methyltransferase 3
Gh_A13G0008	0	6.87	Inf	1.30602e-23	up	AT3G50170	Plant protein of unknown function (DUF247)
Gh_A09G1904	6	58.76	3.34	2.16108e-23	up	AT3G22620	Bifunctional inhibitor/lipid-transfer protein/seed storage 2S albumin superfamily protein
Gh_A09G1312	0.96	13.01	3.78	3.20787e-23	up	AT2G36190	cell wall invertase 4
Gh_D05G3800	697.23	4867.22	2.82	3.58886e-23	up	AT1G77780	Glycosyl hydrolase superfamily protein
Gh_A13G1665	65.47	9.01	-2.81	3.61197e-23	down	AT2G26250	3-ketoacyl-CoA synthase 10
Gh_A09G1909	1.55	14.81	3.28	6.90164e-23	up	AT3G22640	cupin family protein
Gh_D04G1447	37.57	247.98	2.78	9.16172e-23	up	AT5G23190	cytochrome P450, family 86, subfamily B, polypeptide 1
Gh_A05G0112	56.43	388.46	3.02	9.91054e-23	up	AT5G25940	early nodulin-related
Gh_A11G1887	11.17	121.08	3.46	1.03882e-22	up	AT5G65660	hydroxyproline-rich glycoprotein family protein
Gh_A09G2059	0.83	13.19	4.05	4.75911e-22	up	AT3G50150	Plant protein of unknown function (DUF247)
Gh_A06G0103	16.25	106.36	2.74	5.58072e-22	up	AT1G19300	Nucleotide-diphospho-sugar transferases superfamily protein
Gh_A11G2882	83.94	518.91	2.72	5.96517e-22	up	AT2G36830	gamma tonoplast intrinsic protein
Gh_D04G0154	33.67	1.3	-4.76	1.22444e-21	down	AT4G39490	cytochrome P450, family 96, subfamily A, polypeptide 10
Gh_A12G0829	0.6	9.17	4.01	1.35163e-21	up	AT1G54610	Protein kinase superfamily protein
Gh_A05G0748	0.13	6.71	5.87	1.49632e-21	up	AT5G58860	cytochrome P450, family 86, subfamily A, polypeptide 1
Gh_D01G1710	8.08	56.37	2.81	1.49632e-21	up	AT1G25270	nodulin MtN21 /EamA-like transporter family protein
Gh_A05G1998	26.1	169.73	2.83	2.32834e-21	up	AT2G41100	Calcium-binding EF hand family protein
Gh_D12G2377	12.56	98.5	3.09	3.15699e-21	up	AT1G63310
Gh_A03G0461	90.23	596.57	2.67	4.00019e-21	up	AT5G50790	Nodulin MtN3 family protein
Gh_D01G1604	191.28	29.93	-2.72	5.48858e-21	down	AT4G38770	proline-rich protein 4
Gh_D02G1147	21.75	136.15	2.63	5.67545e-21	up	AT1G68570	Major facilitator superfamily protein
Gh_A03G0561	59.3	352.27	2.65	5.90726e-21	up	AT5G50260	Cysteine proteinases superfamily protein
Gh_D12G1462	6.81	41.91	2.63	1.6276e-20	up	AT2G42490	Copper amine oxidase family protein
Gh_D08G1868	2.65	18.65	2.85	2.1036e-20	up	AT4G12290	Copper amine oxidase family protein
Gh_D01G0513	0.51	8.54	4.14	2.12656e-20	up	AT4G27420	ABC-2 type transporter family protein
Gh_A13G0133	2.02	20	3.33	3.61402e-20	up	AT5G17540	HXXXD-type acyl-transferase family protein
Gh_A08G0663	7.87	64.39	3.02	4.31208e-20	up	AT5G23660	homolog of Medicago truncatula MTN3
Gh_D11G2795	0.63	31.97	5.74	8.03703e-20	up	AT1G56320
Gh_A10G1443	7.76	50.37	2.71	1.86678e-19	up	AT3G21420	2-oxoglutarate (2OG) and Fe(II)-dependent oxygenase superfamily protein
Gh_A02G1693	0.62	8.44	3.83	6.47612e-19	up	AT2G17650	AMP-dependent synthetase and ligase family protein
Gh_D12G1609	39	206.64	2.5	6.47612e-19	up	AT1G18650	plasmodesmata callose-binding protein 3
Gh_D07G1706	0.48	9.3	4.4	6.83084e-19	up	AT3G12700	Eukaryotic aspartyl protease family protein
Gh_A01G1474	2.58	22.67	3.2	8.02246e-19	up	AT1G25270	nodulin MtN21 /EamA-like transporter family protein
Gh_A07G0421	31.45	178.69	2.51	8.41544e-19	up	AT4G25010	Nodulin MtN3 family protein
Gh_D03G0578	0.79	18.22	4.87	1.1663e-18	up	AT5G25810	Integrase-type DNA-binding superfamily protein
Gh_A07G0108	7.97	43.29	2.46	1.44094e-18	up	AT5G56890	Protein kinase superfamily protein
Gh_A10G0839	18.21	101.64	2.48	1.80878e-18	up	AT2G23540	GDSL-like Lipase/Acylhydrolase superfamily protein
Gh_D11G2939	561.05	2272.43	2.9	4.23533e-18	up	AT3G15353	metallothionein 3
Gh_A03G1516	59.64	9.59	-2.6	4.58107e-18	down	AT5G64570	beta-D-xylosidase 4
Gh_D05G2190	33.52	6.16	-2.46	5.52601e-18	down	AT1G78060	Glycosyl hydrolase family protein
Gh_A10G0945	15.68	100.44	2.67	6.51401e-18	up	AT3G21550	DUF679 domain membrane protein 2
Gh_A08G0876	0	9.04	Inf	8.2281e-18	up	AT5G52470	fibrillarin 1
Gh_D11G1853	120.74	659.34	2.42	8.43513e-18	up	AT2G18360	alpha/beta-Hydrolases superfamily protein
Gh_A11G2475	0.3	17.16	6.4	8.46984e-18	up	AT1G56320
Gh_A05G1785	3.64	32.37	3.2	8.8254e-18	up	AT3G53010	Domain of unknown function (DUF303)
Gh_D01G1790	48.96	6.79	-2.83	1.13931e-17	down	AT1G58070
Gh_D02G2050	0.14	5.82	5.88	1.29279e-17	up	AT4G15480	UDP-Glycosyltransferase superfamily protein
Gh_A03G0417	9.22	50.8	2.53	1.54476e-17	up	AT2G38080	Laccase/Diphenol oxidase family protein
Gh_A12G2516	4.3	44.31	3.36	2.37144e-17	up	AT2G48130	Bifunctional inhibitor/lipid-transfer protein/seed storage 2S albumin superfamily protein
Gh_A01G1909	5.93	40.77	2.81	2.5067e-17	up	AT5G02230	Haloacid dehalogenase-like hydrolase (HAD) superfamily protein
Gh_A06G2102	1.54	13.06	3.09	2.63972e-17	up	AT1G30760	FAD-binding Berberine family protein
Gh_D12G1979	9.45	0.92	-3.37	2.77026e-17	down	AT1G12240	Glycosyl hydrolases family 32 protein
Gh_D02G0740	435.99	88.78	-2.36	3.049e-17	down	AT1G21460	Nodulin MtN3 family protein
Gh_A05G3738	0.15	7.77	5.85	3.56621e-17	up	AT1G21890	nodulin MtN21 /EamA-like transporter family protein
Gh_A05G0557	59.6	306.97	2.37	3.69488e-17	up	AT4G12320	cytochrome P450, family 706, subfamily A, polypeptide 6
Gh_A11G0084	33.77	163.78	2.34	4.64696e-17	up	AT5G07220	BCL-2-associated athanogene 3
Gh_D13G0372	0.03	5.16	Inf	1.47827e-16	up	AT2G15790	peptidyl-prolyl cis-trans isomerase / cyclophilin-40 (CYP40) / rotamase
Gh_Sca009545G02	357.59	70.1	-2.32	1.63229e-16	down	AT3G16370	GDSL-like Lipase/Acylhydrolase superfamily protein
Gh_D06G0463	2.63	63.33	5.44	1.8644e-16	up
Gh_D10G1620	10.7	70.93	2.72	1.9406e-16	up	AT3G21550	DUF679 domain membrane protein 2
Gh_A11G0064	2.81	21.08	3.07	2.32939e-16	up	AT5G51550	EXORDIUM like 3
Gh_A07G1206	7.58	48.02	2.73	2.32939e-16	up	AT3G62040	Haloacid dehalogenase-like hydrolase (HAD) superfamily protein
Gh_D06G0318	7.63	41.25	2.54	2.34217e-16	up	AT1G35780
Gh_A05G3997	7.01	36.64	2.4	3.13035e-16	up	AT3G21240	4-coumarate:CoA ligase 2
Gh_A06G0045	170.25	755.74	2.41	3.20119e-16	up	AT2G18420	Gibberellin-regulated family protein
Gh_D03G0970	75.54	14.08	-2.34	3.85452e-16	down	AT5G50260	Cysteine proteinases superfamily protein
Gh_D09G0264	2.73	18.15	2.81	3.91257e-16	up	AT3G27820	monodehydroascorbate reductase 4
Gh_A06G1060	0.41	16.67	5.73	4.24686e-16	up	AT5G44550	Uncharacterised protein family (UPF0497)
Gh_D11G3388	11.64	59.81	2.4	4.52034e-16	up	AT2G30900	TRICHOME BIREFRINGENCE-LIKE 43
Gh_D06G2197	10.98	1.39	-2.98	4.7769e-16	down	AT1G11300	protein serine/threonine kinases;protein kinases;ATP binding;sugar binding;kinases;carbohydrate binding
Gh_A11G1800	27.84	129.4	2.27	5.50871e-16	up	AT5G67210	Protein of unknown function (DUF579)
Gh_D13G1618	4.19	34.07	3.18	6.40579e-16	up	AT1G78380	glutathione S-transferase TAU 19
Gh_A05G1347	11415	2401.11	-2.27	7.51576e-16	down	AT2G33850
Gh_D08G0981	14.49	2.36	-2.67	7.53659e-16	down	AT1G15690	Inorganic H pyrophosphatase family protein
Gh_D07G1307	38.97	177.76	2.25	8.43201e-16	up	AT3G62040	Haloacid dehalogenase-like hydrolase (HAD) superfamily protein
Gh_A12G1847	24.13	116.61	2.25	8.61515e-16	up	AT4G19110	Protein kinase superfamily protein
Gh_A11G2842	85.28	395.35	2.42	9.51167e-16	up	AT3G11600
Gh_D07G0144	151.66	20.41	-2.84	1.0081e-15	down	AT5G20860	Plant invertase/pectin methylesterase inhibitor superfamily
Gh_D05G3049	11.88	57.67	2.27	2.39612e-15	up	AT4G13710	Pectin lyase-like superfamily protein
Gh_A13G2180	8.49	0.55	-3.95	3.32766e-15	down	AT5G01360	Plant protein of unknown function (DUF828)
Gh_D06G2371	1.23	15.06	3.74	3.66562e-15	up	AT4G00430	plasma membrane intrinsic protein 1;4
Gh_D08G2129	0.97	9.63	3.36	5.17145e-15	up	AT3G45010	serine carboxypeptidase-like 48
Gh_D10G0473	11.3	49.87	2.22	5.46175e-15	up	AT1G51680	4-coumarate:CoA ligase 1
Gh_A05G3473	51.95	11.35	-2.2	7.00286e-15	down	AT1G50480	10-formyltetrahydrofolate synthetase
Gh_D07G2262	16.46	71.42	2.18	7.14903e-15	up	AT5G40450
Gh_D05G1824	39.33	173.12	2.21	7.7224e-15	up	AT1G75390	basic leucine-zipper 44
Gh_A12G2345	117.15	25.85	-2.22	7.86099e-15	down	AT5G07250	RHOMBOID-like protein 3
Gh_A01G1586	1.4	8.56	2.65	8.00638e-15	up	AT1G37130	nitrate reductase 2
Gh_A03G2062	371.58	58.35	-2.59	9.1187e-15	down	AT5G23530	carboxyesterase 18
Gh_A10G0519	3.28	19.2	2.55	1.00046e-14	up	AT1G55110	indeterminate(ID)-domain 7
Gh_D12G1931	78.37	358.78	2.17	1.18588e-14	up	AT5G07380
Gh_D02G2420	1279.62	299.62	-2.16	1.32413e-14	down	AT1G50010	tubulin alpha-2 chain
Gh_D06G0096	0.12	11.13	6.6	1.37839e-14	up	AT4G31940	cytochrome P450, family 82, subfamily C, polypeptide 4
Gh_D13G2361	4.84	23.8	2.32	2.33984e-14	up	AT1G19110	inter-alpha-trypsin inhibitor heavy chain-related
Gh_D01G0063	2.1	16.48	3.02	2.37937e-14	up	AT2G15695	Protein of unknown function DUF829, transmembrane 53
Gh_A06G0303	1.78	15.02	3.13	2.4375e-14	up	AT1G35910	Haloacid dehalogenase-like hydrolase (HAD) superfamily protein
Gh_Sca004949G01	6.94	32.59	2.23	3.12564e-14	up	AT3G47340	glutamine-dependent asparagine synthase 1
Gh_D05G1180	6.24	36.93	2.66	5.63907e-14	up	AT3G15810	Protein of unknown function (DUF567)
Gh_D02G0450	5.73	31.12	2.45	5.63907e-14	up	AT3G23430	phosphate 1
Gh_D11G3316	23.4	0.35	-6.36	6.51204e-14	down	AT3G54040	PAR1 protein
Gh_D06G1311	2.67	20.87	3.13	7.14873e-14	up	AT1G11440
Gh_A02G0496	0.93	10.1	3.67	8.31044e-14	up	AT1G06330	Heavy metal transport/detoxification superfamily protein
Gh_D13G0054	13.91	1.45	-3.27	9.72841e-14	down	AT5G05340	Peroxidase superfamily protein
Gh_A08G0711	32.62	136.68	2.09	1.13558e-13	up	AT5G19890	Peroxidase superfamily protein
Gh_A03G0281	10.14	48.88	2.28	1.22783e-13	up	AT5G60660	plasma membrane intrinsic protein 2;4
Gh_D02G2026	7.59	32.73	2.13	1.56792e-13	up	AT2G14820	Phototropic-responsive NPH3 family protein
Gh_D08G1915	7.78	0.85	-3.22	1.57249e-13	down	AT1G12570	Glucose-methanol-choline (GMC) oxidoreductase family protein
Gh_D05G0925	3.77	17.33	2.25	1.72077e-13	up	AT2G29040	Exostosin family protein
Gh_D02G0206	166.65	11.97	-3.6	1.9348e-13	down	AT2G31980	PHYTOCYSTATIN 2
Gh_A05G1963	54.33	13.22	-2.05	2.26075e-13	down	AT1G78060	Glycosyl hydrolase family protein
Gh_A11G2522	3.52	17.48	2.41	2.32916e-13	up	AT5G55020	myb domain protein 120
Gh_A11G2895	2499.86	574	-2.05	2.48593e-13	down	AT5G03170	FASCICLIN-like arabinogalactan-protein 11
Gh_D04G1558	3911.78	957.46	-2.08	2.84952e-13	down	AT1G50010	tubulin alpha-2 chain
Gh_A13G1229	15.03	61.04	2.11	2.84952e-13	up	AT3G15510	NAC domain containing protein 2
Gh_A11G1725	8.5	0.65	-3.82	3.31707e-13	down	AT4G36810	geranylgeranyl pyrophosphate synthase 1
Gh_D09G1300	0.74	6.91	3.23	3.51443e-13	up	AT2G36190	cell wall invertase 4
Gh_A05G1450	3.47	54.11	4.35	4.36328e-13	up	AT3G20340
Gh_D08G0448	0.42	10.2	5.08	4.4547e-13	up	AT1G29000	Heavy metal transport/detoxification superfamily protein
Gh_D07G0416	4.54	23.27	2.32	4.50438e-13	up	AT3G47420	phosphate starvation-induced gene 3
Gh_A01G0470	14.68	0.17	-6.72	5.07782e-13	down	AT1G53010	RING/U-box superfamily protein
Gh_D11G1962	91.74	363.43	2.04	5.15032e-13	up	AT5G67210	Protein of unknown function (DUF579)
Gh_A09G0474	0.12	5.24	5.86	5.2793e-13	up	AT3G18400	NAC domain containing protein 58
Gh_A09G0669	5.27	27.35	2.42	5.82906e-13	up	AT1G61790	Oligosaccharyltransferase complex/magnesium transporter family protein
Gh_D02G0869	441.81	110.74	-2.03	7.55017e-13	down	AT1G50010	tubulin alpha-2 chain
Gh_D09G0480	0.12	5.25	5.84	8.12497e-13	up	AT3G18400	NAC domain containing protein 58
Gh_A12G2385	0.65	7.51	3.61	8.42816e-13	up	AT1G05580	cation/H+ exchanger 23
Gh_A03G0871	29.22	155.37	2.44	8.58344e-13	up	AT1G14290	sphingoid base hydroxylase 2
Gh_D09G1264	1.78	11.55	2.74	9.82445e-13	up	AT3G11680	Aluminium activated malate transporter family protein
Gh_D02G0215	0.89	7.77	3.18	1.06499e-12	up	AT1G30760	FAD-binding Berberine family protein
Gh_A06G1158	0.06	5.78	Inf	1.13176e-12	up	AT2G38300	myb-like HTH transcriptional regulator family protein
Gh_D05G1879	1429.18	5412.08	2.02	1.13176e-12	up	AT1G75050	Pathogenesis-related thaumatin superfamily protein
Gh_A05G0921	769.27	83.91	-2.82	1.1889e-12	down
Gh_A01G1533	1.03	10.48	3.42	1.51995e-12	up	AT5G23170	Protein kinase superfamily protein
Gh_D12G0115	9.47	0.89	-3.5	1.84508e-12	down	AT1G76490	hydroxy methylglutaryl CoA reductase 1
Gh_D08G0829	1.74	14.57	3.16	2.1695e-12	up	AT5G19890	Peroxidase superfamily protein
Gh_A12G2515	17.86	83.84	2.25	2.37486e-12	up	AT2G48140	Bifunctional inhibitor/lipid-transfer protein/seed storage 2S albumin superfamily protein
Gh_D12G2509	10.05	39.77	2.05	2.60236e-12	up	AT2G28100	alpha-L-fucosidase 1
Gh_D02G0241	5.12	22.43	2.18	2.62632e-12	up	AT4G14040	selenium-binding protein 2
Gh_A10G0260	10.24	67.11	2.97	2.65983e-12	up	AT4G18425	Protein of unknown function (DUF679)
Gh_D01G1572	42.72	265.67	3.2	2.66047e-12	up
Gh_D12G0315	19.16	3.8	-2.36	2.8426e-12	down	AT2G17840	Senescence/dehydration-associated protein-related
Gh_D09G0358	95.24	329.71	1.97	3.41452e-12	up	AT2G47140	NAD(P)-binding Rossmann-fold superfamily protein
Gh_A05G0840	8.55	1.01	-3.15	3.64236e-12	down	AT2G28630	3-ketoacyl-CoA synthase 12
Gh_Sca010901G01	23.18	1.49	-4	3.89126e-12	down	AT4G33800
Gh_A01G0019	526.37	74.01	-2.82	3.91656e-12	down	AT2G16850	plasma membrane intrinsic protein 2;8
Gh_D03G0175	1.68	9.31	2.49	3.93291e-12	up	AT4G36870	BEL1-like homeodomain 2
Gh_A07G1871	63.44	248.31	1.96	3.93291e-12	up	AT5G44030	cellulose synthase A4
Gh_A03G1585	864.06	233.94	-1.95	4.61183e-12	down	AT1G50010	tubulin alpha-2 chain
Gh_D13G0974	75.57	19.17	-1.96	4.62926e-12	down	AT5G01360	Plant protein of unknown function (DUF828)
Gh_D13G1526	14.36	54.78	2.01	4.80298e-12	up	AT3G15510	NAC domain containing protein 2
Gh_D09G1048	6.68	28.6	2.04	5.47897e-12	up	AT5G19410	ABC-2 type transporter family protein
Gh_D11G2184	256.35	65.88	-1.94	5.6186e-12	down	AT5G65020	annexin 2
Gh_D03G0730	37.84	9.09	-2.07	5.75668e-12	down	AT4G11090	TRICHOME BIREFRINGENCE-LIKE 23
Gh_D11G1150	1.94	10.13	2.37	5.94213e-12	up	AT4G02060	Minichromosome maintenance (MCM2/3/5) family protein
Gh_D04G1593	4.55	23.46	2.4	7.03198e-12	up	AT1G49570	Peroxidase superfamily protein
Gh_D12G1863	43.24	10.05	-2.05	9.04019e-12	down	AT3G48460	GDSL-like Lipase/Acylhydrolase superfamily protein
Gh_D04G0626	139.68	462.7	2.01	9.46016e-12	up	AT5G05960	Bifunctional inhibitor/lipid-transfer protein/seed storage 2S albumin superfamily protein
Gh_A05G1641	12.97	65.99	2.44	1.0177e-11	up	AT1G75390	basic leucine-zipper 44
Gh_A02G0378	11440.5	2896.93	-1.9	1.05187e-11	down
Gh_D13G0657	11.93	48.38	2.11	1.16359e-11	up	AT4G21450	PapD-like superfamily protein
Gh_A07G0773	58.98	14.66	-2	1.30101e-11	down	AT1G05010	ethylene-forming enzyme
Gh_A11G2183	0	6.69	Inf	1.4664e-11	up	AT5G39150	RmlC-like cupins superfamily protein
Gh_A09G1529	11.75	1.1	-3.48	1.47833e-11	down	AT4G00430	plasma membrane intrinsic protein 1;4
Gh_A12G0980	7.31	0.66	-3.48	1.47833e-11	down	AT3G58760	Integrin-linked protein kinase family
Gh_A08G2381	635.59	34.85	-4.16	1.48476e-11	down	AT5G12250	beta-6 tubulin
Gh_D13G2007	3.33	29.87	3.21	1.51878e-11	up	AT2G25770	Polyketide cyclase/dehydrase and lipid transport superfamily protein
Gh_D01G1872	7.83	34.4	2.17	1.5715e-11	up	AT1G37130	nitrate reductase 2
Gh_A11G3188	12.38	0.57	-4.45	1.67014e-11	down	AT4G09160	SEC14 cytosolic factor family protein / phosphoglyceride transfer family protein
Gh_A10G1332	6229.66	1526.28	-1.89	2.33397e-11	down	AT5G59320	lipid transfer protein 3
Gh_A11G2048	13.31	51.87	1.95	2.34837e-11	up	AT3G03690	Core-2/I-branching beta-1,6-N-acetylglucosaminyltransferase family protein
Gh_D07G1737	2.75	14.53	2.44	2.52885e-11	up	AT2G17500	Auxin efflux carrier family protein
Gh_A10G0538	1.74	14.09	3.04	3.56145e-11	up	AT1G17710	Pyridoxal phosphate phosphatase-related protein
Gh_D07G1842	255.89	908	2.16	4.71203e-11	up
Gh_A03G1237	3.43	17.78	2.36	4.74323e-11	up	AT1G60060	Serine/threonine-protein kinase WNK (With No Lysine)-related
Gh_A12G1916	1.45	8.1	2.55	5.04574e-11	up	AT4G18010	myo-inositol polyphosphate 5-phosphatase 2
Gh_A05G1510	21.16	2.2	-3.15	5.10515e-11	down	AT4G16380	Heavy metal transport/detoxification superfamily protein
Gh_A08G2015	13.77	63.3	2.29	5.25237e-11	up	AT1G65480	PEBP (phosphatidylethanolamine-binding protein) family protein
Gh_A13G1776	0.89	8.28	3.34	5.38573e-11	up	AT5G20230	blue-copper-binding protein
Gh_D07G0047	0.57	5.6	3.34	5.38573e-11	up	AT3G24503	aldehyde dehydrogenase 2C4
Gh_A09G0968	4.93	19.99	2.05	5.38573e-11	up	AT5G20950	Glycosyl hydrolase family protein
Gh_D10G0307	123.53	10.28	-3.59	5.8335e-11	down	AT1G29670	GDSL-like Lipase/Acylhydrolase superfamily protein
Gh_A06G0177	35.71	9.29	-1.93	6.35441e-11	down	AT2G15490	UDP-glycosyltransferase 73B4
Gh_D10G1918	17.77	2.57	-2.87	6.42125e-11	down	AT1G49320	unknown seed protein like 1
Gh_D02G0898	582.49	2546.79	2.21	6.46259e-11	up	AT3G16150	N-terminal nucleophile aminohydrolases (Ntn hydrolases) superfamily protein
Gh_D03G0059	30.37	141.46	2.3	6.58752e-11	up	AT5G42180	Peroxidase superfamily protein
Gh_D01G0789	6.64	42.32	2.84	6.60305e-11	up	AT3G12830	SAUR-like auxin-responsive protein family
Gh_A11G2221	0.1	5.09	6.39	6.85059e-11	up	AT1G04520	plasmodesmata-located protein 2
Gh_D01G2168	7.55	37.37	2.35	6.85059e-11	up	AT5G02230	Haloacid dehalogenase-like hydrolase (HAD) superfamily protein
Gh_D02G0217	18.25	68.37	1.9	8.97394e-11	up	AT5G44440	FAD-binding Berberine family protein
Gh_D07G2108	0.15	6.57	6.35	1.10167e-10	up	AT1G67030	zinc finger protein 6
Gh_A03G2181	59.44	205.27	1.83	1.24108e-10	up	AT4G34500	Protein kinase superfamily protein
Gh_A12G2349	0.9	9.27	3.55	1.26876e-10	up	AT3G61060	phloem protein 2-A13
Gh_A07G1710	159.52	44.17	-1.81	1.47588e-10	down	AT2G04780	FASCICLIN-like arabinoogalactan 7
Gh_A01G0802	13.68	2.03	-2.74	1.47647e-10	down	AT3G12670	CTP synthase family protein
Gh_A12G1620	24.89	84.4	1.83	1.65285e-10	up	AT5G61430	NAC domain containing protein 100
Gh_D11G0484	0.99	33.83	6.3	1.75274e-10	up	AT5G66985
Gh_D13G1475	53.7	10.7	-2.36	1.8026e-10	down	AT1G61800	glucose-6-phosphate/phosphate translocator 2
Gh_A02G0819	357.99	104.1	-1.81	1.97794e-10	down	AT1G50010	tubulin alpha-2 chain
Gh_A13G1180	56.81	16.1	-1.86	2.01484e-10	down	AT1G61800	glucose-6-phosphate/phosphate translocator 2
Gh_D12G0940	1.24	8.94	2.89	2.03746e-10	up	AT1G02040	C2H2-type zinc finger family protein
Gh_D12G0334	8.97	35.06	1.96	2.0727e-10	up	AT2G16980	Major facilitator superfamily protein
Gh_D13G2177	75.22	6.52	-3.54	2.10367e-10	down	AT5G57800	Fatty acid hydroxylase superfamily
Gh_A05G3781	3.02	11.62	1.96	2.19085e-10	up	AT1G09970	Leucine-rich receptor-like protein kinase family protein
Gh_D07G1092	6.16	24.97	2.09	2.71135e-10	up	AT5G22300	nitrilase 4
Gh_A13G0391	1.22	14.81	3.83	3.12685e-10	up	AT1G24625	zinc finger protein 7
Gh_D13G1813	5.13	22.55	2.39	3.19981e-10	up	AT2G30620	winged-helix DNA-binding transcription factor family protein
Gh_D05G3547	0.93	8.28	3.21	3.28411e-10	up
Gh_A11G2046	4.39	41.82	3.44	3.37178e-10	up
Gh_D01G0974	102.38	337.36	1.77	4.01584e-10	up	AT1G75390	basic leucine-zipper 44
Gh_D05G1854	4.36	16.99	2.03	4.55322e-10	up	AT2G16230	O-Glycosyl hydrolases family 17 protein
Gh_D05G2554	4.26	14.53	1.76	5.14225e-10	up	AT1G36160	acetyl-CoA carboxylase 1
Gh_D11G1792	42.59	135.3	1.79	5.28782e-10	up	AT2G18050	histone H1-3
Gh_D11G1693	5.23	0.76	-2.74	5.36593e-10	down	AT1G66880	Protein kinase superfamily protein
Gh_D11G1033	13.2	0.87	-3.8	5.70256e-10	down	AT1G01250	Integrase-type DNA-binding superfamily protein
Gh_A05G2107	1.23	5.46	2.21	5.7668e-10	up	AT4G10120	Sucrose-phosphate synthase family protein
Gh_D12G1163	3.21	13.96	2.18	5.7668e-10	up	AT1G01120	3-ketoacyl-CoA synthase 1
Gh_A07G0712	1.82	18.18	3.35	6.09596e-10	up	AT1G14900	high mobility group A
Gh_D10G2213	1.47	7.76	2.45	6.42594e-10	up	AT4G12320	cytochrome P450, family 706, subfamily A, polypeptide 6
Gh_D09G0845	0.71	7.69	3.59	6.79979e-10	up	AT5G22860	Serine carboxypeptidase S28 family protein
Gh_A02G0219	4.15	17.19	2.08	6.93594e-10	up	AT3G14640	cytochrome P450, family 72, subfamily A, polypeptide 10
Gh_A05G1452	36.3	9.69	-1.91	7.17151e-10	down	AT4G21960	Peroxidase superfamily protein
Gh_A04G1008	6697.51	2035.88	-1.76	7.28461e-10	down	AT1G50010	tubulin alpha-2 chain
Gh_D06G0396	5.37	0.32	-4.18	7.80878e-10	down	AT1G21880	lysm domain GPI-anchored protein 1 precursor
Gh_A12G1663	136.51	39.91	-1.81	7.80878e-10	down	AT3G02230	reversibly glycosylated polypeptide 1
Gh_D01G1252	4.67	17.71	1.98	8.23624e-10	up	AT3G52870	IQ calmodulin-binding motif family protein
Gh_A05G2452	29.25	6.85	-2.11	8.696e-10	down	AT3G59380	farnesyltransferase A
Gh_A10G2062	18.61	61.56	1.73	9.03293e-10	up	AT2G39950
Gh_A05G0888	261.62	72.91	-1.79	9.45979e-10	down	AT2G28410
Gh_A03G1549	18078.8	46074.6	1.7	9.46013e-10	up
Gh_D03G0294	106.87	30.92	-1.75	9.73304e-10	down	AT5G65730	xyloglucan endotransglucosylase/hydrolase 6
Gh_D10G2603	2.37	10.5	2.17	1.02077e-09	up	AT3G14170	Plant protein of unknown function (DUF936)
Gh_D08G0815	15.14	54.4	1.86	1.04084e-09	up	AT4G02340	alpha/beta-Hydrolases superfamily protein
Gh_A07G0590	8.45	33.05	2.1	1.07894e-09	up	AT2G47140	NAD(P)-binding Rossmann-fold superfamily protein
Gh_A05G1126	6.1	0.56	-3.55	1.14363e-09	down	AT3G13890	myb domain protein 26
Gh_D04G1402	5.13	23.81	2.33	1.20744e-09	up	AT4G03510	RING membrane-anchor 1
Gh_D10G2100	9.46	39.35	2.04	1.24683e-09	up	AT3G54820	plasma membrane intrinsic protein 2;5
Gh_D08G0887	2.58	10.05	1.98	1.24683e-09	up	AT4G30110	heavy metal atpase 2
Gh_D11G2354	5.52	22.57	2.02	1.26313e-09	up	AT3G03690	Core-2/I-branching beta-1,6-N-acetylglucosaminyltransferase family protein
Gh_D02G1768	1.81	10.53	2.59	1.26699e-09	up	AT3G02040	senescence-related gene 3
Gh_A05G0016	245.07	776.92	1.72	1.41385e-09	up	AT2G06925	Phospholipase A2 family protein
Gh_D06G1170	57.06	179.84	1.72	1.41444e-09	up	AT5G06720	peroxidase 2
Gh_Sca006422G01	0.18	5.04	5.16	1.42056e-09	up	AT1G14690	microtubule-associated protein 65-7
Gh_D10G1631	7.26	27.53	1.91	1.4543e-09	up	AT5G18840	Major facilitator superfamily protein
Gh_D12G1264	34.73	140.99	2.1	1.53561e-09	up	AT3G62550	Adenine nucleotide alpha hydrolases-like superfamily protein
Gh_D04G1444	53.24	186.14	1.87	1.57278e-09	up	AT4G15248	B-box type zinc finger family protein
Gh_D05G0993	5.39	1.04	-2.45	1.59606e-09	down	AT2G27990	BEL1-like homeodomain 8
Gh_D10G0238	41.83	10.87	-1.86	1.61857e-09	down	AT4G32480	Protein of unknown function (DUF506)
Gh_D05G0868	3.84	13.01	1.8	1.78588e-09	up	AT2G29970	Double Clp-N motif-containing P-loop nucleoside triphosphate hydrolases superfamily protein
Gh_A08G0699	12.38	45.25	1.88	1.80627e-09	up	AT4G02340	alpha/beta-Hydrolases superfamily protein
Gh_A05G0731	5.16	16.85	1.75	2.03539e-09	up	AT2G29970	Double Clp-N motif-containing P-loop nucleoside triphosphate hydrolases superfamily protein
Gh_A08G1504	1.75	11.03	2.74	2.04329e-09	up	AT5G47240	nudix hydrolase homolog 8
Gh_A11G2095	1198.32	144.5	-3.07	2.28063e-09	down	AT5G19770	tubulin alpha-3
Gh_D12G2574	9.5	34.66	1.93	2.34328e-09	up	AT1G73500	MAP kinase kinase 9
Gh_D08G1544	2.51	30.22	4.13	2.48716e-09	up	AT2G44740	cyclin p4;1
Gh_D03G0494	1	7.92	3.07	2.52369e-09	up	AT3G02970	EXORDIUM like 6
Gh_A05G2906	2.72	23.68	3.45	2.63499e-09	up	AT5G13900	Bifunctional inhibitor/lipid-transfer protein/seed storage 2S albumin superfamily protein
Gh_A08G0910	29.07	98.94	1.85	2.74377e-09	up	AT4G23690	Disease resistance-responsive (dirigent-like protein) family protein
Gh_A01G1563	150.26	19.8	-2.96	2.84026e-09	down	AT1G68530	3-ketoacyl-CoA synthase 6
Gh_A03G1466	0.68	7.66	3.58	2.92248e-09	up	AT5G23370	GRAM domain-containing protein / ABA-responsive protein-related
Gh_A13G0380	26.69	7.46	-1.81	2.94218e-09	down	AT4G34200	D-3-phosphoglycerate dehydrogenase
Gh_D05G2596	267.05	74.15	-1.85	3.04867e-09	down	AT4G09960	K-box region and MADS-box transcription factor family protein
Gh_A01G1111	398.02	1202.86	2.17	3.13262e-09	up
Gh_A07G0494	0.59	9.98	4.5	3.19143e-09	up	AT5G50200	nitrate transmembrane transporters
Gh_A01G0769	1.57	18.68	3.85	3.27281e-09	up	AT3G12830	SAUR-like auxin-responsive protein family
Gh_D12G0419	16.38	5.01	-1.72	3.28905e-09	down	AT1G30410	multidrug resistance-associated protein 13
Gh_A13G0643	65.15	206.7	1.68	3.45963e-09	up	AT1G69760
Gh_A10G0096	8.44	1.57	-2.46	3.76024e-09	down	AT4G05520	EPS15 homology domain 2
Gh_D01G1452	235.01	54.38	-2.01	3.76024e-09	down	AT1G70830	MLP-like protein 28
Gh_D12G0059	0.62	5.71	3.26	3.79282e-09	up	AT2G48020	Major facilitator superfamily protein
Gh_A04G0263	201.79	953.37	3.02	3.81815e-09	up	AT3G15353	metallothionein 3
Gh_D12G2118	2.55	11.72	2.16	3.83305e-09	up	AT3G10600	cationic amino acid transporter 7
Gh_A03G1975	52.5	15.37	-1.79	4.02736e-09	down	AT5G46860	Syntaxin/t-SNARE family protein
Gh_A06G0587	7.81	26.8	1.82	4.14762e-09	up	AT4G29130	hexokinase 1
Gh_A08G1783	1.11	6.99	2.66	4.37078e-09	up	AT3G45010	serine carboxypeptidase-like 48
Gh_A13G1470	6.06	27.06	2.44	4.52407e-09	up	AT2G30620	winged-helix DNA-binding transcription factor family protein
Gh_A12G2197	948.58	2826.38	1.67	4.55503e-09	up	AT1G63310
Gh_D12G1258	2.3	25.77	3.82	4.71725e-09	up	AT3G62410	CP12 domain-containing protein 2
Gh_A05G1034	18.4	2.91	-2.67	5.09967e-09	down	AT1G80640	Protein kinase superfamily protein
Gh_D08G2457	31.55	112.92	1.9	5.55765e-09	up	AT3G12830	SAUR-like auxin-responsive protein family
Gh_D07G1517	23.12	3.62	-2.7	5.79659e-09	down	AT1G04040	HAD superfamily, subfamily IIIB acid phosphatase
Gh_A10G1928	1.54	9.66	2.67	6.13279e-09	up	AT5G13670	nodulin MtN21 /EamA-like transporter family protein
Gh_D06G0483	0.65	5.67	3.1	6.44679e-09	up	AT1G03940	HXXXD-type acyl-transferase family protein
Gh_A09G2467	95.99	28.09	-1.74	6.48936e-09	down	ATCG00490	ribulose-bisphosphate carboxylases
Gh_A11G1803	0.62	6.02	3.33	6.64348e-09	up	AT5G43060	Granulin repeat cysteine protease family protein
Gh_A06G1081	1.29	10.67	3.22	7.32193e-09	up	AT1G11440
Gh_A03G0660	26.43	6.75	-1.98	7.51037e-09	down	AT4G12690	Plant protein of unknown function (DUF868)
Gh_D04G1583	2.75	11.6	2.17	7.77004e-09	up	AT5G44700	Leucine-rich repeat transmembrane protein kinase
Gh_D08G2730	71.72	228.66	1.64	8.2625e-09	up	AT5G23660	homolog of Medicago truncatula MTN3
Gh_A03G0083	8.85	0.67	-3.77	8.53375e-09	down	AT5G47450	tonoplast intrinsic protein 2;3
Gh_D02G2141	45.69	135.55	1.64	8.8147e-09	up	AT4G34500	Protein kinase superfamily protein
Gh_A13G2072	48.26	147	1.65	9.05819e-09	up	AT2G40890	cytochrome P450, family 98, subfamily A, polypeptide 3
Gh_D11G0646	11.43	2.04	-2.4	9.09923e-09	down	AT2G36640	embryonic cell protein 63
Gh_D11G1689	9.02	28.84	1.7	9.31314e-09	up	AT1G67000	Protein kinase superfamily protein
Gh_D05G2362	1.41	6.09	2.14	9.55682e-09	up	AT4G10120	Sucrose-phosphate synthase family protein
Gh_A05G1776	75.77	231.14	1.65	9.56672e-09	up	AT1G47128	Granulin repeat cysteine protease family protein
Gh_D11G3380	0.52	8.79	4.2	9.67637e-09	up	AT4G38700	Disease resistance-responsive (dirigent-like protein) family protein
Gh_D13G0303	23.41	2.08	-3.52	9.83373e-09	down	AT1G75540	salt tolerance homolog2
Gh_A01G1537	0	11.64	Inf	1.03661e-08	up	AT4G01500	AP2/B3-like transcriptional factor family protein
Gh_D03G1250	1.19	9.28	3.11	1.03661e-08	up	AT3G46130	myb domain protein 48
Gh_D11G0177	158.97	456.97	1.69	1.06317e-08	up	AT4G24130	Protein of unknown function, DUF538
Gh_D02G0459	10.35	36.82	1.85	1.06462e-08	up	AT5G46050	peptide transporter 3
Gh_D01G0186	139.55	44.66	-1.67	1.06959e-08	down	AT1G06290	acyl-CoA oxidase 3
Gh_D09G2071	14.99	3.97	-1.96	1.25537e-08	down	AT3G05990	Leucine-rich repeat (LRR) family protein
Gh_A05G0290	6.64	22.42	1.79	1.28459e-08	up	AT5G21482	cytokinin oxidase 7
Gh_A01G0576	0	8.27	Inf	1.3418e-08	up	AT4G27160	seed storage albumin 3
Gh_D06G1169	301.03	70.99	-2.04	1.3844e-08	down	AT1G55260	Bifunctional inhibitor/lipid-transfer protein/seed storage 2S albumin superfamily protein
Gh_D08G0949	1.22	9.08	3.01	1.39084e-08	up	AT5G57810	tetraspanin15
Gh_A11G1551	14.27	43.54	1.64	1.44235e-08	up	AT5G38710	Methylenetetrahydrofolate reductase family protein
Gh_A11G1173	16.61	51.1	1.71	1.45372e-08	up	AT2G30620	winged-helix DNA-binding transcription factor family protein
Gh_A11G2914	3933.11	7505.37	1.63	1.47728e-08	up
Gh_D13G2478	37.22	110.2	1.62	1.47728e-08	up	AT5G20270	heptahelical transmembrane protein1
Gh_D01G2045	1.89	8.25	2.21	1.52229e-08	up	AT5G03795	Exostosin family protein
Gh_A07G1637	72.38	8.98	-2.94	1.62037e-08	down
Gh_D01G1082	0.65	6.14	3.28	1.67008e-08	up	AT5G49630	amino acid permease 6
Gh_D05G1832	5.92	22.59	2.01	1.71767e-08	up	AT5G66440
Gh_A11G1310	484.24	155.93	-1.62	1.77315e-08	down	AT3G25290	Auxin-responsive family protein
Gh_A01G1948	6.51	0.03	-7.85	1.79973e-08	down	AT2G38080	Laccase/Diphenol oxidase family protein
Gh_D12G2135	4.9	18.84	2.03	1.79973e-08	up	AT5G47230	ethylene responsive element binding factor 5
Gh_A01G0274	2240.11	731.96	-1.61	1.8022e-08	down	AT1G17200	Uncharacterised protein family (UPF0497)
Gh_A06G0872	3.71	14.31	1.98	1.96214e-08	up	AT2G24260	LJRHL1-like 1
Gh_D10G2303	13.07	39.1	1.65	2.02635e-08	up	AT3G11420	Protein of unknown function (DUF604)
Gh_D01G1276	0.52	5.44	3.45	2.05636e-08	up	AT5G27730	Protein of unknown function (DUF1624)
Gh_D06G0343	16.66	60.37	1.88	2.29166e-08	up	AT1G78020	Protein of unknown function (DUF581)
Gh_A10G0810	9.96	32.28	1.76	2.49021e-08	up	AT4G37530	Peroxidase superfamily protein
Gh_D08G1728	17.72	53.24	1.59	2.67298e-08	up	AT1G32450	nitrate transporter 1.5
Gh_D01G0592	15.17	57.24	1.94	2.77257e-08	up	AT5G54770	thiazole biosynthetic enzyme, chloroplast (ARA6) (THI1) (THI4)
Gh_D05G3856	1.19	5.76	2.28	2.80189e-08	up	AT2G25930	hydroxyproline-rich glycoprotein family protein
Gh_D04G1611	4.04	14.9	1.92	2.83485e-08	up	AT1G60995
Gh_A03G0960	5.36	18.09	1.73	2.83708e-08	up	AT1G05260	Peroxidase superfamily protein
Gh_A05G2945	112.21	331.98	1.6	2.84577e-08	up	AT5G14130	Peroxidase superfamily protein
Gh_A10G1883	110.44	36.98	-1.58	2.86156e-08	down	AT2G39420	alpha/beta-Hydrolases superfamily protein
Gh_A03G1601	5.04	0.72	-2.85	2.90863e-08	down	AT4G33840	Glycosyl hydrolase family 10 protein
Gh_D11G2014	17.55	65.98	2.07	3.14804e-08	up	AT4G37550	Acetamidase/Formamidase family protein
Gh_A09G1448	39.98	5.82	-2.75	3.41392e-08	down	AT2G37660	NAD(P)-binding Rossmann-fold superfamily protein
Gh_A09G1182	26.12	7.47	-1.85	3.4493e-08	down	AT5G07280	Leucine-rich repeat transmembrane protein kinase
Gh_D04G0335	1034.17	257.2	-2.08	3.61749e-08	down	AT2G42840	protodermal factor 1
Gh_D12G0503	6.06	21.35	1.92	3.76937e-08	up	AT3G02550	LOB domain-containing protein 41
Gh_A01G2111	87	24.54	-1.72	3.80876e-08	down	ATCG00490	ribulose-bisphosphate carboxylases
Gh_A13G0120	27.4	79.97	1.63	3.94025e-08	up	AT1G52340	NAD(P)-binding Rossmann-fold superfamily protein
Gh_A04G1032	29.29	6.98	-2.03	4.23491e-08	down	AT4G34050	S-adenosyl-L-methionine-dependent methyltransferases superfamily protein
Gh_D09G0965	2.77	11.76	2.11	4.37191e-08	up	AT1G08440	Aluminium activated malate transporter family protein
Gh_A08G0032	1.64	7.12	2.13	4.60242e-08	up	AT3G44900	cation/H+ exchanger 4
Gh_A11G1203	7.23	32.16	2.28	4.74066e-08	up	AT2G31180	myb domain protein 14
Gh_D08G1876	7.61	0.09	-6.8	4.75654e-08	down	AT1G18170	FKBP-like peptidyl-prolyl cis-trans isomerase family protein
Gh_D12G0691	92.62	28.58	-1.61	4.83011e-08	down
Gh_D11G1706	24.76	71.26	1.56	4.85206e-08	up	AT5G38710	Methylenetetrahydrofolate reductase family protein
Gh_D05G0474	7.49	0.13	-6.13	4.92675e-08	down	AT5G25880	NADP-malic enzyme 3
Gh_A04G0202	609.53	192.17	-1.57	4.92675e-08	down	AT4G27270	Quinone reductase family protein
Gh_A03G0314	6.95	1.76	-2	5.13025e-08	down	AT3G46290	hercules receptor kinase 1
Gh_D05G3502	933.68	295.77	-1.57	5.54177e-08	down	AT4G27270	Quinone reductase family protein
Gh_D05G0856	66.13	20.15	-1.62	5.60134e-08	down	AT2G28200	C2H2-type zinc finger family protein
Gh_D10G1557	1.38	6.41	2.23	5.73039e-08	up	AT5G44120	RmlC-like cupins superfamily protein
Gh_D07G0383	17.53	4.67	-1.9	5.7932e-08	down	AT5G11420	Protein of unknown function, DUF642
Gh_A07G1877	0.98	24.23	5.87	5.82294e-08	up	AT3G28917	mini zinc finger 2
Gh_A11G0107	15.87	45.48	1.55	6.1418e-08	up	AT4G28000	P-loop containing nucleoside triphosphate hydrolases superfamily protein
Gh_D13G0169	98	22.41	-1.97	6.16775e-08	down
Gh_A11G2745	6.07	20.36	1.74	6.18906e-08	up	AT1G73590	Auxin efflux carrier family protein
Gh_A13G1677	1.8	6.17	1.79	6.2607e-08	up	AT5G20710	beta-galactosidase 7
Gh_D05G0508	811.62	90.19	-3.07	6.66705e-08	down	AT5G25610	BURP domain-containing protein
Gh_A11G0821	191.53	573.79	1.56	6.90574e-08	up	AT4G00300	fringe-related protein
[truncated: 1,497 more rows]

## Sheet: L1D25 vs L1D30
Table S4-1. The differentially expressed genes (DEGs) of each pair-wise comparison of L1D25 vs L1D30
[truncated: 2,458 more rows]

[truncated: 4 more sheets: L2D10 vs L2D15, L2D15 vs L2D20, L2D20 vs L2D25, L2D25 vs L2D30]
