# Supplementary material for: Co-Expression Network Analysis and Hub Gene Selection for High-Quality Fiber in Upland Cotton (Gossypium hirsutum) Using RNA Sequencing Analysis
Source: Genes (Basel). 2019 Feb 6;10(2):119. doi: 10.3390/genes10020119 (PMC6410125; doi:10.3390/genes10020119)
Supplement: Supplementary file 1 [file genes-10-00119-s001.zip › Supplementary Files/Table S5.xlsx]

## Sheet: Sheet1
Table S5. The expression levels of the differentially expressed genes
geneNames	L1D10_R1	L1D10_R2	L1D10_R3	L1D15_R1	L1D15_R2	L1D15_R3	L1D20_R1	L1D20_R2	L1D20_R3	L1D25_R1	L1D25_R2	L1D25_R3	L1D30_R1	L1D30_R2	L1D30_R3	L2D10_R1	L2D10_R2	L2D10_R3	L2D15_R1	L2D15_R2	L2D15_R3	L2D20_R1	L2D20_R2	L2D20_R3	L2D25_R1	L2D25_R2	L2D25_R3	L2D30_R1	L2D30_R2	L2D30_R3
Gh_A01G0004	26.3889	50.2682	50.3437	15.7099	19.9483	13.6794	3.61442	4.7968	5.75511	2.39729	1.84252	6.24835	3.5091	3.19557	2.61741	26.4343	35.7603	48.8587	6.84852	9.81162	21.7028	5.13645	5.2794	10.7429	6.07017	3.16047	7.1912	1.08162	0.78275	3.65903
Gh_A01G0005	81.6467	289.708	251.594	1.82347	1.61086	0.749182	1.77377	0.222031	0	0.197579	0	0	0.128391	0	0.308641	31.9001	72.2158	37.8729	1.13321	0	0.433393	0	0	0	0.10286	0	0	0	0	0
Gh_A01G0006	7.43291	9.38738	6.88163	7.39486	8.14084	5.4456	1.01029	1.86849	8.9994	1.31978	2.75332	9.0465	1.53801	1.1653	0.976164	5.74814	8.5373	7.48991	3.15416	1.44737	7.33797	2.19564	2.17755	2.10834	3.20484	3.06882	3.64215	1.21654	1.90765	14.0423
Gh_A01G0009	5.5294	7.54355	8.91191	16.9576	17.5324	14.4768	12.2592	6.96278	6.03065	1.65994	1.52598	2.15261	1.45784	1.06012	1.36824	2.7581	9.70853	7.95078	8.1733	7.93531	12.2157	1.9808	2.32734	2.59531	2.63427	2.20194	2.79182	1.56428	2.77213	2.27908
Gh_A01G0019	3148.23	3240.82	3987.29	2422.59	2635.54	1984.5	609.349	443.392	423.849	72.9642	75.0616	104.875	42.8557	42.6906	41.5773	2019.74	3875.07	4038.8	1897.92	2094.04	3212.38	217.354	237.023	342.135	52.9893	47.5626	75.6963	35.9303	44.6154	65.2722
Gh_A01G0024	8.41031	6.38505	7.26242	7.65094	4.25594	7.15832	6.05766	5.77959	18.7888	11	11.3955	16.3963	12.7765	10.0914	10.1454	5.4047	9.33361	9.09243	14.084	11.9281	11.5543	11.0057	16.4964	14.3186	12.3257	12.039	12.8958	16.515	14.7211	22.9893
Gh_A01G0028	99.3338	189.773	227.712	156.079	224.757	177.096	444.822	444.826	93.4775	181.999	191.512	82.271	320.986	363.088	336.672	100.375	161.67	206.073	276.258	319.301	234.621	166.108	211.957	191.662	123.75	120.401	82.8339	112.766	125.845	65.6717
Gh_A01G0030	4.50068	4.6518	2.45264	9.16145	10.6185	10.1737	10.5162	9.76752	3.55115	4.75886	4.2233	4.5613	7.40631	6.96293	7.98169	0.81706	3.42354	3.19028	9.72798	16.0444	10.8966	3.20107	3.52957	2.20174	3.15834	2.84603	1.63816	3.95451	3.71655	2.67306
Gh_A01G0032	164.662	222.494	221.676	163.842	217.593	160.546	91.5484	77.3377	104.754	47.3006	48.3726	91.2697	62.6188	61.1946	62.6663	133.403	220.992	183.078	162.004	154.939	187.152	35.2326	58.5532	51.9996	38.2351	39.1	49.6343	33.3665	30.7694	81.0908
Gh_A01G0035	16.8815	26.9069	26.7497	12.7504	14.1313	11.0066	4.27234	4.6117	10.957	3.46002	2.33299	15.9376	1.54588	1.92477	1.86845	22.8209	24.8143	30.0502	13	11.5866	16.0721	2.67958	3.77924	4.40844	4.51391	4.49372	7.16982	1.45949	0.725475	11.6534
Gh_A01G0050	24.8381	35.7916	26.1504	26.3173	30.5468	27.9219	34.0304	30.7055	26.196	32.854	34.7536	25.6797	49.2251	47.7389	45.5561	23.0594	35.8281	24.6803	36.4198	46.3044	29.5724	33.4313	28.5359	20.5046	17.0275	16.0272	8.95439	32.9703	32.5241	12.302
Gh_A01G0061	11.5347	9.46693	13.5056	13.0788	20.162	17.1919	14.4551	9.53052	15.2506	6.95831	6.635	13.6512	6.82056	4.8115	5.70149	6.40424	8.7348	6.7701	10.2184	14.233	10.5301	1.54533	5.64161	6.27818	5.8435	7.21859	7.76178	2.482	2.6752	9.13812
Gh_A01G0065	1.81951	1.95511	1.44839	3.06792	3.31534	2.44593	2.73494	2.9392	2.45525	2.42463	2.35141	4.41951	2.40086	2.56536	2.79265	1.97071	2.07806	1.6504	10.1445	3.0713	7.52343	3.647	2.18445	1.85614	2.49686	2.86262	12.5429	7.76822	6.90502	1.93103
Gh_A01G0072	163.824	263.107	422.903	238.714	366.441	257.565	293.81	215.276	118.781	132.13	129.737	54.353	177.851	159.834	198.776	220.558	232.799	348.33	277.507	419.077	512.001	79.5257	195.521	177.566	50.9146	50.5494	57.5439	85.6349	95.9035	35.752
Gh_A01G0079	18.1074	25.5156	19.3178	20.9857	12.0145	17.1072	33.9135	18.2015	5.80558	14.3126	17.2016	5.49683	27.0424	31.2522	28.8118	25.885	13.1925	19.5754	34.0198	26.0157	19.8873	16.6823	15.4608	17.8382	11.9214	11.3142	10.4578	13.1042	15.8045	3.99397
Gh_A01G0103	59.577	64.0521	63.0846	82.7463	91.5435	74.6899	99.0706	66.3274	95.0005	50.7826	51.6157	90.2544	116.562	114.951	114.93	45.6562	59.942	50.7113	84.4972	83.882	57.5367	59.0487	50.4476	42.1508	46.1899	46.2306	35.4903	68.9172	72.2216	72.7678
Gh_A01G0110	102.316	125.638	100.607	136.044	136.292	128.069	114.639	89.7956	78.2867	58.5564	63.3078	57.5984	62.7882	68.8616	68.8173	76.8974	100.102	87.8049	139.091	117.284	87.0551	41.6238	65.4091	66.7803	53.6963	53.8272	73.5212	45.2301	45.0493	71.8598
Gh_A01G0114	69.1732	56.3925	83.4868	94.565	93.9982	77.3215	142.926	85.6371	26.1323	72.9462	75.2467	20.4764	107.992	103.116	103.179	40.0574	59.331	60.417	118.56	105.374	95.0675	90.2729	47.1901	43.347	58.0912	58.3483	25.2342	91.9176	90.6881	22.2988
Gh_A01G0120	1.79374	0.477768	1.03646	3.02518	1.6741	5.2583	8.09988	13.0182	62.425	26.0784	27.8176	137.964	19.9277	15.4877	20.4349	0.635836	0.392556	0.258237	3.3912	5.51225	5.40253	44.9712	29.8421	55.139	67.5813	64.4008	66.8223	35.3495	34.1947	107.495
Gh_A01G0132	0.21022	0.645543	0.300924	6.50199	10.9286	5.61135	608.89	707.471	42.046	1176.96	1199.27	95.9509	1062.39	1078.59	1093.61	0	0.327652	0.0710662	460.542	480.821	32.5235	880.226	738.295	685.282	666.198	659.176	289.403	1230.12	1239.89	39.8535
Gh_A01G0141	11.0275	6.25718	7.91844	12.6066	19.1686	14.8788	46.7023	38.6371	4.78602	28.1902	31.9304	9.15265	25.8694	25.0794	27.161	3.6037	6.61661	5.48664	13.6641	9.74842	8.78124	18.2127	21.7279	21.9198	41.2831	40.5126	41.7828	30.4059	28.0272	18.9412
Gh_A01G0148	241.245	232.138	356.182	255.262	245.194	224.469	421.39	275.317	148.127	145.735	142.127	103.877	319.989	323.99	316.961	204.68	211.287	239.448	232.158	310.156	208.957	187.001	196.121	105.802	125.402	117.429	50.0637	118.989	116.226	79.5688
Gh_A01G0150	8.3333	12.1112	7.35973	7.20737	9.24654	6.92293	7.51419	6.19108	1.66044	5.27796	5.97501	2.14121	6.46154	5.17526	6.11168	3.0074	14.8637	9.59751	10.2769	11.7491	5.75154	9.44413	7.53486	3.6312	5.55954	4.84263	3.95484	9.9252	9.97382	2.31404
Gh_A01G0151	3.36599	1.10629	2.59511	3.35215	3.18505	3.15251	12.8608	15.381	39.1161	26.9158	26.2289	26.2336	15.9633	15.8958	17.006	1.76625	1.18479	2.54979	8.45057	7.70625	5.57677	15.8839	22.1397	20.9898	32.4336	30.4971	29.0259	21.6802	22.0975	36.6756
Gh_A01G0154	0.0940346	0	0	3.43284	2.73582	3.62254	36.0817	40.8821	14.0622	41.5224	44.0633	23.5937	26.2881	28.9091	24.455	0	0	0	24.9846	26.6267	4.29378	25.8275	39.0587	19.9615	64.6843	67.2197	26.5193	25.2631	26.9347	47.6344
Gh_A01G0157	4.44125	3.59824	2.58935	2.48273	1.90292	2.92655	1.38367	3.07579	2.45972	3.81691	4.20086	2.56402	0.57516	0.750476	1.10673	5.05076	4.64634	5.43034	3.05068	1.54643	2.35139	2.95795	4.45522	3.11861	6.9802	7.27712	6.55102	2.67869	2.01665	3.3742
Gh_A01G0159	30.4583	35.2423	27.1969	46.8164	49.3427	44.5293	74.47	63.6559	45.1993	66.7219	69.2551	54.4622	84.7605	83.5238	82.544	26.4445	34.4539	28.9967	61.2998	72.23	38.6526	51.4835	68.9373	44.3697	52.4429	57.2903	42.2742	57.4031	49.9805	58.9713
Gh_A01G0161	7.31655	8.15541	4.43178	3.87823	4.34799	4.61006	3.06406	6.71604	4.31507	8.92893	7.77248	4.59815	3.26511	3.09555	3.39966	7.14733	6.37237	5.69735	3.33051	3.27602	3.61683	4.91797	7.30389	3.34574	8.1634	8.96664	3.53876	3.94057	4.59135	3.3044
Gh_A01G0162	2.3645	7.71331	23.0648	0.985508	0.221938	1.15385	0.169914	1.61461	4.12711	2.58348	3.16695	12.8336	0.352521	0.925883	0.28456	4.24081	8.66218	11.008	0	0.388645	1.20865	2.06251	3.039	2.79846	2.97995	3.2193	8.30588	0.16859	0.731222	4.64948
Gh_A01G0163	4.66454	4.94474	2.81815	3.31081	3.09121	3.86321	11.856	12.9426	21.2711	20.0811	19.9732	26.0887	13.7655	14.4984	12.682	6.14195	5.15918	4.55285	4.48982	4.32489	2.89277	11.2848	13.853	9.02302	18.0855	18.2136	10.8469	16.8621	14.953	37.1202
Gh_A01G0165	32.607	38.1197	40.162	18.5429	22.1419	18.9842	10.0212	7.01023	5.15943	3.08579	2.6696	0.692539	4.37805	4.29306	5.05945	20.2723	32.3782	33.3165	11.3726	8.2295	14.6831	2.97225	0.820704	4.87945	1.81459	1.70255	2.0789	1.563	1.59089	1.24757
Gh_A01G0167	2.81026	3.44571	3.20686	5.2484	4.5443	5.10634	10.7515	7.74932	3.92412	8.70455	8.38133	3.4493	8.14364	7.1299	8.61877	3.08262	3.78139	2.59685	5.133	3.9688	2.78467	4.19292	4.49328	4.99355	4.17785	3.63428	3.45224	5.32577	5.80202	2.79702
Gh_A01G0175	43.7847	62.533	51.7267	70.4567	82.8979	69.3311	112.922	86.3996	22.6852	84.1588	84.741	33.3619	120.756	125.162	112.995	44.1011	51.7056	45.6309	79.0099	85.0062	49.9922	47.8211	75.7347	45.3636	41.7136	40.6669	40.8913	63.8048	56.2852	35.1397
Gh_A01G0176	13.415	13.5209	20.1207	22.082	24.0227	21.4895	43.5711	37.8014	21.496	44.6365	47.5167	26.5623	45.329	48.38	51.192	6.86935	16.132	14.4181	27.513	35.901	29.0261	36.9152	48.55	38.5912	47.9637	51.2943	28.473	47.6644	47.7029	39.4882
Gh_A01G0181	577.991	523.477	858.722	748.846	439.86	585.631	752.208	520.846	355.208	342.06	362.873	193.859	350.553	370.427	378.862	361.235	283.476	552.476	832.36	580.706	875.268	264.655	266.632	288.311	215.549	204.697	162.868	192.371	186.957	154.995
Gh_A01G0185	117.337	122.343	215.373	161.234	207.102	199.548	125.269	84.8108	191.21	73.5175	79.8673	48.9138	93.1428	96.642	90.7448	107.528	136.382	198.094	145.448	141.244	307.22	34.9038	68.235	130.471	64.5365	58.7873	67.4647	41.8415	43.4305	87.5881
Gh_A01G0194	17.989	8.47061	12.4302	34.4382	31.2153	37.6781	41.0872	38.8925	58.1307	43.9819	44.404	65.5932	41.0587	45.1552	40.5973	12.5275	11.7209	13.2132	35.2763	33.2539	28.08	36.8472	38.832	38.2336	32.0116	29.8971	27.0653	42.8501	43.308	45.6158
Gh_A01G0198	6.208	5.35417	6.73812	4.38474	5.20042	3.75934	1.97514	0.684126	2.46695	0.834512	0.768503	1.6809	0.44852	1.46982	0.813741	4.18545	6.79844	6.40509	0.72844	1.67509	3.30845	0.557413	0.762705	0.148419	0.784472	0.957287	0.541678	0.490549	0	1.6264
Gh_A01G0205	13.3148	9.89725	24.1536	17.4042	17.8169	13.5253	20.3435	11.6071	15.0922	8.32419	11.9608	16.523	15.8494	15.5775	16.7322	18.7738	11.581	18.7361	9.9831	10.1093	9.40433	10.2902	11.3113	13.9825	10.0656	12.4544	13.3713	5.11941	4.80172	14.4457
Gh_A01G0208	297.417	476.987	662.564	336.533	107.105	301.531	181.777	121.281	24.5837	54.4849	67.9953	1.90162	39.3729	46.4299	38.3674	327.321	233.161	589.143	352.595	328.216	766.908	63.3162	56.6788	129.225	35.479	44.3214	38.112	22.6511	33.129	3.38836
Gh_A01G0212	12.2577	6.96416	19.3476	27.3526	26.8542	25.3402	38.6423	27.1472	13.3582	27.5553	24.0632	20.1399	24.4407	27.5602	27.7682	2.72957	7.94974	5.52882	43.7661	22.4355	24.6737	19.6526	12.797	16.5042	10.7999	11.0279	7.54673	11.9325	13.7327	2.9291
Gh_A01G0224	28.6325	48.1283	31.7776	34.0025	28.5293	32.0216	27.7752	20.8151	4.01115	11.2421	10.0774	2.65382	16.2766	16.2984	16.0006	45.4797	43.6553	52.3483	38.5614	48.3434	19.1611	14.9214	12.5958	6.42325	5.43471	5.37489	3.44378	10.5304	9.4628	1.7085
Gh_A01G0225	74.663	102.667	170.876	89.9699	120.535	91.5497	68.3298	81.4043	210.089	37.8351	34.1766	223.47	57.901	73.1496	62.5298	64.7429	59.0193	73.7292	87.6237	89.6184	89.2208	17.0994	42.1844	101.204	40.1133	39.1945	72.273	16.2306	11.5475	167.988
Gh_A01G0233	104.436	80.2616	230.101	141.681	136.022	124.254	212.463	177.627	284.378	157.517	163.385	201.143	163.964	166.116	170.251	42.0539	45.3714	72.0491	48.1113	66.4979	173.317	116.61	79.6531	108.675	222.646	226.536	62.7582	88.0021	98.2094	191.857
Gh_A01G0239	10.6454	8.54416	11.6077	24.4042	27.8993	24.4281	21.6321	24.3388	11.7178	31.6736	31.2659	20.5113	31.6419	33.3962	30.5835	7.13493	7.72424	5.91874	23.1159	24.5351	25.4938	25.6018	35.3747	26.1675	35.7366	34.9336	66.838	48.7885	51.3891	23.7684
Gh_A01G0241	2.80446	3.37974	4.22955	4.26794	6.33397	3.3643	11.0043	13.6374	9.59422	12.7222	12.4684	12.2971	7.01287	9.92645	7.56795	5.12	4.81603	3.72127	6.19508	4.26465	3.33696	7.26525	12.8618	10.0689	14.7372	13.6804	10.8772	6.86676	7.70341	14.7969
Gh_A01G0250	1.00614	0.635008	2.58287	1.84905	1.28401	1.41125	4.90395	3.07196	11.034	5.42726	5.71995	9.88254	5.74438	5.13634	5.97079	1.82383	0.626303	1.44752	3.4662	1.56882	2.27006	3.28757	3.02969	5.48822	10.1754	9.87092	8.85858	7.19842	7.81376	24.202
Gh_A01G0260	2.00643	1.29326	3.79899	57.0045	70.7303	67.0081	47.1341	28.0042	6.29669	14.8357	21.2517	2.79074	25.9202	25.8135	28.4342	0.674077	4.34166	3.18178	149.865	139.543	161.497	24.4425	27.1327	56.6542	10.4876	12.0348	21.9659	11.6054	7.44501	1.84473
Gh_A01G0261	56.9203	64.0409	75.497	58.6518	54.6063	42.0673	35.98	29.4543	70.3598	20.4193	17.9529	43.9718	22.2258	20.0859	17.3166	57.5353	46.7681	61.0492	35.8276	26.5734	60.9396	28.1155	23.7118	46.5182	34.3201	30.777	43.4513	13.6379	10.0028	62.1304
Gh_A01G0264	17.6989	12.6523	20.8809	3.30254	7.47957	3.62531	1.25985	1.2835	4.45888	0.826909	1.43554	2.43144	1.35582	1.53426	1.48752	3.61468	12.6084	7.67743	1.52291	2.48363	5.02005	2.73478	2.38675	2.28438	2.28803	1.98363	2.23687	2.50735	3.15373	3.02192
Gh_A01G0265	39.5977	60.7728	90.4554	22.2267	17.7962	16.2756	7.39996	5.57368	24.4067	5.79926	4.72679	4.06926	4.62114	3.14272	5.78787	48.6542	50.613	76.0475	19.4064	15.7851	50.1228	7.37603	5.89326	7.83535	6.34099	5.05508	19.6145	2.92792	2.77382	12.6927
Gh_A01G0274	3211.69	4295.56	5607.11	3750.07	4638.23	4242.18	2444.28	2035.93	1884.91	739.54	724.376	349.295	809.542	797.577	804.756	2479.27	4592.89	4557.64	3287.52	3999.32	5199.29	600.844	912.557	1501.57	353.492	363.257	420.786	362.52	356.179	184.117
Gh_A01G0286	6.58843	8.45855	5.2055	5.31347	5.34978	5.03028	5.57684	4.58234	3.54466	10.5312	9.96765	8.1696	5.05664	5.29999	5.13931	4.15437	10.1889	7.80189	8.05568	9.15701	6.75619	10.9962	12.1219	10.2817	10.2171	10.9801	11.5734	10.7607	11.6884	7.02711
Gh_A01G0289	20.2234	23.9226	25.1393	32.5785	44.3897	34.0419	42.8254	36.8838	32.3112	42.8903	39.0793	32.9067	19.1551	19.5885	19.4956	16.4061	28.6076	27.8782	58.7329	73.6501	45.6083	35.0787	53.0412	37.5367	48.8408	47.7105	51.112	17.688	15.0471	71.7022
Gh_A01G0313	6.48426	2.70973	4.59995	15.7531	16.3583	18.6847	12.7546	23.1949	9.69396	25.2987	23.3205	17.595	20.2048	19.7349	19.722	3.01469	3.09403	2.06904	6.38374	6.0856	7.10811	24.4449	23.3053	13.3797	25.9954	25.145	27.9977	30.0965	29.6364	20.9245
Gh_A01G0347	11.5774	17.8473	25.4612	0.477366	2.30515	0.873911	0	0	0	0	0	0	0	0	0	11.9339	15.2337	7.61432	0	0	0	0	0	0	0	0	0	0	0.311265	0
Gh_A01G0370	0	6.59383	0	0.337821	3.22192	0	1.65503	2.58071	4.88634	12.9579	8.18993	5.54349	3.52411	2.68608	2.82411	7.62336	15.1345	12.0812	8.30326	13.0376	14.6651	8.08497	11.2039	11.6998	6.87049	7.73445	8.76227	4.12612	3.9835	23.0302
Gh_A01G0377	27.4009	32.1981	35.5529	37.5636	35.7015	33.7104	128.208	85.8628	36.4336	36.344	35.7618	27.9981	46.7398	44.423	42.9304	39.1612	32.0398	40.4076	59.1393	55.5273	31.0215	26.7684	36.6819	29.9877	22.5466	23.2102	18.5185	26.1818	27.815	28.6591
Gh_A01G0378	220.733	211.881	347.654	239.495	285.829	221.333	285.64	249.124	693.664	242.175	279.024	939.959	243.961	254.325	255.254	200.909	157.12	180.187	180.053	171.521	280.078	153.01	229.414	282.71	294.703	294.257	331.668	138.056	133.523	867.487
Gh_A01G0381	5.04928	7.45749	5.6839	7.00031	6.44317	6.33763	7.8825	6.75726	11.444	5.34272	3.74356	8.72884	7.42743	9.11509	5.50039	5.57942	5.70964	5.92749	6.87315	7.79781	5.8396	6.24722	5.57431	3.4085	4.23253	4.62476	5.30103	3.64279	3.61192	11.0431
Gh_A01G0386	3.59359	2.19645	12.768	3.80426	2.36838	2.53249	5.03944	9.63691	98.7713	5.56717	4.59596	11.2622	2.2593	1.72093	1.1336	4.97285	1.99677	6.85159	7.64632	6.28028	8.7609	9.60568	3.95108	12.8499	6.20413	6.97779	12.0958	4.6399	4.69663	7.29789
Gh_A01G0390	24.5278	36.7449	19.0268	16.245	16.2768	16.3912	7.94033	9.29095	2.61799	10.727	12.9373	5.83376	13.8909	14.2866	13.8392	25.6896	37.7223	25.4779	10.3956	9.42902	8.46483	11.0919	12.0345	5.41043	12.2757	11.5601	11.7446	16.7495	18.4975	10.1301
Gh_A01G0397	3.9631	0.0946674	0.500048	28.5692	36.6937	27.196	11.8039	17.8701	2.60041	19.2127	15.7286	15.7144	11.3106	10.888	12.034	0	0.393463	0.162629	20.2678	20.8559	39.7106	13.6665	11.2409	5.39257	15.6552	15.5533	10.8139	13.2064	15.9122	9.2783
Gh_A01G0398	43.3726	22.1057	35.8607	65.2339	70.7865	54.0192	55.2017	46.1065	18.2472	46.2316	47.2174	23.0743	66.2192	69.9114	72.4457	12.4825	25.2863	26.8435	52.6161	46.7032	65.2782	51.3172	31.9596	26.2558	37.8468	37.1611	29.5514	48.8367	54.9486	21.9815
Gh_A01G0404	381.823	516.835	417.183	279.744	270.89	264.86	155.552	131.993	63.7414	105.931	104.63	58.5109	144.604	147.205	146.008	270.702	469.983	438.852	255.514	259.522	261.001	88.7385	108.055	91.7918	78.4175	77.6719	88.557	95.5141	85.6611	66.528
Gh_A01G0415	0.398495	0.899313	1.53221	26.6438	37.2961	25.7108	808.794	811.869	142.258	608.435	616.657	112.769	729.121	748.068	748.205	1.00498	1.06961	0.776266	437.09	641.265	104.705	390.006	676.553	430.241	316.072	325.638	239.562	409.994	423.516	89.8338
Gh_A01G0419	56.4698	109.794	176.633	12.625	12.8836	10.0666	3.64529	2.1242	4.45237	0.262446	0.239837	0.276334	0.703787	0.45843	0.422743	91.6099	88.591	128.639	2.759	3.70033	9.87322	0.632097	0.223409	0.907989	0.0718947	0.196539	0.35209	0.239879	0.12828	0.336057
Gh_A01G0420	8.73205	6.59399	12.4666	8.48511	7.71345	9.54797	17.0335	15.092	18.8974	22.3844	19.074	20.4693	9.7623	10.1839	9.38802	4.75074	7.23837	7.85042	8.76935	7.28007	7.95473	10.0164	18.6809	17.2601	25.5895	22.6177	28.5797	9.11333	10.8296	29.647
Gh_A01G0426	2.49831	1.11614	1.2906	2.02829	0.745697	2.97755	2.56923	5.8177	0.904003	3.65881	6.16494	1.30071	2.69851	2.45947	0.503079	1.02079	1.60677	1.76717	6.5912	2.03131	1.09306	4.44866	7.87141	9.39005	10.7901	7.96374	15.0565	0.561213	1.22177	2.63266
Gh_A01G0434	13.7188	9.53609	15.0533	11.9747	13.0431	10.3177	35.3875	40.8606	13.4315	46.0571	47.0169	21.1004	37.3599	36.0229	36.751	14.293	12.8384	13.2712	21.0297	25.2512	26.0639	31.1726	32.4446	23.1606	38.9613	38.4386	18.0372	42.4845	41.0234	16.7231
Gh_A01G0437	8.80127	9.43974	14.7207	8.16908	9.76241	9.15709	6.03627	3.41854	5.79767	5.47473	4.07943	4.22531	7.79899	10.227	6.64118	4.74688	9.95207	7.80603	6.31853	6.72048	13.6606	5.08438	3.91237	4.98035	2.86364	4.67172	6.66121	4.75327	2.56975	4.47146
Gh_A01G0442	5.10426	3.74917	3.56885	3.84741	3.2182	4.59262	5.07897	6.89924	5.56513	8.49881	8.24932	10.4466	6.94265	7.14049	6.6302	6.72729	3.95718	4.73123	3.08738	3.27362	4.21122	8.9805	8.83954	7.66953	9.25742	10.3153	10.4993	10.5585	7.77729	12.8769
Gh_A01G0444	7.37005	10.4605	11.2753	3.54309	0.738959	2.97739	1.8845	1.07606	10.0186	3.46655	3.93143	5.72909	2.73366	1.87899	2.47422	20.5947	8.99806	17.6845	4.27536	1.84208	3.28154	2.71912	1.93014	6.27578	5.22779	6.07414	10.8205	3.1819	2.93633	22.4876
Gh_A01G0457	8.4309	6.14844	5.51646	10.3957	9.97087	10.5263	22.9683	28.6223	18.031	26.9463	25.8622	25.3689	22.9286	25.0139	20.3289	8.9409	7.42432	7.84772	13.1497	17.0093	7.70276	18.2972	28.2965	16.2951	22.3347	22.8327	27.8958	23.6163	21.4636	33.8245
Gh_A01G0470	12.5479	9.5463	20.6512	14.1867	11.1409	13.7093	12.6027	16.7591	52.9282	0	0.332202	178.484	15.4293	19.3353	20.387	0	0.236677	0	0	0	0	0	0	0	0	0	0	0	0	0.205554
Gh_A01G0476	7.17939	7.21527	7.73418	3.34677	2.21296	1.58682	2.86199	4.88022	4.81849	2.34742	3.04987	6.44026	4.66176	3.89466	5.1478	7.80519	7.48434	8.02499	1.7183	2.35775	3.27862	5.70224	3.34662	5.93276	8.39369	8.97395	3.85427	5.6039	6.94209	7.02251
Gh_A01G0482	4.99134	5.79084	4.01187	10.3307	12.7065	11.9392	3.45609	4.15392	1.37146	4.76717	4.24774	2.16555	8.92878	9.30261	10.2945	3.86188	5.70834	3.22336	10.1339	6.14574	10.3946	5.40353	4.4734	2.22983	4.7199	5.22575	2.33144	9.77905	8.58915	2.01392
Gh_A01G0486	1.60201	2.15895	2.12992	3.36467	4.06503	3.03709	0.736147	2.38258	12.0912	4.40227	3.35573	4.36778	0.930251	0.655621	0.518001	3.22784	1.1633	4.9177	5.55906	7.86365	6.60979	11.225	9.89272	5.56534	13.6628	13.9391	1.66179	3.50744	3.34849	16.9518
Gh_A01G0487	120.312	68.341	169.344	188.027	321.585	185.499	71.4099	57.3772	126.65	32.1215	33.2208	51.1389	25.2092	27.3586	26.067	23.4419	79.8485	96.4864	59.3286	40.8417	173.265	24.315	22.8557	36.4121	33.5059	33.6472	46.5849	7.44957	7.62933	56.4659
Gh_A01G0494	84.5775	71.9664	109.324	185.324	191.585	161.325	445.073	492.875	348.266	422.385	474.572	414.41	582.15	612.533	551.659	54.8111	70.4761	82.72	348.897	461.271	276.971	245.205	518.934	319.725	417.363	387.43	273.727	353.194	352.644	300.859
Gh_A01G0495	63.9967	90.1895	69.0781	179.097	230.239	177.292	729.131	612.237	128.909	455.349	448.908	122.192	631.131	633.644	629.109	53.0325	102.753	57.2887	591.994	757.25	194.015	585.111	469.171	218.575	290.601	293.88	178.931	504.746	504.121	95.6969
Gh_A01G0498	12.9378	8.59056	18.5475	20.2567	31.3413	23.994	11.3989	7.718	4.90122	3.5595	4.35763	1.02944	2.77877	5.73617	3.84427	1.66629	6.7615	9.60212	10.2542	3.65487	32.7688	0.531404	1.25143	4.94486	1.68457	0.46208	3.5912	3.35335	0.604801	0
Gh_A01G0502	9.15058	8.21259	9.69575	7.12677	5.44504	6.98537	1.32119	2.68048	17.8287	2.65257	2.29416	12.8403	0.763653	0.248136	0.343266	8.6883	5.64729	8.06892	2.94152	3.82498	7.33282	5.63708	4.63896	13.8626	5.05672	3.80864	6.42068	1.72323	3.71576	11.6765
Gh_A01G0503	6.84813	12.1582	5.19323	8.94339	10.711	8.39451	10.2422	6.78196	3.35616	5.94786	5.91264	2.03555	7.24638	7.82665	7.50175	13.6852	20.6376	16.2183	19.5942	24.2556	14.8961	6.20104	8.42468	6.01159	5.03368	6.03302	5.27765	5.78716	4.62571	2.29181
Gh_A01G0505	9.90002	19.2243	11.9115	10.6532	16.2479	11.9353	11.73	11.1245	7.51278	3.89011	3.24377	3.81219	4.47725	3.50988	3.56794	11.947	18.4435	17.239	11.313	20.0091	16.2563	7.97595	2.70888	5.25321	3.29853	2.61683	1.69013	5.60829	5.42767	2.24661
Gh_A01G0514	0.321275	0.0967009	0.106186	0.187162	0.0838944	0	4.90307	6.07106	1.48977	6.42857	6.22762	2.73788	1.54568	2.239	1.03114	1.23803	0.0791693	0.709399	3.22462	7.21562	0.44174	7.90057	10.68	3.21935	16.0504	14.194	6.8319	3.78069	2.80543	6.02019
Gh_A01G0516	56.0552	99.2757	132.532	57.587	66.4061	55.8829	42.9351	28.3484	60.8311	34.8096	32.1338	53.0142	46.8831	47.645	35.8794	66.4816	68.9321	114.967	57.5957	64.0301	141.95	19.6069	30.3404	79.35	41.4346	40.9399	62.4118	13.1242	19.1959	44.3707
Gh_A01G0518	3.48826	3.52691	2.60178	1.74984	1.08103	1.69	0.898078	1.59334	1.19129	1.81285	1.69392	1.68524	2.24416	1.9222	1.72086	3.96884	4.93243	4.38939	1.40913	1.22361	1.18918	4.49077	2.88646	2.19385	4.00706	4.31952	1.86381	7.77235	7.52165	2.50542
Gh_A01G0525	1.9271	1.22356	2.05685	3.65776	4.33838	3.85488	6.1011	6.09711	1.23572	4.65869	3.72812	1.72938	4.20838	5.05711	4.66365	1.69186	1.57929	1.70822	6.57656	8.17349	4.70678	3.37201	3.77916	1.28186	2.15254	2.83244	0.674647	3.54743	3.15129	0.718774
Gh_A01G0537	9.30325	9.01689	28.8273	10.9772	21.1228	6.91164	6.59794	45.0242	14.4075	29.3206	40.2192	72.9396	3.77665	7.76685	3.06873	2.56502	8.05602	19.0091	0.665731	2.56446	10.9603	6.05405	31.6921	14.7679	18.3596	10.1746	9.47006	1.15038	0.625591	11.8158
Gh_A01G0543	655.113	1147.64	1565.12	958.702	1507.17	933.009	754.09	389.369	177.293	107.275	115.31	71.2615	201.338	218.838	205.7	610.994	875.427	859.34	772.841	1056.74	1694.81	91.2905	201.303	195.161	68.2474	68.4877	91.7814	69.3806	68.1433	38.6062
Gh_A01G0555	0.234063	0.218441	1.50035	0.161329	0.289322	0.202439	0.533258	1.16937	2.65399	2.62165	2.77612	4.06363	10.6412	8.13408	10.6278	0.305954	0.276678	0.325841	0.208219	0.16915	0	0.784606	1.02316	0.950918	3.01098	4.06892	2.03446	46.9553	47.4687	6.11465
Gh_A01G0556	2.03575	1.69133	1.38094	2.80096	3.96103	3.75182	3.50989	8.30456	3.72132	7.71045	7.32206	4.93243	5.77903	6.25794	5.59687	1.27346	1.39955	1.04605	2.59861	1.47214	1.65561	2.78958	3.92593	4.99517	5.21433	5.346	9.16967	2.77362	2.40572	4.49025
Gh_A01G0560	65.1882	91.7337	128.108	88.7579	86.881	74.5768	66.4468	47.4398	106.565	30.7954	30.481	84.6267	50.4045	42.0545	46.1341	82.4611	81.386	99.2208	50.6782	65.3228	101.948	15.2618	38.5213	48.5906	28.9326	29.4312	40.6899	19.4824	21.483	58.8181
Gh_A01G0561	6.2623	3.995	4.92418	7.43236	3.57291	5.87646	6.71867	9.95752	50.4508	19.1936	16.0078	69.6282	5.01638	6.00898	6.35905	6.12061	3.11017	4.49306	3.80697	4.61338	7.86026	11.5913	16.5038	29.3677	23.275	24.3003	34.7143	8.72267	9.53042	75.5509
Gh_A01G0562	2.48135	2.18439	2.1059	2.73961	3.14841	2.18001	16.6202	18.3079	26.5646	17.6242	17.6076	29.7538	17.5082	19.1815	17.9828	6.34499	2.65311	3.43738	26.1533	33.0424	6.95495	15.3794	22.4365	16.0967	15.3404	14.1508	10.2015	11.5644	12.7742	20.7742
Gh_A01G0564	0.853197	1.1833	0.868404	0.604814	0.500015	0.861272	3.87059	3.70915	0.355415	1.91339	2.00828	0.657993	3.58309	3.51214	4.09941	1.54037	1.39851	0.699006	6.03137	8.88717	1.13922	5.60406	5.76728	1.60958	0.656956	0.995881	0.532036	1.6673	1.7996	0.232433
Gh_A01G0568	0.174058	0.202041	0.0610114	4.09331	6.1141	3.92124	2.81398	5.43863	0.825146	0.29867	0.685705	0.278214	0.10108	0.198282	0.365583	0	0.0422914	0.0442831	8.29173	7.44437	3.10752	38.3299	29.5251	12.5889	0.957785	0.472525	2.81843	4.25484	3.85779	0.287614
Gh_A01G0575	121.714	108.571	83.3111	92.0065	125.836	91.179	94.4462	88.8806	47.2384	96.7144	98.8608	36.5729	106.695	102.595	108.887	69.7095	92.1216	77.6939	93.8777	99.8775	58.7404	94.7225	75.33	72.3248	52.8526	53.1688	35.4582	90.1316	86.2778	32.8667
Gh_A01G0576	0	0	0	0	0	0	0	0	0	6.68408	9.85977	0	0.300438	0.395385	1.45488	0	0	0	0	0	1.07079	0	0	0	1.00499	0.689251	0	0	0	0
Gh_A01G0577	80.0545	68.7969	102.99	82.2745	116.417	70.648	73.3152	55.7103	79.4867	45.5497	45.3855	56.8213	50.2155	47.5741	55.2009	69.5327	84.1491	77.6682	66.1277	94.7244	84.4949	28.0077	57.8848	48.9051	42.5533	37.6612	52.3767	22.7872	20.5867	69.7903
Gh_A01G0581	6.1549	2.80488	0.533601	0.944321	0.163942	1.4526	0.245963	2.8784	0.949878	8.71823	7.74846	0.912204	0.776267	0.449671	0.725357	4.9123	3.75116	6.93028	1.43779	0.469451	1.29648	0.844155	7.69661	1.13294	8.42476	8.69788	5.87706	1.32823	1.55949	3.29956
Gh_A01G0594	5.90606	4.96886	5.78098	9.7407	7.09521	8.25041	25.3162	23.6129	29.3502	24.1665	29.4977	30.5098	30.7822	32.3425	26.2343	6.84581	4.199	4.60845	10.1471	11.4292	8.76894	19.6318	20.716	20.5329	24.2452	22.1835	26.3478	21.3798	22.0887	43.3849
Gh_A01G0595	5.15263	1.48858	1.69385	6.33023	4.42258	7.12649	37.5212	38.4753	8.48895	30.4317	27.6699	38.7322	17.6408	19.4766	16.2673	6.33743	3.71772	1.87298	7.96828	4.79519	8.08578	8.36447	17.3138	17.3836	23.9604	24.2503	20.2337	15.8387	21.8636	50.2404
Gh_A01G0598	7.97868	5.84198	9.35216	6.68734	5.98223	5.43141	4.37803	2.49434	6.5023	3.77453	3.94282	8.01039	2.37568	2.5411	1.70293	4.55376	7.24624	6.92951	3.89285	2.9075	9.3578	2.36149	4.24635	3.69601	5.70757	4.7694	4.84153	1.18171	1.65283	5.26499
Gh_A01G0605	2.01685	1.68948	0.844996	2.18276	2.01874	1.75586	2.06105	1.67132	2.50342	2.0675	1.57217	2.54512	2.99797	2.10924	2.63523	3.11872	1.79302	1.74334	1.38078	1.62839	1.05842	4.0885	2.56642	2.03529	3.1019	2.75063	2.33396	4.55791	6.19375	2.89402
Gh_A01G0618	2.56582	2.99724	3.16208	2.84919	2.42299	2.923	3.89264	5.16869	8.8545	11.7514	10.9037	9.31396	12.6563	11.2744	12.0608	4.71224	2.77786	4.03609	2.48346	2.64159	1.5832	6.68339	5.54741	4.97865	10.4171	11.4339	5.34032	19.7979	19.4241	13.4984
Gh_A01G0620	12.4718	7.76484	8.45774	5.04062	8.42634	5.81798	28.8932	30.1908	292.301	28.64	30.5407	497.003	33.4852	31.6221	33.1821	11.5762	8.1346	6.52642	71.0984	94.1693	11.2751	19.7108	21.5246	26.9595	12.9869	10.9236	28.4979	15.7773	16.3518	359.362
Gh_A01G0621	20.8605	18.2198	17.9177	28.026	30.1039	23.8081	29.148	25.0204	8.55426	16.3006	16.722	6.55981	16.0161	17.2142	16.1477	9.03857	17.5349	14.6171	30.6085	24.5116	18.9364	15.5583	16.54	13.6021	15.821	15.8729	16.391	11.0396	13.3411	11.5053
Gh_A01G0622	4.70835	1.54639	8.87343	9.34765	4.43619	13.4474	18.9538	37.707	15.6115	53.1289	42.0625	50.1686	25.6799	24.6709	33.7743	6.82822	5.23934	11.4713	16.7154	18.9347	13.7528	20.7324	40.2717	54.7848	50.2124	53.3081	78.6546	10.5407	19.4094	43.4286
Gh_A01G0629	0.0964254	0	0.265962	0.459062	0	0.107108	1.69596	3.04964	0.785124	4.99652	2.41835	0.188944	5.65672	7.88791	6.91666	0.595235	0.0980542	0.292858	1.8592	1.56659	0.703318	1.4887	3.04511	3.72848	1.67244	1.25862	2.21476	6.92085	6.89715	0.430552
Gh_A01G0630	2.01689	2.49633	2.18681	4.47027	3.29789	4.46713	19.4234	23.3889	13.9272	42.7821	44.4791	21.221	97.047	105.028	102.293	3.04424	2.72848	1.31273	6.26147	8.18078	8.76127	17.9641	20.5103	15.4019	29.877	30.4913	14.7291	49.4037	45.6827	12.1724
Gh_A01G0634	0.67477	1.13177	0.559443	1.6488	2.79384	1.48109	22.0914	41.4746	10.9626	228.273	224.363	86.6593	245.504	248.822	245.673	0.439394	0.750214	0.964825	4.00118	5.42381	2.32081	44.8063	87.2038	43.7797	122.307	120.01	49.1384	198.343	202.856	147.179
Gh_A01G0644	8.15166	11.8255	6.81976	2.60203	3.98477	1.37199	4.18921	4.63647	1.01824	5.13649	4.24974	2.81074	8.14108	8.1915	8.4781	3.09115	10.525	5.62097	2.65084	6.8606	2.89441	6.63218	5.68301	2.77383	3.20331	4.23418	1.06391	10.0799	10.7039	1.1291
Gh_A01G0651	145.573	245.094	221.102	49.455	64.3677	53.7748	8.41699	4.36611	10.5037	6.99758	9.40935	4.46775	6.58447	6.34687	7.43949	159.095	226.729	207.121	14.085	17.2062	59.4957	2.61224	5.23661	7.63946	4.46642	3.39638	6.68621	8.43958	10.0134	1.72702
Gh_A01G0654	10.2992	15.1567	11.9022	10.8878	14.9166	10.2574	8.23495	6.2003	13.1508	6.67001	6.6904	7.66836	9.1515	10.0736	8.35205	10.2749	12.1793	9.27264	10.6591	13.5292	9.92925	3.07932	6.12808	5.91728	5.25018	5.90367	4.17499	3.7178	5.04307	6.16434
Gh_A01G0655	12.7623	13.337	14.033	11.77	8.41543	8.95712	8.39304	8.69724	29.9661	11.3961	15.0167	29.373	4.4994	4.36815	4.02535	33.2167	13.8597	25.5647	10.5854	10.5902	21.2714	12.8125	9.96949	20.7634	25.1976	25.7042	28.2242	6.63551	8.48422	54.2756
Gh_A01G0657	2.8899	2.15062	2.52694	4.65903	4.75891	4.10032	13.54	10.2716	10.6037	8.99114	11.237	4.28934	11.6561	8.93977	7.96507	0.663683	2.55528	0.947514	10.5282	10.5938	3.82826	3.77489	6.01492	5.14398	4.20241	4.76342	2.40725	7.94167	7.97066	1.75801
Gh_A01G0658	22.0089	23.8629	26.2575	28.6138	28.5937	30.1892	132.178	108.409	48.9479	74.0067	68.4652	41.8963	88.4359	93.9591	95.4009	31.6412	25.016	28.9779	89.5316	111.862	32.3918	76.4418	83.3035	36.6769	44.8271	44.1089	27.3195	46.0253	46.5714	22.0661
Gh_A01G0666	6.26623	5.43049	5.74517	10.6762	10.3308	10.9854	10.3725	15.0173	15.0426	18.8855	15.3098	26.4682	15.0996	15.918	14.0534	5.96472	6.61434	6.30322	12.4941	17.3886	10.1018	18.6522	19.5697	21.0529	22.4608	23.9653	20.8822	20.3878	18.6133	24.7211
Gh_A01G0669	101.741	147.113	99.8039	94.6542	104.154	94.8071	25.2118	20.3635	10.3023	17.1442	16.8034	12.8736	13.5861	12.2096	14.1366	82.3238	141.798	109.494	50.9823	56.2018	81.4714	33.237	21.9535	30.1037	27.1268	26.7338	18.7285	31.0029	28.345	13.6331
Gh_A01G0671	1.55751	0.860107	1.40154	2.30958	1.84816	2.04325	5.45626	7.78045	9.09836	9.92202	9.08446	8.28542	11.6884	12.7536	13.6937	2.63748	1.7081	1.28207	3.56402	3.53806	1.99357	4.80595	8.07434	6.77912	5.02806	5.74756	5.16171	7.51272	8.07518	6.72348
Gh_A01G0676	22.8899	27.4501	31.7088	36.9795	42.1382	27.7324	34.5731	28.1836	61.9664	21.8894	20.543	69.3949	35.4357	35.7433	36.6418	23.0552	27.5556	28.5497	32.697	35.344	34.8456	12.7676	24.0077	21.4625	17.8075	17.2526	16.234	20.4288	15.9505	57.3598
Gh_A01G0677	29.4577	19.9955	15.8668	22.4044	13.4967	22.2941	20.145	28.6142	44.0548	42.2983	40.1888	68.2663	22.5349	22.9667	24.9838	35.4388	24.3548	25.2084	20.1984	23.4677	16.7836	31.9517	42.5059	38.2696	59.7257	59.1511	71.5047	51.2369	54.9369	78.5363
Gh_A01G0678	8.03264	12.4173	6.84458	4.08488	4.38702	3.77777	0.890174	0.666004	0.240667	0.922639	0.847398	0.716087	1.51597	1.42553	1.27055	10.6431	13.8899	7.77703	1.07531	1.032	1.92053	2.08936	1.51278	0.4816	1.77154	1.58097	1.11099	2.7376	2.27507	0.771591
Gh_A01G0680	91.4966	108.586	170.293	95.6411	111.395	85.2975	71.7239	61.1956	51.6774	23.7905	26.725	18.5266	48.6672	48.6738	49.6811	30.6333	111.029	124.175	77.7919	62.668	131.165	19.9249	24.282	21.4304	17.6877	16.2645	12.2919	23.2571	26.89	21.3525
Gh_A01G0700	3.34517	3.45572	5.57001	5.64915	5.058	3.80918	13.3626	12.6395	54.769	12.5231	12.3464	31.9453	8.69261	9.23609	8.9273	2.56199	3.18496	2.96158	8.05334	4.39905	4.72632	10.3528	9.77812	18.4342	13.6931	11.6914	25.4392	6.35337	5.26558	30.3142
Gh_A01G0705	18.5963	12.6371	14.7048	45.2492	60.0211	53.3393	72.5013	83.6702	42.8391	73.5509	73.8758	63.4907	78.3861	78.0019	76.2764	11.1493	9.57498	9.54064	67.2124	84.3611	51.0754	57.2147	80.3443	55.3728	55.6577	51.3132	46.0538	63.4816	65.175	63.9317
Gh_A01G0708	3.93522	3.47637	8.5143	10.0662	6.59452	6.91184	2.79884	5.21468	13.6838	4.86715	3.73415	8.77037	2.39391	2.89683	2.67104	9.71524	4.84319	3.79048	5.1304	5.07531	14.9	7.49618	6.19635	11.1704	6.30573	5.4155	11.7997	6.51087	6.47205	8.37411
Gh_A01G0712	1.24117	1.85445	0.714413	2.07457	0.629171	2.3366	1.32725	3.8503	11.1838	8.64325	8.49124	15.7562	0.600345	0.787089	1.93407	0.539203	0.584119	1.0684	3.96166	0.730425	3.03206	1.61999	12.3221	10.8852	16.0353	14.7846	11.6405	2.86381	2.24463	17.363
Gh_A01G0714	108.398	121.393	141.021	56.5103	48.4047	49.4814	30.1859	18.5296	13.0107	9.95098	7.79637	6.68864	4.82542	3.9693	4.1554	234.749	197.507	200.593	64.4676	56.0822	57.1548	23.2588	21.6639	48.2375	7.47841	7.38697	10.7917	5.01367	5.09766	7.53828
Gh_A01G0716	10.9336	10.6879	17.59	16.9647	22.8226	17.2165	26.1283	17.7349	7.53024	17.7571	17.7465	7.20084	23.4677	17.9337	24.9889	8.64974	12.0219	13.8047	31.7551	27.4019	23.0337	9.87799	11.0966	13.3529	11.723	13.2535	15.458	14.9308	17.7921	8.41029
Gh_A01G0721	11.38	13.9158	3.77218	10.3483	8.63982	11.3984	5.86905	6.98061	1.12603	8.19432	7.94851	1.52448	13.3437	13.5639	13.3638	6.86748	13.3328	7.60499	9.00273	8.68308	3.33435	16.4339	10.4774	8.02854	8.4687	8.82645	10.835	23.0289	23.3773	2.37308
Gh_A01G0723	135.207	150.201	225.164	225.368	202.793	178.348	118.433	105.585	224.374	52.5077	45.8455	114.837	52.4751	63.8766	51.8065	80.8448	104.891	147.097	181.578	119.83	175.763	51.6408	76.4707	102.961	50.18	56.3437	71.5637	26.4814	29.2994	124.407
Gh_A01G0728	3.99551	3.19724	3.71617	3.15084	1.92316	3.63394	3.20674	6.53164	5.97116	9.12442	8.19896	8.64218	2.23188	1.55287	1.93578	3.73175	2.72166	3.69626	3.32642	2.30969	1.48304	4.82124	10.0568	5.53651	7.98738	9.3305	13.0103	2.24543	2.52414	3.37401
Gh_A01G0729	12.0815	4.65154	4.56819	6.12964	1.02289	6.38633	4.31224	6.16078	23.2286	10.8923	9.87966	18.3332	4.10344	3.6312	2.97484	11.0076	5.14524	6.65383	5.51843	4.13012	4.14913	7.07206	8.24436	10.3396	11.9775	13.6779	35.2519	5.22362	8.44931	33.3286
Gh_A01G0735	28.9485	37.6987	29.8356	25.3368	25.6559	24.255	13.3799	10.0718	4.18165	6.17249	5.94088	1.89971	8.87901	7.57134	7.5094	23.196	36.9861	29.1498	17.5832	12.4174	20.2265	5.65894	3.25343	5.22982	5.37502	5.42307	3.24171	6.13211	6.99757	2.60154
Gh_A01G0737	0.362357	0.103083	0	2.44281	3.39695	3.49704	14.2343	14.1617	13.3845	22.3824	21.649	11.5284	17.1126	16.6974	15.2791	0.382574	0.171757	0.0878515	24.2484	25.9513	6.22706	35.7875	38.5043	31.2311	14.4184	17.1066	13.3395	18.4993	20.2503	8.35916
Gh_A01G0738	5.56553	4.13506	5.90794	5.95018	3.59149	4.95025	3.81346	6.30022	14.7771	3.71541	7.52777	15.8744	3.17794	2.60936	2.52667	9.52698	3.71396	5.97347	2.03056	2.5254	5.29515	4.31686	6.93806	6.34452	9.32092	9.7173	9.35674	3.19669	2.25316	16.0996
Gh_A01G0745	3.47727	7.90408	4.23168	1.31631	2.35139	1.47816	1.03592	1.16049	0.13571	0.157966	0.11611	0.43605	0.279298	0.253385	0.207517	7.73225	10.4195	4.80913	5.26072	5.6884	2.21694	6.39432	6.82206	2.77657	0.46917	0.532564	0.977308	3.38468	3.39272	0.367372
Gh_A01G0753	7.23929	9.83688	11.6288	1.8499	3.21813	2.09322	1.0618	0.619723	0.281534	1.43901	1.70329	0.658945	1.97509	2.31129	1.87444	7.12217	8.69367	8.82116	1.59024	2.74835	5.14886	1.30854	2.00901	2.12367	1.21268	1.59166	1.18938	1.0493	2.1672	0.524485
Gh_A01G0769	0.635879	0	0.416679	0.384391	0	0	0.443522	2.69928	1.42331	17.6612	19.7033	5.74571	4.54544	6.30935	6.83825	1.28172	0.312129	0.308002	2.35008	1.15994	3.08212	4.03786	8.56538	7.99084	22.3006	30.1344	76.3051	8.77414	13.1364	39.7005
Gh_A01G0783	72.1202	92.8136	151.495	74.1212	89.4805	69.2546	63.1776	48.7556	27.8951	33.7706	28.6261	33.8126	69.0583	67.2632	74.3555	126.435	70.832	110.272	52.2456	46.4077	112.204	25.6275	37.1516	83.5639	28.7766	25.5038	41.7984	27.9801	26.7512	22.7234
Gh_A01G0796	4.27763	3.64115	3.67014	4.16027	1.34654	2.56281	2.55623	3.16334	21.6414	4.93384	6.33901	15.2788	1.92125	2.66078	3.4053	6.09625	3.48517	5.18254	3.08355	2.34072	3.2389	2.70678	5.05303	7.74548	7.29569	6.78082	7.75335	4.20272	4.82589	21.2675
Gh_A01G0801	0.257466	0.801499	0.244481	1.70151	0.626964	1.48911	2.33451	1.12517	23.336	4.28831	2.03876	30.5412	6.31324	6.58783	6.42691	1.8595	1.16715	0.263493	1.77142	2.45192	0.49017	5.86043	3.51577	1.79307	3.82881	3.14712	1.99508	5.18115	4.70471	25.5293
Gh_A01G0802	43.3673	21.7284	13.8832	72.2268	83.2281	71.5786	15.7271	11.6335	7.01599	1.81545	2.25118	1.30244	2.57947	2.67793	2.59726	3.60003	28.6679	16.3052	65.2144	64.8682	49.57	19.0743	10.166	5.90863	1.95028	2.16431	2.1868	4.87899	4.61357	0.381982
Gh_A01G0805	70.6838	71.8757	61.2389	30.8912	25.0941	27.7909	1.72045	1.38759	4.38273	0.496793	0.182364	0.111832	0.606169	0.440386	0.405922	48.4647	76.227	56.8876	11.4754	6.97968	16.5414	1.71054	0.321554	0.260207	0.578635	0.503634	0.0652795	0.0926326	0	0.154808
Gh_A01G0809	4.21301	3.82165	2.28665	5.30447	4.24097	5.82624	4.29647	4.43477	1.31442	5.9295	5.6775	2.0799	6.90966	5.82956	5.47347	2.64837	4.0353	2.93469	6.52064	6.92934	3.11439	6.92412	5.82693	3.97567	5.16961	4.9043	5.33889	8.06466	7.82729	2.66695
Gh_A01G0816	33.869	38.5263	32.0064	20.3862	20.2606	17.0999	13.1305	17.7433	15.6291	11.682	11.853	8.06439	14.13	15.0923	13.3526	28.6289	31.8811	32.6801	8.21626	9.3242	14.8974	13.7461	9.81718	11.5407	13.4934	12.7133	7.34629	12.327	11.552	10.9935
Gh_A01G0818	21.7922	18.736	28.1601	12.402	23.0392	23.2687	14.5946	19.3239	31.8244	15.0895	17.6185	35.9595	8.07824	4.34743	7.64296	26.0793	17.4848	23.3798	11.371	16.7939	27.3657	10.4801	16.8241	29.4614	13.5898	24.1017	23.8963	8.54865	6.94169	28.7084
Gh_A01G0820	55.7435	110.847	57.5467	53.1775	56.424	51.8247	57.5364	37.7976	12.0167	16.4149	17.9461	6.70383	20.6317	19.8333	17.4987	82.3558	102.806	66.9224	74.7701	83.0002	49.8247	25.2854	17.7199	16.8412	10.4229	10.8612	6.64754	16.3689	14.6408	4.84704
Gh_A01G0821	15.2599	11.6281	27.9594	48.4509	24.9942	41.5448	153.705	106.042	56.2057	51.7292	66.229	26.5077	66.9492	62.865	59.3034	4.14499	11.347	21.2495	88.3306	75.3198	82.9946	55.175	30.9438	77.3378	58.6942	53.1226	71.6241	65.0452	72.2174	60.5403
Gh_A01G0823	2.6008	1.14917	2.98338	3.10105	2.63285	2.83764	7.7825	11.2506	5.80371	5.23875	5.38596	7.94805	7.02274	5.62987	7.60322	1.35427	1.65019	3.95535	7.39122	6.6054	4.61659	7.38754	7.65937	7.82706	6.28581	5.78366	7.43038	6.57431	2.91386	4.45109
Gh_A01G0830	28.8938	42.0187	49.0439	36.9046	42.5194	35.9548	29.8904	18.8611	62.6625	11.085	9.91712	39.7638	19.9698	20.0897	17.2665	50.6253	46.3579	49.1633	33.2224	49.2118	56.4166	8.80456	15.2636	17.5172	6.55902	9.72014	13.9253	12.9193	13.5885	28.4062
Gh_A01G0834	23.7773	27.4211	17.2837	30.0627	28.61	28.2353	28.6818	24.4023	7.99823	22.2768	20.8286	7.6732	31.5528	34.1644	30.7092	14.8362	28.1244	20.7695	43.9137	43.3828	18.9777	30.5251	23.1808	14.3827	16.1504	17.0786	13.9267	34.9166	37.9844	9.05491
Gh_A01G0838	170.141	140.262	146.614	166.254	114.853	147.238	134.602	189.438	453.607	226.138	221.365	246.094	122.002	116.687	127.092	293.498	151.588	183.409	120.408	128.192	162.657	172.072	250.289	266.667	305.866	301.141	332.625	153.126	148.023	436.835
Gh_A01G0842	20.8525	33.921	24.4904	7.1004	10.1768	7.2266	1.58001	3.3088	10.3638	1.18014	2.17371	5.62988	1.60359	1.57588	2.32346	20.0911	37.8663	30.1274	2.62132	3.12798	6.94107	2.24623	2.64137	2.67556	2.6327	3.025	2.64734	1.44492	1.20109	5.04316
Gh_A01G0843	6.49159	7.14129	5.78849	5.1113	5.1486	4.7446	2.65185	3.90032	1.34626	4.10577	4.47661	1.40182	3.27443	3.7674	3.52864	5.399	5.45166	3.43769	2.2616	2.67849	1.96318	4.88368	3.39657	3.44274	4.92456	4.91764	2.73956	6.58344	5.87295	2.22824
Gh_A01G0861	24.4716	53.771	64.7927	27.2837	34.3595	27.4919	17.4601	12.3499	3.99616	1.33857	1.23993	2.95318	5.35928	1.19718	8.8234	17.2016	46.7154	24.3831	3.91167	8.89052	47.0924	0	0	5.02891	4.27794	3.51948	0.881332	3.86413	1.42394	2.33548
Gh_A01G0863	5.19006	2.59844	3.23584	17.0122	16.7501	17.3015	3.70685	0.877622	1.5353	0.754803	0.389187	0.442727	0.609928	0.671959	0.773992	3.63494	3.53756	3.20079	12.8407	8.62884	21.6251	1.01544	1.45429	3.411	1.23234	1.18169	4.92081	2.3486	2.13762	3.12311
Gh_A01G0871	250.532	76.7549	774.801	1366.72	2197.67	1055.68	8681.24	6941.95	944.997	2010.01	2101.07	752.425	2220.23	2178.3	2154.36	53.429	66.4976	66.365	3025.21	3539.94	3814.73	2265.27	2348	4097.13	2957.16	2972.28	2176.05	813.223	800.567	614.838
Gh_A01G0872	16.7826	22.6117	23.8064	14.9081	19.3126	13.5208	38.9804	36.8112	20.7986	20.9208	23.6645	23.4858	20.8247	22.4114	20.1719	20.2969	25.8801	24.9395	12.0317	22.6827	21.579	29.9484	38.1809	23.2102	27.4546	28.2249	19.1162	17.61	20.7446	25.9815
Gh_A01G0874	16.9948	18.8354	12.8282	18.3638	19.8794	18.5171	15.9491	17.0214	2.60932	12.622	14.3042	2.70668	15.631	16.2004	16.8037	14.9061	16.6159	13.2013	27.0968	24.056	13.0686	14.3665	10.986	10.4856	11.5128	10.956	10.9964	14.0023	14.9193	2.99162
Gh_A01G0875	7.63928	4.7108	6.71433	12.1155	8.62295	12.1073	26.2096	50.2844	35.245	69.2976	69.4559	109.822	78.5749	80.2672	78.0599	4.85867	7.61767	7.2785	11.4273	11.9092	8.15138	59.6979	68.8943	24.9764	43.6472	42.7429	53.6752	21.3902	23.2472	69.6713
Gh_A01G0877	31.819	17.8593	21.0138	25.3068	32.776	23.8403	32.6314	51.273	43.7799	41.7613	49.5317	132.044	37.2495	36.8679	42.578	10.2794	33.9779	23.0112	37.0166	40.2972	35.611	27.4803	54.9251	42.1041	58.0163	58.3109	60.7421	19.5979	18.9348	48.0945
Gh_A01G0879	13.7979	8.42838	11.9103	8.72118	9.82862	7.06249	20.3785	25.4094	62.6879	31.1821	30.0257	80.9821	17.3955	20.3023	19.4928	13.7497	9.96752	10.2379	22.261	14.2616	14.0961	18.8843	27.8532	27.2762	34.0843	32.6773	39.1533	20.482	18.202	95.375
Gh_A01G0882	24.2169	34.3277	25.4089	19.3716	20.1967	17.7219	5.12735	6.84911	8.38104	6.34913	6.83182	7.08841	4.91086	4.26083	5.69177	31.7156	23.3096	16.0011	11.6628	7.40483	9.94856	8.90256	9.06434	7.39425	6.84489	7.05919	11.2893	6.2229	6.21932	9.49976
Gh_A01G0894	7.46564	10.7792	7.9458	8.74408	11.3097	8.20886	7.58609	8.65134	2.74363	8.34348	9.77003	3.01776	15.4006	13.6379	13.6665	7.68251	10.1242	5.3029	9.71311	11.9348	9.26109	4.9033	5.79321	5.53276	3.3656	3.41225	1.87296	7.78204	8.07368	0.374828
Gh_A01G0896	2.03912	1.90664	1.56019	2.20532	2.37041	2.94841	11.4036	10.6238	9.44974	9.18207	10.6826	19.1495	5.08589	4.42539	3.97967	1.51103	1.00477	0.925006	6.36259	6.32861	10.8188	6.34033	8.46172	9.58665	13.5264	11.3953	18.8759	3.54957	6.58218	26.0917
Gh_A01G0898	6.66607	7.74452	9.20931	6.4934	9.46853	5.30507	21.284	32.2622	7.9313	46.409	51.7123	18.8824	31.975	28.7407	31.551	6.20319	3.67006	22.2753	8.35811	5.36959	17.5935	13.2194	7.29122	91.3489	56.9609	55.0869	23.909	10.2907	9.17638	14.5236
Gh_A01G0900	10.6575	14.9793	9.50926	14.7964	10.3918	14.9542	18.6643	21.6705	5.18684	20.7	24.403	7.98167	23.1934	24.4582	23.7184	13.7775	14.0235	13.4703	23.4757	29.4171	14.7437	36.0003	36.3078	23.2582	12.1618	11.6646	19.973	19.7358	22.7508	4.09423
Gh_A01G0902	12.2302	3.48205	5.24719	10.136	1.83324	12.5861	4.57862	2.33575	5.85721	1.74318	2.39076	2.40043	0.923026	1.20237	1.26599	6.26512	2.82126	10.031	11.1564	5.30921	10.1417	7.56919	3.13429	9.1295	3.38974	3.75653	4.78588	6.04243	4.85315	1.87054
Gh_A01G0908	0.99785	0.704536	0.409249	0.755336	0.233194	0.625338	0.796979	2.01754	1.67124	4.56009	5.34631	5.46439	2.4199	2.5818	2.3451	3.23293	0.733989	0.624479	0.405179	0.716781	0.369541	6.05126	4.46644	2.81376	10.1979	10.0235	5.03194	10.0321	9.80505	6.38658
Gh_A01G0909	25.67	52.9518	34.7676	17.2518	18.414	17.5353	7.64131	8.47156	19.7353	5.3685	5.73495	19.1182	7.69573	7.65646	6.79904	39.2383	42.5482	35.1269	10.1319	12.2593	14.8099	4.84678	6.49677	7.8281	7.14166	5.86786	5.53297	6.43815	6.75283	19.472
Gh_A01G0910	8.45731	6.90756	7.19029	6.4895	5.40903	6.77958	5.60728	8.72017	11.5663	11.5058	12.2018	11.6533	6.17209	6.54778	4.74487	8.04445	6.10165	5.95146	5.15754	6.78261	5.37642	7.75207	11.5712	6.51827	12.0952	12.0433	13.7205	5.55827	6.33903	10.3058
Gh_A01G0912	10.6577	8.70751	9.83406	42.8577	40.2324	44.0641	77.7555	61.3546	29.9407	39.87	39.9309	12.3607	41.7358	42.1108	44.7724	7.31955	13.213	15.7277	136.381	149.2	54.0522	48.5024	47.0971	31.4246	17.8447	17.4413	11.5038	42.9668	43.5162	9.29425
Gh_A01G0913	7.85145	5.41473	5.90194	6.17489	4.18344	5.45005	12.4106	14.4874	17.8642	17.7799	15.5025	17.7553	9.09987	9.68728	8.19472	18.4728	5.66193	9.67185	10.0296	12.8226	6.85689	16.0977	24.8959	21.1108	16.4237	17.0278	18.4696	13.5814	13.058	11.1951
Gh_A01G0914	231.898	712.471	435.15	12.8989	33.3637	12.7076	1.81964	0.912952	0.500754	0.158746	0.363576	0.103029	0.693497	0.696708	0.320997	565.718	352.142	267.321	0.573806	2.60641	11.2139	0.588958	0.319803	0.281364	0.213498	0.350687	0.210722	0.524796	0.404509	0
Gh_A01G0920	8.51978	11.5711	6.9245	9.51007	8.03549	9.09632	16.6407	17.3125	4.6079	12.395	12.5125	6.88876	14.2296	14.7179	14.8943	8.07621	11.2999	7.39486	16.1634	23.2054	9.47892	15.4036	16.7538	8.81237	11.1175	10.1494	7.52907	16.7163	16.8002	4.78468
Gh_A01G0922	27.3225	15.7195	3.91616	30.2359	4.90551	24.7209	7.73313	20.1054	16.5195	23.906	22.3035	22.2149	27.7773	27.4286	26.7918	21.9449	13.9817	4.6515	17.5183	11.8476	8.95764	49.1323	37.6634	49.0215	40.6117	40.8811	30.4189	29.4043	34.2078	53.7575
Gh_A01G0929	2.51185	0.222717	1.73489	1.89547	0.807784	1.20332	0	0.785345	0.659447	2.75164	3.3767	3.54955	1.02702	0.81096	0.9976	1.49131	3.95054	1.27616	1.60961	1.87091	3.1308	2.16109	3.40471	4.20637	8.2654	7.69277	9.78395	0.81123	0.877325	6.42674
Gh_A01G0933	286.213	181.014	223.004	975.478	978.25	827.489	1081.99	918.17	330.444	476.134	466.478	597.568	306.654	313.523	319.08	33.9073	250.481	193.575	1922.72	2023.4	1666.38	764.288	1116.47	998.172	655.228	639.797	802.869	389.491	398.002	363.839
Gh_A01G0934	153.839	84.9794	264.266	273.073	390.757	268.518	408.339	264.321	243.58	163.824	152.279	173.072	77.9443	72.0261	75.4747	20.1321	103.827	109.135	129.103	106.123	232.844	89.4686	175.831	213.482	222.109	201.823	275.87	28.171	34.9384	210.89
Gh_A01G0941	2.89905	2.76801	6.87411	5.27491	6.308	6.59464	9.09418	9.67976	3.17511	6.57879	5.56135	1.55959	10.9865	9.92226	9.82478	3.61535	2.7927	4.24801	6.4619	6.55775	4.30148	3.37553	4.85065	5.17263	3.66668	3.56018	3.58584	3.60317	5.21423	2.68869
Gh_A01G0944	39.459	38.4414	25.911	57.2726	50.6086	52.1909	56.3811	54.6059	27.9195	46.7856	46.0312	31.6313	53.5252	54.964	54.1309	28.0966	38.8004	27.6345	76.7678	69.7627	42.0271	40.6225	44.5026	35.0025	34.8684	33.8111	35.0095	44.5207	42.2779	32.8372
Gh_A01G0950	17.3641	14.3152	16.6619	29.1193	28.5107	27.2582	41.8818	32.8784	15.4283	38.9573	38.2302	21.7597	48.5272	48.9973	48.0409	11.9548	19.6344	15.2318	33.1802	42.691	22.2734	37.5909	33.3131	21.6926	33.7021	35.7955	34.288	47.3343	49.8007	33.4146
Gh_A01G0956	44.3311	34.8852	43.6543	35.5276	40.2607	23.7598	62.8896	70.2346	261.639	77.316	68.1314	231.918	44.8074	47.0682	47.5251	38.0558	39.117	44.5685	35.2653	30.7041	47.1788	33.6086	59.1615	67.7918	85.5327	86.4234	81.0866	43.1614	39.454	535.938
Gh_A01G0959	1.326	0.655399	0.990592	2.20449	1.52802	1.28616	3.73442	2.69067	0.55202	4.43237	3.55721	1.20901	4.31011	6.03895	4.74596	2.18989	0.908008	2.00225	0.977683	1.25546	1.76684	1.02993	0.995844	0.488923	1.9689	1.96418	0.632306	7.50549	6.80195	0.362441
Gh_A01G0961	6.09775	3.14514	3.42495	3.00386	2.546	3.57676	5.6794	6.60464	22.4761	7.81515	8.69585	17.6108	3.30047	4.23417	2.63178	9.20295	4.79969	5.90494	3.52713	4.24617	3.51856	5.97341	7.97871	7.45469	9.86734	11.5334	9.87388	4.48768	4.60953	18.0611
Gh_A01G0964	4.67729	3.37055	3.36139	4.28523	6.88212	4.81435	2.50496	4.85733	6.75877	3.97547	5.51777	7.25859	2.38723	2.09654	2.38542	3.49308	4.24932	3.5613	3.04344	3.29012	4.46874	5.574	7.86646	8.58775	5.06458	5.30599	4.64116	5.29913	4.84885	3.42259
Gh_A01G0965	22.1201	20.7743	29.0369	12.5972	10.2223	13.4052	3.27333	2.95404	25.8307	3.36574	4.16611	2.62456	0.267755	0.700471	0.968451	8.20954	21.5398	18.3493	9.1262	10.1444	17.8106	10.2037	3.17092	8.60534	5.96726	5.93794	3.74449	4.93395	3.26477	4.24574
Gh_A01G0986	1.88958	1.09248	1.48392	2.45373	2.04802	2.52656	18.5604	19.7018	10.9911	23.1432	25.1776	15.0235	24.338	26.613	25.0695	3.10469	1.35785	3.06588	20.208	23.7207	4.16742	24.2539	24.8423	15.2153	20.213	18.0821	12.5684	24.067	22.7306	14.6346
Gh_A01G0987	7.79566	7.24151	5.60695	9.81079	11.4948	12.1376	14.8977	17.7032	29.7594	25.8233	26.1958	34.5167	18.9798	19.8955	19.9088	6.52908	8.35779	5.90671	17.0043	13.9809	12.9243	16.9409	16.6359	17.4056	21.2657	21.0549	18.4554	26.8754	25.2477	34.3797
Gh_A01G0991	5.86501	5.43778	6.11997	1.89755	1.54199	1.495	0	0.24074	0.537726	0.136604	0.377264	0.0783731	0.091033	0	0.110088	5.81799	6.44946	5.67903	0.848383	0.751193	2.10962	0.794975	1.04731	1.07134	0.720138	0.494552	0.605812	0	0	0.214581
Gh_A01G0993	23.0276	29.6612	31.6359	31.7765	25.4954	27.2424	86.0209	67.1456	34.2197	53.5033	55.6622	33.7961	55.7443	58.2824	57.4865	32.0757	28.7396	28.6855	72.647	47.7703	22.5988	37.2419	43.3749	59.7928	39.087	37.3511	31.3347	69.0362	66.3024	23.8285
Gh_A01G0996	10.9141	11.0721	10.0892	28.8384	32.5218	28.2183	131.014	121.665	21.6996	99.788	100.142	19.3682	127.142	128.603	130.904	5.25631	13.8019	7.22788	98.4807	122.481	29.0979	106.588	113.109	41.2669	49.3302	51.9227	38.1459	109.243	109.761	19.9585
Gh_A01G1001	1.17747	0.860815	0.668372	4.10859	1.26207	4.16006	8.99289	14.6845	9.86757	21.2099	22.6111	17.4517	17.5645	18.786	18.3187	0.871632	0.179513	0.305305	2.85158	2.19483	2.12887	12.7611	18.3137	26.0925	33.0497	30.8267	35.972	19.5826	25.1254	20.7698
Gh_A01G1016	7.43651	10.7393	7.7274	3.12239	2.29701	3.64514	5.59762	6.12775	8.48529	5.57252	6.10271	7.75447	5.3186	5.95053	4.10946	11.5126	8.55056	8.84128	11.3444	10.966	4.40899	6.32928	6.73145	3.78055	5.4684	4.54926	5.57739	3.86344	4.79611	4.97859
Gh_A01G1026	1.96977	0.960739	1.32384	0.842368	1.3727	1.13159	0.795679	4.14487	1.85213	8.82225	7.80436	3.52222	2.71492	3.40772	3.27329	1.61758	2.17006	1.18772	3.24523	1.71596	0.930614	6.67498	10.3329	11.9796	12.7309	13.1092	20.5206	4.08214	3.57732	6.78867
Gh_A01G1032	3.29814	2.45316	1.08327	2.78652	2.06897	3.01569	2.53891	2.36387	1.17514	3.02599	2.67225	1.25976	3.0573	3.45725	3.16326	2.10236	2.48381	2.51403	2.99414	3.09759	1.7594	4.6649	3.49673	3.39632	3.27752	3.42987	4.17727	5.96052	7.39373	1.59798
Gh_A01G1037	11.705	21.0361	16.7031	11.1965	17.0843	12.5054	25.2881	28.5292	20.2436	29.7261	30.88	21.5044	48.3389	45.739	48.3186	9.84963	17.4656	15.8747	16.9314	19.2319	20.2994	15.2453	23.4654	21.1439	16.1363	15.8214	12.0341	28.425	27.242	15.6485
Gh_A01G1040	13.2883	20.676	15.7482	5.69864	5.44802	4.58408	0.71901	1.75375	0.776058	1.17358	0.86366	1.22737	1.19155	0.832134	1.58103	9.52215	25.0244	14.363	2.58404	1.08968	8.32332	1.30668	2.35052	1.36564	2.32522	2.00329	2.21345	2.28597	2.93416	1.15143
Gh_A01G1047	0.751735	0.585252	1.79826	16.5701	22.6867	16.6715	129.838	82.4957	16.1461	51.3752	54.5185	8.19675	72.7324	78.1391	73.5116	0.0730803	0.760939	0.62779	99.6986	68.5336	29.3532	39.3255	21.6494	30.6252	28.7057	31.3945	15.5461	43.9359	40.9418	4.89058
Gh_A01G1048	3.27063	3.62612	4.39487	3.27132	3.52574	3.0712	3.24687	5.8361	3.33719	3.52795	4.50848	4.80047	1.4933	2.27544	2.34088	5.10529	3.06992	4.29172	2.09298	2.61053	4.55581	5.30115	6.14625	4.31717	7.64099	7.00128	5.45212	6.64699	5.58994	4.42834
Gh_A01G1050	1.82875	1.79343	0.897499	2.79003	2.88837	2.60309	2.65531	3.58732	1.71694	3.90204	3.72455	3.4458	3.76001	4.14484	4.28433	1.83027	1.962	1.9067	6.37606	4.73677	3.3704	5.22262	3.8944	3.55559	4.1832	3.87326	4.13256	6.6216	4.4623	3.0902
Gh_A01G1065	1.84675	1.85227	1.78143	2.31352	2.17155	1.93031	5.44737	4.31756	0.92714	3.41573	3.03006	0.715236	3.72495	4.43239	5.03905	1.9821	1.75487	2.61162	3.68907	3.2593	1.68166	3.89263	4.17081	1.62731	2.07012	1.96506	1.39655	5.19869	6.12424	0.847417
Gh_A01G1068	4.91084	7.16029	2.84641	4.80791	4.54054	5.02039	2.1086	2.31812	0.703942	2.25171	2.21439	0.696412	3.61008	3.94415	3.95467	4.05933	8.58308	4.05682	7.60132	7.7649	2.1447	5.01565	2.85484	2.22243	1.96658	1.82448	2.17396	5.31787	4.8247	1.01496
Gh_A01G1072	769.078	970.736	1686.94	1011.18	1426.57	943.195	1008.18	775.359	711.063	369.889	391.292	156.414	447.492	430.973	466.901	729.134	954.301	1272.7	925.515	1082.98	1723.43	368.314	529.156	716.11	501.124	493.16	499.753	302.247	275.206	419.263
Gh_A01G1073	5.90558	1.95791	4.45389	11.8908	10.0924	10.7212	1.31061	1.07783	0.690438	0	0	0.148417	0.28412	0.149023	0.137299	0.565315	1.71139	1.07594	5.0706	1.66051	6.44394	0.213131	0	0.678482	0.13354	0.183002	0.44371	0.0804722	0.0877965	0.0900712
Gh_A01G1079	3.71667	2.78738	1.69505	4.63787	3.53259	4.22802	5.01741	7.56607	2.72843	8.97905	8.75286	3.57327	7.64808	7.03675	6.66223	2.12864	3.47866	2.28487	6.8922	7.6839	2.1444	11.1184	8.74144	5.21656	6.79998	7.15197	6.50069	10.1395	10.5623	3.20555
Gh_A01G1088	11.4374	6.07301	14.7288	6.21471	2.853	6.7112	7.58252	25.2921	29.016	20.4813	21.0448	14.8536	10.6982	10.3816	10.3609	17.079	5.52469	8.81799	5.50677	5.38485	3.73868	13.962	14.8489	17.8995	19.4656	19.0269	20.3545	15.2914	14.351	12.0616
Gh_A01G1090	7.58016	5.81744	4.9283	11.1475	13.5347	11.0442	6.97684	9.22412	3.96384	9.29814	9.75402	5.72773	11.8061	13.1149	12.3846	3.97183	6.43033	6.10398	8.55562	9.85086	5.60127	11.2689	11.3259	10.031	7.74359	7.93381	10.6261	15.0071	13.5048	5.033
Gh_A01G1091	17.7274	21.8068	25.3382	19.2376	22.5853	19.0736	18.4742	7.79929	4.1251	0.473249	0.433848	0.728319	2.09473	1.77693	2.14011	6.52423	16.7568	18.9482	15.5163	11.3822	19.4804	2.17565	0.628073	0.570923	0.597528	0.233874	0.628777	0.885258	1.27065	0.335193
Gh_A01G1100	5.1679	3.7859	2.07579	6.23335	10.5231	6.48476	1.72624	2.35221	1.36656	2.17714	2.08798	1.48443	1.78362	1.93098	2.43065	2.40103	4.31262	2.59406	1.51992	1.91393	1.16048	5.47985	5.03764	2.44136	2.13556	1.98264	3.04294	2.29751	2.19115	1.03796
Gh_A01G1111	0	0	9.1575	31.1169	13.6805	0	237.038	558.994	61.666	1110.23	1295.49	0	1249.15	1294.18	1441.01	0	12.0217	6.68414	65.6109	384.116	55.4787	633.14	1162.7	1764.63	2905.58	2780.53	542.503	1215.92	1362.02	291.901
Gh_A01G1112	106.677	55.0714	117.897	336.919	225.857	307.978	615.189	979.834	4712.56	404.636	490.759	10934.4	763.315	721.172	623.796	0	0	99.0654	423.597	1167.46	314.392	496.678	1041.58	366.851	888.865	1088.94	130.769	357.606	404.498	3280.71
Gh_A01G1115	0	0	0	0	0	28.2369	1002.87	788.995	1607.53	1364.53	1378.54	2399.45	2725.21	2614.42	2859.42	0	0	0	26.3003	0	0	242.357	50.9	404.734	1290.85	1271.83	231.477	913.829	833.719	3237.08
Gh_A01G1116	12.3055	14.7936	17.5683	16.8862	20.4852	15.3932	18.1085	17.5513	7.93673	13.9019	13.6662	23.5717	24.1004	21.4686	24.4283	13.6059	13.0333	16.2517	17.7469	15.5924	12.5939	7.87314	15.3037	14.655	15.8344	14.7654	16.5649	9.85422	9.74043	9.3997
Gh_A01G1119	7.92667	12.9211	12.7285	3.13086	4.8252	3.5856	5.2518	4.80059	0.545362	3.23343	3.20553	0.628728	3.84484	4.75227	4.16051	9.31052	15.8138	11.3016	8.64639	10.9298	5.4281	4.92358	4.30886	1.46755	2.06604	2.96567	0.888756	4.6896	4.93112	0.407594
Gh_A01G1125	149.208	217.949	268.943	183.587	215.221	189.813	156.309	131.755	128.617	89.3477	79.8059	129.523	102.662	94.9406	95.3326	233.05	175.986	209.961	163.147	177.431	227.657	58.2472	96.3026	123.782	80.3539	83.303	109.077	55.8044	59.9166	103.306
Gh_A01G1126	1092.61	1336.54	2565.7	1213.12	1383.22	1034.72	1315.93	858.232	16930	433.073	379.391	2339.07	619.536	675.311	670.49	1799.72	1083.11	2006.79	1135.78	1396.74	2016.57	217.999	537.798	757.382	331.527	456.73	470.357	301.803	176.531	6503.21
Gh_A01G1128	10.25	11.1235	16.6267	17.0974	18.9805	16.251	27.3687	17.8884	9.80048	10.1985	10.1282	5.70595	15.3404	15.1863	14.133	7.14525	12.5275	10.9226	23.2173	23.3039	22.983	7.9737	9.79549	8.87619	6.59958	5.95502	4.33737	7.56196	8.58745	4.2622
Gh_A01G1153	3.40479	3.5113	1.7828	5.27685	4.0588	4.71559	6.27151	5.10071	4.20582	11.1974	11.999	7.87845	13.0255	14.0357	13.52	5.52188	2.53611	2.7515	7.20481	6.7436	3.59624	6.78685	9.64208	5.74803	11.632	10.6966	9.47986	15.4324	17.3514	10.1238
Gh_A01G1162	4.42058	7.30245	5.6527	5.44033	5.9807	5.39536	4.69486	5.70985	4.18114	6.98069	8.06449	4.65535	8.88552	9.28874	9.80654	6.79622	8.16199	5.4642	7.76943	11.477	4.71499	10.0392	5.84107	3.38366	5.53811	6.0546	3.25068	10.2372	10.4817	4.61258
Gh_A01G1163	0.37772	0.106283	0.375264	35.6003	43.1121	34.0511	161.366	132.283	66.2867	125.996	131.152	74.2109	250.661	254.231	251.539	0.1004	0.446814	0.0918826	367.587	455.903	105.644	71.6579	95.8617	106.891	62.0162	55.5688	49.2465	106.29	102.155	30.3787
Gh_A01G1165	14.0288	14.6691	13.0868	9.43158	8.57841	11.0268	4.04135	4.28974	6.31975	3.03217	2.77534	6.79911	1.53881	2.01273	2.05927	16.5415	11.3276	13.2424	7.71292	5.8435	7.62671	5.70623	4.3136	4.74177	4.52043	4.69217	4.51664	3.23797	3.62464	6.16577
Gh_A01G1170	45.3235	50.6788	35.4314	56.3108	55.3734	57.2451	63.6266	52.8274	24.538	50.3223	48.9637	23.6421	65.486	69.7935	61.9835	31.6124	52.7557	32.4356	83.0061	85.6366	42.1493	57.1526	45.9525	36.0305	36.3201	39.0271	36.9491	64.1081	67.0517	27.1531
Gh_A01G1184	4.84132	1.8472	1.60531	22.9712	24.7488	23.3162	2.3618	3.51127	4.02743	8.81208	7.72459	9.10515	8.09473	8.63152	9.69448	0.0890497	0.851504	0.25394	9.68663	5.03477	14.3526	4.65353	6.04101	5.18189	8.25462	8.99322	26.2153	7.79743	7.71811	31.6486
Gh_A01G1191	9.5105	7.88214	7.60669	19.5812	23.3703	22.1356	28.597	30.8639	19.6265	25.1085	27.456	21.6208	22.8155	20.9215	22.5816	5.23374	8.87416	6.49788	20.7562	23.6998	12.5272	18.5426	21.8706	14.1731	19.5658	22.4451	14.3681	18.0405	23.1236	25.5557
Gh_A01G1201	0	0	0	0	0	0	4.42084	5.30582	0.275077	9.73781	9.48008	0.444013	1.90445	2.41913	2.60151	0.051234	0	0	0.359891	0.0584981	0.0870938	1.79185	1.39653	2.56541	1.25897	0.919714	0.151126	1.16751	0.783775	0.224703
Gh_A01G1204	6.84427	6.94725	8.30758	8.02438	8.14753	7.74368	16.4645	21.97	8.67832	26.2128	24.7309	10.8368	36.3815	37.7711	33.6501	7.32102	6.68035	8.71954	12.9093	17.1879	10.7892	12.9945	24.553	16.4739	24.429	26.3547	17.9821	27.5646	26.4749	13.1269
Gh_A01G1213	39.1077	53.5251	51.599	44.0742	47.8092	44.3611	52.9295	52.7208	19.4888	38.0915	33.4382	23.1033	34.5756	37.8051	38.7827	40.8474	53.9691	39.4302	59.1335	72.3442	47.161	33.8814	39.7545	26.5862	17.307	18.5194	15.6939	31.1162	32.1371	16.1789
Gh_A01G1214	22.6159	39.5193	32.5408	16.9045	15.1472	19.034	6.75739	6.64499	16.628	5.91598	5.90027	19.1334	5.09754	4.07737	4.69372	31.6749	33.7961	29.3952	6.91413	8.7851	11.6006	11.6942	7.24276	7.51007	10.0632	9.57705	9.14873	8.23575	8.28525	18.8148
Gh_A01G1217	12.0405	11.1354	11.0974	15.0565	14.5075	15.8378	30.7221	33.6116	4.13856	32.0256	33.2143	9.46722	29.5706	28.789	29.3359	10.6658	13.6982	10.3572	30.0494	27.1315	12.7341	28.1256	29.8965	22.447	30.8004	28.1383	27.1636	35.7127	35.5404	10.8495
Gh_A01G1223	0	0	0	0.780765	0.872397	1.05674	21.4876	15.6119	5.04076	14.4427	13.761	3.94411	15.6878	13.7869	18.3568	0	0	0	5.14122	6.91138	1.74458	6.14491	7.47872	11.7041	5.77302	7.73825	5.11118	5.54169	6.80272	1.51634
Gh_A01G1232	83.9439	161.987	256.583	127.027	225.832	148.378	61.5568	39.4491	16.748	35.3604	40.4366	2.05551	42.5427	53.5372	60.371	137.326	138.724	169.932	57.395	55.8436	201.755	11.8582	25.595	50.0547	28.8704	26.9886	11.4789	19.587	30.3065	11.8022
Gh_A01G1234	9.95887	2.3778	8.21064	58.3875	77.5539	56.3596	27.9614	17.9327	15.3285	4.74088	5.56006	4.72573	11.242	11.4129	13.3817	0.371845	3.02754	1.33121	51.393	48.6849	77.7025	11.3718	9.84202	11.6256	6.81699	4.6073	5.88561	8.05396	8.06888	1.10383
Gh_A01G1240	73.8971	63.3629	38.3576	156.284	171.122	165.305	176.672	133.753	40.1978	74.2456	76.7473	25.1753	105.149	110.161	107.381	19.0594	76.684	42.5521	193.335	205.535	86.4774	100.334	79.6194	46.6248	39.1818	38.7114	39.6078	85.8933	83.166	21.2769
Gh_A01G1242	18.8976	23.4201	19.3794	18.7818	15.741	17.395	21.6485	27.2781	52.1688	39.23	42.4861	67.9359	34.516	36.5239	36.6721	21.2174	20.571	22.102	16.5808	20.2376	16.2906	56.138	36.6228	36.6791	63.4189	66.2154	30.3482	69.9393	71.0508	93.7436
Gh_A01G1243	1.66331	2.96164	0.859015	10.9726	11.6132	8.38642	15.1289	12.2535	10.6873	9.26182	4.48593	21.1478	9.7776	8.11755	9.45458	3.28237	3.14995	2.55271	21.3932	24.8823	14.1641	11.9188	14.98	7.4709	9.37157	10.2142	10.8953	5.09479	10.0367	23.3612
Gh_A01G1247	137.719	60.4107	281.438	392.219	231.905	347.992	243.736	575.244	999.479	196.676	176.311	1172.66	61.5494	71.5311	71.9613	12.7057	169.877	145.432	428.562	653.42	1107.54	257.591	612.424	1054.58	190.566	183.572	673.967	54.0191	57.5329	394.751
Gh_A01G1254	17.3265	20.5655	10.3273	11.6521	10.8204	10.9054	0.996058	3.58739	2.37624	3.65991	3.35534	2.02756	0.923797	1.25905	1.30547	13.1191	21.0248	12.4111	5.201	3.7083	8.06392	5.84959	5.93117	4.58203	4.08419	4.66193	2.24318	4.81858	3.84887	2.31732
Gh_A01G1257	160.159	163.974	439.023	143.46	189.797	109.047	21.387	11.0996	9.12759	0	0	1.04582	1.00924	0.441589	0.813595	76.1824	148.683	209.81	71.7646	62.4597	315.432	1.66617	0.481454	2.74208	2.21639	0.757378	2.64791	0	0.467729	0
Gh_A01G1258	16.3249	15.1655	22.0629	23.3504	17.1833	16.7075	37.0076	34.7591	52.622	61.5991	64.5649	57.5623	60.2994	62.0457	61.7326	24.9458	12.4004	17.1638	22.7018	19.9914	22.3066	38.2369	32.8067	35.6919	52.6775	53.4856	29.5626	69.6156	69.7256	77.6105
Gh_A01G1260	9.80078	7.24917	9.96284	5.20454	6.1138	6.07214	7.24678	11.1148	14.2903	13.7436	13.905	12.0837	11.819	11.4207	12.0933	11.9726	5.91441	7.59028	4.52522	6.37269	8.28523	15.9914	16.2879	13.5725	17.7324	19.9188	17.5386	11.7967	12.5295	17.5747
Gh_A01G1261	5.02759	4.69499	3.51765	3.12047	2.23706	3.74104	3.07201	4.08448	2.25835	5.61475	5.56591	2.38672	4.81488	4.61781	4.65982	5.82481	4.86612	4.4619	3.88369	3.35318	3.10895	9.2289	7.34051	7.09912	8.42193	8.17263	8.71775	11.157	11.4905	2.49886
Gh_A01G1263	7.8505	11.2473	9.89751	8.0543	9.28385	7.92581	3.35696	3.2763	4.30585	3.64795	3.2342	2.96452	3.54923	2.87187	4.22607	9.4569	12.4936	12.8233	6.4466	6.62746	7.17479	2.70321	2.91358	4.08692	2.23136	2.01042	2.20733	2.9179	3.26509	2.75628
Gh_A01G1265	9.84951	15.5729	14.7461	5.36367	5.80413	3.15509	0.16845	0.117052	0.705027	0	0.161552	0	0.11964	0	0.144828	4.19427	18.2228	12.043	1.21185	2.3617	5.32456	0.43598	0	0	0	0	0	0	0	0
Gh_A01G1272	2.49565	1.63723	2.35647	3.3259	1.99242	3.28578	7.45156	10.7847	6.72953	12.3717	14.2118	7.0646	18.9819	20.23	18.6944	2.58948	2.0292	2.73077	5.99491	5.25662	2.99891	9.80498	10.551	11.6881	11.1159	10.919	7.87739	18.1386	19.5955	10.1827
Gh_A01G1273	6.74518	1.56407	26.4981	6.78378	14.3222	5.67586	11.0622	15.0501	16.3356	16.1643	11.7975	9.20245	12.9161	14.0518	9.79964	0	1.96125	2.5192	4.86149	2.47849	5.79763	9.07639	7.97915	25.561	13.4078	15.6537	25.6997	5.44871	3.40026	5.51967
Gh_A01G1277	389.405	859.593	905.602	327.541	495.775	320.058	282.544	261.204	175.289	154.243	163.559	128.022	177.596	209.204	195.476	513.967	621.78	711.15	315.969	403.505	882.534	118.395	204.253	278.553	170.33	175.213	222.468	120.093	115.412	152.011
Gh_A01G1278	10.3018	13.1866	12.1361	8.77235	10.3214	9.67109	6.68994	6.07901	3.19401	4.35161	5.60169	1.79797	2.96958	3.43261	4.06705	6.63196	9.75788	6.17425	3.06686	2.35782	4.11057	8.74145	5.69956	4.50894	7.42376	7.15987	6.3934	9.30918	7.80765	2.64616
Gh_A01G1279	340.577	216.724	251.994	444.948	452.405	248.453	233.09	245.815	2238.1	373.498	307.193	1100.81	231.86	330.225	279.968	202.366	240.449	289.367	409.048	290.628	328.818	231.177	504.859	279.465	555.803	377.749	326.773	175.354	106.173	2884.94
Gh_A01G1283	4.81411	5.10899	5.15974	1.37239	0.434857	1.23327	0.838021	0.970213	4.81273	0	0.526181	0.274661	0	0	0.473559	14.4532	6.05896	7.77749	2.87226	3.05197	3.32529	0.988377	0.799977	2.49663	2.68901	2.82304	0.743708	0.815562	1.77363	0.254039
Gh_A01G1285	1.71237	3.92387	5.97465	0.21238	0	0.133742	0	0.0626736	0.533517	0	0.0889015	0	0	0	0	10.3952	9.03754	7.43528	0.0907815	0.0773622	0.228905	0	0	0	0	0	0	0.171391	0	0.0502374
Gh_A01G1305	2.92265	1.57062	0.239281	2.94701	0.80462	3.04506	1.40414	3.63872	0.94864	1.33835	1.90954	1.25111	9.26217	10.9302	9.47522	2.20637	2.39327	0.34751	2.55664	1.95823	0.0809936	1.7918	0.931506	1.27576	0.786168	1.18485	0.475388	4.52681	6.20989	0.197825
Gh_A01G1320	296.64	366.503	542.517	270.753	267.56	217.583	213.444	157.169	217.198	88.7655	98.1684	110.199	126.589	116.867	124.299	585.413	317.011	553.748	239.871	230.956	608.085	98.0988	110.848	222.087	90.6375	93.9176	143.121	77.5267	90.6968	124.722
Gh_A01G1321	21.7579	12.9114	26.582	26.8947	31.8597	22.1007	37.2844	37.027	50.5863	31.5548	33.6393	37.2937	38.4576	39.7575	37.0682	9.52187	12.6195	12.7704	16.0631	18.48	27.0343	17.4573	30.7378	15.7501	33.8692	32.1683	19.383	17.375	17.6924	35.2702
Gh_A01G1322	6.4354	7.08514	4.06317	5.43874	7.77385	7.70932	3.53288	3.27038	2.92488	2.09611	2.16565	1.19115	2.62259	2.9653	3.0008	2.9716	7.0176	5.30833	5.70789	6.02819	5.0801	3.62094	2.38812	1.54932	2.24519	2.21144	1.32014	3.13397	3.24139	2.19016
Gh_A01G1324	25.2408	11.8424	8.35704	20.6404	13.5058	22.2624	15.6577	52.5162	16.7618	62.8003	63.5106	22.9868	32.9857	30.75	32.1918	6.29742	13.053	9.33519	17.0956	12.3573	9.64981	49.5657	73.6756	45.4779	88.1656	90.4539	100.03	50.7991	53.5927	25.2683
Gh_A01G1326	4.23296	1.43944	5.53072	5.60506	3.99613	4.4451	22.0628	19.1844	32.2516	34.0316	36.4519	33.2376	23.0521	24.8064	23.817	2.97844	3.38928	5.18135	12.4585	10.0359	7.85114	26.7912	25.0414	30.359	50.4829	52.2898	31.3388	20.4335	20.2805	39.7855
Gh_A01G1331	8.13186	11.9727	9.01898	7.76838	9.08729	6.74449	11.0282	15.0651	17.5676	15.1743	16.5686	20.2442	14.5634	16.6836	13.8747	10.7677	11.0562	10.4212	14.0522	14.8223	8.30587	14.5374	13.0722	9.19127	9.05249	8.45236	5.64342	13.8401	12.2863	13.6332
Gh_A01G1332	0.668358	0.861762	0.741274	1.15798	1.69698	0.882094	2.27745	2.3085	0.364084	2.79043	2.98719	0.698914	3.86451	3.28005	3.89164	0.522939	1.08517	0.795593	1.17451	1.49607	1.76227	2.24252	2.69645	0.729894	2.86876	2.85836	1.00188	4.72681	5.86886	0.946626
Gh_A01G1340	105.411	156.218	209.309	121.423	150.584	137.488	110.126	94.8002	248.702	73.6275	77.3278	206.891	114.468	112.404	111.368	101.375	153.677	150.724	137.714	159.858	214.707	30.399	68.2277	70.0453	35.0872	31.4926	59.2477	44.5171	38.1032	187.524
Gh_A01G1360	1332.41	485.017	1729.84	928.605	1390.93	641.195	497.717	291.316	95.9443	50.2943	49.5733	6.58596	53.5882	56.9338	55.5932	73.4941	528.66	341.288	753.193	286.416	271.6	223.081	43.7139	95.3866	54.6077	53.3998	10.3624	22.2257	21.355	0.772767
Gh_A01G1361	594.556	337.634	483.926	406.122	347.369	386.839	266.716	481.125	879.728	497.395	486.061	947.844	157.74	155.197	159.458	890.128	276.695	603.075	331.977	251.96	485.055	317.863	786.624	493.529	744.745	740.051	768.943	182.817	180.815	967.204
Gh_A01G1370	35.2338	36.0919	51.9955	50.857	49.9314	67.9929	87.7044	68.6917	34.4456	14.5866	18.4228	53.2135	23.5568	24.7439	24.9919	44.8659	43.9187	58.644	67.5822	98.3754	116.224	28.56	56.5633	59.6957	11.1564	12.3381	23.3206	15.06	12.8015	21.6493
Gh_A01G1387	30.2818	31.0097	46.4762	27.3258	25.1919	26.1903	11.5082	9.07818	96.9791	16.1101	15.4573	82.2396	8.08334	6.61726	7.65751	28.2917	35.7262	39.5338	21.6367	23.2651	31.534	21.2061	17.9346	30.2867	29.1397	26.6291	38.4607	12.4968	15.4596	112.793
Gh_A01G1392	152.122	139.733	166.875	175.551	177.051	157.805	74.4894	57.4143	130.414	42.9493	47.4222	83.5892	51.3392	51.2593	48.1049	107.334	141.741	165.976	162.744	137.829	186.694	56.3621	45.4821	70.4955	53.895	55.2696	53.2169	70.6627	76.0641	94.7771
Gh_A01G1397	1.731	1.28669	1.31503	8.43882	7.66279	7.85239	57.0707	41.5465	19.3967	52.1859	51.2037	29.8972	47.9393	45.7883	46.5043	0.752162	1.51747	0.934044	37.6634	45.4756	9.75204	27.8359	38.2365	22.1007	44.4587	45.7853	27.4179	41.2843	41.2497	31.0214
Gh_A01G1399	71.0668	52.4384	109.035	79.0406	57.6381	76.3936	132.125	158.345	359.614	140.597	130.721	267.815	138.262	152.674	142.76	58.8332	42.0957	83.0455	74.3249	67.9566	116.505	57.0635	95.6956	107.815	127.98	114.178	81.6925	65.361	70.5351	143.885
Gh_A01G1401	9.93314	11.4661	12.487	12.1797	9.82048	9.00119	11.2323	12.4868	4.35346	16.5916	10.9863	6.91016	16.4139	17.1178	13.6709	12.5541	8.73238	8.93603	7.8997	11.8189	11.0732	7.55242	7.74128	11.1926	6.88959	9.47275	8.16257	9.0805	4.58086	4.74724
Gh_A01G1402	4.12873	2.7175	3.13233	3.07873	1.30928	3.13408	1.96877	7.05759	8.97097	7.67738	7.25047	10.3604	5.32252	3.93647	5.1571	6.40252	3.75565	4.23598	3.57341	3.74293	3.97446	11.9305	8.43113	7.59349	11.8369	12.5413	5.94792	12.4975	12.6315	14.684
Gh_A01G1406	622.113	218.36	481.247	1150.71	1085.39	913.529	2264.41	1485.95	1445.1	878.409	883.107	540.942	1313.01	1342.47	1342.36	387.288	326.447	505.55	928.397	1094.11	1139.57	958.639	736.808	691.653	687.028	680.697	473.813	725.44	709.716	581.607
Gh_A01G1408	96.4737	183.746	179.768	55.7704	93.254	49.5224	12.1818	7.32286	4.3063	4.33467	3.99325	3.95117	15.3517	12.5619	12.8702	71.3787	171.627	133.098	33.5671	30.8402	88.0666	4.06847	0.762649	1.36695	4.37016	2.69613	1.26608	1.84238	1.59995	0.66021
Gh_A01G1418	7.2586	7.05595	6.85953	8.83935	12.6762	7.33547	6.21263	6.15369	2.14834	5.79332	4.70596	2.11733	8.30667	8.84342	9.09212	6.07108	6.74327	4.96004	5.99603	9.05878	7.29328	2.25081	3.36684	1.94644	2.16503	2.90183	1.2341	6.9571	5.67731	0.763412
Gh_A01G1419	14.0774	19.8411	8.71536	16.9706	17.5534	16.7728	13.9215	12.818	3.93831	12.21	12.2358	3.81988	18.7029	19.7542	20.1591	8.95017	15.5246	9.40187	18.3775	21.465	10.0696	11.3758	12.7694	6.81894	7.967	6.98313	7.17128	15.5982	16.5816	4.97636
Gh_A01G1435	11.7544	12.1416	15.6884	5.6222	7.64815	3.61629	0.468464	1.04623	5.37162	0.493846	0.302293	0.421842	0	0	0.129906	10.4326	7.32332	11.3933	1.25759	0.880555	1.39765	0	1.39608	0	0.0884612	0.242353	0	0.311533	0.167594	0
Gh_A01G1439	4.65394	7.57754	4.37817	6.15309	14.6113	6.26234	2.74203	29.2232	6.50748	22.5013	26.5439	14.6404	4.22758	5.54872	6.56947	7.26105	4.03727	3.99512	2.46279	1.74954	25.7872	3.26393	12.4193	25.3752	15.1137	21.7766	7.5748	4.18083	3.98557	5.33099
Gh_A01G1456	0.242896	0.182194	0.525303	1.99175	3.36952	1.50886	20.2524	21.6578	3.49892	35.6885	35.0139	8.39618	39.7027	38.3326	37.7075	0.0431379	0.0760339	0.233463	7.80546	9.13579	2.1057	13.5885	19.1285	14.1388	15.2525	14.4817	9.53154	23.9762	22.1363	3.70769
Gh_A01G1463	48.2991	62.5606	60.2698	16.094	32.1756	17.6425	7.27662	7.58165	13.6745	1.65667	3.04461	4.63647	1.226	1.83042	1.89045	29.1177	57.4196	55.5206	8.98588	7.70218	15.0264	5.20042	4.69157	6.53955	3.84156	3.7862	2.36518	1.45034	1.18836	1.38143
Gh_A01G1468	1.74371	0.867987	1.10691	2.29513	1.39059	2.68877	2.90216	9.71927	7.04713	14.4304	14.7441	16.4573	5.77778	6.61458	7.15525	1.2687	0.784639	0.834659	1.73372	2.59343	2.33997	11.9538	15.0492	7.70957	19.522	20.5008	11.5866	14.5237	14.0587	12.5814
Gh_A01G1472	8.73827	3.1961	5.04679	8.25271	7.41044	6.56689	17.418	12.2177	31.364	16.3334	16.8038	32.6708	12.8063	11.4003	12.8121	5.161	1.42264	3.62255	11.0317	6.47318	6.34119	13.1299	14.4521	17.1141	20.2877	19.1081	57.5291	11.0012	12.5283	91.5026
Gh_A01G1473	3.80672	2.44586	2.85553	3.00016	4.04911	4.1665	4.67407	6.90914	4.3841	5.73867	6.42726	7.26176	2.33347	2.31432	3.07246	3.62992	2.91596	2.84517	3.76609	3.17774	3.47377	4.35728	7.42755	5.3231	9.12875	10.2609	5.72207	3.79196	3.95151	5.38975
Gh_A01G1474	5.0199	1.2516	0.299345	2.51908	0.439227	2.16553	1.04507	4.10673	2.25962	22.5469	22.7976	7.95311	2.6342	2.82329	2.88939	3.0643	1.57971	0.649557	2.68534	1.52112	0.799774	11.1964	17.217	7.976	49.2744	45.9316	25.9227	5.01965	6.41403	31.1168
Gh_A01G1475	78.8825	97.3001	76.0542	63.1774	60.8169	60.3959	19.0022	16.9988	16.5003	17.6918	16.4962	7.89803	8.39444	8.72572	8.73258	106.353	90.736	89.0542	52.484	43.1745	54.5462	26.6212	20.3354	28.6565	22.9218	26.1298	36.2381	15.3564	15.3681	14.8107
Gh_A01G1485	4.69027	4.35987	4.36004	14.5657	12.2706	14.5444	60.7839	58.5655	47.1974	70.7754	65.6655	46.0411	89.7065	92.2804	89.1301	5.81038	4.97256	4.89905	63.3342	81.4373	19.4281	48.2703	52.4046	43.4306	32.7057	36.6943	23.7975	72.2725	76.3178	27.0771
Gh_A01G1504	84.5262	104.083	86.5868	105.449	113.806	90.463	207.903	173.283	60.7704	168.17	181.983	130.461	173.858	175.492	169.122	74.2134	91.3535	74.6522	188.371	181.504	119.247	117.851	146.525	144.178	93.7169	99.1358	71.4613	154.867	162.269	49.9783
Gh_A01G1507	0.450611	0.194293	0.53171	1.20555	3.58759	1.7584	3.56091	4.32419	1.38255	2.84241	3.06626	3.41394	2.19366	2.2885	2.54529	0.15489	0.208511	0.0722229	7.23986	7.61285	2.21345	3.96757	4.20722	2.88304	4.39047	4.69885	3.33119	2.78048	2.53949	1.72177
Gh_A01G1508	2.57207	4.22545	3.38147	10.4057	8.29954	9.63205	13.4748	20.0177	6.53957	14.6318	13.8029	13.2775	14.3378	15.02	14.891	5.67933	8.94653	10.2559	51.7957	53.9911	18.0443	28.508	31.2319	24.4396	15.9205	16.55	19.0971	13.7089	14.4504	8.22975
Gh_A01G1513	35.715	82.1815	58.1752	27.8723	32.3278	31.0182	54.4652	27.9419	10.9019	11.9927	9.089	3.26087	7.68858	9.43945	6.37008	94.9032	63.9742	58.015	21.2744	12.2439	15.6619	5.6009	5.9018	6.76257	6.6981	6.87045	4.48615	5.29574	6.66499	3.36825
Gh_A01G1519	4.64562	10.6106	5.57665	4.73165	7.30435	3.72315	3.41984	13.4022	4.44895	10.5579	12.3212	8.39535	1.66572	1.92005	1.59412	11.4834	5.6654	11.8446	4.13435	2.21266	7.64826	4.12695	4.70687	3.62329	15.8975	14.92	4.63116	6.89205	7.86121	25.721
Gh_A01G1523	5.11107	3.70147	5.03939	3.93356	4.9055	4.54011	4.94415	4.47804	32.0332	3.41335	3.25648	26.3853	2.49492	1.87099	2.04772	6.19957	4.50894	6.1083	4.68414	5.41011	8.2374	2.72346	4.45873	6.65936	5.29825	4.95967	7.80706	1.55717	0.904569	24.7254
Gh_A01G1526	6.2491	4.59933	8.15636	10.5836	13.4672	10.7691	25.6793	18.4793	5.68772	14.7696	13.8845	6.89925	9.03707	8.19276	7.8794	3.42143	6.19029	5.30612	13.3081	11.3766	10.9518	14.3936	12.4417	8.62948	12.9261	11.6477	9.37603	12.828	14.3908	8.4734
Gh_A01G1527	38.6626	46.0148	44.5252	47.8882	47.2231	46.1839	14.589	9.58111	3.31536	18.7178	18.2123	17.1777	11.24	10.4714	12.4767	10.9414	25.6094	19.7643	21.1304	12.5251	18.9991	9.59447	5.0671	4.6025	17.8949	14.6978	19.9658	15.117	17.4833	8.30656
Gh_A01G1533	2.75446	1.05159	0.428929	0.663853	0.332771	0.943999	0.876984	1.18143	2.56359	10.9817	9.97135	22.495	3.4445	5.17571	5.08168	2.40357	1.10046	0.631039	1.31236	0.192573	0.143645	5.25043	3.86718	3.01442	11.6022	12.2132	9.85736	12.3226	10.4007	32.0214
Gh_A01G1534	36.0729	32.1	38.8864	43.0936	34.4621	34.8711	6.65074	4.27722	29.7758	5.28968	5.92777	13.3773	2.47379	2.19731	2.20372	30.7018	29.8969	35.6077	16.4851	9.69757	31.7055	9.15043	4.70378	7.4162	9.93592	10.5142	8.90999	5.73631	4.35284	17.9838
Gh_A01G1537	0	2.76831	0	0	0.513518	0	0	0	0	12.1086	11.1704	0	0	0	0	0	0	0	0.63118	0	0	0	0	0	0	0	0	0	0	0
Gh_A01G1546	4.67959	1.30602	3.25375	18.0641	17.1606	14.773	1.51741	1.3533	7.0278	1.32542	1.21263	2.81118	1.16326	0.756669	0.698246	0	0.932381	0.827967	5.67966	2.29425	7.43922	3.31666	0.904856	0.393106	2.83254	1.17774	0.145225	1.88478	1.79088	1.12483
Gh_A01G1559	7.60043	2.93504	3.84166	2.56051	4.34337	2.0676	2.51274	4.38982	11.9076	10.3705	13.1954	80.9266	17.4302	17.6539	17.5948	1.78074	2.14823	3.76742	2.4401	1.00309	1.34832	10.7012	6.46141	2.5837	24.4413	22.489	47.9359	3.62501	3.6685	70.2906
Gh_A01G1562	0.590615	0.36726	0.417155	0.548819	0.317686	0.454463	0.754524	2.27271	4.96231	7.3818	5.82582	9.54562	0.887093	0.619969	1.35562	0.726929	0.807582	0.77812	0.951871	0.863132	0.293024	2.94538	4.43989	3.99927	7.75293	7.99906	3.69347	1.82785	2.06116	5.56454
Gh_A01G1563	643.749	953.378	643.63	501.302	594.42	484.951	176.279	124.235	92.5318	19.7658	19.8393	11.312	19.8138	18.3896	18.6662	428.679	987.614	581.322	325.476	294.193	231.59	28.724	29.4153	40.7874	6.43989	5.25998	5.76507	7.03251	5.6253	1.66512
Gh_A01G1567	7.84943	3.92105	5.00036	3.76499	3.45561	3.7274	3.09174	3.55333	38.4378	6.04695	4.37955	44.1668	2.8304	2.41846	1.93171	5.29749	4.70862	5.057	7.10727	4.75718	7.39932	4.16212	8.94953	11.6094	12.8833	10.8356	7.13504	3.70734	2.54257	33.6292
Gh_A01G1572	8.33882	12.8751	7.46365	3.87194	3.28551	3.77081	0.973458	0.840853	0.688411	0.208087	0.0956099	0.522034	0.245756	0.183705	0.253779	10.7836	12.0329	7.77015	2.87266	2.46491	3.34186	0.329091	0.314638	0.178579	0.159663	0.182082	0.0335059	0.0966367	0.260295	0.0756173
Gh_A01G1574	42.0005	70.6394	22.4117	22.5034	19.4117	23.0519	6.93928	6.94349	1.7597	7.40124	7.71857	2.51403	10.8461	10.8913	10.971	46.1509	68.5493	49.4718	13.2915	15.8729	8.86075	16.7128	9.06614	6.84338	8.39877	8.15731	7.09377	18.9917	19.1953	2.83882
Gh_A01G1576	6.51166	4.49758	52.2331	170.189	163.667	176.276	543.01	407.013	553.7	109.934	120.219	152.234	164.293	177.507	165.109	4.14061	2.59927	9.95945	243.561	362.014	390.486	118.197	147.544	134.238	68.6331	67.9468	61.8492	45.3108	48.365	59.1628
Gh_A01G1581	35.1083	32.826	32.9802	40.6214	65.4137	44.8241	70.1107	55.9786	21.3475	41.9923	42.1774	16.1435	54.543	58.446	54.4662	24.29	40.7665	23.6426	46.6826	57.0797	47.1751	25.4984	45.5346	22.9718	26.1676	25.8125	9.18192	27.764	27.0395	10.0311
Gh_A01G1586	0.28646	0.121094	0.13772	0.303637	0.132015	0.167741	0.562426	2.23256	0.873789	8.91009	8.212	5.60668	5.1648	6.06467	4.91927	0.0274733	0.0499575	0.0505184	0.115183	0.274609	0.187038	9.14278	5.97455	1.15375	13.0246	13.313	7.53524	5.47207	5.34793	3.52709
Gh_A01G1594	16.9765	16.7675	15.9739	13.5644	12.8972	16.0055	7.05166	4.05271	3.71338	2.24066	3.03455	2.74261	3.67858	4.60726	4.34441	12.6507	17.8855	13.5063	7.6896	8.81672	12.3872	4.24934	2.83079	4.5197	4.64804	3.99431	2.57719	4.95795	6.1619	2.27258
Gh_A01G1597	5.32358	1.91613	6.08783	8.51796	10.0221	7.72035	23.8834	16.2415	9.28989	11.5724	9.91127	9.02092	17.7825	15.3676	14.808	3.73985	4.62724	3.68896	9.63294	13.2463	8.31343	4.151	9.37779	4.81082	6.95532	10.6768	7.95951	7.35415	7.92723	9.07047
Gh_A01G1605	31.771	5.32261	63.2254	183.786	30.3703	180.481	786.65	1736.97	6575.73	380.999	397.471	1297.02	141.233	149.182	149.369	3.90321	20.999	25.5905	42.9134	255.702	69.2671	704.451	835.453	558.329	851.324	846.742	142.899	641.662	655.197	468.484
Gh_A01G1609	1.76134	5.08383	0.950585	0.231898	0.208323	0.973429	0.451938	0.195617	0.667118	0.316385	0.290909	0.289721	0.213207	0.139943	0	6.98296	4.2905	3.75583	0.871709	0.119998	5.46764	0.512692	0.777236	0.137652	1.8923	1.46874	0.720965	2.47769	2.35592	0.352709
Gh_A01G1615	14.1718	17.0705	14.6951	11.9675	12.4055	10.3327	2.74034	1.76055	5.87323	1.07545	1.27726	3.68496	1.12136	1.07346	1.0928	9.20053	17.2477	13.403	2.54106	3.3573	8.46833	3.09576	1.84943	5.19114	2.7348	3.02532	2.7724	3.10059	2.88939	2.67534
Gh_A01G1630	38.4974	37.5344	110.548	49.4825	47.5443	27.1142	117.107	117.862	68.6887	106.504	95.5102	79.6361	134.612	141.047	129.983	40.4739	35.4274	46.9043	48.6682	58.7705	81.912	54.873	73.3016	93.9387	121.821	104.027	56.2985	53.3458	72.6494	77.9623
Gh_A01G1635	19.4273	12.2202	16.2729	29.347	33.3857	30.3829	100.323	133.049	50.0488	231.429	230.151	90.2416	253.73	268.486	260.133	9.49982	15.484	9.79864	34.1416	37.8306	23.6901	79.541	99.7298	69.767	109.347	107.409	56.1233	204.385	206.454	74.5096
Gh_A01G1640	8.5022	10.9748	14.0511	9.82518	11.11	7.07962	16.2989	26.3679	9.04761	45.9116	48.2453	12.8718	23.8522	28.7576	25.5934	17.9798	6.89627	9.5488	4.20039	3.68146	17.8037	17.8363	24.5304	14.6384	67.6399	69.0243	19.9871	34.6867	36.1095	12.207
Gh_A01G1643	4.95231	3.6523	1.86516	4.79593	3.96731	5.56122	2.84025	6.30168	1.78341	10.0427	9.53795	4.5795	7.96198	8.40826	7.88286	4.52807	3.77279	2.89857	4.32287	3.81459	2.89459	13.9322	14.4901	7.90629	17.2658	18.1996	13.374	15.0709	15.8527	5.04317
Gh_A01G1652	15.8649	17.661	29.3313	9.16007	14.9269	8.11031	3.49202	2.40183	4.46584	4.7877	5.86229	0.465666	9.75351	11.8509	10.2285	14.4187	18.9981	20.159	6.28138	10.8068	18.8108	0.535024	1.05405	1.30305	1.427	1.6181	0.182918	8.9153	10.0834	2.46401
Gh_A01G1653	46.4134	43.327	65.8651	46.5875	52.4173	43.1785	124.027	70.0734	16.1623	39.8676	37.442	8.28952	58.1998	58.6426	61.4753	5.67712	37.5721	38.6311	100.216	82.8	77.4711	30.3204	32.5515	34.8642	20.0468	19.6309	10.8248	32.7333	31.5143	2.83486
Gh_A01G1657	47.9182	27.0627	45.6538	31.2891	38.4498	30.7389	73.8023	59.3367	20.8676	28.6015	34.8532	18.0747	33.3543	36.7928	36.9369	19.3486	32.7995	37.8442	72.1751	57.1668	42.2397	32.5392	42.0829	31.3239	17.1988	15.6941	23.8648	12.8213	13.5743	19.0156
Gh_A01G1662	6.26155	5.5985	6.77462	4.72193	5.04849	4.47982	0.4914	0.201589	0.901775	0.11305	0.0518364	0.0594969	0	0	0	6.60029	5.95347	5.33359	1.36041	0.473241	1.57699	0.326965	0.22249	0.562619	1.23132	1.48723	0.337601	0.107269	0.0580723	0.0271616
Gh_A01G1663	6.90382	2.95172	5.23069	12.7003	12.6188	11.6253	5.61894	5.67937	19.1637	1.54178	2.35066	13.1832	2.79619	2.73779	3.44704	3.73375	4.38188	3.90488	9.9386	10.8996	13.2351	2.6575	3.3294	5.54546	3.1077	3.28559	3.59366	4.81253	3.4053	9.98566
Gh_A01G1664	78.5853	66.8343	122.006	124.405	139.906	114.989	191.387	183.832	311.207	130.583	137.109	194.471	170.525	168.732	181.653	63.5475	92.0115	106.636	113.248	123.412	177.739	49.2652	137.499	135.968	101.984	110.528	130.749	73.7813	71.0911	260.549
Gh_A01G1665	5.13763	3.86136	4.3097	5.41279	6.98461	5.95108	10.7205	8.23438	3.36245	3.32368	1.45828	1.76848	5.42224	5.84057	4.85861	7.85551	5.29669	3.42036	6.49332	9.69575	7.03499	1.3052	2.27445	2.37557	1.93279	2.10068	1.14056	2.36131	1.76165	1.43017
Gh_A01G1673	2.06474	2.95841	2.75722	2.37919	1.73667	2.82466	2.76028	2.78712	2.91257	3.93581	3.38951	3.26579	3.64549	3.76951	3.6188	3.30793	3.31892	2.98823	2.50162	2.80726	2.32517	7.25138	4.8508	3.98741	4.18181	3.56627	5.81904	6.23817	6.43197	3.67714
Gh_A01G1678	74.1294	97.9986	135.968	57.71	59.2876	86.3014	88.7006	49.024	30.3305	40.8994	52.8081	70.3974	66.6454	57.96	91.5765	103.334	78.5455	105.295	72.8251	73.4278	91.2242	16.9106	27.8431	51.1556	15.3158	15.0608	20.9864	40.0632	19.3021	36.9995
Gh_A01G1679	64.6497	83.7481	44.1251	66.7461	67.0912	65.472	60.9138	46.9642	8.10654	48.2208	48.1862	8.77413	83.6165	84.7393	84.4959	39.997	85.0628	54.7785	75.9034	78.0423	39.9007	40.8104	37.9249	18.0622	24.339	24.1017	18.0162	58.4281	55.174	9.26301
Gh_A01G1682	0	0	0	0.757973	0.52655	0.479183	6.31574	13.3408	1.39384	16.3328	17.2996	2.70805	14.5744	14.6544	12.9189	0	0	0	4.75329	6.66291	2.12596	8.35473	19.1038	18.774	13.2054	12.8093	14.6573	11.0693	11.2979	1.87658
Gh_A01G1684	65.5714	99.801	119.357	34.9427	25.3405	32.7386	3.88122	4.15882	36.1062	5.76469	6.79267	27.068	8.66749	10.166	9.35984	108.861	96.6209	155.119	26.2931	26.156	64.5154	7.27269	6.08397	14.429	7.40471	6.08591	6.16933	7.79105	7.95505	8.17
Gh_A01G1698	6.74104	6.89065	5.8956	5.66525	7.23607	7.47395	19.2326	17.9445	7.11167	14.1203	14.8175	6.57012	18.6771	21.8156	18.7893	7.16367	8.43936	6.35962	15.7907	17.8336	6.22381	13.0536	14.0996	7.50366	8.27577	9.91083	8.4094	15.0427	14.5655	5.62172
Gh_A01G1699	3.75457	3.06491	3.47492	5.01641	5.29563	4.80033	4.48281	3.67964	1.75167	3.23955	3.03836	3.27665	3.58038	2.49651	3.36992	2.95161	4.84756	2.56949	6.42399	8.74346	5.1314	3.6097	2.36169	2.35556	2.09543	2.34892	1.48971	2.33099	2.51334	1.35376
Gh_A01G1701	0.0636033	0.146863	0.429106	0.182932	0.127767	0.10198	15.0346	13.1353	3.90528	8.49921	6.72105	7.58788	12.7674	13.3007	12.349	0.102445	0.121636	0.125277	1.03265	2.15078	0.407728	6.98416	6.20296	4.65843	4.26959	3.58851	1.98292	7.78275	7.56765	6.21223
Gh_A01G1703	168.256	164.43	174.557	367.838	421.649	344.618	527.186	387.35	344.033	209.87	208.947	179.733	345.765	343.137	345.084	39.8921	166.06	127.204	496.176	635.093	323.566	241.807	252.677	147.79	135.962	132.376	83.6364	181.657	186.224	87.1945
Gh_A01G1704	41.9856	52.3216	80.9497	59.2248	69.9859	53.8383	55.243	53.1269	225.193	53.7833	56.842	301.079	77.5923	84.3654	79.7301	30.9265	46.6746	52.8201	56.743	69.2998	107.307	25.2393	49.1147	73.0389	43.8748	48.8572	73.9395	40.1581	39.7982	254.738
Gh_A01G1710	1.00321	0.403843	0.560837	2.6479	7.66877	1.91621	1.26789	1.33299	0.743367	3.39585	2.03822	1.27454	2.03532	3.13556	3.21048	0.525327	1.50698	1.07639	7.238	3.68209	6.6068	2.86571	3.03708	2.23339	1.91653	1.84723	3.13076	1.98384	1.87896	6.28821
Gh_A01G1715	15.3755	5.305	8.78333	24.6758	16.1868	24.7939	23.2366	19.6002	88.2987	32.4892	34.517	75.2023	25.4749	25.318	27.2203	1.76634	5.94863	4.90845	25.0256	16.0947	13.8415	45.0208	28.9329	38.7579	59.7569	58.7672	93.4082	54.3537	49.7548	213.483
Gh_A01G1717	18.0907	13.8932	13.8492	22.4622	18.9885	20.8212	25.7927	32.0399	24.1052	37.0875	37.9574	27.2299	24.8961	25.5474	24.7932	12.6702	16.2168	13.4614	18.3468	16.9822	15.9721	51.5526	40.0922	34.6221	61.5367	62.7423	57.9231	39.6699	39.2327	45.6102
Gh_A01G1719	10.5181	23.3703	14.7654	2.26523	2.13857	2.24892	0.202863	0.275896	0.440755	0.0425651	0.0782659	0.244409	0.114644	0.0750609	0.138277	23.1865	25.1474	19.2549	0.998636	1.18005	0.792891	0.34243	0.130358	0.146197	0.752609	0.576739	0.054307	0.159511	0.0859895	0.0448785
Gh_A01G1725	80.5563	34.9796	82.2415	99.7789	89.1162	84.406	162.658	161.444	98.9454	235.243	242.335	287.947	153.727	164.035	160.735	7.78418	37.0396	39.8981	103.772	73.1888	128.449	176.602	168.495	235.346	343.91	331.302	230.693	161.534	176.303	195.492
Gh_A01G1726	3.07373	3.77875	5.67646	6.74265	16.2242	6.69897	14.2224	50.0477	14.6988	16.3338	12.355	51.0242	11.0826	10.6786	10.3668	0.878236	0.248188	1.04728	4.91851	5.61601	4.85439	4.40231	4.4032	6.20499	9.81855	8.57251	3.07336	2.55042	3.41834	7.57051
Gh_A01G1727	4.98088	2.10998	1.68098	3.89883	1.22021	2.13155	1.33145	2.55257	1.49151	4.10109	5.55077	2.51884	1.93782	1.98925	1.55174	3.97506	2.68512	1.35912	2.77444	2.4833	2.40362	8.4547	5.79988	7.0877	3.85384	5.21302	7.2472	5.36112	5.31058	2.28999
Gh_A01G1729	4.51647	3.79204	6.57985	4.04393	4.09733	2.75203	5.95824	9.00355	4.40047	12.0615	12.3017	6.01872	7.1885	6.54819	7.60922	4.65066	3.56273	2.60031	3.08817	1.91726	3.76156	11.168	8.94678	7.17399	19.5754	20.5993	13.2969	13.2578	9.53635	4.10955
Gh_A01G1731	7.0528	9.35644	6.60728	1.50181	3.35108	1.905	0.701301	1.39887	0	2.21239	1.12721	0.800894	0.335027	0.437914	0	6.98907	4.69456	3.93411	0.474777	0.962421	0.291543	0.422825	1.23641	1.11857	0.27067	0.371121	0.319764	1.12801	0.513308	0.583204
Gh_A01G1734	228.778	161.108	225.371	231.837	266.931	193.435	154.013	134.048	82.0611	47.6488	42.5089	10.6602	50.9664	65.6906	60.6521	18.8503	159.443	149.352	246.847	229.752	489.098	46.8881	40.495	69.4084	48.9558	48.6086	37.8983	50.08	50.6823	9.37379
Gh_A01G1735	6.45822	12.3267	6.68137	4.43655	5.6195	6.60391	3.49014	1.11399	5.27946	1.54677	2.85676	2.7203	8.24542	6.34753	9.1897	1.05746	9.17739	6.22172	5.42359	2.56307	3.00385	8.13202	4.71016	7.61127	3.9781	4.29258	4.26073	7.77594	4.23519	1.72829
Gh_A01G1753	9.40931	13.9305	19.7732	7.66385	10.0465	16.8271	1.15187	2.90719	0	2.45285	3.39115	4.40184	1.59027	2.11639	0.976358	18.6932	24.7322	19.5813	1.49137	2.98532	9.97128	1.17594	4.60924	10.368	3.08689	5.29313	6.38222	3.40348	0	4.74024
Gh_A01G1754	12.0413	16.8652	17.7416	24.5731	29.0662	26.7361	41.1081	32.5051	21.7939	20.13	18.9608	14.6009	20.7644	23.1495	22.6866	15.6158	16.2443	14.4529	72.0946	88.8635	42.3773	20.9809	29.3472	26.025	9.72646	9.7916	8.95559	17.5792	18.8695	6.20318
Gh_A01G1759	4.50576	1.28032	5.35831	3.83193	4.77573	5.34648	14.0182	9.39731	64.4039	9.2991	8.75053	41.19	6.12799	8.71017	6.43058	4.79798	4.38296	5.81778	9.2415	5.91255	3.52169	10.8889	11.0404	12.8791	11.8786	12.0253	12.8501	7.19802	5.63759	65.0048
Gh_A01G1773	44.3648	21.7818	75.1468	41.8897	64.607	42.983	41.2949	63.2268	101.379	40.9963	50.0362	150.232	38.019	38.3619	35.6282	16.9245	13.1504	32.5969	20.4019	17.1394	57.8578	32.2491	28.0246	68.6773	69.8497	68.495	68.3541	21.1909	21.0912	107.38
Gh_A01G1776	24.224	14.5596	29.548	27.46	22.7317	21.2937	19.2172	16.0595	25.2039	12.9705	11.5445	17.8597	23.2116	17.5608	27.4522	59.3227	9.72312	34.583	21.2502	13.6795	41.4205	10.2396	11.2519	23.7523	17.8984	13.8573	20.5287	9.05319	8.42531	19.8065
Gh_A01G1777	124.691	159.616	129.197	132.085	157.955	133.788	106.542	89.9504	86.0751	70.4553	71.2816	95.0942	82.5099	80.1533	84.9504	99.6691	167.076	121.334	138.45	144.261	130.537	55.978	68.1412	57.131	52.6256	54.4987	58.0395	48.4372	46.0499	75.7491
Gh_A01G1779	15.9079	14.067	18.062	12.3701	10.3549	13.3644	5.25984	6.18835	64.5079	10.2258	8.17473	61.9987	2.57378	3.63074	2.45186	17.5647	13.0672	13.3059	12.6618	7.68412	15.6315	7.79307	10.6054	15.8712	13.0333	12.748	21.0044	4.42433	2.40587	61.9861
Gh_A01G1786	191.668	187.124	267.059	97.9262	100.231	85.3541	13.1472	8.1598	102.689	3.38396	2.79437	24.0333	3.85987	2.82173	3.5599	60.1389	233.606	202.66	72.5758	72.8424	136.769	10.9074	5.45117	22.1356	8.01418	8.38057	11.4666	11.1519	11.8206	30.4451
Gh_A01G1793	25.8294	26.7733	29.2679	22.4775	19.272	14.1832	45.4723	34.5851	41.5526	35.0301	31.9056	48.5654	37.2874	37.7903	34.4287	35.7737	21.1856	34.8624	39.7396	31.7142	25.9521	35.9652	32.5608	20.4492	30.4187	29.6688	18.3239	29.4546	24.0597	24.5057
Gh_A01G1798	72.4763	102.01	76.8787	72.1315	59.6279	68.3903	49.3696	40.3544	26.8441	41.0971	41.7204	35.0415	48.9319	51.238	48.9803	91.7717	99.1271	72.3936	86.377	80.4271	50.4207	35.1775	33.9188	33.1857	30.4085	27.6051	37.8764	38.183	37.7179	41.3831
Gh_A01G1814	9.51365	13.5949	12.2774	5.72735	5.50255	4.93177	5.60354	11.2234	1.18629	22.7844	23.8368	3.26295	25.6439	28.2361	26.4708	11.0667	13.81	11.5465	4.35704	7.33275	7.12452	22.449	26.7045	15.048	21.4463	23.4378	7.92068	37.7743	38.5453	3.36477
Gh_A01G1820	2008.02	2273.81	2720.86	1495.9	1299.22	1332.63	433.647	307.232	94.9195	64.1073	66.9675	21.6148	56.1939	54.6567	53.8202	1191.85	2081.15	2151.94	1549.37	799.217	1670.56	86.0454	96.2903	276.574	38.1644	35.1324	52.4553	30.801	32.1269	3.76497
Gh_A01G1821	30.5972	33.1519	64.144	11.4899	17.0382	13.5523	1.8117	0.123915	1.282	0	0	0.102075	0	0	0	6.36237	33.254	32.4301	13.6492	6.90611	24.0274	0.15822	0	1.4692	0	0	0.122639	0	0	0
Gh_A01G1829	8.72678	8.63186	7.44402	5.32656	6.17124	4.78167	1.08929	0.655905	0.76876	0.431897	0.766351	0.522078	0.586378	0.409016	0.471098	14.09	11.5727	7.82008	1.72194	2.76499	1.39832	2.66876	1.17055	1.12336	0.894076	1.16341	0.698975	1.79694	1.75935	1.25457
Gh_A01G1830	23.422	20.5826	42.0032	29.9761	27.1737	30.8044	43.0861	25.6772	44.0106	27.258	26.7913	22.2731	28.5873	29.6549	39.6267	25.4291	14.3108	41.1209	23.3465	23.6384	60.9952	19.5965	13.96	30.8613	24.0433	17.93	24.1939	14.9481	18.1196	28.2835
Gh_A01G1831	9.76651	13.8687	14.8868	5.49781	4.09843	5.07732	3.58958	4.57434	6.04374	5.69533	5.33978	4.82976	4.50355	6.7484	3.59836	15.5133	15.3242	17.3658	5.33402	4.65819	7.26618	6.19748	9.10079	8.15752	9.19514	8.46214	7.70607	7.28258	8.85398	11.2585
Gh_A01G1839	62.7109	118.466	77.1386	26.5719	5.78408	25.8868	1.54539	0.612372	4.58308	1.3481	1.8826	10.7439	6.02572	6.47965	4.87492	196.813	115.81	186.708	25.1267	12.0238	43.567	2.24391	0.474567	0.866287	1.38477	1.38068	0.876557	9.69461	9.48207	8.79918
Gh_A01G1843	48.4909	47.8685	77.638	18.6331	16.0087	14.7601	4.55779	3.29794	4.43041	0.627774	0.384785	2.27367	2.40208	2.04121	2.05236	17.5322	41.9195	52.6413	12.9235	7.83943	26.282	3.91447	0.835917	19.9062	1.19827	0.896752	13.1125	4.6709	2.51775	1.26548
Gh_A01G1844	6.09722	14.5801	17.8644	3.19977	2.17037	1.70947	0.196248	0.499424	0.278236	0	0	0	0.41806	0.183084	0.337392	13.4433	22.6579	20.8688	4.2372	3.42757	7.26973	0.672532	0.329964	1.0847	0	0.147479	0.13242	0	0	0
Gh_A01G1846	5.72236	3.58284	5.88785	5.3704	4.87889	5.97885	3.11628	2.45057	6.1114	4.62004	3.86788	8.28759	2.76901	2.62648	2.42263	4.81867	3.99296	5.60301	3.11739	1.60371	4.83442	7.77937	4.76842	4.78605	6.35475	7.92141	8.69644	4.91264	6.14475	11.3928
Gh_A01G1848	20.4584	28.0358	33.5959	26.0417	24.458	21.9357	19.2648	15.9862	43.1818	9.8054	11.6167	21.7442	11.2756	14.2544	12.1874	21.7151	29.2683	27.3741	26.9782	22.2906	26.2112	7.48149	11.3843	8.4064	5.86155	6.72838	7.84903	6.79998	9.04859	27.4564
Gh_A01G1852	3.03428	2.81555	2.82356	2.80422	3.01899	3.06781	3.56926	5.81947	3.4303	7.66533	8.20567	8.22253	5.19362	4.96067	5.2047	2.17383	2.76983	3.02034	5.45441	6.58827	4.0157	11.2187	10.62	7.53552	8.88791	8.95178	6.32285	8.45871	12.4973	7.75647
Gh_A01G1853	415.167	675.798	464.033	614.923	789.636	469.438	436.068	372.038	2328.86	330.437	274.356	3073.64	462.568	424.791	471.066	474.007	705.03	587.48	783.695	943.18	765.044	191.795	381.476	478.941	230.465	256.253	312.383	251.114	236.223	1687.83
Gh_A01G1854	170.081	199.844	177.227	239.553	235.236	233.711	270.586	212.727	120.746	137.044	137.396	141.442	157.977	166.77	162.073	100.194	166.008	143.312	217.944	243.555	192.223	100.017	126.633	90.0539	89.1703	87.1326	80.5553	84.6979	83.2573	129.513
Gh_A01G1855	43.5802	48.2452	151.791	21.4369	19.7608	24.1894	23.2256	10.5638	4.09771	0	0	0	1.09869	5.0936	4.02408	24.2405	28.6567	82.0306	4.27661	1.58766	36.5092	0	0	2.35854	0	0	0	0	2.59333	0
Gh_A01G1857	13.0139	8.61562	15.6808	33.1906	22.4805	27.0769	93.6895	51.9862	17.1578	11.867	10.8762	6.43648	21.2581	22.0144	21.3917	7.34218	9.06631	9.79522	25.1395	16.245	19.6407	10.3009	3.95091	4.37091	3.88757	4.9229	1.28536	6.57667	7.57187	2.16205
Gh_A01G1858	42.8404	41.0564	63.9885	57.6571	101.699	52.3905	65.9123	55.5556	7.34072	33.3733	29.0698	18.7972	79.3793	87.439	86.9988	23.6961	33.3915	47.4984	38.5998	55.7481	68.0147	23.0357	31.442	26.1616	20.8911	23.6544	16.346	27.3316	22.5413	6.76491
Gh_A01G1859	9.23324	9.30041	8.1825	4.76098	1.66164	3.13429	1.33508	1.97073	8.59228	4.3506	3.82291	20.8788	1.04286	1.30974	1.04926	28.2884	7.47207	13.9919	3.7905	2.52359	9.12256	6.92582	5.90136	17.1102	5.67962	5.01336	18.7678	1.66203	1.66581	6.1316
Gh_A01G1861	77.9892	151.303	185.521	101.234	148.64	113.875	102.617	64.1515	375.504	41.426	48.0058	215.525	48.0025	53.0894	57.5743	148.487	134.402	138.418	111.912	125.4	223.037	28.8662	43.0683	75.7519	33.3018	32.5813	59.022	34.8269	28.7578	123.002
Gh_A01G1864	2.84065	2.36926	2.87875	5.01935	3.15526	5.1286	21.5866	12.2904	11.3651	11.9625	8.35538	10.6232	13.7515	13.2807	10.1502	2.2971	0.975011	2.35986	17.2244	10.3249	7.95335	9.94068	6.59695	6.40121	11.0158	9.4837	4.05954	12.152	10.2022	5.99911
Gh_A01G1868	30.4865	30.4377	20.0724	43.4595	35.4689	41.5296	34.5973	50.5196	16.1675	66.618	65.8813	35.1732	59.7097	62.3311	63.9684	29.3768	29.794	19.0062	51.9332	56.2259	22.6141	51.9911	61.6316	37.4094	56.9119	58.7718	40.0747	81.9676	86.0754	25.2152
Gh_A01G1870	0	0	0	0.0425024	0.235978	0	2.04823	2.48504	1.03433	4.32021	3.84463	1.05467	6.76845	7.02058	6.91973	0	0	0	2.40211	3.63959	0.203628	4.0474	3.73414	2.02878	1.815	1.71804	0.937023	4.56619	6.07248	0.574291
Gh_A01G1871	54.5509	61.0324	60.4139	69.2297	75.2248	63.5406	131.299	100.836	62.047	111.641	125.143	71.6772	140.71	145.906	139.851	43.3205	63.0831	53.9537	118.581	124.006	84.8624	89.0621	77.7957	84.4531	75.1271	74.6524	45.4288	121.538	127.324	42.5362
Gh_A01G1873	6.65291	6.14232	4.75764	8.07543	10.1972	8.39663	17.3984	15.9642	7.38103	13.0355	13.4584	5.97223	8.33042	7.21282	8.12267	3.32609	9.42055	5.24461	23.4968	34.9502	8.0732	19.8721	21.3001	9.67571	9.8364	9.78662	8.99721	13.0799	13.6952	4.92269
Gh_A01G1877	26.4	36.5731	46.6118	20.5558	39.348	18.5948	18.2033	14.5913	14.1989	16.0897	23.3407	12.2445	30.4478	26.7153	29.147	50.8597	42.3348	43.1552	23.6994	35.9549	38.6222	8.72236	17.8752	18.8386	14.4288	13.4723	18.5943	13.3053	9.87022	16.2961
Gh_A01G1879	25.7023	24.7271	29.2635	21.5471	18.6528	22.8913	16.1823	15.6947	5.22372	19.1705	13.5434	16.1563	11.1419	12.0639	12.567	61.7106	33.9045	38.778	16.0692	18.5069	26.6564	12.2093	24.6688	15.2278	25.212	30.1649	28.2381	8.9807	8.34739	8.57792
Gh_A01G1880	58.4685	73.2213	89.0455	32.1051	26.3655	33.4274	17.6969	28.97	10.2276	26.3757	32.0883	24.6048	21.192	22.8325	21.0086	177.517	73.9246	107.707	35.7591	38.7254	44.3875	27.7429	44.8813	42.5738	49.6742	48.7919	47.3841	22.4274	21.9236	14.0079
Gh_A01G1885	345.115	383.613	388.124	573.702	606.392	534.435	874.754	806.714	3866.11	619.508	615.016	2343.45	793.369	781.556	814.79	342.48	371.574	394.134	877.377	1061.07	685.22	429.114	703.847	767.013	456.142	457.276	738.054	455.759	402.854	3277.68
Gh_A01G1886	205.291	277.1	273.023	328.656	420.288	303.617	647.892	597.633	1435.45	508.25	489.901	890.305	572.834	607.992	561.044	193.449	293.158	258.856	505.947	582.089	407.038	329.231	514.052	453.977	350.797	344.619	458.932	354.117	351.286	1247.71
Gh_A01G1889	1.10458	0.637904	2.69707	1.583	0.455493	1.19279	3.79708	3.72003	7.56157	5.59149	5.37264	7.09048	10.3759	9.73082	9.99584	0.579129	0.341504	0.516612	1.28271	2.32851	0.952565	8.99632	3.62174	4.43871	8.15616	8.20143	9.35532	21.0454	21.7533	6.15659
Gh_A01G1898	6.53894	3.7545	4.2551	4.71056	1.68653	4.30467	2.49758	5.23472	12.9313	6.94046	6.6738	12.6298	2.92356	2.11128	2.74097	20.0353	4.54879	8.00053	4.8598	2.40754	2.99282	7.12165	7.01445	13.7497	7.31843	7.17924	11.8594	4.24583	4.70997	11.5511
Gh_A01G1905	1.48929	2.09778	3.02224	3.09873	4.67869	3.27652	6.3424	5.87321	7.10405	1.7236	1.17086	1.45042	2.83984	4.45217	4.41043	1.0106	1.56597	1.4017	4.00727	3.89078	3.30011	1.66592	2.02966	1.12937	0.912507	0.48867	0.29081	1.28823	1.02212	0.252548
Gh_A01G1906	20.2155	24.7011	21.0077	28.9308	26.5231	27.1706	88.0056	59.3778	17.6864	39.5633	38.9511	14.2567	68.3454	67.7339	69.2528	16.9534	21.4086	21.3918	69.5324	87.228	36.8939	42.3621	40.8893	25.3105	28.9063	32.2627	20.1887	42.3787	41.1721	13.4585
Gh_A01G1909	3.74856	5.30638	7.4731	4.89858	3.61577	6.02828	3.34044	8.51668	52.3314	40.3982	41.1446	75.9226	22.8858	20.8535	22.4313	11.0001	1.70345	3.79865	8.69613	5.90384	4.24185	8.93814	17.6006	43.8511	26.4144	28.2811	50.4929	27.8177	30.2305	95.1062
Gh_A01G1913	9286.04	14292.9	13504.8	12867.8	18403.4	14615	6020.99	4914.57	12046.7	1031.82	1138.3	1874.12	1564.34	1568.17	1576.39	5202.06	13213.5	14314.5	5194.91	10367.6	17683.9	1192.46	2575.23	2459.2	1136.63	1091.3	1320.59	673.514	635.816	3348.05
Gh_A01G1915	84.0129	163.522	146.286	52.8772	58.6623	55.9508	27.9509	20.2656	14.6966	8.899	8.62902	4.95389	15.6409	13.6961	16.3952	122.079	144.92	118.239	58.1834	66.6182	64.4992	9.53462	12.624	11.2448	4.4963	5.19546	3.29197	5.73504	6.30669	1.94061
Gh_A01G1916	45.7678	93.3309	189.446	25.6757	32.1738	19.5864	7.91318	10.5577	3.17839	14.4772	13.0549	5.91941	7.49851	8.38799	4.67814	41.1289	55.9724	60.9691	19.8509	5.25282	66.141	2.5794	4.88117	12.5379	13.0898	11.4733	14.0825	6.95772	6.22155	10.8402
Gh_A01G1933	81.295	108.269	206.009	82.3904	106.755	105.957	80.0226	58.0475	91.8744	30.1606	24.7855	45.6876	50.7004	52.798	51.2923	133.258	107.141	166.94	49.0827	74.5512	189.289	41.5638	50.3989	129.335	33.7987	31.0343	60.4698	15.9152	23.6401	51.0903
Gh_A01G1939	22.281	31.5553	24.8619	12.9222	13.5308	10.7794	9.06587	11.8165	10.0842	9.65368	11.7642	12.7027	7.135	6.77358	6.9864	18.1514	34.249	25.863	7.43466	11.6047	12.9153	11.9013	14.7327	12.6999	16.1796	15.8041	11.4388	10.5979	11.0861	14.007
Gh_A01G1942	6.5011	7.7646	7.39333	6.4485	5.93823	5.30618	3.97053	4.91783	10.4123	4.85948	3.24496	15.6211	4.94318	6.29254	5.61692	8.14868	7.6975	10.9291	3.26918	6.55614	8.0689	1.98981	3.75418	4.07903	3.25207	1.75024	4.8198	2.05434	2.87804	7.35212
Gh_A01G1948	0	0	0	5.57755	0.64952	3.7817	8.02325	4.99217	2.88576	0	0.0669926	0	0	0	0	0	0	0	1.23882	4.67991	1.69973	4.10324	23.3822	35.0991	0.0406389	0	0.0486983	0	0.146913	0
Gh_A01G1949	17.1558	26.1852	28.35	9.79518	5.42134	6.08666	4.27912	8.04755	14.4704	17.7823	17.0562	37.2763	4.96658	6.3721	4.82778	36.988	30.9481	34.6064	7.82262	8.67242	15.2622	32.045	28.1925	40.3341	34.0293	34.448	35.9873	16.6096	19.3039	24.6047
Gh_A01G1953	61.6412	76.0488	73.92	94.1422	104.787	104.582	112.705	101.775	71.4319	79.8907	78.9768	76.1586	116.849	115.837	117.255	51.875	70.326	73.5898	94.4115	100.805	84.848	45.724	69.0483	56.1377	50.9824	51.2371	68.3265	59.9128	58.4131	98.0122
Gh_A01G1958	7.57891	8.2766	5.4714	9.5066	9.03766	8.32803	15.7718	11.9658	1.89226	8.87107	8.29391	1.2274	9.66007	9.26002	9.49096	5.2922	10.4985	4.61196	15.1565	12.6743	3.93556	10.558	9.96343	4.16825	4.73984	4.8454	3.31139	10.0085	8.01138	1.81095
Gh_A01G1959	539.172	660.088	998.085	680.318	827.419	785.146	332.982	332.839	657.581	153.139	163.845	670.319	97.8599	102.432	106.094	418.481	736.161	712.611	613.357	696.481	1030.17	215.716	305.472	487.747	246.161	230.938	559.246	79.6715	82.5452	585.009
Gh_A01G1972	2.39598	1.56494	3.74946	1.63421	1.03917	1.25109	4.40787	3.08223	4.17515	11.2379	10.7183	6.30118	3.96657	4.14177	4.30995	4.90623	2.04979	2.34975	3.96517	3.45495	1.2432	13.2715	8.09164	3.69225	19.0851	22.5891	3.07107	4.08017	2.52391	7.68685
Gh_A01G1980	16.2797	15.1944	25.0008	16.8883	20.3847	16.3293	10.8669	8.19028	16.5049	8.06577	6.98748	11.583	10.8603	12.1263	12.3991	13.8147	13.0141	16.4766	9.4742	6.96358	20.6466	4.84433	6.41973	6.96116	6.09713	5.25247	6.75084	5.30876	5.26858	12.5137
Gh_A01G1988	107.693	133.281	159.74	136.135	143.609	131.456	107.071	90.7972	87.5796	68.6834	62.1255	59.7956	86.8097	82.2731	81.5526	155.148	108.616	125.125	145.081	131.362	151.339	47.4895	75.2623	76.5292	49.9168	52.1632	65.7292	46.8995	45.1513	61.75
Gh_A01G1990	5.0002	2.53776	2.5603	2.09748	1.16629	1.42759	0.940216	5.16788	6.44163	5.59684	6.31668	7.74292	2.60751	2.25414	3.64053	6.81936	3.72985	3.53217	3.83405	2.35066	2.17576	8.09732	4.02804	6.57501	7.33346	5.91239	11.7251	3.41438	3.64331	8.72602
Gh_A01G1994	107.784	127.938	146.274	179.494	166.463	135.709	730.979	461.371	144.009	527.616	564.304	92.5399	736.177	768.478	744.623	70.0397	114.725	133.387	535.713	578.387	274.649	552.611	342.798	324.724	403.621	393.936	160.357	609.758	621.149	98.3854
Gh_A01G1997	14.8901	17.994	17.1853	30.076	28.8755	28.6311	21.2966	13.0637	19.4087	12.0947	11.5109	20.5857	19.5906	19.3524	22.2263	5.6726	14.0324	14.4927	19.0185	19.3101	16.8505	4.59831	5.52004	8.51632	6.36296	6.88263	4.45575	9.8281	10.8466	6.19631
Gh_A01G2010	2.23274	1.13044	0.309077	0.903501	0.0830016	1.26603	1.38793	2.66043	5.35928	7.50309	6.65317	5.99028	2.05962	3.12217	2.58025	1.51488	1.64281	0.990545	1.93969	1.537	1.27745	5.57744	6.50179	3.62675	8.08341	8.91847	11.8089	2.2336	1.80278	35.4485
Gh_A01G2011	28.3411	30.9412	32.5885	46.0126	55.0599	45.3506	51.204	40.4938	20.0528	48.1906	48.3461	29.5457	82.3121	78.3699	84.9675	19.6798	31.1906	25.927	45.1786	53.4586	39.9567	44.9203	33.4026	27.3288	35.1463	36.7817	23.6644	64.8637	64.8841	21.2433
Gh_A01G2014	8.77943	10.944	9.09496	16.4141	19.9177	15.505	25.3143	25.8125	10.554	28.3131	27.0163	21.0479	25.1688	24.6243	26.1537	6.37879	8.71157	6.38916	16.8563	17.9416	14.1774	20.9259	26.6619	16.7392	27.4883	24.9179	18.1147	36.6851	36.5149	23.2938
Gh_A01G2015	0.973878	0.457081	1.1923	0.928722	0.646195	1.003	1.42013	2.4615	3.50505	5.64059	7.03498	4.7221	8.1931	6.60645	6.85424	0.434416	1.07897	0.634913	1.67279	1.4124	1.59796	1.5594	4.47014	4.54831	5.37521	5.13622	6.07962	5.35896	7.43415	8.75911
Gh_A01G2016	9.39931	11.639	8.6529	51.3745	49.8807	46.8646	198.038	173.428	24.7091	193.159	192.97	38.4626	302.111	299.798	304.278	14.0742	10.2866	9.50869	159.863	194.053	45.6399	114.19	157.256	67.8879	87.7419	91.6126	57.6148	152.252	156.161	34.9197
Gh_A01G2021	17.0537	19.6749	24.7734	14.1496	19.5893	12.9508	8.26366	5.24739	11.7452	6.79458	6.24325	7.36915	7.95034	8.05424	7.28284	32.5721	18.7787	22.9242	9.46547	12.9476	17.3191	10.0964	6.68691	9.2255	8.61197	7.21807	9.68045	8.12954	7.23946	8.77671
Gh_A01G2033	150.896	95.344	144.085	113.911	161.231	86.5986	132.389	139.497	3413.1	91	150.835	2298.98	87.1979	142.825	83.2592	107.233	114.775	121.04	134.229	145.045	71.1754	88.0779	205.84	181.879	230.047	215.939	201.44	56.6882	44.8053	2848.29
Gh_A01G2039	2.20409	1.15639	2.65529	5.32033	7.57736	6.0292	11.0249	5.86455	3.30391	4.57371	2.00693	7.85973	3.5798	3.86679	3.42069	1.35602	0.854143	0.23484	1.2008	0.450621	3.88267	0.299943	1.63441	3.07521	4.00713	5.35574	14.0609	2.03912	2.1866	11.8535
Gh_A01G2041	42.4165	39.5207	46.8604	53.7116	64.7655	64.8174	58.5244	33.2375	66.7144	13.7024	15.7463	26.9392	18.996	21.6222	21.1067	30.3701	43.4404	36.5996	58.2843	54.7281	57.0564	17.0861	24.3327	17.4097	16.8867	17.2947	9.5337	19.1532	22.0367	58.6975
Gh_A01G2050	6.7475	10.9547	20.233	3.60545	4.60432	3.15038	0.866374	0.590411	7.83886	0.574771	0.828597	2.23853	0.400263	0.300054	0.345552	24.8789	22.1815	30.8327	1.95905	2.94545	4.59097	1.55775	0.569703	1.16597	1.33223	1.88366	0.668629	1.70219	1.75557	1.60109
Gh_A01G2053	16.9886	23.7334	24.5104	16.4318	20.2532	13.3936	18.0594	15.5585	16.8301	11.7341	11.3874	18.0667	13.4128	14.1384	14.5611	22.56	22.074	24.9755	27.257	27.4721	26.1542	5.97848	13.6724	17.8805	7.80605	9.72831	9.448	9.51992	12.4623	12.8449
Gh_A01G2054	24.4781	19.3706	24.0033	35.3197	33.2628	34.165	35.542	34.5584	17.3044	27.5182	27.0705	19.3084	25.5528	26.9223	24.9224	17.7348	20.2154	19.6191	42.4721	40.174	27.2547	31.2292	29.1073	26.2303	24.3905	24.0575	38.9745	35.7548	38.16	17.1444
Gh_A01G2056	7.75544	6.63575	7.14813	4.50217	1.48737	3.31349	0.420811	1.28704	0	1.3023	1.60308	0.305804	1.19016	0	0	15.8416	9.79085	19.4401	3.24277	2.20384	4.80225	1.94258	0.450841	3.9752	0.99869	2.05272	6.08296	0	0	0.273245
Gh_A01G2058	23.8723	33.5934	42.4366	6.63717	1.79934	7.85693	0	1.26425	2.04464	0	0.801564	0.607436	0.889537	0	0	47.4404	24.6923	29.1602	6.8589	2.56412	7.8202	0.7788	1.32746	1.58622	0.252199	0	0.872132	2.08308	0.915008	0
Gh_A01G2059	0.6139	12.1888	0.408448	0	0	0	0	0	0	0	0	0	0	0	0	21.9811	32.3404	44.2306	0	0.899415	0.550513	0	0	0	0	0	0	0	0	0
Gh_A01G2064	1.14518	0.192827	2.29035	0.57112	2.49453	0.348492	3.3567	3.61815	11.4292	10.2972	14.7174	31.5129	12.0198	8.71563	10.6507	0.435228	0.402929	0.241723	1.57605	1.51061	1.19744	5.73419	8.83737	6.31971	25.0203	25.0412	22.0254	17.4467	16.5843	72.5648
Gh_A01G2073	467.303	520.148	981.532	491.465	461.368	346.951	935.738	712.563	230.441	1003.93	1056.31	263.786	1163.66	1195.73	1163.45	687.266	488.203	976.216	469.414	298.416	649.572	1269.44	746.587	985.428	803.31	812.101	387.898	1269.44	1277.56	152.694
Gh_A01G2083	9.91604	11.1573	9.24785	12.7068	11.1144	12.7006	25.6006	22.7803	4.02091	24.433	25.9664	4.3076	29.6995	27.9745	29.1848	7.17532	11.7944	7.58644	23.8897	34.4798	12.6343	31.2323	24.1893	9.95365	23.6139	22.5806	13.3092	41.2184	40.7267	7.46795
Gh_A01G2084	17.1405	33.6923	43.3913	8.26123	18.9873	13.7295	6.352	10.5917	4.61724	8.94652	13.8651	14.5156	11.7673	12.9727	14.6308	46.2134	18.6891	23.7972	9.88304	7.49894	16.3032	3.39379	20.0319	18.9327	10.3711	9.97746	14.0404	5.8368	3.97682	4.82375
Gh_A01G2095	3.35211	2.34068	2.85103	1.39359	0.644648	0.761619	0.71143	0.37416	1.07226	0.105633	0	0.444839	0.14288	0	0	13.5472	4.54081	10.5312	0.748906	0.739795	2.3496	1.46776	0.329924	0.371916	0.737249	0.69947	0.206969	0.0997255	0	0.101532
Gh_A01G2099	2.77596	16.1229	5.05956	0	0.166018	0	0	0	0	0	0	0	0	0	0	16.8978	14.6878	9.38258	0.226464	0.190324	0	0	0	0.220569	0	0	0	0.223712	0.239514	0.420417
Gh_A01G2111	87.404	91.5676	9.40789	86.7396	144.889	76.3241	75.7458	98.2488	5.54674	21.8119	27.263	2.4828	33.1469	32.9801	34.5149	18.214	80.5365	18.196	108.122	118.061	10.065	42.1089	38.4974	10.3261	7.25236	7.24644	3.30526	14.9593	13.762	0.846632
Gh_A01G2114	6.31696	4.31858	3.83218	5.34406	2.82655	4.83833	2.8883	5.89211	14.4439	5.14505	3.67109	13.7761	3.77657	4.8776	3.5602	8.91718	6.23427	6.88712	5.88794	3.00806	4.67482	13.7124	12.5652	16.6867	15.3548	16.4583	15.083	23.0494	22.4454	15.5973
Gh_A01G2116	42.3337	87.8231	87.9733	12.3926	17.9099	12.0293	2.5288	4.16552	1.96845	2.8729	2.95671	0.953067	2.92624	3.59085	3.9156	125.798	116.783	128.115	4.95699	6.67206	23.7491	3.21523	6.63222	4.18796	3.27691	3.97189	4.51468	4.82351	4.12341	1.57943
Gh_A01G2120	36.7432	37.2581	69.8794	45.9966	61.726	49.198	9.29943	4.38174	9.92838	0.727222	0.446754	0.38318	1.13326	1.9132	0.391828	24.1748	48.689	38.2697	20.7432	15.5341	50.4512	1.16754	0.205733	2.45483	0.126963	0.174018	0.15471	1.0989	0.237526	0
Gh_A01G2121	2.25829	7.76338	1.73409	2.0443	2.03079	2.07428	2.65446	1.57658	0.628831	1.64435	1.82268	1.16598	1.95936	1.66602	1.85074	1.33935	2.27128	1.87056	2.71283	2.47337	3.04584	2.84116	2.33443	1.63507	1.78415	1.55052	1.43513	5.5872	5.23164	1.077
Gh_A01G2122	4.21872	3.38695	4.6374	4.46474	4.04369	4.84964	10.0852	12.107	18.8679	18.2688	19.0865	32.6412	18.0243	21.6613	20.3102	6.67654	4.34349	4.70934	5.08942	4.75451	5.30162	11.2357	14.6818	10.0262	15.4064	15.5253	8.36514	20.1427	17.2351	15.1567
Gh_A01G2123	45.5369	52.0436	83.986	44.4202	52.606	26.2799	36.4442	49.4879	98.1675	40.5226	55.0512	111.39	56.9721	64.3495	63.5843	72.029	57.1161	68.5072	26.4271	46.6401	72.1737	28.7405	49.8291	70.9581	28.8025	60.2024	74.42	20.1825	5.17229	113.202
Gh_A01G2124	307.17	369.712	634.545	380.082	445.447	347.245	420.234	265.203	144.556	182.104	200.808	121.438	240.216	237.971	250.007	365.202	348.463	437.582	325.886	359.048	592.663	109.058	191.611	279.484	147.688	161.841	191.717	119.622	113.903	98.1075
Gh_A01G2128	13.4519	15.0617	10.9446	25.6182	16.7662	27.3695	74.5841	77.8491	98.3238	78.3015	77.2494	127.587	71.1366	73.3499	73.0062	12.9961	13.7622	15.2024	44.4822	28.7881	18.4713	35.4783	50.476	52.8213	49.6341	46.252	38.5031	60.5279	67.6244	129.243
Gh_A01G2137	12.305	14.4922	11.2613	9.60545	7.80506	7.69244	7.60813	6.78647	7.60418	8.55505	9.52788	10.4593	6.29967	5.71724	6.97056	12.404	14.7952	11.4735	3.66034	3.86225	5.66652	7.00973	5.29453	6.54824	8.1783	8.71843	7.9513	7.54589	7.7523	12.9971
Gh_A01G2147	19.3372	17.5876	31.5736	24.3198	39.4871	24.108	55.4466	42.3977	49.5012	34.6324	40.9372	58.2179	55.1142	52.1268	53.3754	13.1442	19.3315	19.4169	36.9071	45.0611	40.9978	24.8905	33.0901	32.7838	33.2196	37.7664	35.9079	38.3739	38.3079	58.722
Gh_A01G2148	5.19051	4.99663	7.07231	5.47737	3.06373	5.41808	2.86629	2.66277	39.1009	2.71631	2.11839	34.6532	2.67282	2.40754	2.55729	11.3472	4.04769	8.43701	2.51853	3.27201	3.97873	6.83252	3.2328	13.2483	8.74181	8.36195	12.9157	4.18091	3.45114	29.4229
Gh_A01G2156	25.3636	36.4305	20.0007	24.3977	31.0791	27.1641	14.6813	14.0905	7.70248	13.4942	13.6684	9.12465	14.5914	14.1037	14.3465	25.1137	35.7829	23.3137	18.3902	19.6295	15.2764	19.2	15.5949	12.7688	14.5669	14.7404	14.6593	16.7126	15.5988	10.191
Gh_A01G2158	9.94119	5.98013	7.87031	9.77243	6.03654	9.4233	7.12143	11.6171	32.2013	18.1959	19.951	38.4636	6.76933	8.97114	8.54538	12.0412	7.32681	11.1029	8.74814	8.45749	10.3451	19.0459	21.7827	17.297	22.5081	21.0495	31.7831	12.6222	13.2525	46.5423
Gh_A02G0006	8.57005	7.59931	10.7174	0.529716	1.50239	0.940057	1.15623	0	0	0	0.543852	0.825338	0	0.514561	0.474087	13.0351	7.79619	6.87413	1.28669	0	0	0.536771	1.20974	0.543419	3.08308	0.940578	1.95975	0.564111	0	0.334249
Gh_A02G0008	1.53389	2.56338	2.9567	1.88172	2.01122	2.03186	6.15773	4.64088	1.54561	4.9565	4.3465	3.51922	5.12784	6.06271	7.11781	1.40129	1.8487	1.82489	3.32796	4.54188	2.97393	5.09303	3.43449	2.62486	4.73111	5.52718	3.86154	5.63105	4.67113	5.90307
Gh_A02G0013	15.2796	23.3988	22.7409	18.2588	24.3252	16.644	22.7503	15.9059	20.8552	9.78661	10.8533	10.9523	10.773	11.3261	12.2191	17.8618	19.4017	17.6844	28.2217	34.455	16.6727	10.8769	11.8031	9.56125	9.89725	10.4048	8.81731	9.95398	9.34641	16.0063
Gh_A02G0021	3.37869	3.12153	5.48656	3.54777	1.52476	3.26815	7.33447	5.59224	3.4541	7.15896	7.26702	2.65801	5.60363	4.66478	5.49139	2.46618	3.82899	4.10157	4.81508	4.1374	3.8776	7.06317	5.1974	4.17818	6.09723	6.46618	5.03844	8.18079	7.08642	4.31455
Gh_A02G0029	0.710609	0.209368	0.713735	0.103601	0	0.489479	3.2464	6.67992	1.6334	1.2036	0.690828	0.927615	4.98416	4.66259	5.51945	0.47416	0.0882829	0.44418	0	0	0.666001	0.477538	0.364193	2.4165	0.536349	0.734495	0.385615	0.546305	0.14716	0.150246
Gh_A02G0039	5.29338	5.62816	7.24688	5.57902	4.11792	5.3745	13.5721	9.25384	14.6004	9.01148	11.6015	15.5418	7.97409	7.91099	9.08516	4.88337	6.66454	7.05773	4.66786	4.34067	6.72611	10.8261	9.66855	11.2056	12.3476	12.822	9.36964	12.754	11.9858	11.6021
Gh_A02G0043	1.84432	1.40641	2.61489	4.03441	6.91681	4.76617	5.53476	5.61757	7.15188	7.22301	6.86027	16.613	4.24694	2.58764	3.86484	2.47843	3.44551	1.90388	6.85565	15.9197	8.43312	10.4983	10.6379	7.11797	8.87472	9.53503	12.4113	6.81904	5.32399	17.4585
Gh_A02G0044	0.155974	0.210504	0.730575	0.213461	0.782316	0.296433	1.11349	2.17733	4.69879	5.94684	5.70938	15.2018	3.76627	4.28304	3.08614	0.396917	0.314625	0.0592083	0.640121	0.661518	0.502236	5.33577	4.6133	5.46733	13.737	13.5822	3.86494	6.22454	5.00138	17.1553
Gh_A02G0051	32.3331	43.7729	39.1229	23.3922	30.7955	24.6402	12.1721	10.6308	18.685	4.56331	4.29135	7.6022	4.14217	4.32449	4.72597	34.8968	55.4678	43.4735	15.8442	17.8758	21.1219	9.06415	7.04528	5.41887	4.88204	5.1214	5.21034	7.27248	6.65947	9.65605
Gh_A02G0054	8.8932	17.3778	14.3534	3.20693	6.84417	3.91608	1.6516	1.09698	3.7529	2.13429	2.24706	1.82691	4.88891	4.33465	3.24573	11.1401	14.4141	12.1865	1.21869	0.85147	5.19236	0.901361	0.23891	1.65848	2.0494	2.66544	0.585568	1.91541	2.27231	0.957701
Gh_A02G0055	5.1279	3.06066	4.25762	9.33636	3.37267	9.49194	4.65332	2.04785	16.091	10.0967	10.5524	17.4524	1.97699	2.58132	2.31177	6.9081	4.73581	5.7167	8.08455	7.15541	6.97277	12.5413	9.08273	14.0651	6.03763	7.43661	18.8165	14.5966	12.7196	44.1314
Gh_A02G0057	14.6355	5.16915	7.80524	12.9305	5.81722	9.41366	16.4453	18.4601	33.2105	35.0657	35.4679	28.7861	21.5033	21.9421	23.0364	10.8531	7.96511	11.2435	18.8045	8.62494	10.99	46.7781	26.502	33.7132	65.2531	61.9234	60.6032	47.2093	44.4444	95.1935
Gh_A02G0058	59.8925	27.7368	51.9504	76.3426	88.2731	75.1537	13.7127	7.00735	9.48422	0	0.165712	0.116845	1.11075	0.162058	0.895575	1.84549	30.9078	20.6573	47.722	18.7747	64.7973	0.935208	1.06423	2.39801	0.0975876	0.267914	0.117778	0	0	0
Gh_A02G0063	114.627	116.476	136.334	111.409	120.887	103.123	79.1483	67.0195	448.542	36.7739	35.1194	146.192	27.0333	30.5794	30.2721	99.88	115.863	113.251	86.7025	89.4438	107.523	29.2434	44.0394	38.1432	41.2746	36.6453	30.7729	18.5976	16.5099	234.839
Gh_A02G0064	7.0338	6.23738	7.89107	5.52056	5.55671	6.66301	4.73561	5.47343	53.1177	5.6728	6.00214	32.3004	2.84167	2.62449	3.35327	8.43925	8.11691	9.685	5.11746	4.08608	6.19435	5.57621	6.06867	6.48325	8.46556	7.7862	8.95564	6.45448	5.09549	41.4999
Gh_A02G0065	2.26915	0.867364	2.04595	1.59151	0.948838	1.8672	3.30219	3.12887	4.22288	5.68363	5.71921	5.8226	2.76287	2.11748	2.32936	2.10957	2.40565	2.62607	2.89967	2.27981	3.21786	3.63998	5.23646	5.47482	6.44195	5.81172	7.75126	3.49332	3.68578	9.31665
Gh_A02G0069	6.38888	8.46275	6.48758	6.28283	5.01214	8.14702	8.6161	11.0533	24.8727	25.907	23.6767	44.6499	19.9253	21.7243	23.1791	8.91524	10.1368	11.4816	6.73366	10.6097	8.21197	14.7215	21.1784	20.9187	22.3695	24.6956	26.4636	24.6315	27.0569	42.149
Gh_A02G0070	5.97409	4.05722	5.55468	3.65797	0.962687	3.47856	1.8709	0.84334	3.7587	2.53662	2.91291	1.19053	0.674078	0.440072	0.753769	18.7519	5.18022	12.5541	1.75705	3.58583	3.34091	8.8745	1.40548	3.01217	5.16042	5.26139	0.793155	8.86316	8.89477	1.30571
Gh_A02G0086	0.112388	0	0	0	0	0	0	0.707416	0	0	0	0	8.77989	11.3138	8.23426	0	0	0	0	0	0	0	0	0	0	0	0	0	0	0
Gh_A02G0092	15.1672	22.7128	14.7516	87.291	66.5692	75.3217	548.66	313.839	69.1353	122.758	128.303	24.3963	234.92	233.438	237.087	7.85938	5.79471	4.90994	346.714	159.073	58.2279	136.747	141.3	110.793	92.5329	95.854	71.1459	100.67	100.554	20.7351
Gh_A02G0100	63.5961	66.4201	43.365	82.8686	87.5721	86.8826	55.0142	47.9869	21.0164	35.7063	34.1525	26.7103	59.4971	58.2153	53.1019	49.703	62.144	47.7866	81.0546	80.4139	56.4192	40.7456	34.7444	29.9649	27.4926	30.6109	42.2478	36.7963	35.4778	24.6949
Gh_A02G0109	2.90984	3.19193	2.21628	2.39064	2.19655	2.84062	7.20728	6.29972	2.27417	8.00573	9.11333	4.50082	7.37852	7.60053	7.15739	3.99316	3.88834	3.05726	7.386	9.96443	3.59278	9.52138	9.15557	4.5216	6.95209	6.91866	3.89629	9.66696	10.3973	6.96035
Gh_A02G0110	30.9135	42.3966	49.9922	30.4569	38.9026	26.0651	21.7822	35.4147	34.7583	18.0556	24.4517	43.5371	18.2594	18.6991	17.3607	56.1912	44.9698	40.536	26.3466	24.2899	29.9409	22.506	23.6298	27.6296	23.4629	24.7504	27.957	11.978	11.9527	41.1217
Gh_A02G0111	4.82286	4.10651	4.45039	6.17762	4.75346	5.35473	7.32926	5.06909	2.50928	6.10548	5.76714	2.25009	9.44775	8.81129	8.87248	3.36355	4.24166	4.10126	7.56263	6.5247	4.85894	8.85204	5.22821	4.90685	6.96827	6.40439	5.81847	12.4336	13.9067	3.09707
Gh_A02G0113	7.91177	5.0268	6.68183	4.41422	3.33061	5.677	5.37692	5.47682	7.38543	5.474	5.01527	12.0499	4.09952	3.75981	4.12581	11.7057	3.36343	8.33281	3.6683	4.47455	5.41381	10.4614	6.00392	9.82076	9.83536	10.6337	9.36894	12.3323	10.3445	12.3106
Gh_A02G0125	5.22426	0	2.4826	42.0398	31.6862	23.9722	100.157	82.8396	43.4867	27.0409	32.2524	11.8526	52.3089	57.5827	58.3183	0	1.03663	2.18664	139.776	175.784	59.7561	18.4551	60.8344	46.3839	27.6748	21.9472	20.894	20.558	18.3691	18.4134
Gh_A02G0126	13.3723	13.6304	23.2505	16.0664	19.6915	19.1952	12.0174	8.45469	8.47418	4.95527	4.93506	4.68593	7.62697	7.52294	7.02977	14.3452	13.5702	17.5722	15.071	15.8475	17.8623	4.04165	3.54481	4.06809	3.86188	4.04534	2.79989	4.38827	3.62586	3.42835
Gh_A02G0130	10.2698	15.8717	7.29482	14.3353	16.9443	17.0374	10.9335	8.38684	2.1926	7.86921	6.02714	1.84016	16.7153	16.8332	16.4854	9.37074	12.8586	10.1761	11.4266	13.44	9.97899	9.29493	7.19967	4.0292	5.09398	4.72637	3.58751	10.7102	12.2261	2.64566
Gh_A02G0134	2194.8	1342.02	971.807	4302.3	3562.8	2262.9	1133.99	807.24	15.4633	370.306	403.691	5.08596	574.418	564.851	579.218	79.3072	1432.29	701.565	5081.31	3831.46	1402.32	2247.2	937.628	1096.92	1283.96	1336.1	554.963	1731.47	1849.89	9.49583
Gh_A02G0135	66.5281	67.3156	54.9291	101.667	98.2956	84.4418	156.698	115.574	14.9476	103.8	108.589	26.3281	120.157	121.279	119.962	49.0916	72.1328	44.499	186.444	176.84	83.3769	130.399	104.455	75.2131	86.2214	91.8588	71.976	134.648	130.193	25.603
Gh_A02G0136	0.241872	0	0.10753	0.0933843	0	0	0	0	0.104946	0	0	0	0.0909159	0	0	7.80499	3.69965	3.8705	0.597487	2.12888	1.43337	0	0	0.115988	1.56	1.32457	0.0857849	0.268945	0.579474	0.341735
Gh_A02G0137	1.01785	0.488677	0.295727	0.613063	0.130646	0.707953	0.295932	0.570252	1.97835	3.61825	4.23069	6.18492	1.76181	1.25261	2.12688	1.42951	1.20258	1.60375	0.914512	1.26451	1.34287	7.23268	5.17026	3.21002	6.41388	6.19419	5.87354	3.64685	4.49882	10.4154
Gh_A02G0138	35.3814	31.4822	46.0498	76.4	86.2241	74.628	34.7486	49.492	57.8356	53.0031	52.4902	91.438	36.0499	36.6875	31.7433	27.6476	41.7424	37.7741	53.7058	82.8382	124.598	60.9887	96.0137	82.1916	96.9474	91.9007	79.7912	72.996	66.9524	100.351
Gh_A02G0153	86.0188	195.117	234.206	38.168	60.007	40.9778	5.47227	3.50609	8.08488	0.389194	0	0.239149	0.132025	0.347992	0.32051	64.5044	181.2	174.37	21.3917	19.1865	67.7962	0.629975	0.480311	1.18869	0.393526	0.404899	0.126648	0	0	0
Gh_A02G0154	8.0769	8.04986	8.9981	6.60311	8.3799	7.7286	3.98072	3.28842	2.32896	2.88768	2.64884	1.16	3.01447	2.53224	3.05828	5.37933	6.25434	5.48162	5.20743	4.10588	6.78795	1.15905	2.54544	1.88817	3.18846	3.09866	2.23702	1.76462	1.37563	1.62513
Gh_A02G0156	8.051	5.42178	10.6138	6.97008	3.26635	3.31628	6.11191	6.0547	15.7013	10.4126	12.8288	14.4909	2.38577	4.06681	4.16163	13.3293	6.03393	4.82676	5.58547	3.8783	4.84423	12.6757	6.47536	11.3862	17.382	18.3243	19.1908	3.61534	2.46328	12.0807
Gh_A02G0162	3.99674	7.01352	7.50669	2.58581	3.49597	2.77486	1.77097	0.901007	3.11613	0.232704	0.641666	1.64391	1.78805	1.93405	1.87466	5.06122	6.42264	6.86534	1.66683	1.74936	1.9881	1.59477	0.587388	2.01608	0.788781	0.83167	2.15036	2.20217	1.89819	1.89794
Gh_A02G0163	5.66047	15.1116	12.8662	0.891967	3.2704	0.968524	0.216125	0.321536	0	0	0	0	0.160396	0	0	13.2084	11.1224	12.3562	0	0.605727	1.63832	0	0	0.423183	0.645955	0.177007	0	0	0	0
Gh_A02G0164	27.6422	24.9566	31.2333	16.5441	18.3987	14.8648	4.21451	5.98082	24.5756	2.87038	3.18563	8.19014	3.37097	2.2141	3.42666	17.279	33.889	29.1629	13.5006	13.7086	23.5318	10.0303	4.62156	9.93324	2.48928	2.2282	9.95671	8.24829	7.81846	19.5687
Gh_A02G0165	167.16	255.142	355.053	86.841	185.155	92.7513	7.63917	21.4148	35.8917	3.92723	2.42471	7.56734	5.74734	8.81056	3.24833	41.2113	209.026	224.273	53.5812	36.4068	147.282	3.60482	14.8115	17.4719	24.4515	23.2478	4.23772	10.2658	10.593	19.2448
Gh_A02G0174	55.273	74.9317	61.8905	35.1352	40.9513	34.5831	23.3546	20.5747	3.40059	12.2986	11.8677	3.17819	17.4872	16.7948	16.2273	48.7372	76.7822	57.8228	35.7095	28.2289	32.2843	15.3867	9.19672	16.0282	6.41741	8.41527	5.11627	16.3938	15.8583	1.24154
Gh_A02G0178	0.344562	0.239277	0.599151	2.546	1.57585	2.90321	31.3676	147.58	25.9407	324.757	328.617	306.149	92.3591	89.6425	98.5841	0	0	0	1.5921	0.958192	1.09749	86.1438	247.709	38.6026	827.925	853.312	264.943	168.896	165.335	236.068
Gh_A02G0188	117.542	175.985	209.942	65.9449	59.6497	62.0759	28.0205	19.5225	210.35	13.4313	13.6632	58.4042	15.2377	14.0658	16.216	140.237	143.827	174.163	29.705	21.9014	36.251	31.3961	10.1945	34.4019	21.3238	21.0488	19.8659	16.4252	14.6759	153.497
Gh_A02G0190	4.02099	5.51227	11.4887	5.24416	6.44755	5.11736	19.4151	16.3495	3.89395	22.1396	22.3253	4.92134	25.3066	25.9838	25.6645	4.48605	4.13215	4.53991	5.9957	6.74588	6.9084	16.0088	11.6727	10.4215	26.6545	26.4052	10.4489	28.3119	25.4383	6.85287
Gh_A02G0191	12.2012	11.0773	13.5883	15.0404	16.9717	11.6877	12.7497	13.2759	19.5508	20.9973	23.2976	27.2957	10.811	12.5338	13.0222	7.47448	11.2028	14.6335	23.7911	33.7185	20.719	18.9518	23.9151	29.0762	28.4592	29.16	43.7975	16.2841	19.7406	36.1843
Gh_A02G0206	35.4157	46.5339	57.6848	26.8801	33.6576	26.9728	8.83704	9.04356	6.59538	9.24679	8.39004	6.76432	7.07532	6.73358	6.75616	23.8229	48.3073	19.5715	19.9937	23.7065	25.7554	18.0254	14.4214	10.2327	11.1322	10.7943	9.28224	12.8966	13.6096	6.40784
Gh_A02G0216	104.003	121.141	140.939	107.36	148.699	111.096	120.864	106.204	47.433	75.2465	74.0612	69.5435	117.263	110.361	120.046	63.5541	121.423	88.9263	98.3732	114.763	126.755	34.6245	58.3394	62.28	45.4845	44.6006	40.4337	51.7114	44.1185	43.5231
Gh_A02G0219	2.91209	1.38853	2.08772	1.6236	2.84462	3.29626	4.3238	3.97601	43.5869	16.2337	18.1398	79.6166	3.72657	4.89196	4.50557	3.66655	2.38878	3.07932	5.7691	4.69985	4.55826	16.8871	18.0849	19.6283	21.824	22.6816	36.3148	6.62393	5.69261	46.9377
Gh_A02G0231	21.6979	32.6718	20.6446	29.4705	35.4502	31.2163	39.6611	35.2899	26.2983	34.0527	35.9851	26.6298	42.4117	44.3143	44.2649	16.313	28.3643	18.9021	36.6881	45.3934	25.5504	19.4567	23.3876	26.1006	17.732	19.8245	14.0724	29.5177	28.2201	14.154
Gh_A02G0235	2.21397	0.889919	0.485021	2.94919	0.694451	2.20098	2.29195	3.28605	3.80088	5.63546	5.83951	8.83652	6.25986	6.32459	6.76335	3.31081	1.02303	1.90306	2.5461	2.95909	1.70784	9.39931	8.23724	6.25495	8.24196	8.25097	12.0783	11.8686	11.7811	13.8081
Gh_A02G0236	142.778	157.526	146.545	64.3676	10.4374	52.2366	7.5908	4.17617	15.8243	14.4186	15.852	113.539	39.0639	40.5379	42.0705	316.368	124.027	377.578	55.7857	19.5173	72.7499	10.3062	5.2058	15.309	12.7506	11.9752	8.15305	29.9686	27.913	27.3118
Gh_A02G0242	14.3682	14.481	10.168	4.84051	0.983228	4.3587	1.28211	3.74783	3.02306	4.49007	5.88638	2.14019	1.56417	1.14524	1.35629	40.5871	15.6204	37.4326	4.09308	3.34361	4.24367	5.83418	1.34424	1.28903	4.38897	4.11561	2.83343	1.59524	1.53962	0.73357
Gh_A02G0243	3.65302	4.00318	5.28206	3.03899	5.80194	2.33758	12.0221	14.7357	2.3877	28.743	20.5828	6.99868	19.9768	16.1933	19.7839	11.966	9.78059	10.4563	14.71	15.8085	24.5944	40.0488	29.1983	42.3312	42.5335	38.9556	39.1095	26.9899	27.2101	5.3451
Gh_A02G0245	6.24827	7.15507	5.85823	8.28298	9.15617	8.7422	7.11279	6.98336	2.12413	6.86636	6.21778	3.70968	7.24916	6.82889	7.01601	5.0531	9.19708	5.79731	11.1288	17.4513	7.49177	12.3627	10.8787	4.88697	5.26384	4.8497	4.08085	13.1376	13.5327	4.6822
Gh_A02G0258	16.498	7.21876	19.0741	11.1361	2.62924	13.3285	7.09282	20.0269	60.4829	3.22396	2.96875	15.5274	1.57366	2.06866	2.47524	16.7192	10.5564	11.77	34.9701	37.3203	17.0678	9.9083	16.0588	13.6655	1.58438	2.34003	6.65911	1.51963	0.702617	2.64219
Gh_A02G0264	45.1695	30.3614	107.319	32.0903	47.2763	38.0827	56.4468	22.9029	311.938	29.474	29.4188	240.545	11.3449	15.7658	22.4359	74.9081	46.939	52.1596	43.1905	42.1555	69.9053	148.269	86.7885	168.735	53.4341	64.9253	190.956	50.8014	46.8525	323.356
Gh_A02G0266	7.62075	10.4347	9.7893	8.91504	11.7351	9.11312	20.8592	17.6254	17.5273	23.7112	21.0753	13.5898	25.7183	24.6393	27.7574	8.62277	11.6131	8.57075	18.539	19.5023	13.5128	25.3488	16.6286	15.5121	18.5496	19.9493	9.31661	38.2958	34.7914	15.8256
Gh_A02G0270	6.27132	6.61691	4.13002	6.15708	8.11651	6.18308	16.4482	11.4017	5.95179	4.18854	4.85693	12.0235	14.0415	13.9355	13.8837	1.39563	0.163094	0	2.81901	0	0	0	0	4.18436	5.44033	5.10279	0	0.25238	0.0908849	0
Gh_A02G0272	5.31761	5.54116	3.29451	6.26663	6.93178	6.00459	6.53948	5.14912	1.70484	2.05917	1.50051	2.94789	8.67191	9.22281	7.88185	0.672692	0.19712	0	3.05654	0.0601006	0.094925	0.212979	0.132858	1.80748	3.34571	3.78304	0	0	0.0893663	0.0833994
Gh_A02G0276	1.8281	1.38538	3.97856	7.2245	9.79573	6.42225	16.345	9.43065	13.418	11.9888	8.52406	11.5873	14.0989	12.5503	13.6358	1.48924	1.66015	1.79049	6.35973	6.4271	5.6575	5.9025	4.14562	2.28751	4.87678	6.03493	5.85391	7.25096	6.66658	8.56257
Gh_A02G0279	3.51831	1.92546	1.35955	8.97681	6.42069	8.99556	5.36708	4.38533	3.37936	7.62151	7.26436	6.82298	8.33026	8.74021	8.38457	0.941666	3.00541	1.48122	15.231	11.811	8.30484	17.5862	9.06387	10.2155	10.6175	10.6564	17.1912	16.5409	16.739	12.43
Gh_A02G0281	10.4224	9.82433	12.4084	8.30558	6.70873	5.93476	1.108	0.782653	2.81889	0.493388	0.755846	1.84125	0.390857	0.51119	0.269048	10.6579	13.1656	11.9355	3.72913	2.39777	5.3383	0.803737	0.380963	1.64918	0.507895	0.638545	1.15882	1.16861	1.00789	3.7561
Gh_A02G0283	0.831704	0.959995	3.70527	2.13401	1.70468	0.592305	8.56909	5.32661	23.5428	24.2138	22.8385	16.4496	9.14095	7.5775	9.25145	0.877548	0.528519	1.34666	4.13157	3.4349	5.03468	17.3608	14.2467	22.0059	41.193	43.6715	15.2609	30.6656	28.2129	77.185
Gh_A02G0284	32.7702	30.475	38.4847	29.9646	29.6163	30.3934	32.5126	23.512	47.3148	36.5581	40.1618	39.1403	17.2452	17.7823	18.3228	30.9705	28.2841	38.3471	24.3059	14.805	40.0872	25.2277	26.8638	49.6374	39.8554	41.098	54.6914	29.357	31.5657	67.8209
Gh_A02G0286	10.04	10.6791	11.93	11.4856	9.28064	9.01378	4.73313	5.39602	17.8488	5.72417	4.78825	11.1703	3.67473	2.90562	2.88973	8.6281	10.917	13.222	9.67325	8.83997	12.7071	9.03761	8.60522	12.1781	8.95861	8.03973	17.7425	10.5809	6.98775	15.1045
Gh_A02G0287	26.1562	54.2932	53.8459	10.5071	15.9865	11.3301	4.92342	2.60249	4.22294	0.795429	0.243233	0.20332	0.708911	0.69628	0.854892	32.6189	43.2089	34.3089	7.276	10.7043	12.2371	1.06665	1.75866	1.62619	0.42532	0.582821	0.174934	0.72552	0.259507	0.183492
Gh_A02G0290	18.8775	23.4586	20.9726	16.4719	13.7564	17.7405	6.24107	5.95111	7.9515	8.01997	8.2185	8.07836	5.37252	5.22851	5.66574	17.7612	26.508	17.614	9.98385	8.90742	15.9886	9.94981	6.81672	9.76149	15.8863	15.2629	11.0238	16.7246	16.6233	15.199
Gh_A02G0291	15.5622	15.689	18.5649	19.5293	23.7122	20.2579	35.7585	25.3145	19.408	29.4415	29.851	25.0869	39.3868	37.1068	35.5044	11.2025	15.8252	10.9426	29.7029	31.1275	19.4002	22.4509	22.4912	20.8238	24.7471	25.8923	22.6261	33.8237	31.5023	31.472
Gh_A02G0292	0.934688	0.902865	1.6386	0.268781	1.04199	1.4972	3.12672	3.77102	5.16613	6.8292	5.73433	5.8534	3.04578	2.08109	3.51417	1.43038	0.959266	1.29849	1.37697	0.79291	1.28244	2.15451	4.41743	3.14747	3.07042	2.32723	3.01379	2.70236	4.80178	6.5169
Gh_A02G0293	65.2703	12.501	56.5744	163.29	170.789	145.668	158.165	141.418	366.181	46.7568	48.6119	134.852	31.3183	33.1833	27.5719	2.71222	17.0538	19.925	237.859	260.438	230.086	71.022	123.194	139.313	45.9497	38.9959	108.48	24.7616	19.1265	147.391
Gh_A02G0294	2.69395	7.22606	3.76225	8.11472	7.52711	7.68359	5.56067	3.23237	0.759339	1.08722	1.23667	0.758101	1.2521	1.40212	1.29186	2.30192	5.29527	3.31782	19.7254	23.5573	14.9311	2.09965	1.55851	0.876118	1.13598	1.30679	1.15695	1.40038	1.33696	1.01444
Gh_A02G0295	37.841	48.1848	72.1625	7.57666	10.5853	6.36508	33.3161	20.015	6.04955	14.5705	12.668	8.57967	4.27698	5.57096	4.19005	34.8247	53.9919	61.3283	11.1592	5.54668	13.2073	13.7203	10.4133	19.2184	25.2123	25.5425	14.1224	5.02745	3.02383	16.2703
Gh_A02G0299	0	0	0	84.8406	46.4251	82.282	793.731	986.16	360.928	788.486	826.724	231.774	1352.72	1346.51	1508.59	0	0	0	643.577	1890.4	519.01	332.605	1838.85	2116.2	784.99	676.618	699.303	508.452	407.869	509.525
Gh_A02G0300	11.6744	5.63155	5.31282	9.59198	2.09015	8.08705	8.08508	15.6933	23.0278	21.8305	22.8099	21.1269	13.6746	13.8573	13.7015	15.4115	9.09233	15.7304	7.82281	5.45935	7.66478	20.4341	19.8257	26.2605	28.9358	29.9576	51.178	31.0185	30.1578	28.0503
Gh_A02G0301	8.76266	3.43698	7.24468	7.79896	4.12536	9.26383	6.72495	12.0372	48.2882	11.6976	14.5847	44.661	4.51008	5.73798	5.28797	11.2817	10.0882	13.9152	10.2876	7.23122	10.3115	14.7583	27.1514	35.2505	14.9589	14.8439	35.1344	6.33036	6.55804	31.8986
Gh_A02G0313	117.148	168.924	216.589	135.108	170.506	146.184	122.037	84.3653	80.1682	63.5459	72.9989	47.081	85.962	82.75	90.1392	149.566	141.437	169.574	128.242	126.295	194.855	44.3022	60.7414	79.2139	63.0959	68.9699	69.6184	41.4637	41.7441	66.9063
Gh_A02G0314	11.2864	7.23835	18.8121	40.2327	32.972	34.447	63.1856	17.7999	23.4523	64.3176	55.8621	57.5353	33.2786	32.3605	25.553	10.7868	11.3181	5.1208	29.4408	112.588	123.652	9.28301	21.9728	20.7299	26.6825	27.0168	27.409	102.346	112.147	11.5348
Gh_A02G0316	40.1486	16.0823	60.1717	1282.94	1843.16	1100.36	25959.7	21952.9	3429.09	29259	29272.5	4035.97	31557.3	32909.6	32808.2	4.72983	11.9124	8.88101	6264.77	6937.58	3197.82	15127.1	12118.9	12679.6	15956.1	15916.4	5549.83	20528.3	21120.6	2044.58
Gh_A02G0317	3.84116	2.04603	243.451	27.9126	42.0339	25.9086	192.667	149.995	181.976	55.3473	55.39	7.76811	34.1106	39.5737	34.8864	0	0.461703	10.9092	180.864	266.868	75.1379	187.77	64.7128	37.7	47.3344	50.2451	5.38451	93.4557	92.7089	1.9553
Gh_A02G0318	114.028	13.1377	32.1347	1501.44	1224.96	1279.5	5668.1	4485.27	1566.39	2850.33	2945.94	1005.69	3192.22	3100.24	3147.47	0.763015	14.0649	4.24055	3641.87	3131.04	1940.07	2079.75	2256.98	2567.75	1146.21	1134.55	1026.32	1367.22	1348.9	307.211
Gh_A02G0319	15.6486	9.81532	12.4113	13.7425	13.9262	12.4999	42.1082	33.1315	15.1951	25.1711	25.6925	19.2521	34.2443	32.492	31.5831	10.9477	12.7326	11.2914	19.447	16.114	12.9182	32.2453	25.7969	39.5742	25.4817	23.1686	17.8164	24.5416	22.775	16.2064
Gh_A02G0322	0.0907234	0.313752	0	1.1529	1.08939	0.289983	1.83647	1.58747	1.59913	6.6901	5.7506	9.00229	4.73445	4.00231	4.51518	0.28879	0	0.265076	0.400282	0.42071	0.485813	1.70712	3.86087	3.34407	8.40694	9.29315	4.2028	1.26204	1.9667	9.75708
Gh_A02G0324	8.10923	9.95049	5.12024	3.55452	2.08263	3.46802	2.94114	5.30369	5.86847	1.24796	1.86622	5.15656	2.05721	2.23838	2.10138	11.3437	13.717	10.8089	2.78661	2.12314	3.11952	4.3364	2.68982	3.19232	2.59148	2.78064	3.12942	2.50467	2.88664	3.87883
Gh_A02G0326	61.0187	88.3127	124.428	65.0504	86.487	67.4301	60.2841	49.135	79.338	30.3265	28.0552	41.8476	43.8556	44.8525	42.5742	110.202	75.6017	85.6724	56.0891	67.2093	90.4369	22.0608	32.4297	33.8139	22.694	19.4586	23.444	20.3459	20.0997	44.8515
Gh_A02G0328	23.9653	12.3821	11.806	6.11967	2.5641	5.71498	4.85257	2.20135	13.1425	3.54006	3.141	4.29699	1.82277	1.80915	1.70958	15.9657	10.0221	20.1632	5.16239	2.94408	3.061	10.5466	1.73827	3.05534	5.42446	5.87263	1.97507	3.41391	4.55216	3.84443
Gh_A02G0338	59.1449	82.5867	169.696	122.185	138.542	127.902	131.309	186.402	594.006	130.663	127.805	338.887	130.397	145.358	154.65	57.8908	82.3893	125.988	82.2866	115.131	245.912	76.6684	234.435	192.003	124.311	171.191	181.507	66.6467	68.2765	500.992
Gh_A02G0339	16.3868	3.90743	4.40767	8.97241	4.52203	7.32343	13.1652	17.5356	106.151	38.7954	44.0679	53.6059	13.067	11.3799	10.4281	7.6345	4.86978	3.63989	15.8371	6.31718	4.36586	20.1247	37.7235	38.7157	49.3036	46.0995	60.7392	8.71166	10.5981	110.301
Gh_A02G0352	5.28675	5.03699	3.82172	4.17668	3.55619	4.38715	4.25165	3.89353	2.49168	6.09736	5.98564	3.5003	5.86492	6.17977	6.38463	4.80173	5.55283	5.54427	4.88943	4.44613	3.695	10.2208	6.92442	7.276	8.12772	7.90513	9.65428	15.0044	14.6685	4.50091
Gh_A02G0358	45.7488	19.2	34.2796	50.6669	82.6497	53.4804	51.291	55.4552	42.9978	70.6295	66.0793	59.8398	75.7203	75.429	72.355	12.7094	26.477	19.6705	51.3494	56.083	38.1225	73.5425	73.8851	57.1846	63.0929	61.603	158.091	85.0674	89.6781	63.0889
Gh_A02G0372	3.77109	2.61694	4.71812	2.85626	6.80947	3.07936	10.654	8.74705	5.11779	5.26039	5.2653	5.44526	3.4827	3.04939	2.93798	1.44147	2.26835	0.638016	3.12294	1.66887	4.00436	9.10858	11.0714	8.92363	9.39596	9.93104	12.5142	4.50152	3.33885	7.94737
Gh_A02G0374	0.555441	0.850048	0.416091	1.10724	0.227193	1.60709	1.28887	7.52792	7.36933	10.257	10.7326	19.0405	7.13977	7.89349	6.45654	0.698359	0.493547	0.30294	0.233344	1.04146	0.409561	10.982	19.3315	22.213	25.8118	30.011	35.6128	5.48254	6.19344	24.4774
Gh_A02G0378	13172	13308.8	18974.1	12448.5	19677.1	8440.21	11368.9	11512.2	3267.08	2869.1	2924.76	933.438	2002.19	1941.09	1913.26	7209.62	18268.6	15910.5	17704.1	15170.3	13167.8	6148.77	5661.8	7192.77	2214.75	2109.96	1177.98	1352.24	1346.94	124.796
Gh_A02G0380	1.28297	0.781437	0.956854	2.30808	0.900146	1.15438	2.24773	3.58655	0.408605	6.04061	6.56007	0.696058	1.14894	1.26543	1.39681	3.27787	1.25	0.565529	2.35919	2.24851	0.167548	7.59832	4.42037	1.47415	4.74083	4.67242	5.74128	2.21629	1.59787	0.802002
Gh_A02G0382	6.30656	3.36864	19.6443	72.4378	2.78439	55.4512	72.2658	331.735	183.43	27.2126	25.8039	29.0598	35.4362	37.3002	37.9455	2.95748	3.74668	4.02472	17.8888	11.9445	3.03835	89.4743	36.616	27.2623	64.5852	66.5967	39.8959	69.9138	71.5886	39.472
Gh_A02G0389	17.9517	37.2741	15.7667	17.3098	16.9036	16.7118	23.4133	31.6712	19.3845	40.5046	40.414	36.2156	58.0957	63.6216	59.9561	29.0446	37.8376	24.9881	32.6949	44.3211	22.3343	28.3209	32.0171	22.1806	29.6401	28.8556	14.5747	44.8702	43.2485	15.2913
Gh_A02G0393	39.4807	81.3688	126.507	48.6511	130.775	62.4236	46.9089	32.7493	124.33	15.2267	18.4025	74.4858	35.7551	39.6022	32.6935	64.3129	110.64	102.277	39.663	93.5043	89.8032	11.9739	32.9071	25.8775	12.0839	9.70965	19.9257	9.80552	13.3294	72.877
Gh_A02G0394	48.6799	56.7894	61.7528	61.8279	64.4559	59.5567	72.2642	67.2798	42.9098	41.4492	42.3475	42.835	50.0431	50.517	45.1934	35.0138	55.4705	44.4142	85.5639	95.1096	67.531	43.2249	63.1628	42.7681	41.2598	43.8908	36.8422	25.3176	21.819	32.3555
Gh_A02G0398	0.981588	0.483554	0.443848	1.51043	0.808383	1.37806	1.13241	4.58777	2.1416	11.9229	11.9481	7.84786	7.38198	7.13326	7.7894	0.133108	0.48453	0.0294771	1.21627	1.28574	0.606742	8.71733	10.0344	7.39883	11.1737	10.8433	12.462	13.9493	13.4914	10.3407
Gh_A02G0406	1.46639	1.78108	7.08713	7.75448	17.1651	7.65426	9.20643	25.8964	40.1023	31.1676	30.8428	68.3066	12.3336	10.5285	12.9546	1.05765	0.459649	0.983621	5.19194	1.93524	3.31348	26.0788	34.0064	30.1686	43.0021	40.8923	40.5297	10.5997	12.1387	42.5182
Gh_A02G0413	66.1906	81.371	134.847	102.771	146.812	101.523	171.478	126.364	225.799	115.332	118.537	137.682	180.827	182.246	184.46	69.0581	79.2509	93.4008	127.362	150.021	174.417	60.5065	104.77	99.972	79.073	75.6498	77.5388	82.2812	86.3505	141.991
Gh_A02G0414	226.694	764.6	667.646	287.725	556.679	306.996	140.676	154.311	223.615	54.5451	51.0821	84.0627	64.7199	59.3427	69.2955	397.915	666.636	691.755	195.166	512.608	559.831	50.6856	122.038	108.309	56.1009	46.242	85.2685	30.5748	32.3469	90.4147
Gh_A02G0415	2.05046	1.06936	0.945557	2.71303	0.761332	2.57054	2.10673	4.55403	2.43663	8.97812	9.26891	5.30569	5.54537	4.92128	5.72314	2.96029	1.97125	1.99796	2.71585	2.59516	0.837287	12.9968	8.50378	9.46746	11.1646	10.0218	16.8009	10.4719	9.56435	13.2955
Gh_A02G0434	14.4925	15.5661	12.8518	18.6579	17.2729	16.2424	6.73151	13.618	36.9144	25.8122	26.8605	56.3563	13.9074	14.9923	13.8902	4.01755	20.8781	18.1432	18.4871	11.0012	14.3615	37.6247	31.292	28.3323	51.1975	47.2728	47.9067	37.5823	38.0725	60.8175
Gh_A02G0443	7.85655	7.55285	11.802	13.0015	15.1883	11.3066	16.6082	11.2772	9.55166	6.08403	7.00579	8.2054	8.76905	9.89231	9.52567	10.0311	9.59025	8.3455	4.91629	6.31393	12.4594	5.55177	4.87045	2.28418	4.71817	6.46422	4.36581	3.97953	4.29715	7.68562
Gh_A02G0452	6.78195	8.02972	6.60143	8.44954	7.15543	8.89627	5.27848	4.40169	3.81327	4.60399	5.70579	3.58384	3.84832	3.08703	3.66669	19.8305	5.75471	8.13507	4.03152	3.69515	7.21993	7.7867	2.92383	8.11786	6.314	7.63956	6.21324	5.37936	6.78678	4.14229
Gh_A02G0455	65.0244	12.8888	26.4898	854.889	924.735	735.92	8434.24	8820.34	561.758	10032	10142	916.726	12450	12686.6	12737.9	1.09066	8.88616	4.12205	2031.56	2035.38	1068.6	4397.98	5329.88	5475.12	4803.2	4791.39	2533.18	7568.15	7715.64	508.339
Gh_A02G0457	14.5847	7.23705	13.2502	40.1981	49.3853	45.0734	102.572	64.7015	22.0779	59.3628	54.7854	25.4198	85.0785	84.827	83.0669	4.31539	12.9761	8.64671	51.7883	69.7961	44.0225	23.4407	38.2887	28.3091	29.084	29.8468	24.0671	66.7073	60.0783	24.649
Gh_A02G0458	16.9386	17.7889	16.9172	15.5213	16.0342	15.3557	33.4687	30.117	17.9885	55.1247	54.7139	32.1705	27.3608	25.5298	28.135	17.2021	26.3157	18.0082	22.1644	27.6457	17.0412	31.5998	34.5029	32.9641	42.5805	34.9505	39.2164	45.3037	42.7176	31.5674
Gh_A02G0465	6.45265	5.16741	3.22487	5.89447	3.01055	6.27353	5.27576	6.2	3.82514	8.54401	7.7651	7.71471	6.88449	6.93103	6.81886	7.16574	6.03137	4.9553	6.98775	6.16101	4.09193	10.9129	8.9322	8.30018	11.2783	10.964	15.3894	14.3148	15.4856	8.99982
Gh_A02G0468	9.57942	8.84674	20.3636	6.46707	10.0376	7.90948	7.58509	11.4384	19.1471	14.7866	16.5494	30.3541	15.1514	16.6546	15.6484	14.9372	8.7326	12.9772	7.13806	11.0994	9.53544	5.47095	10.6735	17.2831	18.4036	12.6171	12.2365	6.71439	6.23387	22.3422
Gh_A02G0477	346.482	773.308	841.436	306.429	282.832	278.077	161.418	113.052	181.191	47.8135	44.2231	44.0342	24.2373	32.2234	31.8802	461.131	678.066	811.675	297.743	269.826	487.48	60.9939	66.2331	84.5611	25.5024	24.3781	21.2144	21.7458	19.9373	16.7622
Gh_A02G0482	1283.72	1318.8	2213.9	1825.07	1991.11	1843.32	1682.15	1435.9	2823.98	829.028	831.437	1663.07	1083.89	1088.94	1100.97	971.131	734.461	921.022	914.152	771.847	1592.78	236.34	745.833	1196.61	574.808	572.83	1018.54	294.803	304.759	1262
Gh_A02G0486	137.497	149.629	224.658	132.708	149.403	118.581	136.832	76.1797	343.836	54.8426	70.9318	235.796	85.9491	92.0324	94.9511	114.874	137.705	144.978	108.001	101.292	151.755	39.2424	40.6765	44.2331	44.4928	43.9299	32.3174	37.1734	42.3736	155.87
Gh_A02G0495	0.132312	0.309576	0.274877	0.99966	0.480577	0.717098	81.9575	99.9581	4.78018	48.6628	54.4922	6.72714	83.4118	86.249	87.6374	0.212127	0.387746	0.133513	14.3151	17.9977	2.76535	36.592	72.5827	46.2498	22.7699	25.4549	19.1655	21.7573	22.1744	3.77196
Gh_A02G0496	0.42968	0	0.115972	0.519413	0	0.881611	0.453609	1.40882	0.424867	10.3115	9.88293	1.70908	2.10499	2.2007	3.24697	0.581068	0.294329	0.177045	0.38036	0.360707	0.158299	10.4817	4.96267	5.05521	27.0967	28.9848	15.0386	4.87538	6.07583	13.1116
Gh_A02G0504	0	0	0	0	0	0	0	0.600152	0	0	0.778365	0	1.10062	0	1.34551	0	0.640765	0	0	1.63699	1.9112	2.20862	0.878292	0.749283	2.93315	4.68921	1.07224	16.9052	12.5554	12.058
Gh_A02G0505	2.48101	7.92147	6.77167	2.98525	1.10037	1.87432	0	0.739734	0	0	0	0	0.261937	0	0	14.5023	26.1346	32.9434	11.9644	8.29506	20.3316	0.965577	1.69054	0.334973	0	0	0.502643	0.719994	0.386993	0.322739
Gh_A02G0512	30.3341	26.0159	34.8181	70.0556	73.395	62.7049	87.0377	71.0946	170.763	71.5043	71.94	233.35	95.4284	99.9389	90.4287	19.5663	22.1257	23.543	58.9841	72.0884	56.6265	35.297	61.5812	56.8766	66.1019	62.4579	68.58	52.7792	50.1771	163.69
Gh_A02G0513	25.4276	35.907	26.4229	32.8275	38.747	30.7256	41.1911	47.5354	12.9913	35.2834	35.216	13.9668	47.0943	47.977	53.2464	19.4898	32.9179	22.7809	35.0377	39.4267	34.1753	23.1511	20.2509	25.1022	19.1523	20.5092	13.1595	30.3983	32.7811	8.53725
Gh_A02G0517	7.22042	7.39066	7.66373	8.98597	9.4112	8.21612	19.6646	13.3974	5.8711	10.0386	13.1404	5.01769	21.5047	23.3218	21.2279	5.76472	2.17559	3.75089	4.39646	1.73865	0.916417	5.40119	4.30653	3.42189	5.25937	5.20871	2.76821	10.0075	9.36211	3.02056
Gh_A02G0518	8.45005	4.92938	4.08536	6.6549	6.71825	6.51443	6.48228	8.12671	4.81472	11.348	10.4728	12.9951	8.19463	8.33273	7.86933	7.02294	8.37544	6.93978	5.90872	6.91118	6.77157	17.0231	15.6545	16.1728	13.1084	12.2215	17.6058	14.8699	13.779	6.654
Gh_A02G0519	18.6872	10.4245	20.6057	24.7547	19.8526	20.8793	15.5223	10.5455	46.7913	20.4918	17.0227	48.174	9.55648	16.7871	13.3919	22.0452	12.8142	21.7876	13.4242	7.29194	27.5837	12.1952	20.3733	28.4585	21.1555	26.4917	40.3846	11.0211	8.13547	59.3296
Gh_A02G0528	13.6334	14.6942	11.6886	14.8119	12.9948	11.2261	16.7462	11.2312	14.5879	6.92859	6.54892	10.5355	11.6623	11.3329	10.2839	9.99649	13.939	12.2614	15.7823	21.7344	13.9676	6.23077	6.45649	9.14118	4.48099	6.29173	2.53763	4.77424	8.60034	4.2049
Gh_A02G0543	6.48593	3.36976	8.61682	13.0616	11.4851	11.207	20.2499	7.21907	1.36358	9.10112	9.54362	0.846158	18.6677	17.9806	15.3352	1.21656	6.92434	10.3906	12.6461	12.9178	13.699	5.52951	4.68763	3.5063	4.14584	3.13202	2.56967	8.10236	11.5618	0.374724
Gh_A02G0551	19.0201	20.2563	16.2556	18.3028	20.2764	16.7508	15.5682	18.7938	19.4322	16.6216	18.4922	19.9288	12.2562	14.5919	11.215	25.9198	21.5789	22.5	18.1745	16.2316	18.479	12.6986	19.069	18.632	17.9551	18.016	18.5834	8.42911	9.73281	19.1405
Gh_A02G0555	3.93757	3.18543	2.82217	4.79899	3.37069	3.53269	5.91303	6.06562	9.3212	2.68663	3.96365	7.23153	2.11509	2.10828	2.91323	4.37347	3.73769	3.25879	7.38108	9.14035	3.99255	5.17435	4.24503	4.1953	2.51436	3.26548	2.582	2.64634	3.39317	7.09825
Gh_A02G0561	40.8988	34.2365	76.2456	100.635	50.462	84.4636	63.8192	44.496	132.962	12.1163	20.9766	29.0395	24.2303	29.6147	28.4616	54.1951	29.7862	42.5319	92.4678	56.0187	90.842	17.7972	14.2944	44.8869	13.35	20.9821	18.2091	12.6668	7.72747	38.0108
Gh_A02G0578	47.0513	25.7254	21.3373	76.9881	41.9375	67.0975	857.586	730.089	543.534	408.698	412.607	283.111	896.054	949.338	936.4	25.4023	15.3735	22.4454	195.591	171.481	73.3466	159.22	253.48	282.059	286.013	289.294	281.786	304.51	307.752	543.276
Gh_A02G0579	4.21324	5.48311	3.96122	2.88436	2.96953	3.31959	2.31112	3.41291	1.66234	3.4715	3.60304	1.86078	2.58785	2.75844	3.00081	4.53223	5.62245	4.51078	2.04342	2.9356	2.46959	6.05835	4.48662	4.35216	4.90309	5.31358	3.70062	7.51166	7.96203	1.70088
Gh_A02G0581	33.2347	30.2239	28.7797	35.8542	45.1091	35.1444	138.265	112.192	38.2323	109.803	107.423	41.2677	169.462	166.461	166.867	16.0397	33.9521	25.633	80.2176	84.0553	27.9604	75.0869	91.983	49.7229	44.8911	43.1154	27.0491	85.6449	84.284	25.6009
Gh_A02G0583	24.3368	29.8812	28.6796	33.6276	39.5103	28.9394	58.5143	59.3898	50.6585	46.4405	44.3091	38.6332	60.4086	66.0408	60.0623	15.039	23.4153	23.9347	37.796	31.0861	35.2941	30.6243	31.4063	27.5674	30.0504	29.1017	18.7252	28.8577	30.2287	40.951
Gh_A02G0588	5.36897	4.27309	5.70894	4.0842	2.76108	3.91543	4.56761	3.01245	14.0524	4.71158	5.99024	5.10344	2.98728	5.10545	4.13811	7.41328	3.19432	6.35179	3.89097	4.3533	5.01117	8.96241	3.29023	5.3077	8.38419	6.30158	5.89687	7.4537	10.2258	5.79729
Gh_A02G0595	2.45063	0.851681	3.32335	5.19236	4.35289	5.33456	2.89822	2.70413	4.21869	3.50223	3.75277	2.27296	1.02005	1.06823	1.18047	4.39486	1.75607	2.4915	6.61286	6.83041	6.78863	10.0771	9.22273	10.1344	11.9472	10.3228	4.45524	4.56964	4.34607	10.845
Gh_A02G0617	13.7202	9.22611	13.4956	11.5124	7.98649	12.5427	11.5521	13.511	23.5436	19.5947	20.9998	22.634	10.3966	11.0308	10.0996	11.3092	12.2987	9.15406	13.1842	8.67786	9.46539	17.0389	18.5933	20.7233	29.8592	29.8974	26.4218	11.7843	16.3564	24.9664
Gh_A02G0626	11.2533	5.16207	1.75289	12.9818	2.86972	11.0916	12.5924	18.0416	11.5426	29.4034	29.7153	13.9223	14.6174	15.0515	17.6447	8.53242	5.24927	4.38962	14.1816	7.75304	2.58113	25.3474	42.7343	8.50751	35.8627	38.736	45.8475	13.8162	14.9692	72.3176
Gh_A02G0645	20.5252	15.4538	13.8707	11.8691	8.74019	11.683	12.7594	18.5477	5.42631	25.1505	25.9171	8.76046	12.7322	13.2359	14.8463	9.7717	11.103	12.4395	11.3945	12.9864	9.63095	33.2438	32.6517	23.7541	33.3239	35.162	41.3182	19.3965	19.5307	8.38067
Gh_A02G0650	11.2943	7.68008	13.042	19.3754	15.5838	18.4563	28.5267	24.1598	89.6963	15.163	16.6655	63.2991	16.299	18.6474	23.1569	5.90387	7.43335	8.64511	30.6018	29.8952	26.4657	19.6407	16.724	22.4914	17.6614	14.7426	18.0799	19.4394	18.22	106.107
Gh_A02G0654	6.30944	8.40001	9.31344	5.13635	4.19993	5.0247	3.4371	3.3169	6.01694	4.89609	4.8103	5.24063	3.42436	3.70375	2.69493	10.6385	7.16955	6.75803	2.96963	2.6767	5.72779	6.11414	3.85683	7.5493	6.79614	6.85375	3.85054	8.85803	7.12553	5.21746
Gh_A02G0662	15.975	13.1362	17.4654	22.2874	25.7158	19.8694	45.222	29.6209	11.4158	22.4157	24.6497	11.1554	30.3307	31.4194	32.7369	11.4402	14.0825	13.0194	40.702	41.0441	26.1609	21.1532	18.0258	15.304	18.23	18.613	13.4812	25.6015	24.4947	13.7338
Gh_A02G0665	8.84401	6.42357	7.10833	9.17548	7.92409	8.50788	20.8801	13.7216	5.92645	14.0176	16.5858	7.65625	13.3859	13.2446	13.8713	9.61862	5.99734	7.10933	10.5118	8.99179	8.22259	17.1376	13.6932	13.0722	18.6409	20.3324	14.5034	22.3359	21.1692	7.30738
Gh_A02G0669	5.70935	8.11531	11.1814	16.194	19.8811	14.6054	336.592	361.524	289.517	397.967	404.941	602.775	431.093	426.75	429.389	8.2659	11.5995	12.9144	120.082	169.99	33.9866	241.364	465.77	360.061	285.198	290.563	343.295	280.201	291.409	484.17
Gh_A02G0670	5.86649	5.15396	4.14405	7.63803	7.40558	7.79422	8.01318	7.63029	3.31052	9.69187	10.5683	3.54344	8.72961	8.7941	8.79068	7.12287	6.06061	4.53452	13.5173	16.5888	5.55366	18.6094	12.2784	8.0656	9.91308	10.4539	10.8682	17.1392	19.8143	3.93504
Gh_A02G0677	0.249897	0.319437	0.386503	0.865318	0.970553	0.803831	14.7537	15.5828	5.12929	14.7403	15.1469	8.8215	25.2915	28.3755	26.5911	0.527164	0.24601	0.558913	13.2566	13.9428	1.50952	12.342	8.60016	10.4879	7.3297	7.12019	7.08852	20.5015	20.6228	1.94393
Gh_A02G0694	13.3621	2.07558	7.74176	114.84	101.049	115.547	562.478	329.289	64.5128	28.9029	33.3589	18.1182	36.3588	40.4584	45.7439	2.03622	5.08957	1.65451	346.063	198.182	114.401	75.2885	66.455	189.525	12.8763	14.3317	14.8237	15.7029	12.1579	3.57139
Gh_A02G0698	14.2132	10.4317	9.85017	11.8367	8.28914	11.5181	7.37634	10.9545	8.00361	14.1297	14.766	13.3602	9.37946	10.0908	8.72176	14.9638	12.1683	11.4168	10.432	7.99954	10.3041	24.8193	16.612	15.8283	24.4974	26.1988	28.2209	29.9568	30.6879	14.2121
Gh_A02G0711	7.98484	9.47202	8.94003	6.50367	8.82966	7.61321	5.98461	9.12964	23.4621	8.76334	9.46165	25.1526	4.1611	4.08033	4.63024	8.05548	8.2153	8.38215	6.32903	6.05309	8.88039	4.62646	8.19883	5.8414	11.9599	13.6589	11.0006	5.42563	4.8659	28.8581
Gh_A02G0713	12.7363	8.69014	10.5299	24.2769	26.5919	24.9366	86.2628	76.3443	21.6474	139.214	133.515	108.893	116.056	122.566	118.386	7.92787	8.34375	8.13779	38.095	51.0307	39.0182	74.1124	109.187	69.4983	141.501	141.949	132.819	119.586	117.514	76.6927
Gh_A02G0714	13.3894	5.72245	7.90396	7.43956	3.60481	7.47979	6.19151	8.40329	5.42453	19.8151	19.0696	7.78981	4.91947	5.62231	5.25337	14.6324	6.67911	8.3971	9.51665	5.79548	4.37702	16.607	20.9077	14.9923	23.3172	21.9052	27.6057	7.37923	7.66859	17.4813
Gh_A02G0717	3.4319	1.23844	2.29034	6.58284	3.41448	6.74045	5.76005	14.7577	21.6018	27.6433	25.1433	114.192	11.5475	13.2453	13.2112	1.18011	1.18467	1.24715	6.3779	5.15399	5.98898	26.3904	28.6226	25.9014	52.4334	50.7701	53.2576	18.0841	19.1225	64.8429
Gh_A02G0742	4.66838	3.72605	4.38247	5.65011	4.9385	5.64365	10.0761	10.6367	4.9459	10.1833	13.8169	5.61959	10.2784	11.1447	9.52365	5.0606	4.25161	4.26218	6.72899	4.38675	6.11693	13.1914	12.5858	7.85582	12.6266	13.5771	9.44868	12.4848	13.4792	6.64741
Gh_A02G0744	21.2838	7.82204	18.842	14.6421	9.21947	11.1108	50.659	49.9317	96.592	55.3687	58.1318	86.4443	33.527	34.033	32.837	14.165	9.94677	10.0689	20.7132	13.3088	7.30931	42.6669	35.0357	41.1956	55.3263	56.3491	49.7748	38.1549	41.6108	109.582
Gh_A02G0747	82.6404	82.4189	86.86	105.396	96.041	110.368	101.313	64.818	83.4515	50.824	47.8421	59.547	67.5786	76.1853	82.1962	88.9193	73.0242	80.8484	97.6666	81.4714	92.257	34.3156	37.9683	26.5142	31.0195	35.757	33.6252	30.4831	29.5019	77.735
Gh_A02G0750	16.2853	17.6111	16.5278	34.117	47.4074	33.3735	30.2691	18.4434	21.9882	13.1782	14.0491	21.4591	31.6915	29.023	27.2477	4.60157	15.8969	12.1548	13.5281	13.1793	14.4018	8.525	10.4482	7.27657	8.59007	8.1746	6.17413	10.5789	10.325	11.4401
Gh_A02G0758	55.9131	63.3293	91.691	63.8562	84.5472	62.8849	28.7769	27.22	58.722	8.57227	9.00041	55.7212	5.71991	5.74229	6.40816	48.4237	81.695	80.7128	37.0718	34.6303	97.863	16.9881	18.5834	22.5937	12.9809	12.9912	15.2875	11.525	9.93956	44.66
Gh_A02G0759	16.6898	37.2591	47.2751	0.629244	3.92933	2.66966	1.01445	0.126859	0.143091	0	0	0	0.284495	0	0	67.8703	23.661	38.539	1.38821	1.25676	1.62284	0	0.168351	0.732828	0.111539	0	0.264273	0	0.213834	0
Gh_A02G0760	1.03295	0.425393	3.12111	2.26052	1.56213	2.43099	7.69648	5.43049	52.4522	2.52764	3.37804	34.3886	2.72862	4.08759	3.29671	0.620817	0.775144	1.36093	3.17412	2.59453	0.921292	12.1821	6.93617	2.47674	9.033	9.88025	11.7742	4.71404	4.96229	47.5968
Gh_A02G0765	29.9185	20.9809	40.2065	29.5475	46.1142	23.3188	14.582	34.5838	226.599	36.7684	43.1071	185.19	32.3908	22.8551	29.9422	21.509	20.7631	42.7989	18.3576	20.4438	51.8266	8.4825	23.5914	44.8479	32.5616	33.1604	73.413	14.6246	11.7656	280.338
Gh_A02G0774	43.1302	43.2589	45.9963	24.6774	36.4423	23.7822	13.1752	16.9044	12.1266	12.3796	10.911	9.80463	6.68108	5.32198	6.12699	34.05	45.6747	36.7485	20.027	18.565	35.7988	15.4557	22.9919	22.6803	31.3845	32.9113	29.385	7.29325	9.60026	19.4852
Gh_A02G0781	1887.02	2139.19	3414.02	2024.59	2255.32	1841.5	1534.65	1184.65	584.576	656.547	684.886	313.493	630.081	639.182	650.598	2234.06	2379.57	3170.86	1927.59	1720.42	2974.41	456.059	568.667	1039.63	364.552	360.771	337.956	502.963	509.957	170.231
Gh_A02G0785	46.5101	108.052	107.89	6.92838	12.2549	6.13249	0.22573	0.647672	0.599113	0	0	0.430806	0.327246	0.428702	0	126.216	112.712	111.575	3.31362	3.70703	9.921	0.407531	1.54514	0.639036	0.259819	0.712611	0.632578	0.223818	0	0.770047
Gh_A02G0788	6.77345	22.7459	18.3561	6.33829	23.1836	5.88465	2.12703	19.3792	1.35324	6.43109	8.30522	2.01748	1.7345	0.907622	0.731772	15.0425	9.12063	8.68611	3.54619	2.12633	21.1075	0.959782	2.68632	3.43648	4.01517	2.94129	0.334405	3.26038	2.3468	1.51744
Gh_A02G0793	20.785	26.4373	26.3352	24.5153	29.3446	25.1434	24.361	16.2683	13.5114	10.6964	10.0849	5.37071	10.2843	12.4629	11.3526	12.6271	25.0436	30.0856	24.5078	17.9033	35.5749	6.60225	11.0063	12.7734	8.25556	8.73451	8.44438	8.25027	9.20604	8.56672
Gh_A02G0794	1.87397	1.61372	1.15428	6.14847	16.7001	9.76535	13.7339	24.0277	13.771	12.8371	18.5526	20.9198	23.9142	17.9991	15.876	0.367091	1.56676	0.545698	23.5222	49.8197	23.7471	10.2928	32.9975	26.3408	26.6579	31.5111	30.8953	13.6288	6.7465	8.30377
Gh_A02G0795	58.5517	62.8063	102.495	70.8506	72.6999	73.7695	88.6378	65.3453	201.135	33.4559	37.3911	138.243	33.672	32.2725	29.4484	68.5859	72.1678	83.6119	50.5676	48.8526	80.8343	40.9533	25.5391	56.0459	45.1837	50.5041	64.0529	19.5608	20.3834	153.963
Gh_A02G0801	3.46561	3.53186	3.90545	9.13716	9.33474	8.87649	26.5266	18.5844	3.28222	11.6299	11.6004	3.256	28.296	27.6807	29.277	3.30786	4.52231	3.24074	23.6353	36.9245	7.03054	22.1362	15.9195	7.47469	10.1997	11.1247	5.2029	24.6211	23.471	2.78319
Gh_A02G0805	208	115.777	151.945	83.6196	8.64552	66.1805	13.6039	9.52572	71.0514	4.02371	3.60495	3.6855	0.837361	0.546127	0.718757	282.754	103.054	242.839	27.5766	39.35	43.955	30.9019	3.48074	9.5727	6.95416	7.47833	0.705326	2.88303	1.91901	0.0798521
Gh_A02G0806	3.18459	2.39281	2.47997	4.33936	3.77746	5.29682	4.46889	9.38469	1.94856	8.1768	10.667	4.35958	7.19093	7.4086	6.92736	3.89635	3.3262	2.61131	7.88628	10.9936	5.65379	18.5493	16.7171	8.80216	11.7691	12.2161	10.5495	17.1066	16.4669	3.20036
Gh_A02G0814	68.5713	84.606	48.2037	142.779	137.946	142.967	104.218	86.6813	19.1257	51.3386	55.5315	24.5891	59.2724	60.5441	62.7479	71.5162	74.357	56.949	271.402	293.289	118.936	68.3808	77.2454	53.6119	48.0409	46.5486	56.9694	49.7253	48.1812	21.0176
Gh_A02G0819	696.42	843.083	707.591	697.279	650.286	645.919	380.627	335.355	95.203	103.496	104.702	24.4825	84.3716	87.0469	83.6419	634.467	840.467	716.336	725.893	628.09	641.476	127.495	145.41	99.8117	47.6256	47.4658	41.1031	61.3504	63.0433	21.3603
Gh_A02G0826	2.93062	5.16965	5.17557	1.87777	3.74641	2.42209	2.44443	4.4962	2.42755	6.48634	4.23334	2.45912	4.15744	3.90389	3.51268	4.99126	4.89256	3.18151	5.93862	5.9839	4.84543	3.50941	3.6926	3.40821	2.55182	3.49868	1.78732	5.33446	5.74639	1.91887
Gh_A02G0836	1.98259	3.85333	8.23486	2.79637	7.75385	3.55051	1.49408	13.485	0.388595	10.2896	11.0353	5.95067	0.832648	1.08423	0.855736	0.91394	2.43799	5.45976	4.24796	1.70151	6.08443	1.27215	4.07731	7.08925	7.43157	8.4404	3.21946	1.42908	1.01938	0.647169
Gh_A02G0837	125.819	90.7592	62.7615	82.5284	77.1004	70.844	5.30985	7.15036	10.9135	3.72771	3.28593	2.92154	1.56748	1.73691	1.48641	6.49839	109.231	52.1407	42.0902	38.4337	85.601	24.0538	6.9836	19.6783	3.25431	2.64428	5.2838	5.56449	4.81718	2.18955
Gh_A02G0838	272.686	333.783	368.236	144.744	317.847	211.629	45.6818	9.89895	941.047	18.0736	16.7134	213.325	2.88596	0	3.54759	144.971	384.537	309.355	119.272	246.55	298.497	11.8838	44.2957	20.6675	9.84448	12.0079	21.2746	4.63101	6.80591	126.225
Gh_A02G0839	1.32064	1.35616	0.258166	0.710169	0.295873	0.822263	1.61457	0.822936	0.482587	2.00006	1.97686	0.448606	3.3302	2.93501	2.87254	5.65796	1.52171	2.99806	4.74414	2.39702	2.39876	2.94991	1.1644	0.180615	1.57648	1.62912	0.576187	26.4683	22.8397	1.90544
Gh_A02G0841	497.811	566.823	742.064	268.742	187.039	312.606	116.009	93.7807	734.013	101.169	109.206	485.747	80.5332	86.2209	70.2946	1276.07	725.795	1651.57	242.796	241.757	491.989	115.708	125.552	197.491	72.5024	77.4855	198.203	55.9331	48.6232	254.657
Gh_A02G0842	2.34876	3.50015	3.42106	1.70135	1.45457	1.21993	7.19849	8.96862	2.20899	6.73521	8.1905	3.71254	6.65015	5.9137	7.43765	7.82442	5.97209	7.36843	4.05923	4.56534	4.03436	5.48248	10.2248	5.65522	5.26873	4.62895	2.73009	5.50151	4.49589	1.17735
Gh_A02G0850	10.5123	12.2631	14.5477	8.60762	10.1428	10.3242	7.94932	9.49682	39.7535	9.83761	11.4238	17.7389	4.29298	2.92129	5.79793	14.185	10.2088	15.1296	7.86485	9.86249	22.5813	8.36605	14.4816	28.9976	14.4833	16.0053	33.378	4.05511	3.60447	34.3723
Gh_A02G0853	30.9452	15.2029	14.7073	40.9073	57.239	45.0837	4.8823	3.30734	4.36798	0.627917	0.768608	2.66263	1.33916	0.910985	1.07519	7.91018	16.7573	7.00951	7.36771	7.75359	25.6913	7.96253	3.52425	2.46566	2.30613	2.70207	2.41282	1.97556	2.17514	0.475205
Gh_A02G0854	13.4817	13.8533	16.446	11.7682	15.9178	10.5998	3.05526	2.32164	4.53623	1.19278	1.22609	1.88267	0.529438	1.26393	0.581871	8.22623	15.8184	12.4062	8.10919	5.54191	10.1138	2.30177	1.69482	2.77817	1.61401	0.754821	1.23935	0.945249	0.948263	1.36958
Gh_A02G0862	15.0629	11.5519	16.4698	24.6731	23.386	21.3265	43.4594	32.8747	19.5566	14.2844	13.5967	15.2848	10.3914	10.6619	10.3467	11.8433	13.6031	15.8712	25.0756	18.2836	20.7345	17.6518	11.7994	18.3149	15.8881	15.591	17.3331	11.7901	14.3903	12.9771
Gh_A02G0866	0.370561	0.144965	0.162004	1.02675	2.31529	0.545383	0.766772	15.0415	3.95566	6.02673	8.12312	13.1845	0.535185	0.702348	0.161879	0.130006	0.120962	0.358521	0.184084	0.149068	9.5742	0.326554	5.63567	1.8576	4.96107	6.50396	1.27278	1.12838	1.21388	3.42945
Gh_A02G0879	187.689	297.996	244.578	125.758	150.121	123.78	76.7922	61.6051	44.3645	35.3402	34.0635	27.332	41.8672	42.862	43.3973	181.235	281.196	203.1	95.2099	93.4766	105.189	30.6172	34.4302	24.2798	28.7756	25.8762	22.2495	23.9661	22.6978	22.427
Gh_A02G0886	26.1649	28.2793	48.2496	30.1945	22.0519	24.6386	38.6233	21.7444	48.1111	33.2213	30.3985	40.1761	37.6211	36.5948	31.8676	43.0223	24.7533	31.2473	40.2035	35.1889	43.6744	22.3376	17.8968	19.5387	23.3582	24.3498	15.6976	16.4727	18.5323	38.1134
Gh_A02G0891	98.6882	115.241	128.165	119.477	118.058	114.446	140.975	97.5575	135.555	70.0471	69.5132	99.2625	100.071	111.709	101.858	90.1861	99.6271	88.7952	141.751	138.78	123.391	64.7313	58.7775	53.2264	45.0827	48.9249	45.8534	41.5045	47.0059	92.1398
Gh_A02G0909	46.1064	55.8942	81.4158	39.9548	50.2699	39.7747	37.3357	19.2798	19.2945	12.8304	14.865	6.75763	19.8459	18.4953	20.6947	87.3506	52.5208	62.8393	37.0548	36.7867	62.4027	10.3522	15.0456	20.2161	11.8853	12.7446	14.3251	11.6458	11.0045	9.44517
Gh_A02G0913	13.1109	15.8814	7.74498	14.4803	17.1134	15.3197	12.4222	10.4986	2.02461	9.84278	9.56765	4.30306	8.55465	7.11807	9.32056	7.76537	14.9366	8.33431	21.7027	22.5602	7.88649	9.43575	9.70867	4.69464	7.83928	8.24688	5.7643	8.08658	9.41026	3.07283
Gh_A02G0918	10.6233	13.9474	16.2783	10.7254	11.5569	8.55205	128.273	144.095	65.2984	156.028	157.993	39.2302	81.2487	93.3219	87.0809	7.58428	6.90226	7.94636	42.1843	55.0821	29.319	93.9294	123.884	137.969	103.11	100.865	65.2275	97.1641	108.468	35.7609
Gh_A02G0925	4.48151	3.17378	2.90133	3.9634	2.5988	4.06661	2.69645	3.58517	2.07796	4.01383	3.47881	3.09568	3.34255	2.8611	3.47472	5.52633	4.15225	4.30946	3.60235	3.31894	2.98187	6.55071	4.67283	3.97933	5.58459	5.77034	6.27237	7.21101	6.65124	3.84995
Gh_A02G0929	217.108	654.224	751.163	331.616	440.63	357.37	181.633	173.81	675.392	79.0578	136.184	1058.21	185.499	162.063	197.556	298.52	394.25	388.124	59.8356	372.469	545.705	58.4015	262.473	356.309	105.507	92.4152	210.173	37.0943	73.3362	933.75
Gh_A02G0935	5.71999	9.66748	8.0881	7.28596	9.57119	9.07561	5.94526	2.44696	3.92039	3.03881	2.56091	2.84237	3.264	2.69701	3.8309	6.10355	8.0244	6.05622	10.6797	15.1655	8.36912	2.59899	3.34365	1.77728	2.53687	2.38036	1.64702	2.86255	2.83484	2.83556
Gh_A02G0936	7.82321	15.0148	19.0077	0.543814	0.663362	0.794307	0.121772	0.966319	0.527205	0.785412	0.902112	0.496674	0.313316	0.527545	0.48631	28.4984	9.38319	13.7248	0.693444	0.193234	0.446293	1.09062	1.70454	1.0235	1.1377	1.46689	1.61522	1.01775	1.54949	2.54744
Gh_A02G0937	98.5429	116.618	153.993	102.53	92.8739	101.261	90.5629	70.2	129.042	49.9717	48.0167	89.5933	59.564	59.426	60.2077	185.147	81.5094	128.302	82.9206	78.8513	141.868	41.4654	45.8531	68.614	47.9319	54.5652	61.1079	26.0624	32.7042	96.1123
Gh_A02G0941	6.89273	5.57829	4.05976	3.81035	2.9382	3.16745	3.54203	6.07966	5.42486	6.51039	8.50808	11.834	4.07702	5.55789	4.62735	8.75632	7.29819	5.57222	4.56627	4.34639	3.00162	9.68872	10.9884	7.90672	11.2004	10.515	13.3648	7.20241	8.55034	15.1516
Gh_A02G0945	0	0	0	8.83312	12.8622	7.2889	1.95392	0.78169	0.425608	0.251367	0.346613	0.0509772	0.344665	0.790918	1.14501	0	0	0	13.1885	14.1906	20.8173	0.617812	0	0	0.326982	0.179336	0	0.238019	0.513418	0
Gh_A02G0948	13.5941	17.7107	23.2566	6.33381	10.8407	5.32995	12.166	9.30024	1.36037	9.789	6.9723	0.693996	9.22	13.6448	9.4716	9.66992	21.8076	17.018	3.38805	3.48895	9.80617	3.17032	5.5521	6.31674	2.9049	3.65056	2.8658	11.69	9.3319	0.866313
Gh_A02G0949	9.51697	9.14546	7.65919	10.8249	8.37179	10.6143	18.0128	14.6382	5.88132	19.7344	19.706	6.84598	19.6204	20.2828	20.7974	7.25819	10.6993	7.10618	15.2903	17.4142	8.6125	20.0573	17.4031	14.5176	17.3663	16.8209	17.3247	22.2498	22.198	8.9207
Gh_A02G0951	119.15	183.121	120.795	136.324	150.315	138.676	137.599	147.173	66.7802	120.523	124.802	101.771	154.039	159.423	157.786	150.824	196.113	109.445	186.904	197.966	100.229	89.9943	108.535	86.7861	51.057	50.727	33.7589	92.2203	97.5643	27.5488
Gh_A02G0964	14.2184	37.5501	32.8541	2.45168	1.44225	1.52607	0	0.173036	0.220075	0	0	0.159463	0.372596	0.487475	0.449766	48.829	33.8957	30.6301	0.516032	2.91596	3.05031	0	0	0	0.305021	0.208879	0.535673	0	0.824159	0.560481
Gh_A02G0968	17.2472	22.9481	18.5399	21.9393	21.798	19.4067	13.2083	12.6024	13.0089	8.78064	10.0819	10.086	12.3874	11.1079	11.0625	12.1851	21.1333	15.924	21.6743	22.8627	17.0406	9.41199	9.51437	7.32287	6.82322	7.20527	4.71764	10.0057	9.54359	8.06806
Gh_A02G0969	4.3467	5.30466	5.76688	5.36831	5.24644	5.42469	10.997	10.8163	12.5896	12.9335	13.998	14.7418	13.9306	14.7493	15.1997	5.77993	7.06758	5.95086	11.4809	13.6942	5.13563	13.4225	10.5365	11.7696	11.0539	10.8551	9.10006	9.17918	10.7625	9.7293
Gh_A02G0977	16.4669	10.72	15.5259	36.8393	38.0439	33.1434	73.8968	42.2128	16.4809	17.9318	18.6391	2.66662	22.1094	22.9024	20.9183	1.08673	12.8336	10.5025	56.5497	59.6563	42.0292	16.8725	13.0604	13.2504	6.16931	6.81821	2.92643	10.873	10.9258	1.26895
Gh_A02G0979	2.75047	2.39255	2.05786	3.25779	0.872854	2.4555	4.27616	6.0585	2.18073	6.24571	6.49833	2.21277	2.93365	3.07765	2.57026	6.5488	2.90378	3.09966	2.03	1.67908	1.08122	6.30223	7.54958	3.03792	7.72301	7.23275	4.80458	7.50642	6.73845	3.40714
Gh_A02G0981	21.214	33.1947	38.0334	18.924	35.524	25.0931	7.77613	10.441	28.5475	9.83336	7.75256	18.3446	11.4961	11.9891	10.4461	17.8653	29.1655	24.9492	7.25342	10.5715	21.4798	5.09518	11.1641	8.33169	9.83341	11.2327	11.4242	6.68533	5.15756	19.9851
Gh_A02G1000	113.677	227.95	130.65	14.0586	17.7997	14.0073	1.00422	0.385195	0.546676	0.121663	0.0557789	0.0302999	0.372916	0.162401	0.249402	163.569	208.558	125.347	6.18631	5.584	19.3698	0.355191	0.255111	0.1092	0.430759	0.0907348	0.121837	0.172697	0.309764	0.0551391
Gh_A02G1002	0	0.432282	0.919117	1.81022	1.64925	1.63338	10.1646	7.99404	0	1.08299	0.993485	1.11226	1.39391	0.915045	0.421907	3.98706	0.725301	0.34054	3.84214	5.06155	2.96862	0	1.00055	0.998486	0.622569	0.853597	0.352003	0	0	0
Gh_A02G1007	47.7414	33.9245	72.7858	46.8417	32.6605	48.0485	82.2382	78.4056	89.6979	115.65	119.595	102.247	80.6845	80.6629	83.5143	91.0766	39.7415	79.1823	49.7859	30.6284	108.593	82.5521	79.2816	154.636	137.21	135.035	219.271	68.2892	73.0091	133.881
Gh_A02G1019	1.34157	1.06138	0.661857	1.2452	2.56002	2.34385	5.08117	6.13904	4.39048	7.67046	8.86736	8.46505	9.58833	10.7154	9.44215	1.31944	0.909393	0.642138	2.5546	2.92251	1.12282	9.07057	7.31927	7.33461	6.46805	5.342	11.4872	10.1753	9.79612	8.21069
Gh_A02G1024	0.346651	0.416074	1.10841	32.0059	55.1983	27.065	72.9207	74.8003	95.8301	193.579	190.316	141.68	147.202	156.343	136.201	0.89715	1.72117	1.81921	90.5184	248.008	84.5196	142.16	325.103	321.127	167.779	170.976	140.854	171.234	173.157	95.7742
Gh_A02G1026	16.1336	11.0691	10.2239	14.9478	12.1115	15.0126	21.8741	27.0043	12.0695	38.0918	37.5292	19.2699	24.521	25.2027	24.6898	16.92	12.2914	9.95034	19.4196	16.3716	11.8627	61.7277	57.5075	39.6224	50.2858	54.3384	70.4245	36.3141	37.1004	24.0748
Gh_A02G1034	1.34801	1.40074	1.65357	1.02456	0.236971	1.35178	0.756145	0.687065	5.25739	4.29195	4.75638	4.45815	0.864628	0.780548	0.879521	5.55078	1.75894	3.49564	1.20945	1.13716	1.32164	3.51012	2.8007	3.31406	6.03082	5.48232	4.98881	1.385	1.78626	10.5905
Gh_A02G1038	185.368	198.855	317.096	341	462.479	357.469	767.618	549.811	188.032	514.675	503.218	227.215	650.507	666.933	667.62	65.0642	180.732	178.918	406.909	502.834	465.028	245.185	359.301	413.086	315.134	318.976	231.723	295.443	320.903	100.355
Gh_A02G1039	0	0.20652	0	2.26003	1.60872	2.28642	9.86802	5.21507	3.82863	5.08891	3.44654	1.5854	2.57933	3.13277	2.88678	0	0	0	7.6831	8.19839	3.46049	2.77559	3.91941	2.06319	1.68329	2.30259	2.1054	1.67381	0.516263	1.2961
Gh_A02G1053	1.25406	1.28559	1.61371	0.366542	1.3131	1.83344	1.20477	4.34181	3.69259	3.4557	2.95352	9.50577	2.01829	1.76968	3.26085	1.64147	1.39365	1.65837	0.467812	1.73315	1.68074	2.91047	6.22843	5.83787	6.66024	7.87826	9.84498	1.64512	1.78103	6.93464
Gh_A02G1056	4.86867	6.91374	9.22781	2.48062	2.95976	2.4674	2.49075	1.77334	3.70303	1.87236	1.93117	1.75614	2.20773	1.44369	1.61628	12.2083	4.27471	9.06555	1.92928	2.41829	1.44461	5.59178	3.00916	5.47146	4.95304	5.55429	3.60105	3.79331	3.73445	8.91399
Gh_A02G1060	69.6186	102.09	61.6094	83.1644	84.1621	88.6556	106.864	86.918	13.7358	68.7229	72.6316	10.7584	101.635	103.818	102.762	69.3279	105.774	72.1274	123.961	118.289	49.5501	61.7406	55.9334	31.6067	39.1397	39.0138	29.5707	80.6961	79.3123	15.8264
Gh_A02G1066	1.61292	1.78777	0.679978	2.29043	2.27026	2.12578	2.65592	2.79845	0.446119	6.35623	5.91003	0.964383	9.93094	9.98565	10.0668	1.29507	1.91472	1.47669	3.31241	4.73008	2.28076	5.09698	4.06762	2.2689	2.16518	2.51368	1.31496	9.48214	9.19407	0.422922
Gh_A02G1070	13.3588	11.2074	14.1163	17.5754	11.1259	16.9576	27.0108	24.1306	16.6991	23.2788	27.5455	10.026	26.5414	29.2799	29.6949	14.6376	12.667	11.6811	18.4871	21.463	16.6728	13.7155	22.14	18.0366	10.3489	10.41	12.1074	15.3897	15.7736	8.25996
Gh_A02G1071	4.5923	6.57397	5.11149	0.870602	1.16985	0.99792	0	0	0.21274	0	0.27363	0.3086	0	0	0	2.92217	6.62158	2.34362	1.08273	0	1.6584	0.246391	0	0.261521	0	0	0	0	0.304787	0.277362
Gh_A02G1076	8.6965	7.88489	18.4563	9.53139	12.889	9.89961	12.4257	11.842	22.3018	8.91017	10.5997	21.0278	15.205	14.3261	12.5098	6.15169	7.41872	8.15472	8.18348	8.30659	11.8981	5.42737	10.1832	8.65483	10.066	9.10352	8.61961	6.51084	4.82427	11.6923
Gh_A02G1091	8.09246	5.42092	10.505	16.5936	26.4902	22.4768	39.9063	36.3661	13.8588	31.5257	26.072	25.0594	37.7788	37.0687	34.6408	3.98073	7.42274	7.38639	32.7752	48.8974	20.7662	20.0947	23.4663	27.913	22.5595	21.5431	22.6137	26.7403	19.6753	15.1217
Gh_A02G1094	4.69601	2.77488	1.69387	7.5852	3.47767	7.37615	11.9238	7.0982	2.80186	4.6494	4.50975	3.29835	11.0126	8.92404	10.701	2.52381	2.06774	2.82895	8.02405	8.32715	4.55877	6.96555	4.8711	3.0796	3.58089	3.05755	4.50561	7.51487	8.38007	4.23757
Gh_A02G1101	28.267	22.334	45.8997	49.1609	60.5691	41.8863	16.0869	12.8394	17.8179	9.75478	9.3214	21.1533	7.67659	10.2914	9.13866	2.80949	30.2521	29.684	37.9553	37.7793	101.059	8.38847	13.4293	17.45	10.5933	11.1422	10.6036	9.43353	6.3764	5.26931
Gh_A02G1103	46.0961	87.0145	112.082	62.0651	91.4818	63.3707	75.4683	79.4864	155.7	42.6262	43.8304	142.303	68.2577	67.7354	76.4487	134.809	104.742	116.89	76.2089	104.211	103.121	33.6649	73.7097	78.3021	43.9032	47.2932	56.8001	34.9399	28.2823	129.773
Gh_A02G1106	12.8055	11.9283	20.578	7.29979	10.3105	6.8997	1.42209	1.1479	2.17334	0.115509	0.106025	0.888267	0.235039	0.102355	0.377256	3.38436	10.3213	10.9066	3.02305	2.38649	5.99444	0.473341	2.12102	0.933309	0.182823	0.0835181	0.76772	0.319356	0.346474	0.188409
Gh_A02G1112	28.4777	31.9179	19.9644	22.4937	24.1102	18.9882	15.6143	16.4459	13.9125	16.2557	17.7995	32.9635	35.0743	35.3207	34.7391	19.4796	25.121	21.4385	19.6463	15.8581	23.508	14.2182	16.249	12.7162	14.0789	13.2197	23.1353	16.7963	11.2162	13.698
Gh_A02G1113	7.74585	17.2659	10.2913	2.17968	1.76643	1.28088	1.74412	0.99676	0.41813	1.60532	0.671493	1.43967	1.48997	2.34191	1.43847	24.1512	15.6576	14.2387	0.278758	0.433282	1.14427	0.631462	0.601257	0.387127	0.640222	1.64444	1.70628	0.724052	0.468622	2.50165
Gh_A02G1117	3.66504	0.883953	2.31392	2.85709	2.13587	3.31711	8.2575	9.99196	9.28106	19.1891	17.9744	16.2277	15.255	13.8565	15.252	3.3963	1.7544	3.68597	3.74807	3.24386	7.58737	13.0306	15.6835	12.1138	26.5686	26.0827	14.158	21.3534	23.8291	20.5505
Gh_A02G1118	43.6542	45.328	26.2325	52.3715	46.9812	55.2031	32.9549	25.2214	6.08572	25.6741	24.7427	7.60141	34.4341	32.7819	33.6689	28.7947	46.0558	30.7164	48.2188	47.4484	28.8802	26.2297	20.7809	18.3924	19.7808	20.7714	18.8474	32.0397	32.583	9.29023
Gh_A02G1125	131.055	133.836	354.39	173.17	200.195	174.011	336.456	176.563	40.1624	90.0073	95.1879	26.2798	119.378	126.6	118.024	92.5955	142.676	199.433	151.5	139.012	251.168	74.0111	57.5449	97.3645	86.6153	81.8665	48.8448	76.2373	70.7414	23.485
Gh_A02G1128	7.82455	6.65753	10.4699	10.3759	10.5439	10.0585	9.42882	10.6431	37.0669	6.62046	7.56722	40.9093	9.13144	11.4946	8.3494	8.64658	7.12242	9.37625	8.05997	8.0908	9.23626	6.462	8.89666	10.3661	7.07822	8.41258	12.3165	4.45749	4.2768	28.5369
Gh_A02G1144	5.31032	1.19648	1.25061	2.27306	0.361417	3.71011	1.76467	3.03808	11.8662	7.77903	7.76117	5.15369	0.95682	1.66523	1.72628	6.02049	1.47754	2.65733	4.41241	3.3176	2.53029	5.98529	7.0103	9.47996	9.05603	12.1873	24.1241	3.34879	5.16948	21.3526
Gh_A02G1151	6.68918	5.8619	6.0956	2.38296	2.17288	2.01711	0.715265	1.01943	2.13326	0.254274	0.350109	0.972485	0.171909	0.337445	0.518141	15.402	6.63704	5.40238	1.92113	0.736725	2.4672	1.44209	0.413127	1.78656	1.33617	0.366098	0.825545	0.934032	0.126393	0.412194
Gh_A02G1172	4.03299	6.86939	6.05481	1.66124	2.64744	1.35237	0.986351	0.610117	0.639296	0	0	0.184701	0.192995	0.252191	0.46502	5.2783	6.67448	4.664	1.85845	1.37564	1.74437	0.358324	0.350343	0.248945	0	0.106526	0.281319	0.138044	0	0
Gh_A02G1175	10.2447	22.6661	18.954	1.3865	2.34133	1.41538	0.634226	0.0773391	0.252205	0.0670371	0	0.121402	0.0450704	0.176908	0.0543422	20.8701	20.0718	15.8194	0.855865	0.360861	2.23693	0.212664	0.0503237	0.227391	0	0	0	0.0622176	0	0
Gh_A02G1179	15.8501	18.0489	16.8137	17.2087	16.0874	15.5254	13.6613	11.4707	2.78649	12.3409	11.8457	1.81382	13.096	14.3471	13.9032	12.7669	17.8533	12.5301	15.7464	13.9149	11.8279	12.4767	8.93091	6.96079	9.75289	8.15864	5.34646	15.0225	16.5626	3.60943
Gh_A02G1188	14.8456	24.9883	17.2106	21.6689	29.574	23.3145	27.355	28.2163	6.81001	27.8954	29.1223	12.9607	38.1908	33.8425	33.6342	13.4184	23.8873	12.8967	38.2125	43.061	26.5029	22.554	23.8705	15.1415	17.8806	17.1082	10.2194	32.8159	31.3729	9.54972
Gh_A02G1200	6.17191	5.1016	8.24264	1.43811	1.14826	1.96178	1.81409	5.21473	2.435	5.21522	4.46446	5.93072	2.137	2.22787	1.99358	5.00532	4.39539	5.72395	1.04722	1.12926	2.52127	2.44576	6.68828	4.83386	8.41695	7.9828	5.4164	3.76202	4.13363	2.82014
Gh_A02G1201	41.6361	45.6812	48.5422	75.4646	60.857	67.0956	137.522	202.607	185.855	313.266	331.253	389.578	249.86	262.546	257.24	47.2768	34.5838	40.071	150.736	141.554	97.4903	190.107	347.14	239.009	306.938	308.628	323.013	197.448	202.888	438.823
Gh_A02G1203	449.109	524.932	549.824	599.364	990.321	580.458	57.2446	29.2953	153.912	6.09321	5.01565	55.6401	8.56829	8.80833	6.67671	136.571	538.169	314.684	301.351	330.942	686.818	15.0941	14.0135	23.1762	6.72471	8.67128	6.28969	7.3128	7.24045	14.3267
Gh_A02G1207	22.4404	42.4327	55.098	32.874	50.7255	33.6698	44.3161	43.4763	10.526	26.6734	32.7518	14.1117	55.5134	58.0052	50.8578	37.4916	32.4203	34.9087	37.5733	56.5367	56.0823	18.7712	29.2103	40.419	17.922	27.927	17.453	19.4239	20.1009	8.19378
Gh_A02G1214	5.78195	5.92208	4.75732	11.9697	12.0257	12.2556	12.3707	8.8815	2.97037	7.21015	7.24864	1.81235	8.60953	7.91384	8.12334	4.85727	6.6652	5.86374	10.7959	15.5329	13.8187	8.88686	11.3842	6.31727	5.41297	5.02039	3.42009	8.48866	7.91233	1.57445
Gh_A02G1217	18.2152	15.1217	16.0488	25.5767	23.8716	23.9406	19.2856	13.2724	12.5569	9.78849	8.95059	9.10403	10.8623	9.60195	9.7171	10.7605	20.2752	15.3818	25.7327	22.8688	22.7037	14.3673	10.2508	8.16207	9.92594	9.78458	8.11896	10.6277	10.895	11.5556
Gh_A02G1218	3.62476	1.65943	3.27732	4.47423	9.09718	4.89625	10.034	8.72421	19.8653	11.4458	13.4065	39.8436	12.9267	8.30166	10.0112	3.035	2.20405	2.64874	3.13597	2.40511	6.45862	6.8927	10.1624	7.54011	12.0468	11.6609	13.8363	6.37792	7.44138	43.6697
Gh_A02G1219	100.562	176.385	149.445	153.79	196.702	141.01	77.2016	69.3269	44.4411	32.7827	29.6964	14.9192	30.7497	33.1101	34.8584	99.9246	166.227	160.624	207.604	235.245	214.198	36.501	33.3123	44.6531	23.3094	26.4365	38.1316	22.1884	21.2158	18.4119
Gh_A02G1225	1.73017	0	0.611537	2.13553	2.48812	1.03192	38.9584	75.0749	27.9429	65.8265	54.3732	9.23892	49.2922	54.6096	53.692	3.65781	1.28603	3.51202	30.7072	46.1023	7.09119	44.6739	52.2529	44.005	33.814	28.7447	19.8971	29.2319	25.9585	8.37202
Gh_A02G1229	15.3266	28.8763	40.456	22.7677	30.1138	22.822	18.7001	12.8894	13.1353	3.75916	8.81939	7.79108	9.21235	7.49724	9.25655	30.5325	29.3445	30.8438	29.1035	44.8744	47.747	7.84722	9.90192	17.2705	5.20545	7.43964	7.82486	2.75327	3.40469	7.04839
Gh_A02G1230	8.38523	7.43725	4.63695	5.71921	4.84189	5.71206	4.22714	8.3764	8.86619	11.2709	10.1894	10.6407	6.07031	6.36434	5.94569	8.45782	6.57858	6.54771	4.36318	4.47964	3.31377	12.0012	12.5389	8.9178	14.8105	14.7554	15.2586	11.0856	10.1761	11.1118
Gh_A02G1231	162.954	183.999	221.149	212.508	239.352	191.758	191.145	121.815	177.02	71.9092	76.5999	71.6117	114.742	113.552	123.858	207.452	191.331	211.838	170.039	177.829	218.17	55.6495	84.2762	82.3831	53.9458	51.4116	69.7693	54.0519	50.1777	96.4622
Gh_A02G1239	2.89133	2.79419	3.18413	6.66985	6.7672	5.33336	18.154	17.5293	13.2603	21.3629	21.3912	37.6958	28.4834	26.016	22.3534	1.40164	1.40634	1.04923	10.1698	12.869	9.00715	12.6012	16.3879	19.0351	22.0582	24.8079	25.0939	21.7413	23.4889	54.1046
Gh_A02G1242	12.7487	11.1144	11.4075	6.3252	7.42188	7.50793	1.57319	2.4669	14.8865	1.95029	1.25003	7.85188	0.925384	0.682572	1.04901	7.80129	12.1499	11.4688	3.60838	3.00459	7.11802	3.67961	2.87063	6.91339	2.2947	2.1971	5.55814	1.70421	3.01352	5.25858
Gh_A02G1247	28.8111	41.4708	22.7643	49.8086	57.6468	50.4309	37.6291	33.6025	119.689	22.256	34.4347	105.797	36.2317	34.6519	33.846	16.712	36.07	34.0581	33.3197	41.7712	46.6851	19.0405	39.9194	38.3235	21.6123	18.4405	48.5604	17.0499	16.626	102.76
Gh_A02G1263	84.5439	103.87	131.053	49.4452	61.0842	47.8713	68.5191	44.0758	24.4726	26.3869	27.7125	20.8075	49.9461	53.3589	52.4144	100.152	95.894	109.835	47.0102	37.2289	39.853	32.2683	19.2003	17.4335	25.4156	23.3419	14.2071	22.6618	22.3398	17.8746
Gh_A02G1265	4.1738	0.918827	1.92916	5.44514	1.28619	3.69418	4.40307	5.72326	23.0271	16.0083	14.0652	51.6994	11.3829	12.8603	10.8189	3.32608	1.7136	1.38292	2.53932	1.42953	3.99296	13.121	7.38566	25.9349	23.5556	25.7443	17.5015	11.4055	15.7078	58.3975
Gh_A02G1268	64.4521	176.421	113.216	22.1071	15.0507	22.0574	3.98121	5.34391	4.93361	10.3411	10.1892	25.1584	6.04916	5.26016	5.39289	416.581	203.848	187.858	15.3997	10.2366	17.7681	4.10605	4.48291	6.2235	8.54033	8.8067	12.7892	11.5622	9.6978	16.4402
Gh_A02G1278	166.87	193.763	245.799	131.741	178.988	118.75	242.253	279.688	28.8974	325.463	330.019	28.8699	386.439	386.47	382.633	68.6742	197.676	190.673	184.099	251.103	177.464	267.21	337.185	263.393	174.321	175.026	134.053	258.084	270.489	30.1967
Gh_A02G1285	1.93878	2.16095	2.37506	2.63	1.73143	2.63769	2.47077	2.84837	2.96093	2.78144	2.68425	4.42266	4.30411	3.61829	4.18559	3.75453	2.9409	3.56624	2.03522	2.7997	2.34668	5.5147	1.68142	5.99811	3.29803	3.95573	6.95615	9.01306	9.28921	6.04254
Gh_A02G1305	14.2339	16.9252	12.0437	11.054	10.7362	10.9295	1.77796	2.331	4.17836	2.65932	3.18718	5.46746	1.31925	1.29983	1.43239	12.5969	20.2316	13.2633	3.78207	4.00551	8.00539	6.41999	4.31012	3.9306	5.2022	5.10742	4.40998	3.92187	3.21821	6.39462
Gh_A02G1307	20.6971	21.6368	18.0769	40.2143	41.1312	38.8291	24.6543	18.2599	16.4295	10.913	13.2941	11.5162	16.9727	16.3717	15.7292	13.0736	21.1708	16.5179	37.3547	33.6352	47.3179	10.0189	12.0184	11.0094	9.3924	9.28776	3.13356	12.3313	10.3251	7.62681
Gh_A02G1317	8.06236	12.4507	6.03706	5.80161	5.88842	6.16143	3.01615	6.1764	3.10214	5.44584	5.97437	2.92458	5.77117	5.38665	5.14699	8.84287	12.5026	11.0758	3.97919	5.0807	6.54575	6.79733	5.51956	7.35182	4.38694	5.10327	3.60233	8.21518	9.70548	3.32596
Gh_A02G1320	99.3237	171.004	138.409	12.1462	17.9211	12.0519	0.821913	0.431396	0.949601	0.275989	0	0.148764	0.283866	0.248202	0.457562	126.783	261.173	245.144	5.22822	4.07303	16.5123	0.463683	0.225622	0.731357	0.51029	0.600029	0.176581	0.522974	0.424003	0
Gh_A02G1324	13.4702	14.9893	29.793	24.4679	35.3234	22.8079	11.4725	4.68667	33.5742	1.18909	1.09203	4.74994	3.42205	3.71532	3.66671	22.3986	23.1726	27.5818	14.9445	18.3914	27.7528	3.30583	2.93266	1.59352	1.33718	2.29126	1.39292	0.262685	1.14083	4.84606
Gh_A02G1332	3.34919	3.34884	3.01014	2.31554	2.29417	2.63057	1.15737	1.99533	1.88971	1.26273	1.67883	2.01563	0.914557	0.820578	0.930064	7.24869	5.4685	4.38875	1.97214	1.53031	2.976	1.71278	1.98205	2.5513	1.72158	1.90936	2.05039	1.06586	1.65458	2.0704
Gh_A02G1336	35.4431	37.5434	31.5051	18.8861	20.9848	18.2248	28.4821	28.734	8.90971	72.879	82.0861	20.8036	18.2891	19.3414	20.7756	95.0426	29.1378	88.2377	28.8893	34.4362	41.7884	81.6185	93.021	74.6089	172.629	157.815	83.922	37.5762	44.2213	35.3948
Gh_A02G1344	57.8474	116.563	87.1458	22.7507	13.4176	20.9456	4.7995	2.02221	9.20875	3.50049	2.92373	12.9308	6.38641	5.03036	4.89782	143.201	114.1	156.281	13.4587	11.4127	26.1237	3.24165	0.802746	1.38973	3.18036	4.12415	1.33519	12.4683	12.9639	7.39095
Gh_A02G1345	12.2372	20.4429	9.49661	6.59642	4.39318	7.77052	2.56006	4.9199	2.82014	3.05299	2.6742	2.10186	1.96125	1.84612	2.04746	15.1429	18.4505	13.8012	3.99987	4.09588	5.99392	5.53227	4.58401	5.69384	3.35186	3.40139	3.34194	5.72142	5.95331	1.80889
Gh_A02G1349	13.4294	15.324	15.0659	36.2442	35.6787	30.8578	63.1269	65.0563	29.6648	76.6975	77.236	38.6295	74.6411	78.4545	74.2911	10.6083	12.7993	12.8154	78.8593	87.4426	58.5864	56.2289	71.5483	52.5663	57.0629	60.6983	39.5289	67.3257	69.4756	33.1856
Gh_A02G1355	15.3068	11.3187	18.0469	35.6593	43.9917	34.7448	60.5407	37.6088	24.9747	12.4386	13.9491	10.0865	9.64737	12.1632	11.4093	2.19293	4.54249	3.6763	30.2243	31.6637	28.0419	5.52128	11.4588	11.9044	4.9094	4.6318	2.46615	7.06263	7.7453	1.41476
Gh_A02G1363	10.7959	10.7175	9.58121	9.70503	10.5969	9.12312	4.3882	5.26991	15.0524	4.29489	5.24474	5.19551	3.0007	2.9942	2.43391	6.28151	10.5805	7.3714	6.19081	4.96474	7.52431	6.75225	5.3368	5.03645	7.95529	7.12819	5.39057	5.88483	5.28191	8.31536
Gh_A02G1371	3.80248	3.40204	3.114	6.5589	7.46186	4.9871	7.98565	7.19019	11.0711	7.0374	7.26731	11.1814	9.24103	9.22233	6.99499	3.66411	3.93975	3.47541	13.0443	20.2784	7.11627	5.95345	7.59605	6.94357	3.80062	5.36408	3.63213	4.80707	5.74736	6.66158
Gh_A02G1373	1.75653	0.94124	2.10185	3.06823	2.36939	2.65105	20.1793	13.6887	4.03921	11.1434	9.81605	4.19657	10.6353	11.5178	10.5129	0.976337	1.41834	0.919984	14.1522	13.3937	2.11053	8.35336	10.8994	10.4429	6.62723	4.62253	4.63885	8.98159	7.74678	5.44019
Gh_A02G1375	5.37365	5.85989	10.8301	8.74341	8.43644	9.14156	4.43581	2.19603	2.17856	2.40195	2.75689	1.0989	3.02975	4.14295	2.67966	6.55503	4.95097	7.69819	6.02825	4.36034	12.0225	4.13618	1.59233	1.77383	3.34878	3.26007	2.5671	3.52386	2.8251	1.78418
Gh_A02G1376	20.8885	20.8213	18.9081	80.1365	88.921	66.2983	17.3019	12.8087	21.3945	5.26168	5.67128	9.55642	5.31451	6.36924	6.41388	6.28365	23.019	15.4957	45.1093	64.9026	76.0669	18.5165	11.4082	17.7885	6.48374	7.18318	8.00509	6.17758	6.83247	6.19801
Gh_A02G1382	10.6774	6.9741	9.00892	10.5223	5.28502	5.31307	8.93219	12.8221	34.154	26.9795	30.1955	21.9029	12.7232	13.6815	12.4138	12.3603	9.37932	11.0994	7.93582	5.55424	5.91083	26.7744	22.194	29.5478	54.3866	60.3468	77.4776	23.9289	23.4936	84.2325
Gh_A02G1383	6.90688	8.61327	6.73829	4.23174	3.99026	3.49425	2.55871	2.40514	1.52456	0.945058	1.15787	1.0611	0.715572	0.562386	0.906843	12.4342	7.66454	8.66063	1.43023	1.25076	2.75187	1.30851	0.715015	1.48123	1.40279	2.07355	1.79778	1.31235	1.30654	1.43337
Gh_A02G1384	90.9214	97.1601	81.9676	80.3933	106.774	68.5218	41.1112	41.7611	118.609	40.289	41.5985	109.41	39.4391	37.5854	35.1212	60.4608	71.1131	58.1101	40.8505	31.8593	65.158	51.7907	57.388	66.8314	57.6062	56.7376	69.9027	53.3076	60.3319	104.342
Gh_A02G1394	7.59624	7.9108	5.89904	8.32105	8.61724	7.07461	11.469	7.49682	17.3837	10.8954	9.70317	14.0421	15.7635	17.4611	16.2626	5.64893	6.77174	6.31408	14.6954	12.8987	6.79804	13.6268	7.10185	5.24235	8.99324	9.04236	4.04183	13.3545	14.1277	11.4602
Gh_A02G1406	8.20778	5.81377	8.15717	7.96475	10.2273	8.72089	3.5661	3.31745	30.574	4.99489	4.78624	31.404	2.25157	3.04693	1.84292	10.6842	7.9105	8.29602	5.29692	4.09873	6.41906	6.08367	4.42603	5.93226	6.93236	5.96207	6.52075	4.64111	4.09661	27.9935
Gh_A02G1407	7.97452	1.9612	5.30591	6.37503	3.48885	6.45279	5.6165	4.42741	49.6184	5.82429	4.9785	18.5811	2.23755	3.06046	2.02775	3.83076	1.99242	4.42092	9.04382	4.43105	4.49844	9.74526	4.84906	8.86469	6.05577	5.14776	10.8028	4.61466	5.5239	16.6096
Gh_A02G1410	42.299	30.3131	21.1991	13.6437	8.4962	13.8827	8.86151	6.87489	20.0563	9.57866	8.72571	14.251	9.33735	8.92508	9.30352	63.3278	25.0916	34.8967	17.5881	3.9822	8.60989	11.9107	8.27286	16.0846	4.97841	5.31302	20.4009	24.2369	25.7076	20.3301
Gh_A02G1413	12.6617	14.8552	13.4739	9.74424	9.92359	9.64899	7.57782	10.3356	11.1389	8.51762	10.0507	10.2797	4.77867	4.06627	4.61092	11.2378	12.4363	10.669	8.15432	5.48787	7.22942	7.61102	10.4581	8.54365	8.9751	9.46442	7.5241	7.47128	6.90396	9.91809
Gh_A02G1416	6.56122	5.37447	5.65168	2.75514	1.41555	2.61936	1.64291	2.89218	4.45646	2.86127	2.59036	1.64061	0.473803	0.683051	0.659777	12.7114	6.28369	8.31941	2.48089	2.29512	2.8399	5.60626	1.55259	1.94473	5.57107	5.69818	1.2124	6.07325	5.31319	0.901731
Gh_A02G1417	15.6591	13.9161	20.047	10.4683	6.91437	8.59216	8.21692	6.77957	12.3133	11.2399	11.3928	2.22437	2.78162	2.31917	3.04342	18.2779	13.3249	14.0579	6.72923	5.48909	5.09449	20.3372	5.46616	3.87391	18.8756	18.7292	1.68056	11.3629	11.4364	2.09439
Gh_A02G1420	0	0.0742459	0.0893699	0.230515	0.0647606	0.421066	3.10841	6.98407	11.0741	5.50193	7.15526	13.3981	6.35406	8.31159	7.30592	0.0707817	0	0.0642182	2.76593	1.10682	0.984502	3.04628	4.83309	7.24155	9.39576	8.8632	11.831	7.5255	8.33476	22.6449
Gh_A02G1421	571.498	970.159	1221.16	531.468	816.727	647.207	592.958	557.613	1684.3	242.519	231.095	1042.04	317.235	296.763	347.253	1148.02	916.942	1023.76	566.701	782.715	1296.98	261.74	566.296	926.683	361.98	371.666	674.828	179.167	190.72	1372.42
Gh_A02G1422	0.139277	0.228461	0.0581019	0.184884	0.0496327	0.0773662	0.455101	0.197911	0.876533	105.874	103.607	0.155317	0.61258	0.401166	0.370033	60.6944	55.3045	51.958	30.0473	34.2098	30.9946	151.473	117.707	60.3082	109.636	108.197	43.7526	172.153	175.488	13.2895
Gh_A02G1423	0	0	0	0	0	0	0	0	1.21654	10.8367	7.95435	0	0	0	0	3.70781	8.67302	12.2809	12.4984	13.9293	19.9423	16.3596	21.0209	23.5234	9.61245	19.2374	18.6344	12.5115	9.95902	11.4046
Gh_A02G1426	0.360814	0.223585	1.98408	4.94349	5.90538	2.47978	8.22377	13.0004	20.6818	2.56346	2.87547	7.85561	3.87985	4.44202	5.26569	0	0.280799	0.0887867	2.39949	2.4126	1.13805	3.89613	0.624033	21.9557	1.15498	0.949763	1.22419	1.49146	1.45747	0.557276
Gh_A02G1436	39.1573	47.8786	36.7094	31.9792	32.8636	26.9852	33.8882	23.5309	10.6578	12.2799	12.7076	9.17997	12.3135	12.557	12.7279	34.0115	49.4609	38.2955	44.1728	51.7365	21.9944	20.9173	14.9573	8.80459	7.21677	7.67852	6.93788	11.3997	10.7494	5.12336
Gh_A02G1440	4.73591	5.25272	1.80481	5.33288	1.18413	3.00424	1.65035	1.20855	3.12383	4.55525	4.85989	5.44428	1.50466	1.09218	0.403097	17.7658	5.6956	1.02645	0.753545	1.14645	0.611455	3.90926	5.26309	4.69743	7.97143	9.96342	11.9157	7.87116	6.62252	30.6821
Gh_A02G1444	39.6123	43.5619	35.3437	58.0992	60.0013	58.0754	85.5689	66.4408	52.3499	104.735	107.076	52.8178	71.1174	67.9025	74.2581	58.5588	82.0832	81.0228	132.718	136.316	119	81.5205	106.265	105.272	69.5231	61.7442	101.155	81.5728	81.1404	104.407
Gh_A02G1450	230.025	325.091	293.872	183.445	231.359	183.011	31.5274	17.8383	92.7725	9.69034	9.67597	20.3267	9.97441	9.60015	11.1289	154.158	285.056	284.449	57.7475	60.7468	160.847	6.9395	8.59778	7.65061	4.20077	5.33724	4.43008	9.27522	6.66839	8.49802
Gh_A02G1453	18.6502	14.9188	13.447	17.3543	13.2516	18.3805	2.7432	2.99353	1.74863	2.00972	1.22985	2.75237	2.55803	1.93131	1.71206	7.81546	20.4154	15.9684	26.4382	22.6384	36.6307	3.26959	2.40925	3.18848	4.23057	3.47645	1.91664	3.09207	3.78341	2.50753
Gh_A02G1455	3.92617	4.07022	4.50752	2.95691	1.90447	3.48862	1.42399	4.68254	5.13928	4.65478	3.68023	18.9206	1.97957	2.4473	1.98983	6.87004	4.44171	5.2388	2.02225	1.04271	3.92962	6.82116	8.24196	8.65054	10.7633	11.1604	8.7397	2.82426	2.02796	10.5223
Gh_A02G1456	122.981	111.281	170.064	149.059	114.099	153.614	186.724	108.862	188.286	124.62	124.167	117.023	160.192	174.295	161.6	214.951	77.2705	183.579	132.284	100.423	193.377	86.0867	96.403	102.799	99.8485	113.265	107.481	87.1662	84.6231	137.119
Gh_A02G1457	25.6629	40.923	16.8781	29.3863	31.158	31.9076	16.7086	37.2023	10.6152	38.617	34.0056	23.3326	27.1992	28.4875	25.4405	23.3081	30.2231	17.915	24.082	24.2059	15.3412	20.9694	26.8905	18.5499	17.8857	18.3053	11.0991	24.9572	23.0412	9.73301
Gh_A02G1461	9.73223	17.9261	10.8424	5.25845	4.85144	6.35882	2.71523	3.20365	3.89118	3.73188	3.92353	2.97264	1.51757	2.78899	2.91764	24.5957	16.5803	15.036	4.25563	4.45302	5.27716	5.72283	5.72843	4.37621	5.76085	5.15992	3.23771	5.39361	6.00453	5.02957
Gh_A02G1471	2.05907	1.20355	5.12212	1.48288	2.83986	1.2415	2.08237	2.28576	8.90158	9.73661	6.95168	9.40463	1.80276	0.943429	0.725289	2.66655	1.09949	1.92482	1.68464	0.8115	3.0678	4.38553	7.22742	6.12064	15.923	12.7645	7.0088	1.88547	1.30051	27.4376
Gh_A02G1472	1.6078	0.373259	0.541607	1.13389	0.792577	1.37912	5.10374	5.19458	4.6876	7.24133	6.75256	4.66549	3.82692	3.70513	3.19493	0.616196	0.374153	0.656025	1.68589	1.3002	0.546662	3.83304	4.89668	2.87792	8.59261	8.75088	4.64375	3.3075	3.33589	5.7848
Gh_A02G1477	24.1369	23.4964	21.7561	32.2917	37.4799	29.0903	23.9639	26.3388	39.5224	51.6354	54.5867	207.63	66.785	62.652	67.2676	16.994	15.0954	10.8597	13.2959	13.6938	14.5918	38.3782	23.6139	32.0514	58.3689	58.7895	46.7726	52.5291	51.8108	215.021
Gh_A02G1486	1.94906	1.54926	1.38497	14.5891	8.10113	11.5592	5.33411	5.31792	4.09946	2.93089	3.28324	7.81486	3.82885	4.19791	3.93666	3.76097	0.895821	1.22736	18.526	15.3998	21.0217	12.5915	12.5547	13.5644	4.21457	4.24169	3.64241	5.7129	4.68152	5.80043
Gh_A02G1492	133.94	148.36	77.5474	49.0799	56.1348	53.5627	2.20404	2.2889	6.36127	1.96955	1.95824	0.946193	1.22428	1.15794	1.31303	60.1537	176.373	97.065	14.9819	14.3084	25.0888	7.52467	3.69687	2.78102	2.09832	2.07308	3.72908	2.54383	2.88408	2.54618
Gh_A02G1495	4.68904	7.06818	8.47741	8.85787	8.69674	8.83802	12.4424	8.63563	7.90549	8.48881	8.09701	5.85387	11.9576	12.8217	12.4916	5.44657	7.06919	5.58573	15.9219	28.0075	13.9337	8.71463	9.70963	4.00378	6.98984	7.4767	5.03677	12.5011	13.0911	5.77547
Gh_A02G1510	1.46859	1.75857	3.85523	4.6939	2.95049	4.81104	7.68929	10.8117	12.0037	5.95739	6.57359	22.8553	7.48671	8.53956	7.76588	5.00797	1.96908	4.08427	4.84465	3.99317	5.7494	12.795	15.6542	21.3942	13.8312	12.9083	8.49975	10.34	12.3901	9.22028
Gh_A02G1516	1.85702	2.06903	1.20622	7.70239	9.70291	7.34453	18.6247	19.5975	9.32619	20.4627	18.8192	8.32474	21.3974	19.002	21.1874	1.40909	2.35023	1.33529	15.8899	24.3172	7.35777	10.1189	14.3894	7.71288	5.93189	7.35595	6.84885	10.3901	11.3044	3.60237
Gh_A02G1529	6.53521	4.6055	4.47676	10.1854	9.82068	9.61705	20.5072	16.0411	3.90849	13.1507	11.9751	3.43808	12.4823	11.6942	12.0945	2.77693	7.13953	4.85944	22.3496	24.947	10.9299	18.3112	11.8097	9.95795	11.0809	11.1086	11.2075	16.3661	18.1955	5.20511
Gh_A02G1530	0.545987	0	0.161108	10.167	10.924	12.1748	36.8851	32.8475	9.81504	17.3055	18.4592	4.44578	16.3954	16.1763	17.9057	0.0659031	0	0.117691	27.6619	31.4733	20.1566	15.5117	18.1876	11.0243	12.713	11.2424	4.229	13.5555	15.3891	4.41128
Gh_A02G1531	11.9755	15.6466	20.035	13.6729	21.164	19.1299	11.5162	14.5056	16.9115	7.1708	7.73859	24.9296	13.1776	12.7347	15.1642	13.1915	13.8692	14.3395	9.19147	18.7002	12.4897	8.11107	10.6716	11.1742	13.5197	12.2233	12.9302	8.06811	5.92261	14.2952
Gh_A02G1532	1.59752	2.37664	2.94166	2.87345	2.66193	3.35461	5.23318	5.82279	5.17196	5.3533	5.55853	6.33161	4.51607	3.10629	3.72252	1.6891	2.94967	2.5927	2.34171	1.83066	2.8997	7.40944	5.04104	3.83322	4.73019	5.52729	3.68372	5.93414	6.27386	6.96466
Gh_A02G1537	6.59976	8.11713	14.1526	2.08986	2.58206	1.56869	0.385486	0.283481	1.78865	0	0	0.323429	0	0	0	7.89231	8.52645	10.9166	0.857555	0.741135	1.92671	0	0	0	0.232825	0.636844	0	0	0.406256	0
Gh_A02G1540	3.14771	2.8929	1.32626	2.85912	1.97961	2.49286	2.50501	2.00212	0.683617	2.37234	2.6913	1.15323	2.89057	3.00271	2.64373	3.08142	3.11117	2.11536	3.72419	3.19952	1.31963	4.86378	2.76744	2.64732	3.25124	2.75773	3.41068	6.32671	7.16758	1.49637
Gh_A02G1546	0.612051	0.0784182	0.521568	0.937261	0.65549	0.71704	12.4474	16.291	3.19365	24.4813	30.2599	10.7151	19.5602	21.809	20.4052	0.168772	0.131169	0.355426	8.54395	8.05524	1.5292	25.2174	23.8	15.2605	34.2764	30.6034	32.8664	32.8582	30.7228	13.2643
Gh_A02G1547	10.2238	8.90659	19.1108	7.11078	4.11018	7.34533	7.33609	12.6781	15.7978	18.0245	19.4066	19.7441	11.7047	12.6302	13.1406	9.85087	9.03868	11.7698	5.46193	3.90861	9.34529	11.2345	12.0253	14.3123	15.539	16.4724	13.4526	17.722	19.4937	23.8054
Gh_A02G1548	9.17936	12.5947	15.5547	8.82392	7.4004	7.72785	4.03454	10.4917	46.4863	11.1402	12.351	55.1434	7.54088	9.27516	7.97873	10.0087	12.6647	13.2014	6.04982	2.6407	12.0013	12.2544	13.4643	14.267	14.8085	10.4262	8.51838	10.3497	12.7139	35.8096
Gh_A02G1563	32.3555	3.23284	24.0111	17.1613	18.2221	22.8974	36.8934	13.2387	25.2214	6.7811	9.41561	1.15537	2.48198	2.40284	3.00246	10.5345	5.40516	5.44698	14.326	9.90686	3.37175	7.4201	9.02769	6.52277	16.131	18.9887	2.46534	1.6585	2.40288	1.2247
Gh_A02G1565	23.7547	24.195	31.0518	22.8064	19.7754	18.9266	18.2097	22.6464	42.1331	14.2482	18.7326	25.6282	6.5408	8.01491	9.35776	20.5471	23.7717	30.5582	17.2288	17.24	28.5591	9.35561	24.27	18.9446	14.9141	14.1679	22.2329	8.27157	8.91575	36.4619
Gh_A02G1568	10.0391	9.25401	9.29295	15.8536	13.1864	15.4942	18.9976	11.6601	7.36875	15.0656	14.3624	6.92429	13.5695	13.7329	15.0389	7.90186	9.70651	9.88957	22.4772	21.2086	10.8453	17.0489	12.7306	9.66267	12.678	12.5736	17.7276	19.6886	17.4692	13.7138
Gh_A02G1575	26.6482	15.9474	23.0889	15.9557	10.4212	14.0482	7.88473	10.3461	191.908	16.97	19.7702	121.559	7.27796	7.49831	8.34128	13.1108	20.2084	27.622	11.7738	9.66526	23.2034	31.9041	25.448	30.2796	38.0175	37.2452	46.22	31.0062	32.7297	92.0663
Gh_A02G1576	42.5765	49.3588	77.4151	65.5806	96.708	60.9634	30.6024	21.175	31.1528	18.1008	20.8062	17.208	22.3271	23.5795	26.5912	33.3202	56.7576	60.0197	38.4087	39.2829	70.4669	12.3943	13.9488	20.1286	13.2289	15.3359	24.1622	14.816	13.8088	27.5869
Gh_A02G1577	5.54014	3.7864	5.5571	5.03794	2.88963	3.73648	14.1589	8.0547	19.0979	6.95168	10.5376	13.8636	13.7025	16.4866	14.2238	4.35049	5.05419	3.05564	7.47572	4.32882	6.07826	7.30366	10.6989	6.49274	8.91947	13.4807	4.30843	5.39493	5.80651	19.0433
Gh_A02G1581	6.67888	7.10621	5.53251	6.44211	5.48246	6.90261	8.00018	9.85695	8.30051	4.83878	5.30077	26.3173	9.16189	7.80947	8.43064	9.30933	7.57259	5.64621	6.74841	5.26346	6.83872	9.05973	13.5299	13.2457	15.2857	16.5812	15.512	10.0529	7.829	17.8188
Gh_A02G1583	3.43437	3.01695	2.20721	2.42643	2.1957	3.07595	6.25252	8.52378	4.38887	5.87042	4.94642	3.12231	3.93564	4.0786	4.4185	6.73768	3.0613	3.60476	3.01185	2.59437	3.04739	5.66232	6.39452	5.42667	8.01199	8.4941	7.2557	6.38765	5.63333	5.47907
Gh_A02G1586	4.65707	4.38954	3.89673	4.74529	7.92174	6.21904	4.36394	4.52927	2.76464	3.56947	5.69399	5.66794	5.11715	4.97995	5.12881	3.18931	4.89639	5.04547	3.00563	2.77679	6.56653	1.63459	3.04595	4.74845	2.39027	2.81273	3.79089	1.21982	1.64876	3.74717
Gh_A02G1588	2.36197	2.17365	2.91834	3.8412	4.16576	2.50095	10.6944	8.69789	13.2953	7.84825	8.50878	11.1184	13.0767	14.1028	14.7323	2.74864	2.20744	2.82765	5.86306	6.46991	3.82576	10.5188	8.68104	5.88373	7.35743	7.76025	4.279	9.81239	10.4929	16.4602
Gh_A02G1590	5.58802	3.90141	4.70039	6.59792	6.32278	5.44178	11.7565	11.4297	8.12599	20.1816	19.4219	14.8779	15.2631	15.216	14.2191	2.86832	4.40475	3.86597	8.29881	10.2988	5.60554	13.9856	14.5699	10.189	14.6258	13.9232	15.8175	20.5011	20.5765	18.6611
Gh_A02G1596	53.4724	58.242	73.3713	48.5309	63.9086	53.3342	47.9457	43.776	58.9542	18.6693	20.29	43.7387	40.6299	42.0111	37.2593	45.6218	54.9035	52.8919	68.1357	62.9062	80.4933	20.9866	27.025	35.0267	20.6066	20.7184	24.6268	21.3603	23.4164	40.7025
Gh_A02G1597	15.2956	12.3689	14.5218	12.6187	12.4789	8.34816	34.3508	19.8487	6.1711	16.987	15.9452	5.83193	52.7775	49.1814	53.4655	3.20957	15.1253	11.0925	21.5369	20.1628	5.30907	26.6889	10.0881	7.61739	21.2264	21.2227	4.61722	29.609	30.2583	3.15432
Gh_A02G1598	22.9979	21.718	36.7397	15.6314	19.5679	14.3705	64.2087	49.953	19.0921	39.8057	38.2713	13.2151	123.053	124.047	124.601	5.04882	24.3764	19.5225	28.1922	35.3634	21.304	42.4466	24.7166	29.7434	52.1552	54.1318	13.9478	59.9555	59.1661	10.5303
Gh_A02G1599	5.0723	5.56676	6.44316	5.0938	3.42107	3.90883	9.55305	8.10772	4.11279	7.33051	6.89341	2.66098	9.65204	9.59495	7.63494	4.13863	5.37799	4.91589	9.22533	9.39106	3.88703	6.62652	6.42834	5.52873	3.2614	3.25749	4.42028	5.77992	7.52343	4.24677
Gh_A02G1611	6.43215	2.64048	3.39738	5.87479	8.10123	6.7408	2.10091	2.66442	7.94987	0.517442	0.475643	1.34048	0.702773	0.692146	1.34653	1.022	3.17944	4.78187	3.9473	1.59257	5.39786	2.92469	4.23478	4.41207	1.82137	1.64493	4.49018	1.14293	1.58658	2.0652
Gh_A02G1616	105.756	115.713	101.498	134.199	169.334	140.074	241.185	205.552	55.7722	105.573	103.303	37.009	132.186	129.163	126.67	50.303	168.151	128.592	261.219	427.783	136.965	120.315	178.891	91.8963	64.28	66.7139	58.4655	91.5622	87.9663	25.7423
Gh_A02G1619	20.7915	19.7795	15.5624	21.1336	19.3949	20.5893	46.2227	32.3503	27.5817	28.5268	32.7194	36.7414	30.9556	36.0643	33.3154	8.7301	19.1915	13.6106	33.2665	32.0203	17.8891	22.9251	24.0373	19.1781	27.669	26.8884	21.402	36.2299	33.7482	44.295
Gh_A02G1632	0.472894	0	0.567994	7.98804	13.265	7.94295	2.27996	0.468568	1.05719	0.221943	0.204477	0.152541	0.303251	0.200507	0.369648	0.160448	0.488316	0.146714	8.00723	10.0436	16.9352	0	0	0.402262	0	0.170782	0	0	0	0
Gh_A02G1635	4.93695	8.81858	5.16101	4.72247	7.80575	5.50349	5.70803	17.524	5.81318	17.4478	18.6648	25.325	6.02414	7.33667	7.27199	5.40564	8.2404	4.98232	4.72701	7.42402	3.94199	10.4818	17.1192	8.50047	12.2813	12.7249	4.33623	5.42406	5.44214	6.2121
Gh_A02G1653	95.2633	236.981	201.282	4.83326	13.377	4.65275	0.57836	0.271152	1.59273	0.298754	0	0.23524	0.203654	0.267158	0.246179	200.714	302.532	233.245	0.802766	4.38144	8.84678	0.865993	0.119995	0.261162	0.156189	0	0	0.283706	0	0.158311
Gh_A02G1655	33.7713	43.0611	44.0947	16.5828	17.628	15.2401	5.94084	3.45753	7.664	1.84594	0.898793	4.37291	1.24103	0.573403	1.14583	44.0701	50.1698	48.7351	5.94349	8.60658	14.6836	4.43017	1.69596	3.61064	2.47517	2.31613	3.89619	1.56212	2.3597	2.68416
Gh_A02G1658	0	0	0	10.7973	13.9185	7.85728	15.4175	13.5757	5.06841	2.74181	6.30926	4.51319	6.25306	7.41307	4.93456	0.626942	0	0	61.3335	65.3288	27.1793	12.9042	38.1492	68.4428	5.16372	5.30902	6.60216	3.01247	4.65968	1.83309
Gh_A02G1660	31.3841	35.3349	32.6241	43.5831	43.75	36.707	50.7833	49.5304	12.0597	40.0934	46.004	19.4834	74.3022	81.4863	83.3193	26.978	38.0351	29.4689	53.9929	66.583	41.4869	41.9697	46.8664	21.6955	35.7532	37.9214	17.5417	64.1129	61.3371	17.2492
Gh_A02G1662	7.42814	10.6009	11.7426	7.98179	12.4902	7.95782	6.7912	7.28262	17.1745	5.70741	5.46674	17.8457	2.32258	2.17235	3.20193	6.157	11.0143	7.23545	7.85566	3.99738	10.7316	7.48807	7.38485	6.28579	5.22532	7.18093	7.26439	2.36787	3.06818	11.0411
Gh_A02G1663	3.85947	11.1563	1.68814	78.5613	62.5208	64.5209	15.728	28.2773	10.8516	58.1423	59.6149	127.669	8.18401	10.4866	7.51874	8.96853	4.12409	2.48754	80.4128	154.052	203.629	30.6324	27.0678	57.5977	35.3603	35.0533	56.962	10.0933	8.42547	19.7105
Gh_A02G1664	5.308	3.43288	4.36638	14.4189	13.3672	13.8336	5.35133	13.019	70.089	6.88101	6.99959	50.6282	5.30756	6.46181	5.715	2.77598	3.29561	3.99722	6.63984	9.23857	15.6269	8.19962	9.19537	14.9267	7.30161	7.3631	10.032	8.25136	11.1298	41.914
Gh_A02G1666	20.1787	11.1348	13.2403	19.618	21.9747	22.4841	5.38126	5.24056	24.3543	1.81199	1.80312	7.61399	1.54143	1.75435	1.82312	22.8916	16.355	16.6951	6.82327	9.7256	18.701	8.61751	3.57504	8.60681	2.84631	2.9505	3.92138	6.21813	7.6554	4.04653
Gh_A02G1669	335.139	486.394	573.717	298.627	341.591	241.265	169.715	142.056	43.4961	113.232	108.784	35.1366	151.453	155.916	147	306.648	401.607	409.83	229.008	182.929	413.283	60.487	80.3412	74.0355	79.442	74.9861	56.9831	99.1278	95.2286	39.9007
Gh_A02G1670	36.1766	59.9373	65.7783	28.6351	66.6682	43.442	33.7285	32.1996	80.1504	14.4634	16.3685	69.6316	30.8062	29.138	25.4487	24.8301	56.4872	56.7783	50.0494	54.721	51.7924	12.6891	17.6029	21.8628	12.0671	9.7553	8.8521	10.6186	13.2212	40.2369
Gh_A02G1671	12.1677	12.144	6.08724	10.0198	10.3982	11.8495	7.75676	7.85909	0.497968	6.94162	7.39485	0.235837	10.2174	11.3892	10.5252	4.35441	11.0622	8.07518	11.8948	9.69076	4.92026	12.0256	7.63224	5.27981	8.25774	8.46115	7.10358	16.821	17.8651	0.65579
Gh_A02G1672	35.5776	28.5967	41.65	38.3176	36.0218	27.954	58.1376	44.3089	4.98239	49.856	55.9888	2.97918	61.1986	59.1394	59.9629	28.6451	29.2124	31.2957	41.3465	29.803	28.965	74.8243	40.0613	31.5327	69.9654	70.2114	33.8608	112.222	123.582	8.68487
Gh_A02G1674	9.4375	4.59957	2.89192	4.29999	2.58422	4.63475	4.74581	10.047	4.99413	12.756	11.5738	5.08715	4.15409	4.90022	4.88532	8.29774	5.92063	6.05329	7.82795	3.84182	6.24129	11.2947	14.1578	9.11143	21.0667	21.2445	17.023	9.18138	8.44835	9.22537
Gh_A02G1678	22.9369	33.3946	15.6785	7.22915	8.23727	8.82823	4.36825	17.9351	5.52857	29.187	23.4909	20.4009	17.0007	17.83	15.4046	16.45	23.7902	26.7616	8.3643	6.38813	18.2144	10.8788	26.0569	13.4851	44.3415	41.6247	71.0432	12.6555	17.5181	33.6295
Gh_A02G1692	10.1774	6.0768	15.0277	26.3562	25.7058	19.8861	8.03152	4.74175	2.41201	0.882794	0.81103	1.1104	2.57871	1.91479	2.17977	0	3.71071	2.67174	11.2748	7.62561	20.6789	0.945339	0.924273	1.01629	0.804592	0.827194	0.419407	1.95671	1.84673	0
Gh_A02G1693	2.44342	2.30522	3.28828	2.20834	2.48398	2.28122	0.384326	0.85465	2.26315	8.03523	8.84979	2.90013	0.813879	0.236372	0.708355	1.58359	1.40197	0.815583	5.92935	0.66877	2.85215	1.0414	1.06663	4.71466	1.8396	1.69662	20.7167	0.81856	1.15318	5.16485
Gh_A02G1701	2.0033	4.08766	1.88592	2.0325	0.767725	1.6876	1.70539	3.38374	3.35705	6.90001	5.61665	4.17818	2.37422	1.77999	2.37701	2.27505	2.20088	1.49887	2.01153	0.969917	2.27896	2.18599	2.41432	8.84275	3.15413	3.20828	4.99699	2.7199	2.43036	5.21655
Gh_A02G1703	3.17616	2.89708	2.82745	6.03643	7.47197	6.92417	3.79098	3.30889	1.59071	3.44382	2.262	1.49563	3.46082	4.13254	3.18896	1.56611	3.32881	2.36869	5.17371	5.24902	3.4133	3.86087	4.30224	3.43789	3.91873	4.10456	2.8217	5.22261	5.51941	1.75439
Gh_A02G1707	3.31489	3.45361	6.31327	4.50829	7.71744	3.72058	7.57993	5.35146	3.81794	8.0907	7.76995	4.65204	12.4206	10.6816	10.9478	2.6092	2.24131	3.85284	3.13443	4.50461	7.71245	6.3638	5.45812	2.66613	9.01695	8.98751	3.69592	6.81844	4.6905	3.02035
Gh_A02G1713	5.76411	5.6153	11.372	16.0511	19.2334	15.2564	14.1258	21.9718	10.6298	14.9064	15.8113	11.2057	12.5801	12.5668	12.1234	6.4816	5.15297	6.6298	13.4917	17.9133	14.5201	20.1657	17.5845	17.9181	15.1696	15.5897	17.7454	14.8312	15.9001	8.06218
Gh_A02G1717	12.0078	18.8283	11.7828	11.6581	13.7239	10.1104	11.0226	14.8365	8.90447	19.4369	18.0739	11.403	8.48294	9.01037	9.89576	17.2556	12.53	10.5743	18.2421	12.0056	10.4344	10.3373	13.0865	23.8572	13.8148	15.792	22.3038	8.25266	12.9019	15.0752
Gh_A02G1719	12.5243	16.3133	9.3358	6.87442	6.57837	7.49189	3.04625	5.3311	2.4462	4.39329	4.8679	4.46766	3.27223	3.4559	3.5959	10.9908	15.9843	11.4722	6.09509	6.57906	6.13285	7.01429	7.04051	4.95343	6.81821	6.9646	5.12018	7.2686	7.12424	2.97871
Gh_A02G1724	5.12011	3.18689	8.2151	6.00145	5.78881	7.64236	8.44055	8.58535	3.17423	4.31086	3.55306	3.10383	8.3067	10.71	8.55576	1.21735	2.93582	3.28573	2.82058	1.82643	3.07852	6.82352	2.56241	3.08277	4.94024	6.78476	1.77397	8.34348	9.49126	2.56617
Gh_A02G1726	89.9799	119.651	149.564	8.61415	8.29232	7.55385	3.46887	2.42551	4.5852	0.261299	0.240207	0.784622	0.695047	0.22821	0.210372	145.514	118.107	177.497	2.87269	5.84904	11.8589	1.70415	1.76123	3.55004	1.09083	0.748532	0.16711	0	0	0
Gh_A02G1729	33.3887	12.5002	99.9241	30.9804	85.6627	22.9511	15.1328	7.09401	318.865	3.93089	2.71524	4.05593	10.9574	9.86135	11.6259	24.5508	20.7204	51.6751	12.0749	27.8966	26.9999	33.022	1.90961	35.1036	2.82407	3.50797	2.40919	4.61237	3.52867	10.7984
Gh_A02G1733	0.229179	0.554805	0.298088	2.16483	4.95412	1.24476	1.72901	2.28119	1.74517	3.65119	2.35519	0.509877	1.4667	0.322411	1.48542	0.478577	0	0.443622	4.7425	7.23042	6.29709	1.79132	4.65627	3.81374	1.33033	2.608	1.18558	1.35114	0	0.455646
Gh_A02G1741	4.05746	4.88851	7.66665	20.3725	26.3031	14.7796	30.9037	18.2898	8.91687	3.35154	3.64042	0.941211	2.84986	2.84436	3.3262	4.81986	5.53534	4.09647	31.459	32.0562	17.1506	6.04565	3.18207	4.94296	0.680721	1.11835	0.662914	2.84985	1.79114	0.464646
Gh_A02G1744	25.7347	29.1261	31.9249	28.8991	36.2773	33.3494	17.1811	16.0547	22.7401	22.4171	21.5066	20.9897	15.4111	14.9898	13.3146	19.6236	32.4678	21.5455	39.4929	48.8636	40.4641	15.0861	20.141	15.9104	13.9038	12.7946	13.419	17.9731	16.142	18.4252
Gh_A02G1747	27.3033	24.6595	36.9368	36.2995	51.9939	38.9143	53.0373	37.7919	15.6286	14.6045	16.3543	17.3093	13.4994	11.6067	13.2974	26.888	28.0079	20.7824	32.3085	30.5389	34.6818	13.7225	18.8942	12.4807	25.5034	26.0821	12.9951	8.92631	6.8079	11.7976
Gh_A02G1750	0	0	0	0	2.16903	1.42078	77.9632	86.2014	24.3598	2.9066	2.70605	4.42492	1.94793	2.6411	6.07397	0	0	0	8.52389	2.68258	2.02135	11.768	2.35312	7.03038	3.71456	2.5504	3.87554	1.30709	0	0
Gh_A02G1751	0.207198	0.426578	1.23164	3.99135	3.77462	3.85977	146.544	158.885	62.9456	154.006	159.083	80.9262	248.698	244.358	249.257	0.142144	0.210328	0.34951	50.2113	57.8771	5.74413	69.4861	76.6528	96.7123	80.2405	80.3001	35.3052	158.865	161.176	25.2197
Gh_A02G1753	108.341	158.824	133.812	96.6869	149.268	106.925	45.9661	36.4172	46.8566	12.8039	11.1311	21.7433	17.139	15.469	16.3047	68.3658	175.889	97.5767	71.6978	102.9	91.228	16.2958	14.428	14.6906	7.80792	7.58861	3.98103	7.59116	6.42005	6.86581
Gh_A02G1757	24.5688	26.5146	30.191	24.0278	26.9954	21.8783	21.0949	17.8619	21.9466	14.3757	14.4709	28.0233	19.3841	20.3546	21.8178	22.4917	32.0311	31.586	32.1391	32.6437	22.9973	14.3475	12.8143	13.2882	14.8595	14.8358	9.35866	18.2693	20.518	16.3043
Gh_A02G1761	19.1539	23.0511	28.4687	18.5427	24.4665	27.9996	9.76081	19.5839	90.5789	13.7605	15.8976	55.3407	18.5004	10.8019	19.8774	24.6998	19.047	28.1184	10.0082	19.7912	45.7843	5.52335	22.085	51.2573	9.50648	8.02657	32.2127	5.42311	7.1337	87.7631
Gh_A02G1762	3.16921	2.57904	5.14577	5.54344	8.32027	4.29418	4.95777	3.66874	5.37617	2.68734	2.47793	8.08865	5.5619	7.33069	8.17834	1.97119	3.13987	2.03365	4.08704	4.45868	4.12457	1.9222	4.14529	6.04071	3.93581	2.58557	4.93093	2.38534	1.62491	14.5832
Gh_A02G1765	85.0748	121.972	123.933	98.6374	151.967	116.203	110.558	128.721	334.155	167.611	169.994	422.939	121.423	138.423	136.294	74.0398	92.3892	91.7767	76.3115	122.99	185.595	69.6152	135.351	189.326	193.786	189.085	240.733	93.592	104.248	582.419
Gh_A02G1768	4.86069	5.26439	6.60423	6.57146	4.84372	5.27192	11.9943	12.2135	21.2308	11.3414	13.2934	25.4532	12.3388	11.8122	12.4186	10.7048	5.86224	5.1307	5.76081	6.50548	6.12652	13.9276	10.466	11.9905	11.5806	10.6631	7.18529	13.3325	10.383	29.6143
Gh_A02G1772	11.7253	16.1717	11.1534	14.8967	15.8028	15.4521	15.9129	19.1493	10.4532	23.3047	23.3462	12.3543	27.4401	28.2335	30.6802	9.52051	15.6695	8.31865	21.3901	22.7131	18.0957	31.2071	26.5932	17.2008	22.6068	23.2692	19.3553	32.8712	35.2815	9.732
Gh_A02G1780	5.36058	6.48187	8.01305	6.34835	7.91005	3.28939	3.31272	3.82635	7.94719	5.16874	5.66284	11.4418	3.17228	2.19167	2.01952	9.12693	7.63413	6.50937	3.19368	3.9422	5.81265	2.60791	4.25813	5.13972	2.96724	3.5628	5.13906	2.55013	0.500562	6.74107
Gh_A02G1788	5.38369	6.9911	4.9968	1.39763	2.80796	0.858198	1.33198	1.08253	1.12058	0.764283	1.24192	9.28153	3.56158	5.10545	2.87847	9.70439	4.50927	5.84091	1.51235	1.14448	1.44773	4.89827	1.95492	3.07399	2.47349	2.0419	2.24687	1.28751	1.47382	1.49691
Gh_A02G1791	1.54499	0.458035	1.67896	4.6129	3.63668	5.186	1.5418	2.37185	6.95081	3.08959	2.37219	5.45783	1.32248	1.32375	1.01653	0.463304	0.686688	0.590409	7.12281	3.17031	3.98674	7.06551	5.40777	5.12575	3.53808	4.17794	5.8762	6.04437	4.99366	2.92716
Gh_A02G1806	19.9641	12.4355	20.7047	57.6828	79.7081	53.4233	718.253	508.255	130.353	402.26	389.692	144.514	491.639	502.13	487.994	4.56604	11.9991	12.1262	176.69	160.275	80.9816	221.059	242.344	214.949	186.735	186.861	96.4993	305.075	298.584	76.3192
Gh_A02G1810	121.369	182.383	247.616	178.499	154.241	148.222	138.768	86.2595	81.0024	77.472	80.4074	80.105	117.393	104.594	117.488	275.775	178.672	248.586	184.821	165.171	370.822	70.9097	137.464	188.464	78.8577	85.048	133.732	52.9091	55.8384	85.8402
Gh_A02G1820	5.89533	5.24463	3.8215	6.30652	6.06699	5.83606	6.99117	5.78139	2.32907	8.8289	8.07071	5.55085	5.13977	5.90949	4.69621	5.37867	6.61898	4.41861	6.2903	5.73568	5.76772	11.1209	8.9634	6.80065	12.6616	13.8019	10.2126	12.6881	12.7922	6.27091
Gh_A03G0001	2.14279	3.49433	3.74273	2.75951	0.457189	1.42537	0.97458	1.86152	2.70017	6.11398	4.97174	7.05366	2.03372	2.06435	2.98872	10.678	3.13675	3.11594	1.26571	1.54429	2.665	3.70791	7.8156	8.65747	7.44159	4.58234	10.3594	4.1661	1.02855	8.75749
Gh_A03G0009	39.7603	40.3965	43.5695	61.1855	62.6964	55.1804	110.704	86.9136	58.2108	53.4819	52.2364	61.0134	86.9643	81.8072	83.0433	19.0859	39.8193	37.1487	103.532	111.549	58.9599	59.8277	56.5792	45.0175	63.7149	65.2123	44.3045	57.6294	60.9391	61.8735
Gh_A03G0010	20.0094	4.22522	12.0465	19.3235	12.0814	14.8261	27.4415	13.5158	171.952	18.0589	20.6211	97.891	21.0172	24.4177	22.7446	5.69678	7.24529	9.79941	22.8333	24.2291	6.10484	30.378	17.4975	41.2267	30.833	31.2129	61.2766	18.9057	19.1708	188.447
Gh_A03G0014	9.88001	9.00634	12.4933	11.6899	8.94233	7.21052	25.1937	19.7972	12.6037	20.1791	18.6575	13.1426	19.7823	19.976	20.2705	9.53452	9.2868	13.2012	16.3553	15.045	15.1739	25.7777	16.1171	16.5498	29.6913	27.617	11.4875	28.0956	24.1976	14.3897
Gh_A03G0017	92.753	107.425	113.422	56.3204	79.8854	57.477	30.7312	30.0263	19.5878	21.2629	21.5243	15.4327	33.5655	31.287	32.0272	80.7288	122.54	114.967	50.3618	45.0555	49.8897	22.705	22.423	24.2825	22.4687	23.1365	29.0758	30.3728	27.6798	21.563
Gh_A03G0021	16.1005	18.0055	12.7233	18.3084	19.7623	18.6768	21	14.5137	23.6211	4.08891	3.46507	21.995	15.4152	17.7551	15.5763	13.4992	21.0287	17.8026	20.5519	25.8593	12.0211	12.0025	11.1736	6.61922	9.38856	8.53684	5.08134	10.6941	9.264	22.2413
Gh_A03G0035	3.60088	5.76675	6.62589	1.981	0.430802	1.201	2.16211	1.79065	1.39448	3.65912	5.38249	0.609159	6.06362	6.84895	5.48983	7.5519	2.50885	7.29836	1.74835	2.51192	2.56238	3.6668	2.5728	1.74311	2.646	3.48229	0.888238	6.25408	5.7102	0.497229
Gh_A03G0038	3.21671	3.0622	1.97566	2.95268	2.65384	2.60119	6.7305	4.74954	1.96373	7.89265	7.10451	3.68061	5.36241	4.94766	5.09191	3.37194	3.17155	2.32842	2.0131	4.19986	0.898943	7.24877	5.76494	2.74508	6.72343	6.8551	1.56524	11.5024	12.0016	4.23779
Gh_A03G0039	4.84892	5.55156	3.62472	6.3436	6.67425	6.73238	10.2332	8.61086	14.372	5.02713	6.71881	9.57167	13.5149	13.0412	13.8549	3.8396	5.2961	4.12121	9.77313	9.01482	7.39916	6.01342	6.55469	3.79292	3.76215	3.39349	3.66553	6.78835	7.26193	12.169
Gh_A03G0040	2.42007	3.76188	3.97167	2.30884	2.04785	2.22259	1.20553	1.32396	0.148989	0	0.164003	0.107101	0.121196	0.477889	0.439954	0.570309	3.24564	2.46116	4.59221	5.74595	3.33157	0.58931	0.296941	0.151659	0.374354	0.256232	0.342383	0	0.73426	0
Gh_A03G0049	5.8419	0.643169	0.575659	3.90268	4.48774	4.62518	0.470784	0.0355942	0.0828771	0	0	0.0602459	0.123055	0	0.148569	3.03827	1.60854	0.634759	17.6971	2.95238	3.54959	7.4019	5.36643	3.60805	0.445836	0.392833	1.19735	0	0	0.082183
Gh_A03G0051	4.91258	3.55157	6.94796	5.43392	6.46055	6.88977	8.07311	1.96832	7.81096	0	0.121687	2.24435	2.31439	2.33135	2.68871	0.088309	0.32007	0.0799377	0	0	4.56356	0	0.109524	0.115845	0	0	0	1.16349	0.836172	0
Gh_A03G0053	19.5685	31.7283	36.8171	22.5958	34.6666	29.8067	19.9916	16.3202	8.84724	19.5327	15.9391	7.3432	18.1253	21.0134	18.7545	23.0823	21.2173	31.0219	23.8145	30.3535	45.8373	11.41	19.6167	29.8627	9.83906	9.84101	28.2912	11.6968	8.49442	6.28171
Gh_A03G0054	5.6198	4.22644	4.32699	5.11159	4.28391	3.97497	2.92845	4.15638	7.51854	8.00561	7.71424	12.4613	5.0686	4.04163	4.35636	3.16341	4.62057	3.41496	4.0412	3.15606	4.81399	8.92274	7.2348	8.14387	14.0589	13.2071	11.8993	9.22934	8.1408	15.114
Gh_A03G0055	16.9815	18.2818	18.9059	22.5891	28.9184	21.8463	36.4646	30.6818	22.9243	39.6819	34.1187	26.757	39.918	39.0666	39.7463	12.1439	21.1726	17.2844	32.3191	43.8127	27.9498	20.7062	29.9817	25.1754	25.1762	21.8227	18.3715	25.9717	27.4047	21.9141
Gh_A03G0057	21.4155	24.2519	17.7464	14.4286	4.11168	12.5623	2.46331	3.36758	2.72415	3.22951	1.68563	2.28868	4.5652	4.78018	4.04	44.7157	22.475	82.4987	2.05972	1.06348	16.38	8.60598	8.22647	2.0286	7.1798	3.27336	5.13994	3.96167	4.66176	1.44402
Gh_A03G0066	4.00508	10.054	15.5079	9.47367	19.1307	7.06546	11.4185	17.4073	3.46518	17.5858	18.3222	19.0868	7.52218	6.34552	6.32032	6.43079	6.52283	8.61615	17.6795	14.1757	12.3741	6.57259	15.4185	11.3057	11.6009	12.5039	10.8624	3.98565	5.98596	3.70087
Gh_A03G0082	27.2245	18.4123	36.0182	76.5693	44.6105	67.7507	27.8219	37.6039	90.2256	28.1068	27.9776	84.1805	32.7053	29.4282	32.8581	12.1486	12.5146	14.5884	50.3275	43.1655	38.274	55.2691	55.3744	62.1791	79.4144	72.5934	90.4678	34.0633	27.7631	131.604
Gh_A03G0083	0	0.16253	0.729456	0.823887	1.1619	0.584705	8.79677	8.901	96.7265	0.204935	1.13108	56.4151	1.10595	0.904112	1.83397	0.996083	0.134507	0.134153	1.62286	0.334385	0.237048	2.67358	2.46767	7.52473	4.759	5.09188	8.3007	1.2011	1.29424	2.63789
Gh_A03G0091	105.851	41.0438	102.776	90.7669	105.933	75.5947	16.5217	7.65267	21.5433	1.24628	1.80703	6.63183	1.67432	0.545349	1.17479	32.9107	50.8913	41.3994	42.4994	11.2697	33.4479	9.3756	5.03998	9.22202	4.063	3.30735	4.75758	1.74042	1.54244	1.68381
Gh_A03G0092	6.55517	7.88152	9.30638	7.94198	8.19272	6.65335	5.12576	3.38697	10.2607	4.45626	3.20293	6.49377	5.58549	5.61158	6.11131	5.89343	8.59699	7.34192	5.6647	8.43577	8.02796	3.83637	3.151	4.68603	2.0989	2.19078	3.97979	3.12746	2.61585	5.9311
Gh_A03G0093	4.04247	3.28911	2.90768	4.75311	1.59053	5.14251	2.02482	4.81069	16.6421	4.23661	5.04493	17.1998	3.80179	4.48772	4.5306	5.72479	3.55855	3.31509	2.75781	2.42859	2.77018	8.74657	6.17797	6.29601	8.8965	9.24646	11.8062	8.84095	10.2354	16.8457
Gh_A03G0097	4.2773	2.27983	7.16936	3.19295	2.1084	2.55901	2.37293	3.85689	12.6112	1.72595	2.04557	0.832454	1.61813	1.98682	2.18615	9.94287	1.65215	1.75757	1.26971	1.77988	0.499396	6.41108	6.69806	3.20209	0.839985	1.51647	0.379027	5.21014	4.81214	1.78384
Gh_A03G0099	4.58197	3.23818	6.6065	7.6556	9.04373	7.47387	2.35334	0.592254	1.01588	0.15417	0	0.965372	0	0.678646	0.125142	3.65287	6.85427	7.40005	14.6745	7.10132	17.1853	0.783438	0.52472	1.15287	0.511542	0.116641	0.106245	0	0	0
Gh_A03G0101	8.14699	16.2831	17.7217	2.02404	2.0211	2.49107	0	0.297312	1.91941	0	0	0	0	0	0.188865	23.6573	14.1706	16.872	0.690002	0.180309	2.64663	0.21196	0.399885	0.630111	0.134075	0	0.150462	0.23424	0	0
Gh_A03G0116	79.3646	71.8444	57.0214	218.804	214.495	229.402	258.05	221.007	52.954	182.844	182.153	51.569	221.915	223.769	228.968	21.8373	80.9947	62.0628	308.827	334.385	174.941	156.183	167.282	91.5272	123.34	120.294	100.286	143.744	142.715	46.8561
Gh_A03G0124	12.5061	14.8429	11.1742	6.88307	6.63819	7.10425	1.43017	1.65765	5.83426	1.6684	1.51295	2.33107	2.18358	1.98766	2.07005	12.6623	17.4917	11.8968	6.88708	6.27092	7.00422	5.22587	3.12945	2.60294	2.32704	2.26506	2.21617	4.52463	4.92048	2.88086
Gh_A03G0126	78.5295	54.5427	51.2783	90.8985	76.2565	87.8276	7.6656	2.33818	14.1255	0.619237	0.405608	0.159477	0.420326	0.39173	0.867415	41.6269	128.769	107.445	52.0628	53.9485	140.306	14.223	2.81928	3.26133	0.703532	0.963873	0.361221	1.61313	0.782534	0.291677
Gh_A03G0127	103.543	149.512	82.8743	81.2785	94.0775	80.9979	67.8757	60.5902	24.6743	43.1736	39.7526	20.6921	52.8768	54.0019	56.9886	117.628	132.037	110.496	101.942	114.211	70.6297	40.3827	56.5577	33.5133	27.0497	26.4064	21.6588	35.5308	34.4574	11.3184
Gh_A03G0129	25.7781	21.2093	31.8444	498.633	443.699	454.859	3824.2	3682.28	523.626	3145.96	3204.09	390.912	3473.5	3510.89	3487.35	22.4898	22.2555	21.8128	2920.83	3498.25	635.622	2268.99	2920.47	1430.43	1809.35	1822.18	805.117	2003.93	2028.74	542.289
Gh_A03G0132	10.7753	11.8659	7.27225	14.9546	17.4213	16.2655	15.6484	16.1221	3.2614	15.9794	12.8622	3.58002	8.15076	8.18609	8.32391	10.922	21.6476	11.5359	48.7751	70.75	23.4866	38.4563	30.5152	15.6432	9.39413	10.7536	8.37123	18.7798	18.8786	3.20842
Gh_A03G0136	7.21193	9.22467	6.09279	3.70092	2.2484	3.20729	1.09002	1.51143	6.24954	1.25125	1.08214	5.12152	1.23511	1.16588	1.31242	10.6281	10.4186	10.3343	1.77666	2.03774	2.13641	2.74735	1.75213	3.51601	2.2768	2.43412	2.72813	3.79162	3.22426	2.96898
Gh_A03G0137	20.8727	21.5424	21.0861	36.9142	32.107	38.9568	44.4067	50.8923	51.0698	78.2688	78.3682	105.321	90.1505	92.7306	90.4604	23.8222	17.2743	17.8268	24.1048	19.7117	29.0294	50.967	44.7436	57.099	79.2401	85.868	71.317	85.1247	83.8387	110.868
Gh_A03G0138	77.6974	60.619	67.7681	66.5248	65.5502	70.2144	29.5097	14.2698	84.3859	10.7779	12.1241	52.9929	25.9337	26.9418	27.0778	98.9198	62.7543	114.098	52.7909	42.6238	66.3801	25.2485	10.2448	47.095	15.9751	16.1518	59.1704	36.5645	34.3088	70.5542
Gh_A03G0141	16.8074	24.2696	25.9333	9.45699	7.618	6.74547	3.48729	3.80878	3.9796	3.76582	3.13535	2.65669	2.12373	2.3647	2.95441	15.9946	30.839	15.3505	4.94683	4.13827	7.21234	5.13621	3.56543	4.6851	4.56917	5.52673	2.71025	4.40794	4.1703	2.23846
Gh_A03G0143	62.4412	60.6209	91.2771	64.7165	96.2983	54.6695	66.6933	69.4822	10.839	59.1274	56.5815	61.0581	34.3358	32.2373	38.3069	31.0762	64.0959	52.472	56.5181	52.9262	68.9561	29.4459	47.6439	43.2531	59.4466	56.2483	63.818	28.3134	28.6374	31.1384
Gh_A03G0147	40.5216	41.685	35.4624	49.8668	45.7237	48.3961	54.4469	44.628	28.0336	41.4975	40.1978	21.078	58.8326	63.1599	62.2389	24.4668	42.547	29.0806	63.6639	70.7141	38.0904	51.4829	36.161	24.7518	36.3747	34.5728	25.1165	54.5863	60.1627	35.491
Gh_A03G0154	2.88991	6.31298	35.4159	3.8089	2.97683	1.58088	6.19174	3.71708	0	8.17052	4.20393	0	3.00523	6.4107	7.385	25.2638	2.67495	39.9306	2.24778	1.18783	61.74	14.8054	9.11253	135.693	6.69782	6.8829	41.8405	33.495	31.0799	0
Gh_A03G0158	0.268447	0.0451264	0.352492	5.24738	4.32643	5.33808	21.1022	18.9662	5.43752	8.769	8.76403	3.0663	10.8057	9.1441	10.081	0.369589	0.113098	0.112234	19.0407	26.1898	8.3754	18.3452	14.9327	8.60838	6.6574	8.28423	5.71774	6.798	7.69244	2.14735
Gh_A03G0162	9.08367	11.0836	6.37307	3.74191	0.574939	3.95592	0.189465	4.56207	0.74094	0.825028	0.569021	1.42127	2.24067	1.00857	2.36719	16.5669	7.02403	9.10104	2.3105	2.22333	2.20761	0.647112	0.665165	1.59788	2.26511	1.8045	0.200942	6.04	6.10589	0
Gh_A03G0164	9.03369	3.48654	7.31497	22.2477	24.1908	23.5152	19.7645	5.89697	13.6606	5.27825	6.36487	46.9808	41.0822	38.7704	40.3522	2.04625	4.40641	3.48752	13.9307	5.38365	6.44647	7.78983	3.67245	7.68432	4.58743	5.62339	28.2138	10.8503	8.69567	9.66141
Gh_A03G0166	0.0862429	0.221178	0	44.337	55.0151	44.2874	138.09	134.274	54.1964	81.2735	75.4287	33.1551	139.286	129.989	139.997	0	0	0	307.465	339.433	118.461	66.8313	106.715	72.5743	46.2008	48.1922	40.8337	56.1378	49.6217	25.7276
Gh_A03G0167	2.65397	6.16613	4.04403	3.4008	3.34807	2.94533	2.24288	4.05656	4.07751	3.35447	3.17656	2.74612	4.99248	5.1787	4.77329	9.15912	8.47838	6.55369	4.01979	5.49345	9.18691	3.23432	3.96091	1.48207	1.38096	1.42078	1.09671	5.35606	5.56049	3.86179
Gh_A03G0169	9.36036	8.81953	6.9206	8.29489	11.3007	8.16749	11.3304	12.2293	3.83758	7.59435	7.72933	4.83548	9.62325	9.65457	10.4216	4.86108	10.2235	6.41579	12.0773	14.2794	6.21997	5.63006	7.00441	3.81136	5.52026	4.88342	4.00831	4.7328	4.51416	3.55568
Gh_A03G0171	0.699274	0.373044	0.492249	6.27029	9.32417	4.54227	2.94735	1.36569	0.848691	0.822976	0.5665	1.18088	10.8741	9.71822	12.4414	0.663173	0.369861	0.24358	7.43956	4.59508	22.12	4.03174	1.34341	12.8798	1.15339	0.826266	1.59455	6.66739	8.44102	2.55642
Gh_A03G0173	178.097	226.302	249.244	201.729	220.73	209.703	142.724	118.588	137.235	79.3673	85.6166	89.4871	103.497	104.221	106.421	198.005	156.169	157.166	188.594	198.549	226.772	54.1321	75.6049	88.2777	54.8866	54.6819	95.9062	50.4432	51.8306	126.156
Gh_A03G0174	48.3421	52.0871	53.2694	65.4974	65.3282	68.8251	57.1167	48.0069	21.846	25.1865	23.6209	10.3837	27.5846	32.0753	28.8528	34.6035	48.9365	46.8628	51.3706	45.4793	49.6993	19.4725	23.517	22.5555	18.0338	20.024	19.7277	12.8676	11.9415	15.7359
Gh_A03G0177	41.8913	49.9778	42.6182	56.4042	57.0557	62.3533	101.067	88.3877	51.5043	63.7643	65.3392	63.055	91.2738	98.9273	93.7744	37.8051	44.4771	34.869	74.0891	67.1591	47.1718	42.9361	51.541	36.6034	34.2598	39.3889	37.6561	47.7404	48.3593	70.6979
Gh_A03G0179	4.54354	2.62704	2.06874	3.86395	1.75934	2.36752	2.48305	5.74913	12.1173	11.6033	9.62931	32.0449	5.49458	3.77094	4.5515	2.1786	2.29458	4.20322	3.4514	2.03273	6.04239	9.18674	12.5097	17.016	21.1838	19.361	18.3704	11.347	10.136	46.6679
Gh_A03G0181	3.60769	3.61241	2.14893	3.36516	2.9898	3.57807	2.41367	3.23677	0.75883	3.75571	3.8298	1.39419	4.67496	4.39625	4.26008	2.2972	4.01904	2.92552	3.6642	3.47858	2.35997	6.05692	4.54539	3.19141	3.05272	3.25588	3.28826	7.22385	7.54992	1.56185
Gh_A03G0183	14.1308	25.5157	34.8302	6.98373	10.4703	7.21429	1.15767	1.30466	3.42191	0.449235	0.72269	0.254435	0.380644	0.599162	0.735801	10.7778	26.7518	27.4447	2.35032	1.31685	5.66712	0.0900204	0.455117	0.193569	0.456388	0.938765	0.0724398	0.617389	0.555318	0.345807
Gh_A03G0190	11.1472	3.18442	9.38699	20.835	26.4984	15.4033	6.47474	13.168	28.0215	15.9774	16.9741	33.5512	11.9204	11.1551	12.0616	0.903048	5.26941	7.10329	12.3449	11.2229	27.0093	15.5745	19.645	33.0994	26.8442	25.2692	32.5267	19.605	21.4883	34.3951
Gh_A03G0193	341.599	330.815	395.758	450.726	446.649	417.963	506.392	351.673	409.877	174.81	167.426	173.381	237.281	250.481	248.276	188.902	258.67	248.994	400.413	355.467	372.631	196.347	177.643	164.349	140.914	134.259	135.966	122.466	120.493	180.786
Gh_A03G0199	2.49111	1.27639	21.979	151.45	99.0076	122.068	94.949	23.2453	45.9321	7.81698	7.16466	9.21781	4.25673	4.14266	4.31432	1.21206	0.373071	1.75738	340.055	464.481	233.502	41.3219	12.428	29.8233	15.1587	14.9701	6.10543	26.2216	27.6439	7.15991
Gh_A03G0201	6.06321	4.96938	6.83684	9.45214	13.1942	8.2589	12.4401	10.6708	20.3077	2.69435	2.46908	31.3244	9.56964	10.5725	8.21867	1.83853	0.517343	0	8.58107	2.89297	5.30696	0.672064	3.53351	6.99687	3.06773	2.69754	0.779945	4.44676	3.60898	0.687894
Gh_A03G0202	22.0672	22.3368	10.2259	24.6102	23.3803	25.6897	34.374	29.1279	17.132	14.2883	14.9215	12.4097	22.1846	22.4105	21.6088	16.3697	14.6057	10.2561	28.1664	29.7643	8.40061	26.1874	18.3328	12.5844	13.2894	12.8008	11.7201	23.4352	23.3196	10.8312
Gh_A03G0210	11.8645	6.91288	16.3014	17.2002	26.2056	15.7833	20.8398	28.6097	11.0877	26.1092	25.4523	15.9647	9.74908	12.9976	9.93008	0.719718	3.51085	5.33763	17.6801	11.792	7.77759	16.9477	17.7987	14.1768	21.94	21.681	18.9818	12.5727	13.1849	19.8683
Gh_A03G0212	27.8915	30.3791	23.9345	39.2482	39.0993	36.8567	80.6337	67.3867	64.6383	50.7725	47.8284	60.6424	46.978	46.1611	49.8334	16.957	27.2368	23.1369	64.2094	54.5336	29.2763	50.0488	44.456	38.9487	45.8821	42.2013	38.623	42.7652	46.0983	84.9399
Gh_A03G0214	128.103	137.273	151.826	201.251	230.867	193.625	250.847	203.713	128.077	114.11	116	145.937	161.543	163.88	167.066	57.0894	97.2713	93.0582	141.176	116.961	151.71	59.0104	70.0193	113.085	69.005	64.0901	70.8728	79.7028	78.166	65.9328
Gh_A03G0216	7.04053	3.69561	6.94441	7.26475	3.43253	6.11043	6.65231	17.3099	89.5909	14.0398	12.6606	75.7415	7.79119	6.48415	5.97823	9.96457	4.07909	7.64927	7.45134	5.11283	16.1186	17.975	19.7889	39.3977	17.4431	16.6313	19.7753	7.27128	12.016	23.0991
Gh_A03G0222	9.53157	4.63347	6.87432	8.0629	3.5672	7.34639	6.0399	6.67212	9.90043	8.1173	10.1712	11.9165	5.91839	5.32166	6.45607	17.2265	7.84144	9.62178	13.2585	14.909	14.8586	14.573	11.4814	10.5016	17.5064	15.5115	13.7486	11.3441	11.7112	11.3882
Gh_A03G0223	3.28599	0.951405	1.11152	4.79442	2.27986	3.98126	3.71255	4.2003	1.87273	5.85162	4.87279	3.24948	3.88866	3.49007	3.48661	1.67557	1.65225	1.24731	6.78749	3.58783	3.32299	11.866	7.9335	6.3615	9.88273	9.24427	11.9122	10.0475	9.31966	3.08361
Gh_A03G0230	36.2382	52.8079	109.636	27.6378	51.8578	31.4691	45.2838	24.5328	0.940529	32.9181	29.4151	0	19.5876	17.5604	12.7167	30.7868	75.5114	139.945	50.093	73.3332	168.945	9.24036	10.785	48.033	14.8429	16.9501	20.8079	24.1878	17.3175	0.585754
Gh_A03G0231	66.1298	32.7382	74.7331	41.311	38.3838	27.3764	3.28799	1.09198	4.72368	0.623821	0.380223	0.463597	0.944492	1.93635	0.973304	5.10652	23.8395	17.5888	11.0337	6.09205	46.6235	4.76278	0.641625	5.54312	1.56815	3.21858	1.06822	4.66529	2.6052	0.426367
Gh_A03G0232	5.73969	3.23751	3.71307	8.41275	7.79935	9.33381	7.28534	8.33392	6.98017	8.2009	8.33879	12.948	8.15216	7.65303	8.35686	3.44127	3.75115	4.51625	7.35441	5.72267	5.81138	10.9288	7.49969	7.79851	10.3953	9.41336	14.5906	11.1079	13.3212	13.8626
Gh_A03G0233	7.80885	9.56251	9.85465	13.1807	15.483	11.0136	15.841	14.5267	17.7223	11.9522	12.7594	21.2472	14.794	13.7786	14.0457	5.48769	14.9515	12.5763	32.5927	44.7547	20.9018	14.6769	22.2114	15.2105	8.00448	5.97516	8.91191	10.2517	11.2803	9.52273
Gh_A03G0244	565.571	1269.4	1160.85	736.171	1223.88	695.804	409.152	516.378	1284.89	211.238	259.537	846.077	228.562	266.798	311.96	574.682	1359.14	1306.15	578.397	975.655	1312.83	117.858	530.416	431.837	176.512	248.664	305.44	136.551	141.182	1140.3
Gh_A03G0245	7.29772	6.63951	6.01406	10.7987	6.8155	6.80261	9.7489	9.08653	8.16332	15.1537	13.7473	19.482	10.3647	12.3311	9.78825	5.60108	3.3624	5.6955	9.22837	9.94901	6.93032	12.4021	13.9772	13.0124	19.4862	18.4225	18.6088	6.62996	6.25866	18.3941
Gh_A03G0249	16.3704	16.3237	10.8164	19.9324	19.845	19.5829	10.194	8.60784	3.99605	7.67705	6.75217	3.62347	5.06789	4.57315	5.03262	10.5829	15.6601	13.2552	13.4327	10.0466	15.5458	6.7502	8.37915	5.05735	7.25498	8.3713	6.0437	6.63713	4.85503	4.02501
Gh_A03G0250	24.2889	16.2313	51.0254	22.036	14.309	24.2927	16.2461	13.9239	10.4069	6.59779	6.62262	5.68954	13.7219	10.8297	14.9971	23.3412	18.2188	26.9527	11.8021	11.0301	15.9449	9.27799	6.63717	4.9196	6.76168	6.89119	3.57264	6.88184	6.99595	1.13841
Gh_A03G0251	11.1208	4.74955	8.84489	5.15045	5.49858	3.51561	4.30031	11.4211	10.3853	11.8547	13.8325	15.8022	4.60369	6.63905	8.15168	10.6115	11.0953	2.98548	6.92905	16.0657	15.517	6.85523	17.291	7.86705	12.0539	13.0325	8.65326	4.76386	9.08069	11.31
Gh_A03G0255	9.07031	9.59159	5.9225	7.32706	8.89666	7.48156	3.48635	3.81518	7.06454	4.69852	4.83673	8.23651	3.54022	2.48216	3.1997	8.11978	8.20066	7.22726	3.48569	3.50792	6.442	5.59278	4.49011	7.4645	6.65085	6.34784	6.61501	4.96008	5.15508	7.18723
Gh_A03G0260	22.673	21.9519	18.7083	25.3303	29.0827	30.5518	43.1421	52.7125	9.07064	44.2822	43.1747	10.8991	30.3519	27.6009	27.8122	18.1465	30.4824	24.3991	55.3852	59.016	31.4035	40.9329	51.3561	24.0502	28.715	26.4076	29.2764	31.0973	32.8934	8.87583
Gh_A03G0265	4.41421	4.87347	3.4814	28.0238	29.0738	25.0423	289.651	361.185	154.879	466.032	460.071	263.454	343.622	347.246	358.353	7.34962	7.56943	6.876	274.967	300.768	77.4868	385.851	436.801	259.178	286.09	287.064	191.616	368.14	377.295	187.872
Gh_A03G0270	0.413721	0.285928	0.117142	8.51137	8.32953	5.97823	4.49937	7.64674	1.54309	15.5741	14.8724	2.92513	11.0529	11.4293	9.95597	0.0915591	0.0803011	0.253282	35.965	59.8193	25.806	20.4642	25.4936	14.8365	13.1942	10.6309	10.7953	18.58	18.253	4.02663
Gh_A03G0271	7.3919	9.44372	6.90933	4.95395	5.62432	5.22371	4.29048	6.38285	3.67158	9.46395	9.49023	5.53927	6.14747	6.17567	6.23864	10.9559	9.01833	10.7136	7.13468	6.96626	7.74958	9.63369	11.6592	9.86035	10.7245	10.7662	14.7699	14.2052	13.5531	7.68699
Gh_A03G0273	24.3531	24.3245	31.7929	27.0611	20.2743	20.3455	42.3369	52.8535	111.186	49.6342	49.1211	84.1167	33.1375	31.878	32.7322	25.1952	24.4516	25.4726	43.3803	54.83	47.0074	59.237	64.5169	49.4165	47.2135	45.2785	22.7309	36.9809	38.6943	45.9641
Gh_A03G0274	17.4464	17.3696	13.6673	47.2815	43.9645	39.2788	17.5053	20.0355	30.7954	18.9342	20.5158	51.2888	19.5117	18.9451	20.1154	6.54597	16.7383	10.4375	44.8423	32.9574	41.6606	36.2549	29.2176	25.2221	30.7597	32.8636	28.4848	38.622	41.3028	50.5767
Gh_A03G0277	14.2718	12.5589	10.2328	9.59845	8.28404	8.88265	5.01633	4.73939	8.09805	3.8504	4.39219	4.96007	3.76315	3.62948	3.48687	4.75431	12.2609	8.80575	10.0795	7.09601	11.5746	9.25754	5.57748	6.89576	6.86086	7.23696	5.45465	8.84349	9.60654	5.77973
Gh_A03G0279	19.0908	15.6861	29.9905	33.399	10.1896	34.6303	36.1767	25.8774	55.3825	21.2955	22.6614	27.7048	26.6579	28.0514	26.4861	14.2328	6.08743	26.3897	41.688	24.5263	33.284	11.8674	7.43709	16.026	13.4515	11.6526	6.33772	13.3787	9.093	24.5325
Gh_A03G0281	4.32457	4.43458	7.56523	6.22309	2.06884	6.36713	9.16302	11.1162	24.6129	51.4494	46.3096	22.7583	15.5959	15.6937	19.348	3.48624	3.86611	5.35239	5.43483	3.81261	7.77488	12.6768	20.0201	34.4245	81.6009	75.9545	104.446	19.1215	18.6545	79.845
Gh_A03G0286	9.30384	28.0657	31.1855	5.97756	2.72805	6.97135	6.08377	3.02817	3.38647	2.06872	3.76595	0.303525	8.10033	8.22884	6.40244	25.5572	7.03035	30.8437	3.661	4.14088	10.1032	1.80549	1.987	3.74183	2.53214	1.61485	0.639278	3.96042	2.41803	0.276569
Gh_A03G0290	25.7675	35.7367	15.3113	40.6152	37.8833	35.2141	29.713	28.4058	7.70811	26.0174	25.1635	6.43044	32.4727	34.4453	35.7149	12.606	39.5294	18.0526	53.3024	53.8019	21.2986	33.6696	25.348	12.0138	18.2866	18.4092	11.2312	33.3622	33.3813	7.3224
Gh_A03G0291	10.0454	12.1594	8.91003	12.1514	12.4515	10.044	5.23625	7.09402	3.74174	4.71752	4.79168	5.43236	2.01699	2.19938	2.5348	5.94431	6.79903	7.15216	6.53535	4.60449	8.01075	1.61176	1.76835	1.72021	1.71674	2.53743	1.45813	2.32814	2.5079	1.45064
Gh_A03G0293	11.1291	9.394	7.58741	11.2879	13.4668	12.8299	5.86406	6.64738	4.98643	3.00903	2.11317	4.11336	3.47681	3.92623	4.05527	11.3111	8.88186	8.06583	5.02139	6.25377	6.72935	6.10908	6.30702	5.27047	7.60618	6.90021	9.08718	3.79433	3.55811	3.72106
Gh_A03G0296	24.5533	20.9553	14.9099	12.0949	15.7824	11.5749	3.77722	4.57996	4.08045	6.57857	6.33935	3.61799	3.10707	2.79831	2.79968	8.05685	27.7965	16.2911	6.00157	7.01295	11.1443	10.7337	12.5202	10.1315	10.1625	10.3424	8.89645	6.61746	6.85936	5.47556
Gh_A03G0303	6.28858	7.79855	4.62245	5.96023	6.96437	7.47633	3.86748	4.39307	0.686135	1.69801	1.40469	0.813124	0.912739	1.19669	0.904362	7.06094	9.05675	6.59156	5.64622	8.45767	4.1453	7.93464	5.85397	2.46292	1.51262	1.485	1.56064	3.00741	2.79919	0.54063
Gh_A03G0308	2.19566	0.433853	0.926741	2.01825	0.385657	2.24164	2.58669	2.72923	3.95842	8.9564	9.00704	3.79918	3.7529	3.23168	3.54868	1.09961	0.356793	0.579073	1.44682	0.589656	1.84168	7.84588	8.32609	15.9121	18.0843	15.8631	25.3696	6.75045	5.03069	8.57554
Gh_A03G0309	150.507	170.658	324.333	218.218	222.682	202.525	222.914	104.331	75.1822	118.953	120.809	145.861	249.553	249.087	264.453	210.095	182.951	288.722	165.985	231.977	333.647	74.8757	84.0561	106.423	60.635	57.9459	74.7307	156.811	164.982	56.2346
Gh_A03G0311	0.226594	0.156848	0.18666	0.387347	0.22728	0.550784	2.76395	2.2817	1.56036	1.30577	0.946288	0.997106	0.483929	0.915576	0.972913	0.2705	0.216913	0.922939	1.30661	0.477283	0.736207	0.978549	2.38974	6.44545	0.705716	0.635514	1.62458	5.60513	5.09173	1.35476
Gh_A03G0314	33.1229	54.2454	34.1832	22.4178	27.8757	21.4837	7.41528	6.48344	4.46291	1.36881	2.15688	2.8859	2.52865	2.49399	2.53591	18.9042	43.8283	27.9221	13.8419	15.9676	12.0707	3.26896	3.04149	2.52574	2.02197	1.95446	0.976279	1.89021	1.78914	2.39526
Gh_A03G0320	12.0817	12.9646	8.12749	8.33768	7.89481	7.24886	2.93707	5.94877	6.36968	8.55092	8.59153	7.85701	2.36909	2.99209	2.37798	16.6461	17.2184	21.079	7.6982	8.70955	12.622	12.0742	13.4304	4.94584	8.21382	8.61639	7.05027	6.8467	6.30772	12.531
Gh_A03G0323	252.733	323.394	455.336	303.228	350.551	238.956	251.54	179.9	146.468	91.8977	88.5214	57.5213	166.201	169.352	158.212	307.758	231.583	287.846	210.728	227.635	320.061	81.9529	108.059	105.989	101.523	95.9644	90.0134	60.1438	56.3598	56.1901
Gh_A03G0325	33.252	58.9485	56.0158	2.04238	3.05776	2.25775	0.221247	0.135347	0.509499	0	0.612129	0.368001	0.14689	0	0	15.6542	142.038	108.395	5.54481	4.83815	8.08175	0	0.35854	0.39454	0	0.16963	0	0	0.23399	0
Gh_A03G0327	0.516674	0.806691	0.42053	1.69532	0.591504	1.48112	1.2167	2.54207	5.22964	8.38205	8.43319	5.45275	2.7261	2.97807	2.88122	2.53149	1.3356	1.47496	2.30974	2.3446	0.600859	5.12052	9.52927	6.47022	9.79294	10.5541	35.738	3.33747	4.22314	28.2352
Gh_A03G0331	83.477	146.829	192.407	110.205	139.391	103.919	59.9993	47.5875	50.4455	6.78155	13.6928	25.8996	26.8278	24.0996	21.1899	119.133	124.691	140.381	57.5824	79.5554	119.55	11.2903	25.1995	24.1148	17.8837	18.0189	12.8357	3.58172	5.86615	10.7866
Gh_A03G0335	67.2646	135.491	141.091	91.7217	113.221	86.8405	101.413	95.3568	204.518	46.3489	38.5271	172.709	32.2199	37.868	40.2926	84.1237	120.368	93.5536	122.277	181.458	142.08	38.2868	64.984	54.7714	35.2208	31.6045	35.3218	17.031	20.4788	111.941
Gh_A03G0343	8.0493	7.72089	9.77046	6.53197	5.27588	5.12226	7.62096	1.55993	2.74662	3.68857	4.70863	3.05398	7.36149	7.80444	7.20692	10.1503	5.78454	11.3559	6.68304	5.19822	15.378	2.40242	1.9166	6.24218	2.24386	3.53528	7.59956	2.64647	2.05188	2.88404
Gh_A03G0344	15.5001	18.7391	18.7055	30.5008	31.1663	32.0979	47.8786	36.0782	34.0618	15.4638	13.8232	10.9325	14.2845	15.3234	16.121	8.91656	17.5509	16.3524	79.9578	77.612	56.4025	25.6686	32.7962	26.7162	10.9329	11.3345	9.70328	10.6985	11.3948	8.59202
Gh_A03G0347	11.4556	4.16372	3.82337	16.9003	14.5001	17.364	180.712	139.549	217.733	45.0571	46.2181	59.1065	45.9611	52.4951	52.3002	8.54281	1.82761	5.10276	12.0021	8.66956	6.32502	55.3751	17.1549	27.1941	22.3771	22.5164	28.3523	12.6748	12.5506	138.755
Gh_A03G0352	18.3886	49.8534	52.8852	29.0809	35.8079	14.761	13.2185	17.7316	87.3544	20.234	16.1363	101.497	18.4822	17.6857	11.6345	17.8864	55.1734	49.3476	4.53331	11.0601	62.0703	6.18463	20.1967	32.8494	42.095	58.0396	28.9827	5.21586	2.92101	47.4389
Gh_A03G0359	157.106	186.471	169.705	46.6328	48.7249	45.3308	5.67165	2.33128	4.17365	0.330512	0.454452	0.213598	0.897832	0.58671	0	140.964	123.023	125.71	19.3213	14.2613	47.9925	1.02518	1.48893	2.14262	0.85585	0.780451	0.227499	0.320159	0.172712	0
Gh_A03G0363	3.49501	2.33201	2.9366	3.21789	2.22643	3.47724	3.46765	4.09027	7.13304	3.58007	3.28913	4.21564	5.95369	5.94656	6.28356	3.55921	3.69605	3.01602	3.07904	3.58472	3.31468	6.70721	5.56634	6.67982	4.42062	4.21606	5.24858	12.1609	12.0683	2.73756
Gh_A03G0366	18.9363	21.2579	22.3681	20.6054	34.6839	21.2234	8.2084	21.2423	16.9741	14.742	14.1635	42.388	9.17029	9.43068	9.19731	9.69071	13.8274	13.2142	8.691	5.0017	6.04915	7.01809	13.9261	8.65914	13.6688	15.4057	11.4939	9.58127	9.68486	29.5546
Gh_A03G0368	7.36498	2.7836	5.9423	13.2212	18.7492	16.2824	21.6901	15.4504	9.60632	15.5588	16.1667	3.62719	18.2337	19.19	19.5437	1.3462	1.88087	2.24361	9.00538	6.81452	11.0842	9.30221	5.16626	6.56435	9.8408	8.72145	5.53554	17.094	19.3988	9.64608
Gh_A03G0374	91.7049	134.268	113.618	70.9678	87.1297	61.8085	24.9464	16.8641	17.2373	10.3526	6.01902	3.34008	8.21178	7.59004	7.16825	74.8896	136.279	110.174	64.3392	74.3948	75.4493	10.4844	10.6644	15.4178	6.12905	7.43267	5.14569	7.21958	5.55111	5.52269
Gh_A03G0376	7.58148	11.6086	7.37385	11.2971	12.0353	10.7203	10.7393	10.5667	12.9251	7.58179	8.50291	12.7077	10.9	10.746	11.5569	7.39881	8.684	8.91763	18.0946	20.3786	11.8411	8.41076	10.7791	8.40365	6.19063	7.31067	6.56334	5.65044	6.47332	12.8211
Gh_A03G0380	6.34283	4.59937	7.46669	6.22242	4.52368	3.56517	10.477	12.6661	20.0634	16.6806	16.8447	18.6142	10.7082	10.152	12.0562	5.94691	4.68693	4.29515	7.98656	8.6666	7.14924	16.1398	13.1466	11.9324	22.5104	24.0988	15.0009	14.3806	17.6846	35.4604
Gh_A03G0396	45.556	102.358	71.126	36.8246	25.8257	36.875	16.1919	17.3772	12.3706	8.41784	9.19964	6.28654	7.72972	9.24881	8.84596	96.4659	85.4488	91.4098	42.302	36.7348	32.6256	15.5329	11.8582	14.2771	6.86978	6.97489	8.85977	5.90428	6.2747	6.1066
Gh_A03G0405	343.184	283.778	557.223	339.317	421.707	288.965	274.006	262.335	274.208	280.683	282.043	185.553	123.169	124.283	125.16	171.442	316.112	383.38	222.224	162.266	435.497	82.8877	282.096	152.757	408.995	421.526	262.604	75.4244	65.0716	262.829
Gh_A03G0409	27.985	28.5467	34.3396	71.7298	100.69	82.7055	92.9444	67.1833	52.4804	62.6652	45.7751	37.1121	53.6821	65.8948	64.7141	15.1432	31.3713	29.5734	73.1897	90.5269	114.921	29.8841	67.4957	82.3569	33.5558	28.3996	51.4739	34.3166	29.084	38.8778
Gh_A03G0410	6.799	5.39939	6.90085	5.3815	8.26692	6.39681	3.04743	4.26831	4.88423	4.22544	3.93791	5.74957	2.11706	2.51957	2.60547	6.29672	5.48807	4.49675	3.28641	2.23273	4.04864	3.45798	4.3809	3.64963	7.82675	7.78455	5.11145	3.96073	4.12392	7.81104
Gh_A03G0417	2.0011	0.863647	0.121547	2.29892	1.24131	2.59269	4.10662	14.3363	0.863361	48.4689	53.1392	8.1835	13.1167	12.603	13.2518	1.11849	2.08706	0	2.25246	2.94936	0.488574	53.7357	27.8581	6.24759	54.5991	55.8844	17.3841	20.7856	21.3009	17.4482
Gh_A03G0419	3.89071	2.19241	1.84428	3.00703	1.59632	2.63219	2.74567	4.30416	3.15517	6.55001	6.22925	5.30371	4.10059	3.95809	4.74354	3.44187	2.53964	2.5761	3.50956	2.46568	1.52248	6.66695	7.18042	5.33738	7.93849	7.60603	6.17531	6.83738	6.93378	4.41516
Gh_A03G0420	12.5527	3.88052	4.42138	4.32092	4.40394	4.89557	7.09341	21.8369	8.37845	30.713	29.3529	11.104	3.82161	3.73453	4.75621	4.43535	4.9793	5.06845	3.65341	4.59138	7.97853	6.91353	42.7804	9.13884	34.178	34.4244	16.9449	5.25892	6.52044	10.8514
Gh_A03G0427	0.632322	1.36175	0.165688	1.76862	3.24431	2.65042	8.36174	8.52808	1.58997	4.36518	4.58378	1.23905	5.94707	7.11357	5.56953	0.546733	0.756738	0.619732	7.51869	13.257	2.02899	3.7913	7.74593	4.51742	3.75086	5.59647	2.04485	5.91525	4.94119	1.57094
Gh_A03G0428	9.90108	4.9958	5.44871	16.0456	8.24184	14.1251	12.4273	15.1696	163.661	18.7324	18.9619	138.769	5.6567	5.82308	5.36831	5.39446	5.07003	6.85425	22.675	15.2254	26.1151	29.8456	23.8647	45.7497	30.9412	33.4808	40.6894	16.6387	16.5914	91.1211
Gh_A03G0433	4.07537	2.27888	7.63985	19.9125	21.6858	16.8933	0.479438	0.229845	4.21062	0.301468	0.18456	0.253903	0.133853	0.0876342	0.48458	0.44868	0.703586	0.635985	4.09195	0.791124	14.6509	1.31132	0.075023	0.348722	0.477359	0.218228	0.446011	0.38018	0.20514	0.232695
Gh_A03G0445	3.48591	3.37197	4.1948	3.20487	3.99435	3.97512	7.17336	4.8867	3.92421	3.17123	2.4324	4.06612	6.38575	7.32542	6.94429	2.68479	1.713	2.13577	3.49554	0.678483	1.03994	0.75628	1.05867	1.36341	2.1879	2.009	3.11025	2.4292	2.54024	0.483353
Gh_A03G0453	4.44771	0.822177	1.83163	11.0844	15.3579	9.33264	20.794	28.3804	30.9358	44.6953	40.0333	153.857	26.1294	27.2358	28.0213	0	1.17846	1.43634	23.2516	13.4508	24.2945	76.6196	74.5143	52.7947	57.8167	55.6929	87.044	32.3498	29.7231	77.9909
Gh_A03G0461	49.4026	63.8672	15.6626	37.2061	5.98285	39.9342	39.5258	140.927	224.904	604.86	588.276	2461.35	187.384	183.014	194.166	111.789	69.2049	32.4872	25.6612	17.1083	18.0783	386.748	487.415	336.411	817.354	839.315	1007.77	261.251	272.428	1747.66
Gh_A03G0463	21.381	22.7396	26.6675	21.0638	33.1087	18.9188	32.2158	31.8464	17.6868	20.7293	19.7954	15.9623	21.2054	24.7378	33.5925	13.5369	22.4929	27.6997	21.0489	20.6563	31.8105	20.1405	30.5471	25.6625	27.1822	29.0748	25.4034	10.9631	14.0154	17.6354
Gh_A03G0464	9.66398	9.14509	9.6897	16.2272	18.5068	16.4762	29.7482	14.4214	13.0909	5.55083	6.24637	6.94005	9.23072	7.12393	7.29437	6.66734	9.43525	7.3283	25.6659	31.2607	14.4453	10.4288	7.59062	7.3628	4.0066	2.87626	2.91386	3.86136	3.44227	6.03856
Gh_A03G0465	0.287908	0.726434	0.075738	1.18596	3.24121	1.21645	937.396	1418.95	599.816	1608.7	1606.97	1668.6	1521.59	1542.87	1533.7	0.307208	0.162742	0.446118	18.1088	44.3161	5.60799	1018.96	1700.88	491.572	1329.29	1348.99	1216.63	1221.66	1226.06	2688.77
Gh_A03G0475	7.15686	6.4726	5.65623	5.12049	5.24611	4.08695	7.47814	9.50642	9.23492	11.9814	11.6035	10.9621	7.61862	8.35472	7.6019	7.80554	7.43764	6.57627	6.36053	6.19866	3.66637	13.753	13.011	9.13523	10.0808	10.7507	8.01269	8.58397	8.33319	9.6248
Gh_A03G0484	32.17	30.3277	46.897	71.0901	97.0399	76.4305	32.2509	20.3141	73.0189	13.8213	14.0296	94.1815	24.9747	20.5925	25.5384	20.7399	28.3866	31.8445	34.6983	24.9837	76.1711	8.02132	9.52854	39.4197	26.4159	24.268	47.5661	10.4182	9.91567	42.106
Gh_A03G0485	8.39213	9.63981	10.097	9.31574	10.5276	8.7974	3.02504	3.2488	9.21678	2.89694	2.94575	8.30187	1.90439	1.61939	1.24351	6.61948	7.26141	9.68264	4.9037	4.02886	7.36147	3.80182	4.4795	7.40099	4.82335	4.10969	4.75859	4.2278	3.17191	4.51641
Gh_A03G0493	73.685	58.0604	31.6187	114.403	114.099	116.481	80.3017	70.1842	23.1759	74.9192	71.3906	30.5282	77.2806	77.2762	78.6361	39.3973	51.8676	29.2376	68.8901	61.7969	40.282	54.2771	57.7057	37.812	56.2892	58.317	55.2654	76.6897	79.1213	31.2867
Gh_A03G0507	15.7921	22.8464	20.7152	3.85956	5.82637	3.97576	0.249226	0	0.359629	0.0657429	0	0	0	0	0	2.53731	0.530163	0	2.18643	0	0	0	0	0.0582929	0.0682123	0.0934637	0	0	0	0
Gh_A03G0514	35.7331	42.3575	38.1711	45.0866	62.7669	49.5619	53.2754	49.4541	30.4168	40.2539	38.3954	37.7546	43.1539	42.572	39.0861	29.1058	44.4165	34.3075	58.6951	75.3326	58.9577	28.1945	34.7044	36.4709	29.9048	28.3488	30.0932	25.7459	28.3135	31.9426
Gh_A03G0524	3.33141	2.26021	9.23208	7.10497	6.1884	4.68012	2.34827	15.7334	1.72511	28.4663	27.1803	28.3926	2.69076	3.6916	2.31916	4.35183	2.92875	7.63812	2.80605	7.60823	5.88962	4.73194	23.1761	35.6791	25.0139	23.5057	17.9175	3.21688	1.54276	2.37383
Gh_A03G0526	9.77382	14.233	9.87111	5.11171	6.10702	6.4402	2.96093	3.45944	4.53632	3.60138	4.0116	3.12934	2.68659	3.52178	3.46932	10.4439	14.2733	9.23031	3.97808	4.85871	4.87264	4.52321	3.66371	3.12555	4.18606	3.8298	3.05574	4.45339	5.24042	3.75974
Gh_A03G0535	3.18178	2.65019	3.90239	2.7952	3.58021	3.47921	10.7292	8.16397	4.73001	9.94772	9.54469	4.81077	7.62989	8.2724	7.19111	3.46971	3.59632	4.12076	5.7193	7.07474	3.82849	6.56992	8.71019	4.68409	5.50336	4.19672	3.10591	9.69312	9.61977	5.81646
Gh_A03G0552	26.26	32.5869	11.7799	24.0502	23.0011	25.6982	17.5509	21.0998	2.98643	20.1296	20.193	5.55283	27.6407	27.5073	27.06	12.6771	32.151	15.0262	28.545	29.6658	10.8619	23.1362	21.7707	13.4706	12.4175	12.5235	11.441	30.3351	29.4661	4.34888
Gh_A03G0554	11.3356	9.1537	5.03997	11.7845	8.4144	12.1706	25.4061	27.462	13.7462	24.5715	26.6347	22.2168	15.7012	15.8273	17.2364	9.24737	8.68129	7.61158	19.2573	21.9675	8.87952	34.854	31.5438	21.1751	31.8508	30.8404	27.5638	22.4878	20.5307	18.0407
Gh_A03G0555	8.57084	3.77881	0.996692	5.94455	4.86548	7.63135	18.3337	19.6921	6.44469	6.91176	12.7132	11.7048	12.6985	10.1148	8.52791	2.20691	3.14176	3.13688	19.0311	20.0727	3.73658	31.1028	13.6561	9.86893	13.5126	15.8882	13.6259	16.9706	17.5191	13.234
Gh_A03G0556	0.139316	0.36211	0	51.3922	54.6108	49.7362	332.5	391.316	129.621	278.56	285.19	100.816	221.882	215.362	219.286	0.14868	0.0757011	0.225872	512.712	700.239	111.131	409.82	447.7	469.774	229.243	224.88	226.225	228.886	222.33	66.8807
Gh_A03G0560	529.632	695.794	599.909	342.82	386.411	349.751	12.7671	6.65772	28.7684	1.13344	0.415788	0.387591	1.85467	2.32445	2.14107	448.013	776.74	627.225	229.829	223.907	412.221	10.9418	2.03078	2.53908	0.667604	0.83066	0.442773	0.515521	1.11143	0.150606
Gh_A03G0561	4.04783	4.58242	6.12211	4.27558	3.49498	3.08009	71.2168	47.3779	13.1114	345.125	359.411	88.6002	984.812	997.08	996.799	12.9365	8.73576	15.7079	39.2004	52.5209	14.3274	43.9225	101.258	49.0908	207.205	209.611	66.2139	901.17	921.237	72.0456
Gh_A03G0562	0.0726274	0	0.100761	0.0837031	0.381051	0.313681	0.112943	0.0745634	0.0992437	0.119079	0.217947	0	0.16125	0.105346	0.194381	0	0.144324	0.295044	5.33901	5.87337	1.66866	0.867981	1.56919	0.21263	0.254692	0.348547	0.241645	0	0.118721	0
Gh_A03G0565	14.5857	11.2064	13.4653	18.0993	18.8557	18.5753	23.0303	14.0446	4.77774	11.7954	12.7458	1.95736	16.7138	16.0734	16.5812	3.90337	11.8458	9.57076	23.7266	24.8303	15.0303	12.8107	9.05952	7.83757	6.19728	6.07264	3.53054	18.8777	16.9277	1.91846
Gh_A03G0572	0.995687	0.918545	0.502823	0.800708	0.708021	1.89895	1.53085	1.2903	3.14198	3.23562	3.54004	2.91925	3.07739	1.39122	2.30515	0.624758	1.45465	1.32675	2.34637	1.43051	2.26032	2.36396	3.29096	2.99691	2.13396	2.02717	5.00281	4.65667	5.83862	5.75036
Gh_A03G0578	8.80464	18.1165	19.5267	2.25029	2.26507	2.83536	0.79587	3.4682	7.19184	5.10587	7.27852	12.0184	3.31306	3.48821	3.61113	22.2028	19.985	25.2113	2.12967	3.14824	2.73718	7.10905	10.0259	7.27514	4.57812	5.92918	5.91401	5.67128	5.44211	8.0312
Gh_A03G0591	12.4038	17.3391	10.8839	6.97846	3.43485	5.4993	4.62366	7.01452	7.72811	12.5108	13.7607	16.4564	5.82418	6.09283	7.19018	24.6174	16.6484	17.1983	7.63392	4.71641	5.7394	12.4893	11.1991	17.64	22.8011	25.622	36.3172	14.2251	13.5165	34.7303
Gh_A03G0602	10.2058	11.5784	16.1564	34.3758	39.8363	37.5094	88.9139	106.869	88.1495	125.003	118.515	113.088	119.341	127.891	123.924	16.7935	13.7591	16.5791	101.714	136.605	61.3757	88.6248	181.348	119.415	106.28	115.615	84.9433	74.1384	77.8448	102.463
Gh_A03G0610	1.12903	0	0.356011	8.35737	8.584	6.71229	2.66354	4.77926	4.98709	0	2.60717	3.28535	2.7749	2.92814	2.6982	0.271319	0.656285	0.273917	2.55481	1.25713	12.6345	3.83811	6.75361	22.176	4.24279	7.03971	14.2137	2.97553	3.62664	3.19962
Gh_A03G0614	1.62582	4.7244	3.97826	1.54053	1.53461	1.35418	4.93354	6.16514	4.60304	11.2663	10.4202	7.5978	9.08585	8.86271	9.01303	3.4106	3.91572	3.80159	6.34296	7.90533	4.84246	9.82532	10.6018	7.72604	8.80464	8.35187	6.59721	12.1183	12.0009	7.20792
Gh_A03G0618	4.957	4.27048	2.50085	5.12017	5.17821	6.30177	1.42292	5.29568	9.86171	7.31873	9.87584	9.77219	3.89742	4.53616	4.69666	4.54414	3.92842	4.16425	6.39304	4.97906	5.24414	6.35252	9.8863	12.2497	10.4518	9.5024	16.5304	5.37925	5.15352	16.721
Gh_A03G0620	47.0184	23.0196	35.5045	52.1726	27.412	46.1854	340.625	289.807	37.7714	146.955	166.024	13.2887	222.018	225.215	236.067	64.0774	22.6408	58.0962	216.759	182.029	75.3081	260.825	151.589	178.59	94.9074	85.8233	35.9927	74.0576	76.7992	4.76449
Gh_A03G0635	19.5724	38.7793	39.3942	15.504	20.9489	17.5998	73.2634	28.192	8.89909	1.35859	0.994316	2.46236	0.371491	1.21033	0.66959	32.1688	30.0888	37.0924	101.455	112.293	43.9328	2.15266	2.01512	3.30821	1.05493	1.33846	0.373559	0.384593	0.968411	1.75706
Gh_A03G0649	46.9756	79.9066	53.9865	34.9227	34.3312	35.0929	22.5587	23.496	21.8852	16.2863	14.7014	23.1292	23.2689	19.7351	21.2574	74.2245	59.9529	71.1355	29.957	26.7792	25.7071	19.2042	18.3758	13.6554	14.1252	14.9654	15.1581	12.0441	15.2602	15.0275
Gh_A03G0650	20.0693	20.8162	25.4932	18.2	18.9626	16.275	18.9516	23.8851	109.476	23.4433	21.6687	68.4577	12.3378	13.4025	12.7712	17.082	16.9588	23.2005	16.4536	17.7049	26.5586	19.1052	20.0277	27.6606	29.5956	33.7169	32.7911	14.6685	16.5058	109.559
Gh_A03G0655	5.20827	7.36446	4.03591	3.12069	3.13327	3.10517	0.774006	1.37829	1.60237	1.4159	1.5377	1.39643	1.4033	1.40673	1.56066	4.87101	8.31218	5.85285	0.971977	1.00854	1.24052	2.17641	1.2726	1.59396	3.11128	2.89838	1.9474	4.08712	3.51438	1.85586
Gh_A03G0657	0.625945	0.529608	0.656113	4.25146	2.95594	4.06222	1.5737	5.23661	0.40597	1.37066	1.3329	0.468552	0.114983	0.188222	0.0346509	2.16714	1.20263	1.58667	8.47984	6.15626	3.90524	2.10399	2.77435	0.815576	3.47385	2.92752	1.43165	0.622776	0.461686	0.0222612
Gh_A03G0660	8.19524	8.89475	12.8781	9.83191	12.5175	7.95971	27.6898	25.1635	15.9259	6.22334	7.28421	4.42941	8.98349	9.52249	8.5463	9.06584	15.1142	13.8064	10.1264	11.4901	6.68449	3.63487	7.95485	8.59082	2.35106	2.4179	2.13544	2.56261	2.77459	1.31927
Gh_A03G0677	17.074	28.9073	27.1165	33.0745	51.4278	30.4975	27.8236	33.5203	13.4785	16.6529	11.9234	15.5682	38.3388	36.5314	38.866	15.5459	22.1129	19.9812	34.089	44.9487	38.302	6.62799	6.64656	6.6985	5.81372	5.81849	2.55897	9.15519	9.98806	5.06228
Gh_A03G0694	177.541	229.33	378.672	217.18	257.516	195.036	410.459	274.256	32.5183	183.576	172.603	12.1017	232.4	239.653	230.748	126.517	217.573	222.275	242.184	242.351	275.247	131.846	128.15	106.146	117.139	125.104	64.283	120.396	118.661	14.5911
Gh_A03G0702	10.4067	14.6468	8.32926	9.07071	12.4791	10.1697	6.49429	6.28381	6.35049	2.78029	2.08273	4.54724	2.90819	2.80819	3.34027	9.01961	11.469	7.56263	3.71278	4.51659	8.13595	2.14803	2.1984	1.54658	2.85652	2.4883	2.29962	2.308	2.49363	5.19109
Gh_A03G0703	36.0295	96.8424	102.084	25.0852	63.4445	21.55	16.8889	15.1738	0	11.8085	10.8501	0	2.31301	4.56966	7.02886	84.4396	99.3163	132.468	35.6807	30.8199	52.7119	9.14242	8.63202	18.5658	3.32593	3.04307	7.81568	7.35372	7.091	0
Gh_A03G0704	15.9126	16.6687	19.1907	27.7008	34.9458	26.4889	15.2422	11.9705	16.42	8.04404	7.03711	11.0523	1.90668	1.81056	1.85328	15.7345	19.7441	19.4173	32.7677	30.1428	43.1505	12.3902	15.1632	17.1403	8.75151	10.401	13.0978	5.73206	5.72781	11.3346
Gh_A03G0708	9.3693	9.77495	6.07769	12.102	14.4228	13.401	10.4488	7.54286	9.09272	5.24443	4.55418	5.56837	5.13516	4.75286	4.44634	3.8757	9.76371	6.16423	13.2948	14.42	11.3409	5.31921	5.31988	5.30981	4.67846	4.65789	6.16925	4.05224	4.24167	7.53996
Gh_A03G0712	38.5009	18.5347	56.8725	33.6064	24.2015	21.8589	22.1721	32.9533	31.5063	28.2119	22.6301	29.6472	24.0077	17.1058	15.1729	12.3373	19.2718	34.4114	20.6178	15.7244	45.588	14.9139	26.1464	46.3756	40.9496	42.391	49.6125	17.456	10.2289	34.1988
Gh_A03G0718	141.285	153.044	129.671	152.232	118.337	129.64	99.0748	91.0245	11.4788	86.326	88.35	7.13335	136.738	146.794	140.119	107.533	137.015	117.241	187.315	146.343	125.757	111.416	92.4547	45.3125	59.377	59.8758	39.837	135.219	137.73	11.7038
Gh_A03G0720	12.2365	3.69231	12.1368	36.5081	31.4152	34.5973	34.3438	23.3328	40.0438	44.3273	45.5396	64.7755	55.5016	59.8573	57.9765	10.4008	3.04731	9.83328	20.8586	18.4302	66.6576	13.9949	25.538	52.1048	26.4164	30.5174	36.4139	24.6729	22.3736	44.5785
Gh_A03G0725	34.0048	26.8667	10.4473	24.1026	51.7654	34.4357	34.9687	33.2875	3.29834	34.0998	27.721	8.01273	67.0062	63.1145	55.3339	7.52343	25.9314	10.6498	23.9852	35.7719	5.62617	15.573	15.184	9.07195	12.9078	14.6232	4.65179	27.9085	27.5561	5.31599
Gh_A03G0726	293.881	132.467	110.052	180.842	203.632	213.565	419.362	270.427	184.495	516.638	479.556	100.933	790.228	815.577	643.433	44.4202	158.428	105.324	345.316	174.603	63.625	394.9	184.819	79.3145	304.954	400.278	116.149	615.126	618.245	82.3676
Gh_A03G0728	3.42192	3.68667	1.20604	3.28568	6.26612	4.44802	4.1844	3.49813	0.055804	1.88827	2.05248	0.203823	7.0249	7.05871	5.86777	1.02673	4.17903	1.20187	2.7354	3.86265	0.593271	2.28062	1.54971	0.29745	1.50063	1.24673	0.111493	1.79883	2.12909	0.0364992
Gh_A03G0731	361.51	313.441	118.755	330.076	446.494	403.497	378.647	516.129	46.4509	465.584	522.009	35.1095	1004.18	1081.47	1086.75	65.6907	348.506	226.621	422.861	480.996	125.692	413.57	337.985	154.176	251.8	222.134	140.486	583.361	585.778	25.9509
Gh_A03G0732	13.8441	9.50854	4.77496	6.53643	17.3874	11.5856	6.72737	7.96537	2.32434	4.69885	3.93777	1.40236	11.6745	8.78853	7.38918	0.865086	7.18744	4.09211	9.07437	8.16811	1.49845	4.33117	1.92946	2.98858	1.15233	2.21161	2.00763	6.49493	5.24787	1.73447
Gh_A03G0734	21.5284	5.26078	4.39738	17.2951	16.3026	17.2577	29.8139	12.6775	1.63889	31.1998	27.8692	0	83.4021	73.7756	81.0667	6.08097	5.72715	0.873388	15.9107	10.662	5.60758	12.6639	8.90914	2.12433	18.5002	27.4506	3.03219	49.6455	52.0725	0
Gh_A03G0735	35.0576	48.2202	34.3879	34.9586	48.8993	31.89	19.9694	17.6255	26.5226	12.4836	10.5005	15.1408	8.31983	7.47718	9.23531	26.8098	48.7251	37.1717	26.9428	27.0999	34.3031	12.6901	10.6224	10.9499	10.9703	10.9868	6.7856	6.38615	10.2233	16.6569
Gh_A03G0742	55.5432	57.4498	54.9299	93.9983	104.168	82.0982	203.48	144.95	58.4075	87.4549	88.5118	26.0242	97.5867	96.0962	105.396	16.7808	58.1873	41.4556	144.129	165.894	99.9799	80.9448	85.1319	41.5787	58.3179	57.6798	29.9472	70.7184	76.3378	35.1932
Gh_A03G0744	0	0	0	0	0	0.469351	2.27801	0.876975	0	10.9506	10.6281	14.4738	13.0651	23.42	23.0041	0.404943	0	0	0	1.24566	0.686476	3.20603	5.05703	1.04789	5.51018	7.5723	4.9638	15.0166	12.1165	11.0202
Gh_A03G0748	0	0.153161	0	0.310041	0	0	11.343	15.0272	2.99608	10.7545	14.2477	3.57587	15.5992	17.5617	15.5431	0	0	0	0.986242	1.71812	0	3.51431	9.64795	5.30466	5.27439	4.21657	2.95662	5.86331	5.90233	1.3559
Gh_A03G0768	54.0248	42.0046	53.122	109.407	181.42	109.691	67.1269	60.8521	18.8446	50.4092	59.9458	66.0742	49.7645	51.8943	57.9961	9.58295	52.3479	40.2063	67.8739	92.9099	116.794	31.841	49.8935	37.4391	57.4225	51.904	47.1988	43.884	44.5714	38.4748
Gh_A03G0775	6.70805	9.50043	7.10239	5.43734	5.90022	6.50804	1.74891	1.01291	2.99846	1.27046	0.839508	0.694447	0.48386	0.421236	0.509323	7.82215	11.2846	7.63276	4.21957	5.14111	4.79604	2.54791	1.48805	1.5656	1.21644	1.21831	0.898163	1.03813	1.14867	0.394846
Gh_A03G0777	7.60566	9.53353	16.6324	4.76816	7.68724	6.46836	2.2603	3.59962	11.597	6.4507	8.89481	31.9794	2.65578	2.64903	2.32754	13.987	9.64239	12.4108	2.94434	2.93358	8.68885	4.50208	7.27675	9.81246	13.9406	14.366	11.6109	3.34456	5.48679	30.4565
Gh_A03G0782	4.30136	4.09067	6.12067	3.54113	4.56358	2.464	4.81353	3.10913	2.50762	2.88452	2.64536	0.837233	4.70262	4.86611	5.33539	5.01884	4.7298	3.96029	4.09536	2.72384	4.35001	2.90641	1.76288	2.77036	2.2508	2.22448	1.07132	5.17767	4.87723	0.874728
Gh_A03G0786	180.086	229.003	134.629	118.161	121.216	118.772	7.23877	4.52668	8.73205	2.11223	2.65919	0.886081	4.75403	4.93562	4.15805	135.62	255.968	140.865	60.645	37.8178	87.249	7.30136	1.60123	7.23456	2.17923	2.10914	1.47905	10.3841	9.51818	1.13879
Gh_A03G0787	26.6489	29.0187	22.2546	36.2967	38.7009	36.1881	82.0891	59.4465	23.2276	61.8358	66.8338	18.9805	92.4821	98.4723	91.1745	21.1176	25.9538	16.2474	68.3521	60.1269	24.1379	39.1885	43.8009	23.06	30.7686	31.4791	19.072	60.06	60.4503	18.9862
Gh_A03G0793	7.1528	8.20536	5.08467	5.3154	2.92529	5.003	2.36092	5.32623	12.5218	5.66049	5.7257	10.4516	4.53016	4.11761	4.88524	17.419	9.10246	12.0814	4.53544	3.48905	4.87452	11.2578	6.92026	7.6359	5.97807	6.66596	7.65117	8.97791	11.6096	11.3482
Gh_A03G0795	49.47	44.315	54.8307	51.5515	54.3793	50.8834	131.264	106.101	60.4025	73.4603	79.5767	52.9059	87.005	93.5621	88.3672	54.684	44.6464	54.6271	79.9319	79.6926	63.5443	67.628	76.1006	54.9143	45.6183	48.7585	47.1459	39.4881	42.757	43.9842
Gh_A03G0803	115.176	133.359	93.1545	67.9591	45.625	76.3271	9.10908	24.3267	54.7564	17.1956	16.0604	125.915	10.2074	11.3776	10.0537	181.561	113.39	111.252	22.6619	28.9546	45.1144	15.7243	32.7359	32.3535	11.3452	10.238	32.9435	15.6184	17.5777	33.1798
Gh_A03G0805	24.3121	30.9335	45.7375	46.0762	42.5899	45.0813	190.142	172.389	50.0323	113.051	120.087	41.6364	172.85	186.332	170.361	31.0986	22.3159	31.8096	111.073	136.218	77.3894	93.2938	112.757	117.468	68.4117	65.1687	47.3608	42.9786	53.0667	17.0596
Gh_A03G0826	15.835	24.5513	18.2582	15.2139	21.7229	15.6205	11.0745	11.6671	2.16018	6.42052	6.10818	5.81015	4.82813	5.46165	5.06085	18.5526	22.3478	9.89067	14.5876	10.9477	9.8602	14.1891	11.0378	8.2593	10.0756	11.9318	11.8737	10.5352	10.9776	5.27192
Gh_A03G0828	6.73235	6.20119	8.6771	3.91706	3.34118	3.65073	5.27791	4.48542	5.06258	4.38895	4.46954	3.045	3.34498	4.22611	3.7409	5.19077	5.49552	4.61688	2.16671	1.16548	1.2203	3.60571	3.0815	2.03565	5.99954	6.12935	4.71486	6.2215	6.227	3.80289
Gh_A03G0835	19.2078	10.8968	11.9786	14.6761	20.3067	14.6255	24.51	22.4158	8.63223	19.5381	17.8673	10.5731	12.91	12.2467	12.6652	9.60675	15.9196	9.801	8.14867	7.31808	10.2596	26.6994	17.5897	16.0401	23.0858	23.356	22.0067	40.8639	37.9081	16.9216
Gh_A03G0838	109.322	200.32	175.447	49.5903	72.9991	47.4811	7.02998	5.82128	6.34945	3.03234	3.16399	5.04646	1.57255	1.68549	1.31069	221.713	362.816	238.583	116.955	155.588	130.581	10.7726	8.94138	12.1791	3.63859	2.89338	3.67263	1.65959	1.90581	1.66807
Gh_A03G0841	11.0348	22.0318	12.5313	6.52605	3.79738	4.87239	1.61245	3.84137	2.44415	2.65424	3.34288	4.81292	1.14789	0.922114	1.00906	28.1685	23.3912	15.7226	3.65491	3.34499	5.89079	5.02195	5.37516	5.09599	5.5468	5.83571	3.46759	3.45304	3.9882	4.76131
Gh_A03G0844	9.81625	7.97403	5.40613	8.97581	6.41032	6.32827	8.43721	10.7518	9.66829	11.5308	12.446	12.2228	7.76135	7.49182	7.83234	8.50888	7.16133	7.26325	7.63738	7.30529	7.03129	18.0293	14.0735	10.1966	17.3353	17.1238	12.9414	14.0654	13.6018	14.1158
Gh_A03G0845	22.5015	33.5942	26.2943	24.9369	30.9561	26.1249	28.5164	21.1788	16.5991	18.6451	20.4134	12.7439	30.3118	30.6176	33.0356	23.4384	31.1673	21.0498	24.7198	25.2269	17.2493	12.2296	11.3145	11.8136	10.938	11.5677	8.34342	16.2759	15.2809	7.28878
Gh_A03G0851	22.7277	26.1459	26.2905	36.1978	39.429	33.8177	124.886	132.062	20.6704	102.305	102.557	21.5505	165.787	165.479	168.985	12.6637	29.7013	18.7459	110.986	176.603	30.8069	140.538	133.746	58.3927	64.905	66.5268	39.0314	117.933	122.838	18.2123
Gh_A03G0854	5.58246	2.2051	3.7588	4.20318	3.24172	3.39952	15.5057	13.3655	21.3179	12.2646	13.8467	18.9967	8.48003	8.01514	8.52362	5.28772	3.01263	4.7647	10.0786	6.92544	6.48041	11.2365	13.3501	14.6997	10.8304	11.6879	20.0315	9.2925	9.19729	18.6669
Gh_A03G0855	56.2124	68.3256	79.5831	60.7058	64.5091	55.163	78.1349	71.1404	41.4515	59.165	62.0152	44.8457	77.1275	75.8342	78.3802	66.0916	55.6972	58.1446	68.4889	63.3883	74.8205	39.8529	51.02	49.9056	36.335	39.0537	51.3183	38.7683	35.8311	47.1624
Gh_A03G0861	12.9482	5.6024	15.2052	8.74878	4.65527	8.82388	14.5298	22.1044	102.402	30.0178	28.5384	46.0768	9.72059	9.99664	9.43404	19.168	9.78153	16.2719	8.45556	10.459	20.8845	22.0977	29.9068	40.0361	42.664	42.0768	34.8659	14.0578	17.5005	54.7347
Gh_A03G0871	30.101	6.70137	8.19196	23.9124	13.4493	24.612	10.2109	48.2266	30.2363	158.618	152.125	207.188	35.4674	29.9172	27.399	24.4814	7.09945	11.3339	23.1924	23.6238	15.0169	57.9476	184.312	84.2426	299.923	301.481	265.554	37.3101	40.0746	306.288
Gh_A03G0887	0.78009	0.113976	1.59251	0.227425	0.496371	0.31508	24.6488	10.9859	29.6286	2.35667	3.78726	16.209	7.35736	7.11477	6.79803	0.0995163	0	0.547581	2.89983	0.578528	0.697678	0.247979	1.37504	6.4572	4.34238	2.4866	8.55406	1.10451	1.19883	69.8027
Gh_A03G0901	1.06471	0.46083	0	0.436025	0.816083	0	0.944379	11.9163	0	19.2585	19.8768	3.11079	3.48727	1.25138	3.07247	3.0538	0.375479	0.649444	1.06416	0	0	14.3794	7.74439	5.68636	40.0968	40.2676	11.6723	5.91506	4.9355	4.86894
Gh_A03G0908	8.14831	6.46486	8.34772	10.7826	12.5025	9.68006	18.3622	20.2726	28.4232	21.3989	22.8871	49.9762	14.8436	14.1707	17.3324	7.38712	5.17135	5.48896	11.3068	9.81389	16.3003	22.4594	21.9769	40.5352	37.6372	34.7001	49.5044	16.6192	19.8485	35.0706
Gh_A03G0914	219.529	270.599	331.549	395.382	408.93	297.615	194.897	104.493	100.058	55.7239	63.3058	46.1132	37.0886	44.5173	41.0431	164.814	239.79	259.933	304.124	331.649	645.711	67.6465	127.686	183.16	71.0364	78.8309	77.2734	40.8511	27.1509	43.4839
Gh_A03G0921	11.6204	16.1605	14.3967	29.3165	28.1709	17.1505	46.7596	47.4952	28.096	34.1957	35.1351	42.6541	49.3485	46.2393	47.2112	10.0159	12.6591	12.3065	35.9672	35.9647	19.6734	22.5612	32.8897	23.0786	34.1978	34.7989	26.6475	26.8373	30.0801	28.4392
Gh_A03G0929	6.80217	4.68561	4.83401	8.98383	8.9775	9.18607	15.0091	12.4325	9.80545	12.7674	12.7237	13.9524	15.898	16.5481	16.2534	6.62381	4.1412	5.08888	16.0463	15.9803	11.7116	12.8712	13.2165	12.8816	10.5238	10.02	19.2729	14.2961	14.8076	14.4085
Gh_A03G0937	3.34668	2.97226	2.90063	1.39548	0.712602	1.78663	1.29508	2.13186	4.24484	3.61855	3.82511	5.13552	2.46924	2.19844	2.58689	6.4519	3.51529	4.01628	1.26184	1.17287	1.23304	3.61473	4.11767	4.74377	6.51434	6.67241	6.58726	5.34347	4.94993	6.56997
Gh_A03G0943	34.5052	55.5379	23.5595	110.331	89.0961	54.9761	53.0656	65.334	264.633	68.247	61.5472	197.883	85.1102	80.8908	58.1012	32.1312	56.5798	46.8353	67.5548	66.2122	21.0359	35.3937	39.5936	17.9426	38.1266	38.7877	34.9728	38.0002	40.4785	178.926
Gh_A03G0948	5.12673	6.05909	7.82367	2.83526	4.70063	4.51907	0.303699	0.183158	2.95774	0.201801	0.370501	0	0.276003	0	0.332694	4.61015	7.97854	5.93876	1.88538	0.985932	5.91182	0.956221	0.236346	0.273373	0.749022	0.440049	0.133136	0.100487	0.326445	0
Gh_A03G0958	0.229318	0	0.182815	0.105918	0.0924167	0	7.78876	8.32215	0.221106	17.7171	17.9453	1.3948	32.5457	36.6144	32.0986	0.870944	0.0436154	0.0445276	0.0674464	0	0.167205	1.54391	1.55626	1.71749	4.5422	3.74406	1.1897	20.4269	22.1051	0.18228
Gh_A03G0960	0.0719941	0.289078	2.73162	1.0517	2.22414	1.13259	4.0342	6.69016	15.4086	17.502	18.6862	21.8952	5.91727	5.76168	5.85078	0.659757	0.273626	0.532089	3.02772	3.71941	4.36269	12.0051	11.6591	20.3574	26.3187	25.5315	29.6329	19.9945	19.4602	40.756
Gh_A03G0977	6.69138	8.94361	9.21853	3.55374	8.11057	3.8036	0.740332	0.400862	1.2482	0.0645149	0.236925	0	0.303426	0.226687	0.20887	2.96785	9.28568	6.77909	0.356629	0.393117	2.05025	0.264667	0.159386	0.223536	0.313268	0.428978	0.0421907	0.121189	0.391673	0
Gh_A03G0981	2.63041	2.14563	1.43169	2.09704	1.45149	2.88573	1.5503	2.0148	1.17505	2.41527	2.96985	1.22255	3.21159	3.56985	3.08178	2.61264	2.43287	2.58201	2.19682	1.78886	1.13667	5.17365	3.02757	3.32378	3.66666	2.85888	3.77631	7.28435	6.7704	1.34634
Gh_A03G0986	172.278	114.381	175.319	344.234	370.768	295.253	1019.99	1055.2	681.217	1358.59	1384.28	666.939	1550.44	1569.22	1551.66	35.6769	114.79	101.477	319.476	242.344	381.962	470.762	537.753	590.037	478.717	470.217	298.175	895.456	913.711	487.586
Gh_A03G0995	0	0	0.120017	1.09525	1.36119	0.652767	2.65829	2.80998	0.368779	8.20424	8.06521	13.125	5.16921	6.8951	6.46575	0.181252	0	0	8.95019	12.9723	2.99849	10.5243	10.8422	8.05948	14.8725	17.6423	17.0606	12.717	11.419	12.6848
Gh_A03G0996	8.06102	6.10082	4.74014	8.01739	6.59942	8.84852	3.40568	4.60801	3.61418	3.78599	3.54835	5.21065	3.59257	3.59029	3.60113	5.54533	8.87222	6.23537	5.74118	6.15466	4.15464	7.17154	6.51427	5.32023	5.72338	6.2695	4.93377	7.02285	7.07778	5.38818
Gh_A03G0998	185.237	265.788	271.695	182.015	141.633	149.455	110.998	94.507	111.435	52.3736	45.4537	60.0397	68.2202	82.3249	84.3586	212.924	167.078	248.101	109.495	93.0339	212.582	22.5447	71.5658	108.592	32.9301	32.711	62.547	24.0534	18.9227	66.0783
Gh_A03G1004	41.0078	26.5567	50.2965	70.8562	64.9279	59.3986	90.1599	77.1895	65.9667	87.7239	88.999	45.6024	61.2045	65.3149	62.1158	24.5554	25.0391	31.407	64.3448	50.1813	73.3127	81.3623	75.4601	73.9244	127.501	128.345	118.055	92.0624	94.0079	132.774
Gh_A03G1005	7.15993	2.51111	2.41202	6.85967	1.44363	6.21318	2.23314	9.80973	21.2504	7.27559	8.0265	16.9388	3.51914	4.87841	5.43706	5.69238	5.31793	8.47214	6.44551	6.06167	17.0155	8.00676	8.96902	25.7625	8.91429	13.2803	8.79746	1.64634	4.44779	14.7187
Gh_A03G1012	5.20999	5.62663	2.71143	4.75816	4.50828	4.82687	3.82104	3.39076	1.15735	3.08772	3.91368	1.06884	4.14341	4.47134	4.45692	4.17856	5.88678	3.41981	4.45448	5.24811	1.75294	4.26591	3.63297	3.014	3.00293	3.10146	2.77073	6.37384	6.38259	1.71826
Gh_A03G1027	5.75703	4.94799	2.66836	6.34645	4.26841	6.478	6.03047	3.65353	11.57	0.799145	1.09941	0.837646	0.80358	0.699223	2.73657	11.3412	5.11584	7.39992	7.50574	8.76076	11.1003	1.98635	0.843801	4.89832	1.62717	1.27455	0.131901	6.02204	4.75723	1.90132
Gh_A03G1030	22.3908	24.1603	24.4266	29.3339	35.2357	29.8829	46.5857	39.0909	24.4629	37.3431	34.4628	29.0383	48.9327	46.5322	47.3908	20.8874	23.7604	24.1652	26.7422	43.5266	32.1017	22.4535	35.5583	34.4599	22.4313	18.2176	42.3041	19.1248	19.0194	27.8882
Gh_A03G1031	1.41965	0.573616	1.04481	7.83067	3.93294	7.43143	81.5968	130.476	75.4057	136.249	148.882	54.0721	125.109	140.611	143.202	1.924	0.620968	0.417464	67.2882	64.923	4.86542	248.686	284.107	273.355	112.464	117.854	114.903	98.5338	99.3136	79.326
Gh_A03G1033	7.58422	8.80691	7.46832	8.38666	10.0087	8.49507	16.32	15.2084	10.0074	20.6017	21.5197	13.6716	24.4224	23.7511	22.4101	5.29067	7.06265	7.58845	14.2319	15.6538	8.90618	14.5989	15.0732	8.73076	14.8346	15.7999	9.50473	20.2996	21.8939	13.9424
Gh_A03G1036	17.7982	9.07674	18.4444	40.7767	52.8688	42.9953	39.1225	44.5901	79.7108	26.5737	26.6555	77.6196	19.7678	22.1192	22.0058	1.13711	6.64456	7.33666	23.7248	11.7509	21.2319	16.7943	23.1757	14.9027	17.0335	14.9841	19.013	5.36271	7.20147	35.9704
Gh_A03G1040	20.0915	15.5353	26.4302	38.084	34.4956	30.0601	75.3361	49.6693	12.6607	34.4676	33.3844	7.922	46.6609	48.071	49.5492	14.0424	15.2748	15.9711	49.0071	52.0025	39.8725	34.3632	28.4989	23.0095	21.5306	19.833	17.9936	27.0063	27.7303	7.95987
Gh_A03G1041	55.5027	45.8835	37.5721	61.0995	65.2083	63.0283	95.3146	72.0534	17.1358	53.7558	54.7258	22.8419	60.3316	59.4962	59.7464	22.2155	62.9292	49.1102	92.0999	91.682	33.9875	63.7086	58.3574	33.9749	36.5041	37.1562	33.9788	65.5693	60.4313	23.18
Gh_A03G1045	34.8541	24.3887	50.483	21.4969	21.2607	14.4257	5.44683	7.84878	16.929	2.63482	2.42175	8.58316	4.54235	2.98037	1.52585	22.119	26.1705	44.9282	7.15541	5.07595	26.973	2.26556	3.75763	14.7105	5.56765	2.63886	1.95816	3.83275	4.90724	4.32344
Gh_A03G1069	19.4073	16.072	12.7826	22.7885	22.0983	21.8655	28.4941	26.5978	15.9712	21.8161	21.2492	20.609	22.135	21.9151	23.4407	14.1956	16.646	10.8275	27.7562	28.1172	14.9836	18.2909	19.0452	20.9309	15.3657	15.1926	15.5744	16.1927	19.9001	13.308
Gh_A03G1071	8.95837	14.7243	11.4793	4.44486	6.12	3.57771	1.13016	5.45568	1.93701	3.14738	4.03607	2.97254	1.74069	2.27721	2.03267	15.5901	15.7921	9.87529	2.0027	2.02865	3.79548	2.80304	5.27382	3.93828	4.56484	3.22182	4.95422	2.45116	1.87468	1.15831
Gh_A03G1079	5.12705	4.49496	8.9246	5.55575	7.72783	6.33094	6.88571	6.53067	5.2525	8.74259	7.98977	10.6989	3.86912	4.33534	3.72566	9.23191	8.88033	6.09558	3.10643	5.73487	11.9503	8.71733	5.28456	8.60637	9.90401	10.0445	9.8093	6.91934	8.25152	4.62135
Gh_A03G1085	19.6735	10.2296	11.728	20.8938	7.99319	23.3792	11.784	15.0224	30.4967	23.4074	18.6994	46.3358	10.2579	11.4828	10.5843	33.3673	11.8041	18.7341	19.7924	14.2746	25.1111	22.9767	28.6668	54.8369	30.8177	29.9611	65.0752	18.091	18.1057	51.0596
Gh_A03G1089	863.999	964.244	1301.99	933.059	1177.7	691.086	530.173	362.135	9804.59	357.32	334.486	2202.8	280.218	266.253	342.339	788.055	1013.64	1043.38	943.142	593.025	986.824	110.551	275.552	432.698	289.683	195.791	335.004	162.465	169.939	3511.6
Gh_A03G1090	9.18822	6.84528	6.85491	14.2911	11.2034	12.5916	23.2063	23.4771	20.3231	25.2663	25.3347	29.2533	21.6314	23.7758	24.9383	7.47579	7.01834	7.91842	16.6854	17.7677	14.5705	15.6026	17.582	16.9407	17.8681	16.7177	18.0444	17.3108	17.0352	26.4736
Gh_A03G1096	1.70325	1.17136	1.83053	1.20741	0.733487	1.5457	15.6199	13.5494	33.7868	19.3859	22.7561	19.192	19.0119	20.5366	17.9075	3.18831	1.07923	1.39631	4.90377	5.20019	1.62823	17.425	18.9973	11.8334	21.3231	20.7714	14.5004	15.3805	16.9835	21.982
Gh_A03G1097	34.2669	29.4801	67.5933	60.3016	41.2489	25.3197	29.868	28.2391	31.7704	25.2733	37.1545	44.3258	37.4342	31.1414	39.775	55.7443	11.718	40.9451	41.5669	13.671	36.6478	10.3693	14.4821	40.9767	29.8735	30.8062	24.9853	9.51356	11.8953	27.6509
Gh_A03G1099	0.119301	0.288292	0.262776	0.550823	0.505634	1.13809	3.82602	5.24369	0.448144	4.54868	3.58034	0.650976	5.6435	6.46374	6.49149	0.0846978	0.201563	0.235511	1.82946	5.22495	0.814739	3.17809	4.27893	2.99153	2.45095	2.36628	0.979737	3.35722	2.23477	0.322096
Gh_A03G1102	0.395574	0.395182	0	9.60828	10.624	9.36317	438.793	427.189	120.609	275.664	270.08	76.7879	370.274	378.212	384.78	0.376429	0.404315	0.107354	198.344	240.359	19.4078	211.315	295.488	166.593	146.262	152.785	79.3994	157.587	151.534	47.1971
Gh_A03G1103	12.5418	9.81681	13.1685	14.8675	18.7018	17.0253	17.0295	15.8531	9.19824	19.8952	18.7052	11.1778	13.0016	12.5332	11.3584	5.2795	10.6014	10.4169	42.2694	51.1678	40.0643	16.9645	29.396	22.9241	19.6077	19.6687	26.4266	17.8779	19.2966	10.602
Gh_A03G1108	2.29696	3.06966	2.71757	2.61698	3.53622	2.6212	6.7665	7.16069	6.49001	8.60481	9.43621	8.1446	14.1328	12.4584	14.6835	3.72972	2.61033	1.91153	12.6698	12.5768	4.63353	6.47175	6.22912	6.4502	3.57272	4.06345	1.91254	10.9644	10.1877	1.80232
Gh_A03G1112	20.5926	18.0012	23.3932	19.8673	17.5613	13.0571	12.0194	11.8587	45.1782	10.5261	9.42229	23.2653	12.8681	13.1621	14.7939	22.7166	19.076	18.7186	17.7142	11.3509	12.6679	10.6804	9.23987	10.3344	8.8622	10.0407	12.0389	7.29611	5.63217	33.406
Gh_A03G1114	49.4093	40.3592	26.7515	40.8558	32.9272	38.5922	44.5669	43.3014	15.8685	57.654	60.7697	20.1348	69.0285	67.5557	68.5592	23.1212	41.6726	29.1636	29.9613	24.7872	26.498	46.9426	44.8977	20.1894	48.7933	48.9836	23.0979	88.2436	91.9054	17.0587
Gh_A03G1118	10.2061	11.2401	5.2285	11.2443	11.1244	10.7847	11.7008	11.1263	2.25621	14.935	15.7255	3.78325	18.5287	18.1312	17.665	5.54934	13.0302	7.50172	17.3402	20.4974	7.61651	25.8119	18.4584	11.3051	13.2948	14.2389	13.0765	23.8966	25.183	4.31369
Gh_A03G1120	1.0035	1.15371	1.49126	1.33914	0.74102	1.12155	6.23383	11.324	4.69508	8.46075	5.62648	57.3678	13.2419	9.78672	9.97669	1.31799	1.18825	1.65864	0.49259	0.193812	1.02308	1.80198	1.92719	1.4275	2.00405	2.559	2.84054	4.61197	4.98995	2.07353
Gh_A03G1122	10.012	10.2532	8.04761	7.25017	6.725	7.6774	20.1171	14.0698	4.07625	4.72665	5.06793	3.57769	5.82735	5.19519	4.36823	8.60595	11.5297	11.3717	10.0561	10.0849	8.43838	6.35556	6.83101	4.49441	3.57398	3.55946	2.45173	4.15365	4.00267	0.956908
Gh_A03G1124	78.1525	95.2997	60.9264	86.2494	96.0003	86.734	124.976	79.8423	21.0949	63.3321	55.5866	46.8913	115.639	116.825	119.267	60.727	77.8039	61.4503	93.5031	88.6462	70.128	45.218	47.112	24.4439	27.2475	24.1575	32.8192	40.7496	39.6075	16.7119
Gh_A03G1125	38.3869	61.2124	125.276	58.3229	99.4288	68.2043	71.1044	30.9069	11.5592	4.61468	2.84915	0	94.2417	62.6166	92.17	3.67844	28.4444	29.1606	22.551	14.8073	42.0523	0	0	4.58514	9.28211	12.7697	1.024	17.5819	16.1954	0
Gh_A03G1130	4.66806	6.38466	3.87111	4.20972	4.61012	3.52078	9.30436	9.14537	3.24828	12.6178	9.95197	5.22299	14.8356	13.5967	12.9365	3.00959	4.52623	2.49154	4.82909	5.39423	3.4863	8.49708	9.07197	3.50173	7.874	8.70392	4.18581	13.1404	12.9413	3.58959
Gh_A03G1131	4.10538	5.1125	4.28412	3.9948	4.74099	4.27844	7.75915	5.01937	2.5271	5.25811	5.44431	2.17369	5.09649	4.11268	4.62581	3.94512	4.978	4.29972	8.42606	10.8432	5.52595	7.03058	6.99474	3.75671	2.58453	2.37725	4.39142	5.39892	4.67496	2.70041
Gh_A03G1136	1.09712	0.591477	0.316669	3.0805	1.1266	2.96197	2.79386	3.71831	10.4366	7.51693	7.64108	20.6606	5.53027	6.83006	6.51526	0.959212	0.987705	0.273748	4.25941	2.74203	1.2313	11.7322	8.09256	12.8051	7.20401	7.87162	19.1423	7.93442	7.45209	39.7856
Gh_A03G1137	5.08631	4.84974	3.06048	7.51629	7.13636	6.91838	3.91148	5.87996	2.66299	6.48621	6.32822	3.58736	6.65191	6.88197	7.20564	2.92402	5.82056	2.9665	2.96515	3.9351	3.09285	7.17611	6.33192	5.50302	4.07506	5.36546	4.42853	12.393	11.126	3.8106
Gh_A03G1139	4.10095	4.77273	1.7772	4.54673	4.94642	5.15904	6.15309	5.50396	1.87138	4.91653	4.99794	2.29768	8.17263	8.44851	8.22588	2.60814	4.90113	3.15341	8.14044	10.44	2.03743	8.00991	6.75614	3.08141	4.49174	4.27291	3.23588	8.52465	8.36503	2.42973
Gh_A03G1142	101.527	150.915	144.128	66.1975	90.8782	69.4451	16.3325	5.3658	17.1718	2.29887	1.31626	0.410431	2.44598	2.80615	2.35113	90.9668	159.93	142.688	37.7971	48.7068	75.8028	4.14761	1.32252	3.89999	1.13508	1.13949	0	2.14853	2.31678	1.21169
Gh_A03G1143	627.341	877.473	1254.86	258.582	318.916	237.62	38.5204	25.4491	2.39099	5.81272	5.67803	0.473238	4.99449	3.80368	5.41013	678.597	792.938	992.868	187.962	142.639	432.371	7.28605	12.0157	34.127	3.35444	2.49022	5.76564	4.0835	2.53185	0.292892
Gh_A03G1145	1.95392	0.619153	1.16302	0.991955	1.21522	0.822849	2.25503	3.89452	1.18387	14.4061	13.578	4.11005	18.6535	17.376	22.0069	0	0.50713	0.21202	2.88758	2.34784	1.89616	6.67635	6.40234	2.6427	8.25592	7.19811	2.53094	9.73424	9.02911	0.634152
Gh_A03G1150	17.1508	26.5573	20.2382	11.7077	11.0691	11.8044	4.68661	2.8696	1.21921	1.96113	1.57035	0.629424	2.96243	2.2273	2.95452	26.8735	21.2232	16.1473	7.10166	8.56556	8.3267	3.95461	1.72155	1.75012	1.67689	1.57913	1.01115	1.62301	1.59637	0.638269
Gh_A03G1152	2.51213	0.842399	0.771625	1.40994	0.630788	1.02148	0.600955	2.31744	3.06712	6.64421	6.15704	10.2018	1.56145	0.939453	1.08178	4.89647	1.21983	2.66671	2.23984	0.325484	4.50328	6.08634	7.95332	8.0848	13.9803	14.2143	15.9591	2.66415	4.2899	8.40335
Gh_A03G1164	5.72999	3.97332	5.23898	4.84503	4.47361	5.664	14.1353	11.7822	7.18014	9.0287	10.3857	6.1322	10.5256	9.45437	10.2327	4.62096	4.44009	5.9189	9.92158	8.36028	5.04423	12.0791	10.3302	7.8541	12.1102	11.2011	7.87535	10.759	9.94383	11.9127
Gh_A03G1167	283.822	2127.12	735.034	396.965	1515.95	459.662	399.455	1460.12	24374.3	353.267	331.807	13431.4	684.736	648.47	881.176	289.089	909.799	805.097	837.479	2705.71	889.038	474.617	1597.12	974.286	702.32	676.164	338.003	397.621	424.16	15795.6
Gh_A03G1170	9.31254	9.7932	8.26781	11.7449	9.2843	8.48732	30.0123	24.0126	7.0454	36.6133	31.0528	15.3201	38.469	39.878	37.0808	10.6063	9.57448	10.3914	22.8124	27.7166	11.6034	26.3659	25.4481	21.2216	25.8051	27.5658	17.3084	46.4042	50.8044	8.84538
Gh_A03G1179	2.36587	2.58028	1.93692	2.53474	2.36887	1.50122	6.78574	5.53484	2.63861	5.56732	5.37549	3.35039	5.14329	5.06981	4.66871	3.94043	3.59528	2.93504	3.16426	3.48997	2.02388	5.51499	3.82777	3.65221	4.64202	4.24227	3.57155	6.25671	7.19927	4.52286
Gh_A03G1195	7.20722	8.61059	9.49846	7.81669	10.9228	7.54666	6.86455	5.62482	7.55452	3.30331	2.79621	10.604	7.25879	8.10089	9.04465	4.28567	2.9282	3.02148	3.1589	3.13618	4.60614	1.82849	1.94095	3.91309	3.35299	3.46398	1.96622	3.54099	3.02277	3.02278
Gh_A03G1210	177.466	180.504	223.128	237.917	226.89	223.616	284.784	190.916	65.1192	162.444	147.917	75.9676	212.856	215.511	235.264	150.162	172.495	183.541	254.234	263.204	322.522	77.9645	130.913	182.989	80.726	84.0763	131.65	88.0036	80.2278	36.7544
Gh_A03G1224	1.68858	1.62886	1.28678	0.60552	0.820006	0.810817	2.34362	1.91396	1.9898	2.71666	3.33922	0.860998	4.57898	4.30355	4.39226	3.77408	2.26053	2.81314	4.3936	7.04917	1.00454	2.14555	3.44326	1.19783	1.32973	1.36768	0.85269	2.31148	3.45122	0.825351
Gh_A03G1237	7.23516	7.95555	7.01738	6.18874	1.77582	4.40149	2.48951	4.36349	5.09599	17.4293	18.124	22.1121	4.31611	3.80407	3.32534	45.7088	9.6034	22.5662	2.58089	2.11747	11.8019	10.882	17.6601	12.0513	19.8847	18.7807	8.70795	4.4631	5.85455	38.9508
Gh_A03G1243	7.53646	10.8244	19.2991	0.764831	1.63683	0.590661	0.607788	0.667564	1.01894	0.216887	0.29872	0.703027	0.145603	0.095128	0.175388	12.3491	12.381	14.6661	0.626471	0.969019	0.351502	0.0852574	0.397136	0.468014	0.325599	0.222927	0.205243	0	0.212285	0.31536
Gh_A03G1245	3.45125	1.0028	0.301265	2.77515	0.498913	1.28497	1.06396	2.31256	0.663868	3.79041	3.31672	1.9383	2.52854	2.18268	2.01205	1.56806	1.82482	0.76906	1.64108	1.72585	0.793148	7.39807	4.72927	3.83019	4.72396	3.61081	7.39876	5.17185	4.0699	7.00452
Gh_A03G1247	8.63581	3.59595	5.09759	7.39765	6.03049	8.54252	16.3158	19.5526	73.1693	21.6956	23.1521	36.4179	6.96779	8.19319	7.54782	12.937	6.88978	9.85225	10.0531	12.7994	21.8454	12.8413	36.745	80.2796	24.9866	25.2917	113.14	13.5531	4.72881	80.8658
Gh_A03G1248	3.06925	3.17454	3.19731	4.57715	5.96506	6.39359	2.03714	1.94212	0.508109	1.24125	0.760859	0.651362	1.08789	0.593747	0.437536	0.741598	1.14694	0.721916	1.38833	0.854498	2.19065	1.29157	2.97469	1.80762	1.00311	0.635179	1.42028	0.816231	0.736738	1.93373
Gh_A03G1260	7.50051	8.8125	10.1081	8.53001	10.4122	6.70396	5.43792	7.48313	18.1558	3.87146	3.32014	9.88736	4.84046	5.18558	4.45682	11.5159	7.43202	10.0699	11.7888	16.5873	11.0039	5.76238	4.62532	8.02665	5.04067	5.32547	5.38891	4.08802	4.68039	11.0629
Gh_A03G1262	0.0834087	0.0659818	0.0751776	0	0.086279	0.181372	1.29749	1.7094	0.110371	3.31687	4.32925	0.790198	6.6905	7.07598	6.06803	0.02939	0	0.111434	0.0409655	0.0993185	0.103989	0.331816	0.553336	0.3614	1.27703	1.58646	0.362088	3.25505	3.14028	0.478761
Gh_A03G1265	17.0847	30.3663	22.5195	21.2944	21.7435	18.1667	34.4352	32.0925	44.3442	21.2214	27.5913	29.1273	19.2955	19.162	20.4725	13.7887	16.3408	19.4914	23.7897	17.3335	16.6885	12.1581	14.2705	15.0045	12.0131	11.1416	8.4884	16.3275	17.5487	21.8075
Gh_A03G1278	3.3684	3.25853	0.709637	2.00927	0.971753	1.85958	0.989282	2.11838	0.276895	6.29541	5.92698	3.43495	1.00579	1.60424	0.806347	6.31207	2.79729	0.932124	1.72075	0.369319	0.548784	3.82553	3.94338	3.34544	8.87325	8.24319	4.15688	1.78408	2.09382	7.99406
Gh_A03G1281	0.552507	0.22047	0.812264	0.810243	1.11038	0.693976	1.12151	4.01926	0.720996	2.99231	2.46895	3.51274	11.9592	11.0202	13.2305	0.239797	0.0899211	0.182572	0.75045	0.109968	0.252226	1.44833	0.967141	1.38366	2.22338	2.06377	1.42569	4.12027	5.56692	3.21573
Gh_A03G1282	34.3446	28.8021	40.5194	47.694	47.6275	46.1741	67.3936	38.8368	44.1608	27.9599	26.4842	14.8598	43.1599	42.7955	41.2154	15.0145	22.3229	27.2688	19.1659	9.01509	37.2096	12.0829	11.1218	12.7304	12.0911	14.3254	8.00115	18.8426	20.9681	19.1733
Gh_A03G1286	190.641	229.255	189.474	103.367	125.344	94.7364	5.35518	3.50097	12.1194	0.724357	0.295699	0.994033	0.92771	0.784949	0.98513	55.6372	306.019	223.567	56.6252	30.0402	86.9085	3.54852	1.46725	1.77081	0.850177	0.524825	0.68644	0.908507	0.980067	0.416705
Gh_A03G1288	3.80404	1.70595	1.86009	1.0708	2.04434	2.02122	1.13175	20.998	2.44407	0.712217	1.63164	8.3298	0.718849	1.25361	1.29974	2.0329	2.23305	3.2662	6.15723	0.435733	9.36083	1.54216	18.3256	9.51384	7.48215	6.70707	9.88386	0.311928	0.503105	6.38684
Gh_A03G1290	20.46	20.0915	17.1041	13.3687	5.69162	10.7262	5.33705	8.12702	19.9432	6.32384	6.43154	21.7466	4.07639	3.55886	3.00536	36.2503	16.7389	27.5876	8.08287	7.93238	11.9351	8.2933	6.02393	20.836	10.3032	12.4117	19.1102	1.6232	1.76819	16.6471
Gh_A03G1299	22.6153	43.5834	39.3473	18.0814	17.8215	17.7746	6.72399	5.79079	21.7125	6.44406	6.77923	19.3083	11.9147	11.5127	11.0774	29.4756	37.7085	39.1298	13.0956	18.8665	21.7291	5.82424	6.19175	9.82022	6.24313	6.09942	6.50942	6.26384	8.54034	13.8769
Gh_A03G1300	4.32918	5.62717	9.21738	8.56063	9.11198	10.8153	32.6571	17.6715	39.6174	19.9663	21.7968	22.0955	22.5813	23.604	22.9166	7.5676	7.52969	18.0007	42.195	38.7577	20.2265	18.7726	11.5486	29.0419	24.1827	22.8254	41.4246	21.4514	20.7779	71.03
Gh_A03G1305	20.878	23.4228	16.7864	16.5137	13.2325	17.8025	8.13333	11.176	13.2588	15.5888	12.4451	5.69241	5.85482	7.19391	7.32403	29.7978	24.2802	24.6699	16.5272	15.1667	20.8874	18.0239	13.8754	25.9957	15.6284	15.5498	16.1894	18.7535	21.5511	5.87444
Gh_A03G1314	1.37982	0.485138	0.784354	6.02838	6.00765	6.57707	3.14157	1.37173	1.153	0.138903	0.380792	0.0831332	0.562337	0.122354	0.676569	0.0884631	1.9224	0.577245	4.96268	3.13134	10.4014	1.8183	0.230598	0.495885	0.294805	0.302319	0.280182	0	0	0.230128
Gh_A03G1316	7.09314	7.76406	6.3261	8.22994	6.0813	6.94428	7.48584	21.4187	10.1541	16.4958	16.6443	7.03013	6.89823	7.04411	7.46337	6.44592	6.25164	5.78458	8.42497	7.45558	6.32918	13.2965	23.9103	8.78987	15.7582	14.9517	18.718	7.82945	7.13601	7.03414
Gh_A03G1325	7.06811	7.01895	12.3117	4.48502	8.68725	4.29499	4.57667	3.05732	8.35617	2.72673	2.38397	3.64081	7.292	8.16997	6.46983	7.06839	4.33671	4.84439	3.95487	3.05669	6.58422	3.24267	1.69764	4.11737	3.05417	2.82063	1.90834	4.8422	4.04913	3.52938
Gh_A03G1330	109.617	65.2771	215.253	223	172.853	198.215	784.931	386.791	9.99357	266.746	254.634	3.48604	249.383	235.781	242.205	28.3419	107.002	187.674	613.793	369.987	1072.29	252.055	174.738	476.323	139.877	128.937	124.705	176.404	156.918	1.47798
Gh_A03G1332	11.1926	15.0001	20.1382	13.316	14.344	12.6533	4.9031	4.38649	51.4854	3.38121	4.99787	11.4368	3.22893	2.38749	3.42119	22.9999	17.415	18.075	3.68638	4.98252	10.0928	7.05043	5.64487	6.08439	8.59821	9.07142	3.96435	10.4772	11.5303	15.9978
Gh_A03G1334	91.8384	142.184	118.037	99.9211	121.326	101.224	111.2	103.992	67.4693	64.8912	66.2901	49.4566	94.5065	88.1414	94.0521	114.415	138.973	103.079	134.106	151.801	87.8073	42.4768	73.2276	54.1219	36.7274	36.1755	46.8215	46.7162	43.8314	58.0448
Gh_A03G1336	11.1795	12.6656	9.8926	10.5784	8.86447	11.3119	46.1605	63.9834	31.9133	65.6501	67.3678	29.6256	56.945	58.8322	58.8997	15.7977	14.6081	13.6661	46.5897	53.4001	13.5867	66.0265	87.3959	42.7898	46.9782	48.4663	28.0437	53.0016	54.9832	22.8885
Gh_A03G1343	17.997	4.05873	8.42869	82.5727	99.4011	86.2561	11.8411	3.40195	7.16151	0	0.169754	0.222782	0.379667	0.995854	0.305737	0.237749	13.0685	5.50861	72.4042	72.9251	228.454	2.58777	1.2568	4.15436	0.380263	0.781656	0	0	0.187226	0
Gh_A03G1351	70.7047	91.903	86.034	117.543	139.539	109.904	93.5928	99.9085	22.6559	188.599	182.37	39.4112	147.802	147.242	144.922	90.6925	105.986	81.5857	71.2244	75.8396	132.059	115.477	139.909	60.4345	212.282	211.825	77.8793	301.507	302.895	39.3943
Gh_A03G1352	6.272	7.77378	4.43137	3.68739	2.3596	3.36714	1.59412	2.63724	3.6139	1.06865	2.2086	8.7671	2.20855	2.3431	3.23699	10.1333	6.08089	5.3638	2.11339	1.22487	2.23958	2.67275	2.48101	2.71407	2.91252	2.57375	3.53293	2.64566	2.58635	2.8267
Gh_A03G1353	29.9705	29.5528	30.6654	109.038	127.994	93.4856	669.432	925.892	403.167	1502.96	1492.84	667.356	2104.59	2142.56	2135.33	8.81476	34.9102	26.4099	538.729	831.307	146.533	955.313	1323	891.719	931.624	929.849	455.738	1272.99	1274.68	462.673
Gh_A03G1361	7.50328	8.18881	15.5758	7.82509	7.15975	8.54317	7.62132	7.00677	24.386	5.71991	4.02016	35.4313	6.57266	8.34188	6.8569	11.8879	10.0034	9.27414	7.2715	7.75243	9.71562	6.02322	6.97692	11.8923	7.02461	7.85546	11.8607	3.78097	3.06923	21.1609
Gh_A03G1363	15.4211	4.13187	4.93584	9.57711	8.01162	7.16937	9.60082	9.22427	30.7412	14.7321	15.0894	141.875	31.5638	30.7449	32.5095	11.084	5.71697	7.72744	13.7814	9.21186	7.89909	19.0888	15.5722	25.5167	23.5152	20.8769	77.4497	14.7966	17.8563	129.72
Gh_A03G1365	0.945599	1.58902	1.6545	1.89739	1.44188	1.7286	9.4142	8.61902	1.38789	4.20349	5.57696	1.3708	8.10341	7.80317	7.18381	0	0.653704	0.307163	2.81937	2.48073	0.550779	2.85102	5.33828	5.63431	3.36633	2.13137	2.50998	2.20365	1.43635	1.7999
Gh_A03G1376	7.67729	14.7773	18.9581	2.08617	4.96751	4.83541	0.172243	14.3854	3.15451	6.16199	8.7226	11.3351	2.93773	1.12342	1.77512	10.2888	8.37642	7.94579	2.99715	0.830474	6.05243	3.04393	9.43776	4.77264	10.989	11.6794	11.7779	4.64446	4.47545	4.19767
Gh_A03G1380	4.52969	6.02192	4.44667	10.2908	10.6079	10.9663	19.9312	21.4485	11.9502	31.2172	31.1578	25.4524	25.4216	24.2953	26.3828	4.92482	5.80705	5.05372	23.669	30.6127	10.9934	21.4986	23.5041	18.1833	23.8221	25.928	16.6343	30.5268	31.0774	28.9706
Gh_A03G1385	2.94983	2.85024	0.632877	3.86934	3.57989	4.23721	10.4194	7.78397	4.49992	8.69497	9.95917	5.40914	8.59644	10.6101	7.48262	2.18715	1.72745	2.70483	4.00445	2.92902	2.04161	3.92791	3.30694	2.95841	6.71446	6.49676	4.48404	3.36928	3.61691	4.5936
Gh_A03G1386	3.15627	4.48598	2.98891	8.92507	6.50516	8.07953	15.0982	16.6694	16.0595	15.0348	16.2811	18.993	24.0881	26.9153	23.2268	6.72457	6.52054	6.43336	28.3812	23.4547	14.386	10.5067	12.8997	11.9145	11.8813	11.3873	7.45467	13.4122	13.3279	8.22405
Gh_A03G1388	6.26351	6.13203	6.39961	6.75048	5.17962	6.84718	5.56226	6.09706	11.2219	6.42814	5.82918	13.2981	4.21264	4.27589	4.29643	8.71916	5.91429	5.84378	3.47877	2.29991	4.01508	6.51444	6.10246	6.28294	9.93352	9.02171	8.23281	6.23281	5.83625	8.62296
Gh_A03G1389	13.9405	23.7131	11.1253	7.57584	8.46845	9.15727	2.81296	4.61838	1.99655	3.53447	3.33662	3.07241	1.78909	2.02266	2.36366	13.0924	19.2751	12.0856	3.97362	4.001	5.33534	6.06994	4.94383	5.49061	4.95836	4.72224	4.08251	6.8338	6.33206	2.49391
Gh_A03G1390	22.5848	12.9427	18.543	21.4244	17.2339	17.6449	54.5932	36.5376	10.0112	47.2752	52.2888	10.9518	51.5673	59.0068	55.9333	12.7407	13.185	15.7756	32.1788	25.9274	20.2739	36.693	29.3525	25.032	49.3263	46.2273	29.5015	51.0582	53.2597	14.0924
Gh_A03G1391	3.57405	1.46642	4.57017	9.33402	4.64485	10.9512	9.29411	11.7582	98.7308	13.7186	14.4464	59.3172	6.70807	6.28712	7.06324	0.74886	1.86887	2.56353	7.50459	8.26885	18.3	27.2429	20.4764	51.6518	17.2302	16.6842	32.1852	11.1029	11.8931	43.5764
Gh_A03G1392	18.4416	12.566	19.0196	13.085	17.7758	16.1605	15.0726	9.61249	7.49325	8.62744	7.4787	3.93156	8.96623	6.67334	7.84902	7.99557	12.1571	12.762	6.22799	6.10135	9.33713	9.22987	4.88313	5.79108	7.20492	7.69889	5.90172	6.48159	7.33043	3.40174
Gh_A03G1393	3.55846	2.42647	1.73422	3.27395	2.61261	3.14367	0.737306	1.78197	5.49255	0.588222	0.450309	3.24878	1.21083	0.969023	1.13639	7.14468	3.30551	2.74053	13.1152	12.0086	8.30996	4.13329	3.06721	3.99653	2.0582	1.44428	3.21493	1.89714	2.54033	2.71212
Gh_A03G1400	34.9589	44.7136	52.4626	48.3487	47.937	37.2113	9.30512	18.1115	34.2671	13.0649	13.9149	25.4292	6.90957	6.73028	8.37881	27.4018	43.9777	36.4336	36.5931	40.8252	57.798	15.9419	14.8525	20.3875	16.1585	16.3583	17.3836	8.9048	10.2835	28.2577
Gh_A03G1404	41.4864	54.6366	38.5807	46.2915	41.9807	39.1411	40.6671	40.9652	165.591	29.3271	38.9975	96.5897	48.8882	71.5254	53.1699	51.1905	44.2375	46.3614	52.8904	66.6141	34.4622	12.3458	38.8702	33.7027	22.6419	24.3105	33.53	15.7806	12.6373	147.17
Gh_A03G1416	1.90581	2.17396	1.60064	0.820458	0.879983	0.745514	4.79651	2.21929	4.4838	8.82794	6.4041	6.43581	2.21742	1.81252	3.50906	6.46154	4.64756	8.7696	4.86355	5.9187	7.82378	5.66481	9.33399	10.8936	6.7994	7.95478	11.4432	5.1333	3.48316	26.782
Gh_A03G1422	19.9835	12.6317	15.1483	43.7715	55.5865	43.082	54.2334	43.2497	21.7533	33.2039	32.5838	16.9957	46.3548	48.2244	47.4298	4.70479	14.1474	8.4614	24.6062	22.1389	25.8289	22.2809	15.4947	24.0061	15.0633	13.8425	14.9169	29.5865	30.3455	9.3816
Gh_A03G1429	0.244398	1.2301	18.1541	0.379103	0.781906	0.3573	5.25202	1.45176	8.66384	6.56891	6.48071	0.0322029	0.375823	0.123247	0.397817	1.4541	0.370231	1.175	2.10412	2.7559	0.311625	20.0511	4.57871	0.35642	13.3022	14.3061	0.448535	11.9801	10.7761	0.379331
Gh_A03G1431	89.7589	116.31	140.512	29.8077	35.5517	17.198	5.39142	4.14688	8.17333	1.18078	0	0.501459	1.18561	1.04805	0.965774	92.2526	125.595	198.178	9.71334	11.2106	59.7015	0.563244	2.00259	2.18838	0	0.491598	0.387245	0.56791	0	0.448285
Gh_A03G1432	14.7371	11.0496	13.0468	7.20883	2.77152	4.65863	2.79705	1.47771	40.1589	0.946226	1.30571	6.21837	2.02024	0.975115	0.89882	61.0267	17.8618	24.2328	4.36804	2.76174	4.555	6.25394	1.30399	6.87618	1.21014	1.53959	0.907004	7.06989	7.47094	3.48539
Gh_A03G1434	7.62832	3.0699	3.95814	13.3686	13.4847	13.6973	37.8578	20.3052	22.289	6.81835	5.90217	10.4486	5.82127	7.09384	6.79284	8.70484	5.30749	6.69854	30.1952	38.7512	17.5387	10.879	7.50135	7.71461	7.64862	6.5829	4.00825	7.8715	6.94372	3.95315
Gh_A03G1448	12.4007	11.7269	7.45045	12.7421	15.3107	13.308	8.42503	10.2247	3.49599	9.66678	10.5584	4.28003	12.2267	13.1257	12.3396	7.07213	12.3809	7.49893	12.1987	14.3819	10.8951	18.5026	12.553	10.326	11.0776	10.9233	9.22239	21.7572	22.2912	6.04342
Gh_A03G1457	24.0615	45.8897	51.5446	12.9793	13.6885	9.83927	3.21108	3.95172	7.30629	4.7309	2.25895	5.26421	3.06181	3.19738	3.86949	56.0278	23.8673	51.4047	11.0107	2.62971	17.1106	5.18182	2.81967	4.66381	5.28039	7.3999	5.56484	3.08171	3.30766	3.26829
Gh_A03G1464	4.62971	9.56979	7.17983	2.20671	1.97065	2.61439	1.5597	2.67459	6.09871	2.58728	1.42172	6.43202	1.63094	0.910747	1.81919	15.8406	7.18011	10.0991	2.52688	1.81223	3.15666	3.62855	1.57727	3.56294	6.78154	5.18934	3.67814	4.68457	3.59554	11.1752
Gh_A03G1466	1.86194	2.79773	1.35783	1.59753	0.755317	1.59368	0.600694	0.752165	0.551125	7.59519	7.71907	8.52164	2.36076	1.97381	1.81713	5.81384	3.24548	1.35921	0.963095	0.219097	0.707207	1.65249	4.9876	4.46492	10.7419	9.42194	25.6001	4.31881	5.9551	26.4335
Gh_A03G1469	1.51177	1.224	0.860065	0.938186	0.211098	1.70908	0.292122	2.80585	7.36982	4.3739	7.06986	13.9155	0.723328	0.946969	1.37111	1.68591	1.42415	2.04074	1.65294	1.88242	1.90093	3.6964	5.7937	7.10437	11.0602	8.8133	12.8902	1.27539	1.98957	18.0529
Gh_A03G1474	33.2006	46.8558	53.1325	39.2577	48.3246	38.3309	26.72	17.9746	18.3948	10.1752	13.7241	12.0591	17.3251	22.8053	17.9128	38.0703	39.9358	34.3369	29.4177	37.5566	41.7041	11.6021	13.5772	15.5577	11.981	11.9242	11.8078	13.6987	10.1031	11.1302
Gh_A03G1477	79.4205	73.1568	74.9301	127.927	156.214	117.576	251.604	217.589	60.435	146.82	146.045	77.8845	131.04	126.405	130.572	46.7681	60.7082	47.0556	206.091	240.454	147.982	120.901	179.562	132.624	115.03	120.023	118.492	107.185	105.448	75.4965
Gh_A03G1489	86.4948	105.895	159.106	68.193	77.2641	63.6502	78.4124	62.9178	69.8873	24.3544	26.3922	27.262	23.7916	26.9682	24.6288	99.4057	101.757	109.895	55.6783	43.6083	80.0308	23.6585	23.0159	35.0485	24.5136	26.0027	27.1571	13.7833	14.5575	24.9886
Gh_A03G1492	19.7231	23.526	38.4744	23.6275	35.0508	28.2338	29.4251	21.0004	55.3155	19.5522	14.3788	34.612	26.3982	20.4983	21.4756	22.2797	29.902	34.1542	22.381	34.8624	30.2697	9.87297	12.9459	18.8498	10.653	9.75377	13.6325	11.0424	8.50628	34.5386
Gh_A03G1495	15.7597	11.7116	12.1896	22.6545	26.1215	23.3669	12.7211	13.9075	16.0031	10.1487	11.0752	15.8325	12.6163	13.7853	14.2626	6.2846	12.1637	7.63875	22.7377	21.7202	22.3122	20.7257	16.2408	13.8406	10.9425	10.782	21.5988	18.4498	19.6066	16.1223
Gh_A03G1504	53.426	72.776	82.9545	109.219	106.399	91.5071	277.522	211.53	377.66	118.312	123.441	256.253	235.025	227.091	211.772	39.7308	55.9638	79.364	203.286	255.047	137.046	99.7117	117.77	109.985	61.4797	59.1611	61.7265	72.8416	85.7659	155.863
Gh_A03G1506	17.7604	15.8668	11.3017	17.3657	20.8593	19.6443	11.8581	8.21043	4.7935	7.43587	7.65218	4.71598	7.01275	8.18107	7.77809	8.89063	29.5464	24.095	23.6886	20.228	16.9312	10.7823	8.85831	6.71539	5.45002	3.82378	3.00143	7.96745	8.60027	2.41065
Gh_A03G1507	13.428	16.6548	18.5787	13.2269	7.84534	9.37223	7.8489	7.95984	9.4665	14.5571	12.5447	10.522	7.30093	7.79428	9.501	22.0294	12.1685	21.8608	13.9459	15.8242	18.7238	18.5755	14.0667	10.297	13.6115	15.0208	9.75795	16.9791	18.3448	8.81715
Gh_A03G1508	0.941701	0.857356	0.723908	1.09211	0.922086	0.75358	1.54353	2.65903	3.34586	3.44703	4.07467	8.49316	2.96244	3.70546	2.69837	0.776369	0.650916	1.32322	1.8176	1.45746	2.03237	5.48704	8.34818	4.1179	3.12367	3.63096	3.5777	8.0621	8.49192	7.99612
Gh_A03G1509	21.2522	22.16	17.219	48.3333	52.9819	47.5935	47.5542	47.0579	20.5506	62.3088	70.5718	50.3008	89.6865	84.1041	90.8915	18.8623	21.785	21.3954	63.3625	70.5177	50.7797	38.3816	53.3663	41.8597	53.1308	50.5079	39.3657	89.9766	90.7512	56.4902
Gh_A03G1510	16.9023	20.0505	29.6496	10.062	3.17658	10.0808	5.71261	9.87158	5.52311	11.6163	9.48859	5.3976	4.95798	5.55077	5.28434	6.92976	3.93552	18.3511	8.15205	2.42907	6.40025	6.55565	4.82464	9.58964	10.6655	10.7472	12.467	4.37155	3.87224	31.1453
Gh_A03G1515	6.32272	4.82917	4.82543	7.66064	9.93138	8.405	23.1239	21.3932	4.59545	19.0512	20.0055	5.77094	20.0456	18.4289	19.4236	5.70743	5.24792	5.34967	15.3971	12.868	6.92272	24.3764	21.1245	13.6924	22.1459	22.1499	18.7082	26.3668	25.6851	8.57709
Gh_A03G1516	27.1091	33.6613	28.7748	46.2957	55.0288	40.019	65.2368	54.0449	49.7334	9.87492	9.31016	26.2509	22.293	22.9828	22.8466	19.8209	30.9209	27.2967	284.743	232.595	67.6615	55.9808	56.4954	54.0779	14.0692	11.9278	21.7764	3.52318	3.93564	5.56031
Gh_A03G1522	236.909	201.468	314.808	530.944	627.103	410.898	266.763	305.938	255.796	310.182	291.654	331.885	199.601	220.045	214.888	227.396	247.832	293.316	358.735	324.596	863.679	158.87	331.207	546.786	476.545	457.38	637.184	164.891	151.403	449.817
Gh_A03G1525	4.69406	4.50203	3.49504	3.32208	2.48168	2.74461	1.8756	4.19283	2.34169	4.24186	4.41899	3.98186	2.45766	2.8158	2.65976	9.7719	4.76653	5.73562	3.07933	3.45981	3.20412	5.48098	4.93177	4.60962	5.33992	5.17125	3.94525	5.89899	5.81086	2.53965
Gh_A03G1527	34.1719	42.7338	33.991	115.827	128.842	108.382	96.275	48.4454	47.8189	20.7771	19.7455	50.9489	60.6234	58.5171	58.6835	8.26286	33.8801	26.6097	70.7715	59.5196	87.2023	12.7191	14.5148	15.1649	18.1155	20.4261	18.0388	30.2768	28.664	37.448
Gh_A03G1543	18.6818	16.0195	16.8685	27.2592	42.2659	29.9158	23.5934	31.0206	15.7398	26.5023	28.3849	29.7899	29.4563	31.1017	28.6148	15.3714	13.1588	15.1825	46.2354	62.9048	29.5147	27.1723	27.8115	23.6375	21.6554	20.7524	32.685	27.1721	28.8026	23.2154
Gh_A03G1547	4.40363	9.62972	1.91978	281.486	358.679	239.221	11469.2	18406.7	2641.8	22572.8	22803.3	4490.36	20563.2	20274.7	20226.6	2.54715	5.16343	1.39926	4155.34	3694.06	829.134	11662.2	12283.8	11734.8	15730.1	15595.8	8860.4	18957.2	19018.3	3186.56
Gh_A03G1548	0.892064	1.98485	0.517076	19.6705	60.8083	11.7824	2531.56	4187.19	339.373	2993.32	2955.28	340.323	3365.79	3286.62	3331.75	0.63539	0.700103	0.809958	797.522	881.285	138.885	1627.28	1980.61	1670.55	3364.06	3296.91	862.526	1865.87	1886.93	226.322
Gh_A03G1549	8.18644	12.5491	7.89141	164.685	180.418	124.287	11739.5	24418	2323.65	46378.8	45770.3	15359.6	38018.8	37057.3	37079.1	4.99563	8.23915	5.22594	2525.02	2463.79	332.176	17303.5	21495.3	17937.1	46138.6	44916.9	28367	37793	37387.9	18995.9
Gh_A03G1552	7.84149	12.2843	7.75991	12.1873	14.523	13.0967	14.1398	13.7723	6.38088	12.8305	13.1533	7.33167	17.4366	15.9916	17.8329	4.92121	10.7412	9.50331	18.6602	21.5226	16.5603	8.06026	10.2291	8.4991	5.16996	4.3207	4.43135	8.78677	9.10822	6.401
Gh_A03G1556	11.7294	10.4736	8.99936	17.4137	14.0462	16.3872	25.7897	18.6849	6.38045	19.3303	20.5366	10.5484	27.1845	28.4599	28.8467	7.49576	9.69503	8.03046	23.775	22.8972	10.6385	17.6881	14.1347	12.8525	16.7015	17.3128	16.4894	24.3544	24.6951	10.0461
Gh_A03G1558	5.26009	2.41821	5.24562	5.72952	7.74403	7.41469	13.6276	17.511	59.3467	37.8707	40.9499	212.448	23.1641	27.9001	24.4997	6.45402	3.32647	3.92649	12.293	15.1459	8.13103	13.8918	27.1899	24.5584	40.9251	41.6723	57.6155	28.4144	22.5559	372.409
Gh_A03G1559	5.66393	4.12523	4.95607	5.36192	2.85944	4.1481	4.30644	5.15122	22.4587	4.713	4.51823	21.6549	2.79112	2.10818	2.19633	10.494	5.71478	7.25576	3.51093	3.01781	6.6813	7.16432	7.17277	12.8082	8.83693	9.56868	9.55021	5.97746	4.22912	26.9293
Gh_A03G1560	56.2951	42.8761	35.7799	66.5655	67.7927	56.5246	106.639	114.838	45.6128	91.8741	91.6567	62.9886	72.8557	76.7536	74.295	30.1512	39.5346	30.9031	74.6252	67.0373	58.8312	75.7259	85.0745	70.7421	87.1976	82.1481	80.1206	67.6055	74.9906	66.2674
Gh_A03G1564	5.41873	15.3451	8.51848	11.769	12.5922	10.2406	10.8978	7.41899	1.51123	2.64791	3.17976	1.86734	6.9134	6.76865	8.16623	10.8227	15.0239	8.87634	19.1399	26.1987	17.0163	4.31591	4.47541	3.94921	2.30863	2.42904	3.09419	4.39427	4.37477	1.06979
Gh_A03G1565	4.64933	4.04838	4.37694	5.43644	6.02893	7.9787	8.93087	9.89847	5.61878	6.65995	8.41838	4.26445	5.85912	6.31527	6.49191	3.13984	5.48194	4.23455	10.0179	12.1987	5.57052	7.00645	5.48686	4.33022	5.80971	4.78287	4.59359	6.91041	8.30774	4.62731
Gh_A03G1567	33.538	21.5756	37.2233	59.1145	57.7238	46.9577	76.7322	69.9931	186.562	67.0563	67.026	173.371	58.9169	59.1379	60.1431	20.2794	25.4339	28.8537	103.444	89.4684	99.8992	107.237	81.5931	80.8332	133.141	125.743	111.487	97.6482	103.746	406.711
Gh_A03G1584	3.61428	1.72362	2.82656	0.798369	1.12066	0.456671	1.70455	1.50398	4.06336	5.71141	6.65784	8.00313	2.31073	3.03214	2.96684	1.44097	1.4538	0.924696	1.23488	0.32753	2.31075	1.11084	2.76135	4.38179	5.75893	5.68206	3.20881	4.58898	3.20016	10.7485
Gh_A03G1585	1856.74	2163.4	2031.07	1679.02	1381.48	1532.95	900.297	827.818	387.55	236.412	231.474	240.851	235.836	239.129	249.061	1784.42	1985.5	1706.86	1926	1612.02	1504.12	538.409	547.009	375.638	116.891	115.407	135.452	187.366	184.1	36.027
Gh_A03G1587	6.22407	4.10769	4.69496	10.7541	10.4852	11.2579	27.1948	16.8115	20.0734	21.9616	21.482	36.0382	22.3911	21.1875	21.6675	3.51137	4.45438	5.06724	15.8379	12.4924	8.10948	15.0206	14.8811	17.3748	21.4197	20.018	22.7631	26.1234	24.6995	33.1211
Gh_A03G1595	1.68592	1.72742	1.55674	1.90771	2.41071	1.3393	3.03385	4.43569	1.85139	10.1232	8.23104	3.49635	12.1174	10.6671	12.6561	3.12168	2.02255	2.60474	7.67706	4.4408	2.98433	8.30965	7.83161	4.47339	5.62289	6.06955	6.65156	13.6472	13.032	1.41314
Gh_A03G1596	44.1161	43.0418	90.3082	50.98	69.4336	57.8793	217.262	130.799	346.424	127.001	125.467	162.318	262.407	257.375	258.258	74.6649	90.3758	102.549	61.4553	67.2726	94.8493	74.7493	53.5851	102.372	114.261	110.887	109.762	113.438	139.11	248.361
Gh_A03G1598	7.87993	35.4009	63.8022	25.904	43.8612	32.7273	43.2274	41.4654	23.7589	24.3475	24.53	23.1613	59.8757	63.2231	59.4663	17.1764	31.5312	35.0891	21.5246	31.5306	81.9434	16.5456	31.4527	29.7932	19.3458	18.3849	14.7953	15.8244	14.69	10.0173
Gh_A03G1600	5.46529	3.68612	1.94596	1.5896	0.179424	1.27198	0.0698593	0.528898	0.256043	0	0	0.0623611	0	0	0	11.198	7.92925	17.5587	0.717051	1.20594	0.651011	0.241055	0.233488	0.126782	0.194104	0.0531885	0	0.13938	0.375187	0
Gh_A03G1601	2.37257	2.17209	2.78878	7.32115	8.0082	6.47696	5.75887	4.3117	0.658969	0.684031	0.754068	0.188033	1.02358	0.974333	1.34713	0.62864	5.30904	2.91956	6.3101	6.35301	7.22721	0.840584	0.496118	2.43655	0.214822	0.196157	0.576208	0.90439	0.418491	0.0236217
Gh_A03G1602	7.46163	6.81815	6.39082	11.022	13.0172	9.65925	9.0704	7.76879	3.3583	6.65127	7.2509	5.18153	10.7431	9.91119	10.2472	3.91944	7.42399	5.02244	5.08822	3.75262	4.02527	7.51085	8.39721	4.70522	5.53573	6.49721	4.34388	10.0365	10.3227	4.5252
Gh_A03G1612	3.48214	5.77792	4.77634	2.0238	2.61927	2.27884	7.36456	6.98804	2.06988	12.899	11.7936	2.7428	15.9554	14.0833	14.9075	3.68291	6.00568	3.59045	2.79707	2.785	1.74009	9.5442	10.8413	5.01403	10.7094	9.45545	5.15348	21.477	22.3304	3.17968
Gh_A03G1613	14.9188	7.74673	20.3774	10.2219	17.8632	8.89659	12.5001	10.8541	99.3366	17.4273	23.5065	54.8045	6.36412	6.67292	7.63996	11.1386	8.85485	12.7058	10.5975	7.76545	18.9636	16.2434	24.0109	34.8016	16.686	15.4284	56.4251	9.00074	7.34278	69.0086
Gh_A03G1614	0.261421	0.878931	0.0601768	0.649968	0.532287	0.368269	0.400589	0.598921	0.17977	4.16666	4.45223	2.75427	1.23138	1.97784	1.59414	2.21113	0.632881	0.612049	1.21182	1.42664	0.405399	5.6362	6.31597	2.0348	3.76161	4.29575	4.77205	5.42975	5.28553	2.33801
Gh_A03G1617	96.2714	252.86	293.366	195.56	371.24	184.168	163.951	292.636	1087.47	79.2075	85.8725	505.408	66.9512	75.1628	60.5015	48.2652	123.402	126.663	90.4999	189.07	370.067	77.6557	226.208	158.578	111.035	122.522	140.166	35.3341	39.8991	474.397
Gh_A03G1621	5.13155	3.98634	2.54941	7.7148	7.19157	6.10567	8.19333	9.346	4.23323	8.49298	8.46785	6.45881	7.99285	9.45174	8.83405	2.84136	3.98926	3.40071	8.77857	8.27317	3.98032	10.5926	9.02542	6.6425	12.9231	13.5568	10.1583	11.1821	12.4432	11.9006
Gh_A03G1622	41.4585	22.4458	44.8282	138.215	107.421	101.635	218.112	172.643	86.6249	308.795	331.151	176.935	370.116	379.338	370.41	29.1107	21.404	25.6806	208.451	213.783	230.11	158.808	193.699	190.803	305.995	310.912	141.206	182.149	181.038	128.031
Gh_A03G1623	2903.53	2763.43	5746.17	4660.08	2530.32	3100.42	12282.6	10536.6	1787.21	13861.2	15951.6	2559.55	16854.8	18737.3	18744.2	1231.81	1703.84	4304.01	6984.26	6861.74	6780.97	11354.7	6171.67	6579.65	11382.4	12013	3105.07	13769.2	15788.3	1283.76
Gh_A03G1624	6.83519	4.96479	3.17689	7.50048	6.08618	7.54626	7.28767	9.31223	3.17342	11.5913	11.5523	6.44398	9.1211	9.78909	9.24587	3.30609	5.55192	3.61143	11.2112	10.8769	5.38913	10.0961	13.3141	9.51539	10.1004	8.56109	12.3644	8.844	9.38501	8.28127
Gh_A03G1626	74.3985	97.7376	119.621	107.389	124.961	117.796	114.103	86.2689	99.2867	51.9266	55.6651	59.6515	64.7129	73.9246	63.0551	57.7836	90.0388	87.7103	107.722	146.482	139.504	37.2478	58.0789	60.5471	36.4991	35.182	46.18	25.9504	28.6745	70.5066
Gh_A03G1628	19.2842	14.8131	10.239	11.1095	8.61218	10.0209	0.687343	4.5686	0.383524	2.62553	2.29014	0.739333	0.823028	0.752527	1.289	20.3596	13.0563	9.9955	5.62234	3.1406	4.67402	6.25637	3.81789	2.06779	5.21516	5.19244	5.84624	2.60585	2.32316	1.6202
Gh_A03G1630	70.4224	74.2148	129.608	76.6374	51.4006	79.3545	93.8581	75.203	52.568	82.9406	81.1109	42.2432	76.6324	77.8863	92.9958	111.732	46.8866	106.387	59.0919	70.2444	76.1916	75.0136	47.2291	75.6804	69.5285	74.4527	70.3117	28.6276	37.2011	39.8568
Gh_A03G1634	0.056971	0	0	0	0.0579999	0.0613933	1.22365	1.21871	0.603399	16.4526	17.7718	46.1394	35.2862	34.3839	36.5543	0	0	0.0560007	0	0	0	17.9186	14.3905	6.14048	38.2126	41.2014	17.8196	75.7975	78.1217	60.3697
Gh_A03G1635	11.5063	3.20518	3.90219	13.8747	10.5386	13.0877	7.0221	4.47828	17.2601	15.778	18.3906	27.9073	8.28598	7.15517	6.52218	7.30626	3.65533	2.61437	18.0379	7.81238	4.8078	43.3795	27.2013	30.9321	17.1108	17.531	37.8588	45.7184	43.2609	17.4142
Gh_A03G1639	3.2224	2.89996	6.31105	3.98145	4.94827	3.54101	2.6113	7.76917	23.7555	7.25288	4.85255	9.70404	0.599212	0.624659	0.720053	1.48668	2.65664	8.20803	2.20216	1.1348	10.9946	1.31509	3.96157	9.08861	3.0228	3.7368	2.33963	1.78369	0.873199	40.9545
Gh_A03G1641	1.77274	3.40741	3.79551	1.30688	6.63655	3.50528	17.676	26.7655	5.19421	39.4602	34.5414	9.30966	32.2257	33.4197	38.6145	1.98316	2.40778	3.85094	9.96453	16.4887	7.51818	25.6209	36.1665	16.6494	29.0155	36.1632	14.5314	36.292	34.2259	15.8109
Gh_A03G1642	7.80242	3.76262	6.25784	3.64616	5.05599	6.1722	2.06822	4.29577	33.7274	4.5846	7.44113	20.418	1.97538	2.12441	3.21899	6.38774	5.89394	7.34975	3.82967	2.38955	4.42017	6.95305	4.81654	6.17259	9.33022	8.14699	7.83675	5.44374	8.05621	34.5415
Gh_A03G1650	6.95307	5.7144	8.741	2.48899	1.36628	1.94245	1.97171	1.63294	11.6547	0.554131	1.27046	1.48835	0.987344	0.644874	1.48594	2.75106	2.54372	3.45375	0.917667	1.92515	1.03972	2.52031	1.08114	2.18529	0.846281	0.886365	1.45854	1.1832	1.19279	4.14785
Gh_A03G1652	6.33803	9.38982	10.6696	1.79317	3.0916	1.27707	1.06978	2.14303	7.80753	0.582599	0.665477	1.75248	0.0959568	0.124804	0	12.0148	11.0162	10.4295	1.43042	1.04703	4.37623	1.54406	2.76002	2.38086	0.887509	1.10468	0.881422	1.33749	1.14747	0.440369
Gh_A03G1654	120.339	147.999	131.166	140.072	161.255	140.239	146.404	137.259	152.213	75.9358	76.267	105.999	171.268	171.623	173.929	52.5472	33.4825	32.3129	35.3392	33.3762	33.7179	58.4629	49.6118	46.8821	70.3374	76.1815	47.3667	69.5193	70.9917	57.9989
Gh_A03G1656	5.08807	2.72072	2.57087	1.81979	1.38553	2.0014	0.777854	2.87888	2.67128	6.92982	6.03667	14.8129	1.8074	1.75478	2.02142	5.99445	4.27737	4.32555	2.0465	2.50526	1.42909	10.7483	10.9576	7.4669	13.2198	12.4231	14.4823	3.09123	2.44235	8.11453
Gh_A03G1662	9.88895	4.40599	3.55278	13.1877	6.50979	11.4752	19.4864	16.5756	98.0627	14.2798	15.7857	44.8109	13.0166	12.3323	11.6875	6.19067	4.76168	7.93315	34.1761	25.7496	11.785	23.8266	20.0511	24.7933	14.6159	13.3581	23.0647	11.0939	14.1009	74.1314
Gh_A03G1666	18.7968	33.1828	34.9368	3.51623	5.65675	6.75006	3.95967	6.26788	2.4478	3.91842	6.50294	1.78075	3.44347	2.71686	2.78212	60.6653	46.5218	76.7104	4.05488	2.86851	7.07722	2.99419	2.23706	5.45366	2.59928	2.18729	6.36762	3.63375	2.11587	8.02255
Gh_A03G1672	2.81256	2.5847	1.31232	3.24248	3.21286	3.2138	3.74405	3.584	0.644732	3.96857	4.25076	1.0399	5.3119	5.26601	5.0029	1.21209	2.83881	1.80795	4.69015	5.4687	1.66525	5.98824	3.97062	2.88978	3.54515	3.49261	2.92249	6.46632	6.30115	1.43847
Gh_A03G1676	2.37944	3.98788	4.53891	2.96962	1.47502	4.54903	1.2397	3.15427	7.30703	4.96461	7.2146	13.5789	1.75508	1.38069	1.2719	5.13065	2.42806	11.892	5.51779	3.44248	15.881	5.84336	10.08	27.1586	11.7893	8.77809	25.6257	0.991954	2.71567	4.68707
Gh_A03G1680	16.9632	8.39102	19.9404	11.9017	6.89854	9.63068	9.3979	3.95023	29.4318	11.3937	11.6163	17.0358	4.5742	4.25468	4.01814	25.1426	8.73472	21.096	13.3726	11.2658	7.65324	22.8554	6.62384	15.8099	21.4161	22.3975	32.7179	12.942	12.9226	19.565
Gh_A03G1684	6.31184	5.06731	7.26478	5.5722	4.30682	5.45853	11.9959	10.6117	11.8656	13.4342	14.0295	24.5909	11.3388	10.0348	10.6255	5.92982	4.24475	7.33574	8.71053	5.2073	6.09861	10.0557	9.22333	10.9074	13.8822	12.9474	13.3899	13.9948	13.9575	32.2126
Gh_A03G1685	4.43279	4.9316	12.9014	5.34324	7.17422	5.33587	12.5105	11.8685	7.079	11.5857	12.5159	6.02028	13.6445	12.7753	12.3388	5.5358	5.98557	7.17083	5.95184	6.9813	8.15824	7.85839	9.22562	8.86461	13.0181	12.8727	6.96855	6.35811	7.8618	7.65193
Gh_A03G1690	4.23801	5.4177	3.18333	2.48011	1.5759	1.8898	1.79498	2.01609	1.50613	2.74227	2.88155	2.77948	1.89537	2.00431	1.73579	12.1833	7.43107	8.05473	1.8617	1.76073	1.55103	5.12739	4.22957	4.48697	6.1467	6.42848	5.26053	4.12394	4.16687	3.13819
Gh_A03G1695	147.582	166.989	222.046	199.821	232.418	194.45	149.285	104.606	225.209	67.6935	65.1963	72.7954	54.9066	53.2605	54.526	142.503	189.884	182.436	148.727	187.62	228.063	75.9904	65.7675	76.725	54.8329	58.7427	66.6863	45.1193	49.426	123.9
Gh_A03G1696	7.26095	6.62977	6.161	6.76319	7.08668	6.52056	11.3442	17.0855	30.1415	18.3089	21.22	42.2253	15.6369	18.118	14.5566	10.2543	9.52763	12.9291	11.8066	11.7337	14.3429	15.5354	21.3296	21.1288	24.1624	29.4836	24.6723	19.3323	19.9605	36.8081
Gh_A03G1703	5.84088	5.08679	5.2055	8.63181	9.19003	9.2717	30.7328	24.4468	16.4269	40.0107	33.8146	21.921	38.9654	36.6823	45.5534	5.91827	3.33564	5.14622	21.2355	28.0921	10.8979	26.9508	24.1693	17.798	35.3634	35.498	20.1965	31.9652	35.0668	32.5507
Gh_A03G1710	2.3986	1.8742	1.98213	2.19401	3.76784	3.26403	4.6727	4.20668	4.42693	5.0969	5.90023	3.72463	2.81484	2.80384	2.52645	2.52236	1.96347	1.48639	5.0213	2.72488	2.02927	5.34332	4.13871	5.75338	4.70118	4.34008	10.648	5.48347	6.15674	3.48067
Gh_A03G1713	3.28326	2.28178	1.76952	2.31657	1.68899	2.29436	2.38386	2.46479	3.04144	3.65615	3.52636	2.65961	2.28862	2.48653	2.34326	3.38433	3.39073	2.60369	2.18058	2.26255	1.57218	5.31484	3.35617	3.09447	4.58901	4.15533	3.93334	5.45804	5.75649	5.19821
Gh_A03G1715	54.7145	85.903	120.896	49.8778	75.4388	61.0307	61.7826	52.2083	85.1763	43.6918	38.0558	56.1391	53.8884	63.4508	62.3452	74.4127	77.2941	88.0477	58.5627	63.9601	79.3614	21.6195	27.068	30.3959	27.7722	32.5537	24.0401	32.6007	32.2295	59.1437
Gh_A03G1716	49.422	68.7517	44.3924	50.3403	55.5396	50.6768	42.9058	35.8454	11.8548	30.1507	29.8834	12.631	52.9863	51.4419	53.0392	47.7758	66.0179	44.2846	77.3891	92.2301	44.9263	37.2966	33.8334	20.7238	21.7753	21.3723	18.9935	36.4153	35.7847	10.4483
Gh_A03G1723	80.8378	60.474	38.7616	43.0988	27.4704	40.0666	12.2118	12.5683	39.9918	10.9251	11.5439	24.9738	7.4079	7.00289	9.64516	67.8329	61.7466	88.1337	45.6549	23.9615	73.0828	14.5903	16.1627	21.2613	15.5184	15.1094	17.2641	13.7869	14.0707	11.7641
Gh_A03G1726	1.12522	1.02879	0	1.15733	0.462958	1.85079	1.2487	1.58458	3.34007	6.70501	5.34338	7.07039	0.58136	1.14149	1.579	0.884394	1.44472	1.00127	1.44445	3.00572	0.522683	1.66186	5.33561	3.20775	3.68389	5.37259	8.66486	2.04404	0.445187	18.0533
Gh_A03G1728	12.344	9.00922	6.56084	9.97074	9.63341	11.464	2.57233	6.59046	4.20919	8.98751	8.35317	12.2136	4.62746	5.03587	5.0017	6.90435	9.68298	9.26256	5.90452	7.33159	6.31205	9.45903	12.9105	9.93075	12.5439	10.7198	10.5635	9.54717	11.104	12.7192
Gh_A03G1731	10.15	10.9804	8.81203	36.9534	33.2707	44.8183	74.3784	58.5453	29.3422	68.4402	62.7013	54.9363	42.7597	41.9445	46.5042	15.5699	9.46739	12.2721	56.2562	51.2917	28.3977	35.1782	41.1065	49.1327	57.7069	55.5444	128.947	44.732	41.332	102.802
Gh_A03G1733	0	0	0	0.341328	0	0.302877	0.77687	0.275818	0.308962	1.23912	0	1.12838	18.8649	17.9483	20.5131	0	0	0	0	0	0	0	0.385378	0	0	0	0	0	0	0
Gh_A03G1734	9.17789	11.387	12.4326	5.30911	5.40187	3.92644	2.23701	1.64352	5.72025	1.34269	2.77468	3.78121	1.59572	1.94129	1.78749	10.4641	11.417	10.8273	1.58741	2.72683	4.74412	4.09223	2.31457	3.43115	2.98819	3.59971	2.74443	1.68702	1.81804	5.37454
Gh_A03G1743	1.06101	1.03665	1.95677	12.4154	12.0638	10.9353	28.4764	39.9282	30.5966	51.7343	46.8095	48.925	30.2236	31.6435	30.2105	2.57029	0.752916	2.64206	43.7367	64.6393	34.4621	23.9902	41.9922	36.7415	56.6442	61.1591	28.6777	31.6083	31.8854	61.1237
Gh_A03G1744	61.8813	60.2874	85.6263	84.4025	119.532	87.4977	96.9942	119.153	155.712	189.736	197.194	127.91	89.7635	91.103	88.7092	67.3339	106.537	102.668	203.867	201.797	175.984	84.1874	134.516	162.01	113.671	111.152	84.0254	149.018	148.797	205.908
Gh_A03G1746	15.3561	21.6493	10.2954	21.8588	21.4236	20.9229	15.9245	15.3761	5.82805	11.1814	11.7142	7.41455	18.8971	18.3616	17.7318	11.2008	23.1419	16.6729	28.6818	37.0073	14.646	18.0923	14.5683	9.61418	9.88237	10.1146	7.18404	17.3294	18.7301	6.45509
Gh_A03G1753	4.90334	2.07721	7.36657	5.9708	3.64544	3.92836	12.8078	14.9308	133.435	15.4566	15.2632	45.7865	12.5219	11.1054	12.0818	1.30419	2.10528	2.88113	7.92981	6.62479	5.34036	13.8106	16.0763	23.9525	24.3887	22.918	26.8837	22.4359	23.0164	107.344
Gh_A03G1755	7.00126	6.10155	7.37848	5.64021	6.14319	5.9491	4.47656	4.01911	19.7814	5.98316	6.50228	13.8497	5.08428	6.65969	6.36021	2.68984	5.15244	5.7118	5.06419	6.32261	6.73851	4.10136	7.60746	8.14358	6.45155	6.03033	4.82928	3.36878	3.07557	16.7575
Gh_A03G1757	10.5146	6.28511	5.87411	17.6969	15.929	18.4167	7.18962	8.03562	5.90878	10.3396	10.2228	8.77486	6.83484	6.7181	7.18054	8.2155	6.71961	5.8363	16.6959	17.7307	11.9715	16.9121	13.7264	8.24555	13.7274	14.0917	15.2336	15.1723	16.6604	10.1745
Gh_A03G1758	73.2449	111.196	178.477	89.3443	131.567	116.757	83.3192	83.7378	215.109	46.0816	48.4555	146.325	52.1676	54.7663	63.9898	82.2743	100.824	124.204	83.8592	111.115	170.009	31.1213	65.9029	64.0996	33.621	37.6507	46.7181	20.982	17.3501	104.327
Gh_A03G1760	2.15245	2.55878	2.10683	2.01154	2.20398	2.22978	2.53388	3.72426	1.34499	7.27124	6.77085	5.6104	7.01069	7.22087	7.06569	9.12169	3.26277	3.77764	2.67597	2.71418	2.93434	6.21309	5.14126	4.95293	7.59572	7.33746	4.86627	12.8505	13.9679	4.5882
Gh_A03G1788	53.6934	156.182	156.094	16.8486	24.3075	35.767	0	0.72737	0	0	0	0	0	0	0	29.9147	125.511	103.048	2.09145	6.48362	44.1212	0	0	0.93075	1.17842	0	0	0.909621	0	0
Gh_A03G1789	21.6566	19.445	28.9979	22.8938	19.7369	28.4089	31.3599	19.2479	58.1029	10.1766	9.56992	16.3433	6.35061	6.80514	6.07131	15.4308	23.8608	28.8423	29.5981	37.1899	35.1873	9.54942	9.60203	13.9636	10.7431	10.4778	7.14602	4.24551	5.84967	15.4759
Gh_A03G1790	83.8333	108.7	126.235	91.17	100.91	87.0256	68.0297	63.3737	102.276	39.9316	36.0173	88.1778	44.0619	45.6109	38.196	77.8737	99.6339	91.6469	82.3221	89.2741	122.723	31.5692	50.7607	60.5774	38.746	41.8036	63.2654	26.1689	27.5716	79.506
Gh_A03G1792	6.7711	5.29768	5.17031	2.57679	1.95374	3.27486	2.16125	3.08201	4.18153	3.0236	3.82314	5.85135	1.63462	1.80442	1.8483	11.4808	5.76394	9.96657	2.18549	3.29575	4.63116	3.17526	3.99989	3.55177	4.59622	4.58558	6.16279	3.01407	3.41491	4.69392
Gh_A03G1795	57.3464	78.9173	90.0995	70.7624	87.3889	64.1041	66.9426	83.0781	113.718	56.4652	51.0914	100.047	75.6583	72.054	74.1004	68.4339	83.0966	66.9557	82.2407	97.3169	82.7442	34.1977	51.5737	49.5264	35.1859	34.5228	34.0687	36.8866	37.8298	52.7534
Gh_A03G1797	14.9964	10.2684	23.6662	16.2451	14.2139	13.7312	31.6915	26.2744	20.32	24.6943	24.5067	16.4716	21.3442	21.3381	22.4247	11.7452	11.0772	18.1291	21.8487	15.785	22.6738	19.6869	21.4072	18.4069	23.5092	21.9836	16.6761	16.8405	21.7602	16.3167
Gh_A03G1801	10.5849	12.1666	13.8996	4.86105	7.71945	5.78228	7.99489	4.65233	9.36672	6.68649	7.4135	9.05266	1.99649	1.5077	1.26506	6.07763	9.37618	9.28923	3.83121	1.47609	5.60667	3.42785	5.486	6.70825	8.31693	8.458	9.38966	1.64701	0.969504	20.491
Gh_A03G1808	67.88	54.6412	95.6905	159.408	188.935	131.533	190.008	162.185	84.7176	76.4577	69.4329	73.132	80.1891	85.9269	82.2452	23.3653	35.2613	29.2677	140.154	168.358	213.384	52.9915	82.2752	90.2869	55.6983	60.7781	67.5365	46.4202	31.3892	59.8921
Gh_A03G1809	0	0	0.257918	2.29079	1.66766	3.95422	7.13598	2.5188	1.12298	0.310479	0.286517	3.1399	5.06543	4.46313	5.91327	0	0	0	0.949924	0.741272	0.694027	0	0	0	0	0	0	0	0	0
Gh_A03G1810	23.5511	11.2788	17.5466	55.4925	49.3676	49.9163	54.1726	23.5422	21.0935	7.91281	7.4255	36.6392	60.8977	56.6573	64.0386	4.07762	5.67301	4.10027	4.30157	6.49675	5.57904	4.53353	6.60894	4.46034	7.16609	5.77859	7.45944	4.45355	4.60489	9.32169
Gh_A03G1816	17.2925	8.90974	11.8414	24.2577	24.9722	22.6757	16.5644	17.4151	83.3397	12.9617	13.1124	101.546	8.25698	10.1779	9.97398	9.21457	10.1014	8.54599	34.2521	29.9081	43.3789	16.7842	16.8199	33.7772	13.3604	12.272	37.2898	12.8507	13.3686	82.6377
Gh_A03G1821	35.5826	37.2772	45.5876	32.2832	37.0982	33.1095	37.9936	30.1163	40.8399	15.5901	15.0095	28.2128	10.6981	10.2548	9.18575	28.1752	38.5941	39.6821	35.1735	29.1179	43.5122	19.0793	16.7587	21.0785	21.2608	20.7659	17.3433	15.7361	16.1668	22.1748
Gh_A03G1850	1.18684	1.22943	1.8272	1.9192	1.75529	2.06216	2.96406	2.80419	2.34421	2.34125	1.41345	6.17801	0.635601	1.12884	1.3686	2.4835	1.34632	1.58505	8.62446	9.02165	3.26776	2.06817	4.51443	3.39014	1.76328	1.83754	3.21721	1.34063	1.17046	3.04594
Gh_A03G1851	4.64949	10.1581	7.01085	5.92098	8.69341	6.3914	5.23075	4.45753	1.40953	2.11324	1.25695	1.52534	1.26612	1.32921	1.2254	5.21197	9.44434	6.8402	6.50528	8.27383	9.22729	0.513711	2.79622	2.09791	1.10618	1.24983	1.21595	0.119471	0.643717	1.11633
Gh_A03G1865	16.3501	16.0186	26.6787	17.5152	19.743	11.5166	10.9935	7.12929	13.6922	8.57329	9.02427	8.90203	4.0003	4.54697	4.49751	15.4578	20.8778	19.9717	8.17564	6.60511	19.5703	8.63373	10.7018	8.49711	10.6245	9.4922	12.6126	6.51464	5.64389	12.5481
Gh_A03G1869	5.88343	8.46927	5.34096	4.57072	6.31967	5.35046	0.437695	0.213011	0.631338	0.203004	0.621778	0.533798	0.139711	0.182901	0.112336	0.167209	4.95686	2.75106	0.297031	0.0506455	1.45546	0.322061	0.282646	0.058297	0.449892	0.758056	0.356847	0.185207	0.266034	0.691644
Gh_A03G1874	9.20602	12.2417	12.5009	8.86672	10.5606	6.94528	26.1349	29.3044	9.68039	45.7806	52.6709	7.00018	44.8016	52.6435	49.491	13.5828	13.5979	12.2589	23.4088	33.2491	14.3837	45.9712	37.3535	22.7115	38.6198	39.7313	12.2222	42.8613	46.504	6.82836
Gh_A03G1877	22.1507	20.9996	27.6119	12.246	9.31411	14.5314	17.6252	31.0572	5.9892	40.9151	34.8937	6.12638	42.0132	38.5135	39.3886	17.0333	20.6063	52.5067	35.6781	50.5308	48.1853	21.7455	68.2987	130.466	31.4478	32.7896	63.4193	30.4813	28.315	5.38874
Gh_A03G1879	8.61475	5.44548	2.26409	6.98006	1.85898	5.76963	5.59065	10.5204	4.89412	15.1984	15.2116	6.03697	10.2786	9.01944	10.5494	8.71032	6.27336	4.55643	5.21417	6.88171	4.97748	15.9399	18.482	10.0103	14.1365	14.5886	12.2673	20.468	19.1174	7.75819
Gh_A03G1889	19.2713	14.7924	15.2131	26.9807	44.3311	26.0032	77.8543	92.9927	40.9271	90.487	95.7591	60.398	79.7242	85.3959	83.7077	9.87412	14.5662	10.4976	56.7688	78.9132	60.8928	33.5477	54.3451	33.3447	45.026	45.5637	19.3824	63.8696	66.0295	17.9441
Gh_A03G1891	3.47697	2.26496	4.54553	6.98308	7.08113	5.68769	3.11984	6.65084	4.72862	6.92142	8.06391	8.26902	2.89692	3.17497	3.06828	1.25606	2.82327	6.48654	5.28727	2.68987	8.41016	3.03282	2.2248	4.2578	4.54654	4.69979	2.77169	3.85269	3.0202	19.8405
Gh_A03G1898	0	0.146076	0.165862	1.71746	1.76175	1.35702	1.43423	1.60438	0.425955	1.27583	2.3406	1.99058	3.75057	3.15234	3.79001	0.0648434	0	0.0604949	4.71009	12.3194	3.20084	8.88823	9.12455	5.56242	5.55829	4.5272	7.12346	8.177	9.9212	2.17812
Gh_A03G1899	4.02694	3.38929	2.66263	4.50092	2.92498	4.19047	3.12709	7.20115	15.2936	13.4627	13.0146	25.2035	4.04586	3.93681	5.22891	5.5012	3.11765	3.32552	4.60924	3.81596	3.88327	7.40383	13.1332	13.6914	15.6114	14.4382	15.8636	7.20086	6.70576	87.0693
Gh_A03G1909	47.088	52.6624	88.0567	32.5452	49.6408	33.7335	6.19797	3.2737	9.17315	0.433697	0	0.302638	0.727271	0.381322	0.879743	28.9593	49.0351	44.0247	11.1529	6.15925	24.579	0.180635	0	0.747306	0.347953	0	0	0	0	0.138676
Gh_A03G1911	67.4641	93.6188	111.845	57.0987	58.0265	58.4925	39.5855	42.9652	52.0639	55.3496	55.0315	53.4802	43.749	43.624	41.8295	90.2992	122.237	111.683	39.4421	45.2552	58.5468	69.8754	61.7908	70.6319	72.2665	68.2848	83.0733	69.2382	71.2494	69.2664
Gh_A03G1916	25.7458	23.0756	47.2688	28.3927	42.5409	62.6278	147.528	114.996	330.584	68.6579	65.252	203.029	89.3167	97.9892	86.1109	26.9829	40.9688	25.5469	92.2437	144.293	57.065	39.8775	80.2997	95.8707	33.3431	31.1496	25.1233	26.8159	46.1994	85.3914
Gh_A03G1917	19.3189	11.7238	26.416	36.8059	33.9385	21.2638	40.3618	38.4092	12.2706	22.2762	30.9185	28.2129	23.5688	24.047	25.4911	12.1804	14.6106	17.3522	47.8817	39.826	34.7128	18.3534	31.3022	21.1212	21.5827	21.9521	22.3654	14.2154	14.7652	9.40993
Gh_A03G1918	3.33233	6.6775	5.71556	0.964863	0.874743	1.7578	0.965699	1.29169	3.1428	2.69521	2.176	3.72129	1.83811	2.11693	1.11538	6.58254	3.32137	6.27048	0.309422	0	2.24615	0.282727	3.16369	2.04849	3.40364	2.70131	3.02781	1.92252	2.44095	3.56258
Gh_A03G1921	70.4867	143.59	100.922	104.388	161.046	95.5078	82.0263	83.2142	109.784	44.607	42.9058	65.5662	85.6731	107.554	97.4671	89.6864	118.991	96.6507	115.839	174.565	132.15	44.6704	70.0548	65.4216	44.5485	39.5285	40.0717	41.6958	33.6596	60.5424
Gh_A03G1925	48.3203	48.4486	43.8513	58.4202	61.8961	58.9685	31.6662	30.6655	42.2182	44.1573	48.1535	57.7252	31.6134	31.3074	31.3711	12.1746	43.8373	27.4722	28.8836	18.0286	39.6358	40.2322	44.7104	50.8578	71.9247	75.2927	87.5408	62.3337	63.5188	113.278
Gh_A03G1930	16.9983	11.5857	18.2586	24.8931	15.3898	18.5063	2.09846	2.27471	7.86112	1.44284	0.698531	0.689216	0.39831	0.14833	0.41027	2.95162	7.98068	7.25631	15.5578	7.1748	19.4179	5.65277	1.19461	0.458718	4.4007	4.52033	1.70854	1.55599	1.76304	1.5275
Gh_A03G1931	19.7246	25.4032	28.5289	19.7033	29.5123	22.5931	10.2303	13.9629	75.0087	11.9056	4.735	57.4597	12.3183	14.1371	14.6252	16.2639	26.9697	30.2257	16.3065	24.9502	28.6507	7.4869	9.32369	14.1451	4.23123	5.19522	12.0587	7.16743	4.4939	39.9513
Gh_A03G1933	28.8522	36.7123	49.3099	39.6192	42.4997	31.5429	92.9755	71.9691	69.1104	62.6591	68.3024	69.6832	72.6474	75.2218	74.6077	36.1588	33.8772	33.4175	58.8796	64.8337	54.5489	59.2225	53.4386	59.0893	50.6801	51.929	26.626	64.944	65.789	52.6211
Gh_A03G1934	3.30334	3.53262	5.68257	8.23091	6.43384	7.49843	9.97978	7.60499	7.27685	3.51011	6.02219	11.4122	11.0456	12.039	9.03497	2.03275	2.94702	3.07485	0.556175	5.89767	9.75779	2.19853	3.80444	9.3209	2.80357	3.07638	8.17304	2.73558	1.99249	8.85513
Gh_A03G1938	7.99067	12.4808	9.86998	7.17082	5.00781	6.77786	4.54626	3.16559	15.1881	3.07488	2.90014	6.96162	7.42066	7.26297	6.96032	1.42289	2.07391	1.34875	1.0262	0.659668	1.11057	0.9345	0.461594	0.433765	0.813627	0.704094	0.854588	0.83793	0.739526	0.528626
Gh_A03G1944	13.2814	10.9343	9.03507	3.14054	1.30586	2.00964	0.56281	0.280888	0.687437	0.448575	0.411791	0.0712027	0.204044	0.400639	0.615643	8.89875	7.06615	8.56959	0.68092	1.39143	0.861191	0.967384	0.378027	1.71076	0.63629	0.653844	0.297275	1.23893	0.593558	0.0642197
Gh_A03G1946	7.98198	10.7546	8.3823	4.4029	5.10776	4.12616	2.70804	3.26018	2.66068	1.75468	1.2396	2.69625	2.82504	2.74816	2.58869	8.03771	11.244	8.69721	2.17209	2.29599	3.10887	2.60702	2.2055	1.97038	2.33859	2.2701	1.76263	2.93337	2.33288	2.87471
Gh_A03G1947	33.6488	69.7953	59.9365	49.3852	58.2151	52.314	37.7742	37.7137	161.97	5.80813	13.9739	122.127	34.4756	28.686	28.6961	23.7914	42.2637	42.5879	29.2424	61.0266	61.1511	13.4979	30.609	20.8679	18.6158	20.3143	8.95251	11.748	14.9073	55.3686
Gh_A03G1954	16.0855	19.0658	25.419	15.2573	15.4508	10.6689	6.49339	5.97193	21.4132	8.12837	6.74487	17.3461	6.56996	5.80791	5.03176	17.3551	14.391	21.2754	5.28648	7.08751	16.4873	7.40644	8.69897	8.83687	11.0668	9.69671	13.2443	3.58581	4.48271	19.0647
Gh_A03G1959	27.698	33.904	34.3531	43.994	51.446	46.5767	86.1137	87.2462	50.005	74.444	75.1398	58.736	103.466	103.667	108.697	18.5491	30.6541	28.8435	55.4527	74.1754	51.4155	42.6887	64.4721	71.8546	38.5283	43.0181	30.8503	54.7261	56.0296	37.4998
Gh_A03G1968	3.8403	5.04921	2.89019	0.844417	0.380694	0.908948	0.731766	0	1.09493	0.563147	0.688561	0.17758	0.254063	0.166106	0.459409	10.0378	4.50949	5.87412	0.529648	0.146154	0.868577	2.67513	0.952909	1.33653	1.02787	1.26849	0.249537	1.60986	0.578251	0.159646
Gh_A03G1971	1.00661	1.10146	1.52523	2.25763	4.88731	1.7852	3.55471	0.898957	0	6.31989	4.56546	0.177117	0.459833	0.401553	0.370098	0.14585	0.912349	1.15256	1.07404	1.50829	4.42553	0.368214	0.408372	0	0.363213	0.166099	0.149323	0	0	0
Gh_A03G1973	28.8883	31.1869	40.1754	39.995	42.4454	31.2568	25.756	12.6894	21.8846	12.5415	14.0868	17.6445	31.2494	22.3232	26.0444	24.4326	34.2424	30.1308	21.7126	30.0553	34.7241	18.3383	14.6787	15.1706	12.2784	12.4	13.1317	13.8211	16.5194	16.4159
Gh_A03G1975	40.5008	48.7515	58.2016	50.1709	63.6152	48.0195	51.9522	53.0426	133.371	14.4889	16.2594	88.1407	39.6497	40.5777	42.4941	33.7357	51.1648	46.3026	50.9493	47.3643	52.7451	24.5173	45.7465	36.2751	39.0263	33.2935	39.9367	27.2229	29.9533	104.704
Gh_A03G1978	119.366	160.412	73.9699	35.7649	41.1227	34.1097	1.05358	0.626397	0.721334	0.0953891	0.204218	0.148922	0.407894	0.2522	0.129139	58.3381	138.147	81.1901	7.66736	4.93245	11.792	0.89481	0.346008	0.701796	0.390658	0.256088	0.0837238	2.10003	2.23098	0.0340379
Gh_A03G1983	0.841839	0.900156	1.2426	4.48093	2.27841	4.47609	4.30976	6.01713	0.76138	4.86785	6.60559	2.56186	6.40604	5.44841	6.89869	1.75069	1.12722	0.988064	10.0162	11.1955	3.54124	6.61756	7.54348	4.20876	5.63847	5.00795	4.34441	6.35677	6.52185	1.9322
Gh_A03G1995	24.9516	25.0209	26.7341	16.9199	21.12	17.9256	4.7833	4.52902	18.7037	3.36551	3.25025	5.83952	1.17468	0.923642	0.638759	10.1035	26.1498	18.3758	4.96229	4.2975	13.1727	2.61173	7.19099	5.28094	4.01012	3.9775	4.01857	1.49172	1.51956	3.49837
Gh_A03G2005	35.2664	18.3481	36.1224	63.257	28.226	61.6379	73.1099	106.71	264.595	170.539	169.326	312.772	90.8214	92.1833	92.3835	14.8202	18.6226	28.7356	75.1485	61.4536	77.8613	177.6	178.099	355.99	267.369	265.79	322.655	194.418	203.283	338.943
Gh_A03G2006	9.16454	4.31461	5.13374	36.0952	46.1389	40.8471	10.5402	3.07435	12.2274	0.0740296	0.407529	0.370039	0.10113	0.13238	0.182971	0.288803	2.85968	2.25811	18.284	28.1163	43.0795	0.429583	0.794438	0.918525	1.16731	1.11947	0.147243	0.210482	0	0.146029
Gh_A03G2014	53.5905	47.8206	49.4029	43.723	64.9792	48.952	27.5521	24.2992	58.7344	29.1599	29.3491	87.7028	37.7968	41.1589	42.2093	23.2627	46.9166	36.985	40.1462	55.3322	52.0267	28.6367	30.4935	32.0831	17.3335	17.6625	37.959	31.4676	28.9434	75.3888
Gh_A03G2019	22.197	29.7023	20.5901	20.4097	20.959	21.1819	6.17378	4.93602	6.77901	3.73744	4.29636	6.9804	5.88774	5.29349	4.75458	16.8545	32.3165	24.5124	9.7351	9.20844	16.6522	7.39746	5.33593	7.90557	6.08741	6.74808	8.95172	11.5772	10.9357	12.061
Gh_A03G2022	107.703	173.437	205.786	37.8783	46.3544	42.3384	13.9771	14.2857	33.3336	10.9553	9.63933	19.2897	8.02178	8.20763	7.94376	145.584	163.578	196.761	17.9371	26.5943	46.9004	14.0576	14.5063	11.069	11.4998	9.92559	15.2822	9.78865	9.82727	29.2162
Gh_A03G2023	591.133	796.789	1062.94	582.083	726.701	566.038	587.837	399.384	159.258	229.925	232.617	77.8442	334.25	346.81	347.805	527.71	756.684	780.036	540.986	633.091	667.545	156.778	208.186	163.379	112.814	112.11	103.169	136.954	142.016	55.8913
Gh_A03G2028	2.98415	1.10219	2.96882	4.27372	1.29157	3.67488	2.3821	1.77365	19.5417	6.51953	7.81165	14.1401	2.77569	4.14057	3.47386	2.9332	0.610909	0.462523	6.3788	1.0626	4.78847	6.84535	4.20788	12.4632	5.91447	7.66049	9.50888	9.92099	10.3236	13.0558
Gh_A03G2036	31.4961	44.5129	36.4053	29.3652	37.061	30.0116	22.9443	27.7426	30.1082	42.645	38.182	33.3644	60.747	61.8995	59.5503	24.9524	35.1462	31.8761	32.8975	36.9706	36.7798	25.8599	29.0084	27.5068	28.9673	26.9036	19.6253	61.1025	64.4315	40.9571
Gh_A03G2037	25.5688	27.0573	31.0627	21.6221	24.7376	24.476	11.1843	8.21092	8.03143	4.96554	6.17094	4.20627	5.46002	6.48807	6.099	19.6965	19.2101	17.731	13.2077	11.8019	21.1823	5.83366	4.95808	6.92289	5.76927	5.69636	6.57245	2.90745	4.91628	3.26344
Gh_A03G2042	2.63191	3.16213	5.50517	2.47832	2.1117	2.45603	2.63905	5.51739	24.3722	3.06806	3.70586	11.693	2.3255	2.43749	1.79746	5.24399	4.42779	4.81899	1.87658	2.01661	2.16648	7.51201	4.0267	8.94788	6.63207	6.35552	19.031	7.26378	9.52	15.425
Gh_A03G2044	0.387144	0.152369	2.88848	10.3753	1.0828	10.3962	1.51073	39.0254	2.9073	0.5878	0.359442	1.07543	4.08098	4.9999	6.34757	0.529304	0.376974	0	1.3314	0.311626	0.227254	1.15416	2.90565	0.353656	3.34712	1.77571	1.68329	0.183505	0	0.612308
Gh_A03G2048	9.40144	13.3368	8.75811	14.5577	12.0569	14.8635	10.6289	10.7786	4.07192	8.2066	9.12913	5.24162	10.698	12.1508	10.5865	9.8297	12.4107	9.86733	8.70841	11.1733	6.6407	11.4	9.61938	12.3729	10.6624	12.5875	13.1317	22.3447	25.6879	5.8923
Gh_A03G2055	127.47	218.885	196.07	48.7683	73.906	51.2982	32.7672	28.1996	42.3219	16.222	16.7252	33.0501	12.0588	12.2516	14.0461	157.208	195.646	187.495	38.9716	45.6985	68.8846	25.3831	24.0177	15.0696	16.2584	18.2318	18.2769	13.1921	16.8022	37.5179
Gh_A03G2059	22.8416	39.8866	40.8995	20.0256	35.6241	20.1442	16.5635	27.3173	19.7952	12.1305	13.7869	19.6472	19.2431	22.2893	19.009	35.192	31.0163	25.4402	23.433	44.6893	34.2116	8.34293	21.3759	11.228	12.6413	13.015	12.2252	10.1451	8.33749	16.5565
Gh_A03G2061	2.75018	5.53107	4.79296	6.88335	6.58896	3.47663	4.13069	85.5894	10.1739	30.4707	33.5979	68.9413	4.72584	7.2014	7.99925	2.01434	1.56716	1.30431	3.91983	1.66261	29.3704	4.88523	22.8944	24.0847	16.8063	17.3805	11.021	6.65141	6.94045	3.50018
Gh_A03G2062	60.3064	20.702	28.7058	432.059	529.993	465.051	416.417	326.746	152.278	53.2112	63.4894	45.259	96.0515	92.8865	99.9149	4.59652	22.6631	11.4603	606.95	805.018	666.029	134.256	91.8071	220.721	27.9106	25.0911	26.5796	62.7354	51.6514	11.0557
Gh_A03G2065	348.063	605.849	569.575	206.883	240.126	193.644	182.963	217.366	38.5955	246.92	246.391	65.0773	176.033	175.7	176.765	380.902	687.028	629.368	203.288	153.932	252.451	213.79	235.304	243.521	231.568	218.823	223.472	205.337	192.489	51.8843
Gh_A03G2066	2.63869	2.42064	2.07919	1.5302	2.67261	1.63815	6.20166	6.714	4.03429	6.10825	6.24525	6.78135	7.47034	7.25493	5.88056	2.32433	1.94433	3.59412	4.73168	3.15893	4.28934	5.40682	4.53305	6.16887	6.43864	9.15488	4.66261	8.11934	7.3174	4.79107
Gh_A03G2073	128.324	234.615	221.773	77.1835	77.6863	67.8048	34.6397	42.8122	19.5856	70.0417	72.5485	25.9689	37.2993	39.646	37.0415	200.992	202.227	217.004	48.3339	35.7246	85.7645	86.3973	66.0347	76.9631	74.2156	72.8514	98.438	47.6835	48.0298	23.1834
Gh_A03G2076	5.85834	0.503909	2.08866	8.76556	7.05446	9.62716	25.8805	66.7201	86.2315	111.815	115.437	160.774	73.6979	68.5914	68.9654	0.0498573	0.519191	0.422505	12.1543	12.8428	16.5828	101.314	130.762	148.937	197.344	185.898	298.925	117.104	114.956	184.728
Gh_A03G2077	2.62699	3.24056	4.09097	8.65558	12.2662	8.16756	4.77456	2.30701	1.45684	0.375174	0.689556	0.524869	1.74845	1.64435	3.03075	1.40973	0.271951	1.20056	3.21844	1.36275	1.73166	0.301698	6.55364	0.645439	0.198769	0.544564	0.238833	0.653084	0	0.232412
Gh_A03G2079	46.6712	48.0966	58.0018	52.693	65.2227	51.8653	33.6025	24.8732	21.2287	17.3526	17.3252	27.6755	16.585	18.9556	16.7507	34.764	46.016	48.8135	36.8848	48.5686	70.0853	14.0582	19.0401	21.2583	19.3678	18.6174	29.0065	12.6949	11.2399	33.7213
Gh_A03G2085	1.46537	1.56361	1.14506	1.28562	0.754356	1.44811	20.3487	31.3837	20.8062	47.9804	49.754	35.7622	32.8001	31.9866	31.9165	2.87494	1.6432	1.201	6.913	10.2341	1.30361	20.4166	36.694	23.3774	24.2133	28.5705	15.5622	22.8477	24.4815	27.2343
Gh_A03G2095	2.45132	2.21254	2.43685	2.56512	2.58021	2.71516	2.17432	2.43065	1.5805	3.13608	3.43922	1.93564	2.6421	1.30045	2.29655	1.68969	1.75955	1.51272	1.43766	2.05291	1.65045	2.62934	1.84249	0.842083	3.08027	2.6177	1.31919	4.53817	5.7445	0.880093
Gh_A03G2098	0	0	0	0	0	0	1.66375	8.97058	0.11594	1.68524	1.37226	2.65276	0.253344	0.330266	0	0.12734	0	0	0.181542	0	0.432663	0.970355	8.63565	0.344942	73.3888	66.3614	0	0.183178	0	0
Gh_A03G2104	5.92366	5.06642	5.07551	6.89863	4.75829	7.01121	2.93273	2.91403	4.84386	2.58553	1.66447	1.89731	2.1576	2.0415	1.34263	5.31068	6.88794	6.98503	12.5268	5.27381	8.98994	4.91388	9.35706	5.87905	1.51323	1.6035	0.809901	2.00176	2.87931	1.81572
Gh_A03G2105	10.0511	13.0468	15.4118	17.4891	17.7618	19.4833	28.7819	26.909	30.6943	35.4867	35.4109	36.0674	40.5881	40.7589	39.0722	11.4425	17.6445	13.761	27.5175	29.3258	19.6055	25.6544	25.8577	24.56	24.1548	23.1925	15.9183	37.459	37.889	35.6995
Gh_A03G2106	96.9625	97.0212	100.031	153.137	156.96	151.227	67.1982	60.1481	145.714	30.2628	32.1404	86.68	45.3093	44.6605	43.727	57.3773	99.9033	93.3169	99.8012	83.7952	128.599	27.0093	36.8053	40.0497	27.5607	30.6947	23.8882	26.7097	28.3312	36.5421
Gh_A03G2111	10.3556	20.6751	12.6758	13.1154	12.4294	10.9149	2.53995	1.913	1.80904	1.04211	0.735924	1.02305	0.923116	0.711362	0.917124	10.6259	14.8677	10.7954	9.18115	8.17736	15.1596	1.52786	1.84242	2.93793	0.938468	0.701576	1.5957	1.74156	1.47441	0.783015
Gh_A03G2119	12.9146	10.0001	8.35349	45.0835	42.1959	44.4748	143.198	126.618	28.6423	103.9	109.922	26.6796	142.831	144.241	146.434	9.9595	11.9893	7.804	134.449	143.045	36.4308	64.9214	97.0264	44.8733	65.5119	66.7976	34.8856	101.412	101.01	27.1799
Gh_A03G2124	215.721	254.986	375.801	196.553	192.531	155.692	174.777	123.07	83.2222	67.9578	69.5939	48.5517	91.3429	89.4403	99.9857	216.856	156.441	233.766	150.952	112.762	257.084	76.5466	52.6165	117.187	75.9185	73.0313	73.9908	50.391	44.0528	51.7802
Gh_A03G2127	5.7875	5.81343	6.22167	8.22024	10.196	8.64405	7.22897	8.63385	19.7832	13.6397	13.1405	33.5911	9.54281	8.6272	9.60727	5.96795	5.59606	3.80868	8.956	5.84539	6.19236	10.8551	12.1496	8.08269	14.2377	14.373	12.3627	21.473	20.8168	39.5394
Gh_A03G2135	4.34704	5.73243	5.69873	2.27381	3.76598	2.23609	1.60983	1.26252	1.36974	0.798464	0.734579	0.3527	0.472444	0.353504	0.570282	13.325	10.2133	9.01516	0.877952	1.64704	1.55118	1.05236	1.3427	1.13679	0.83644	0.860646	1.28843	0.375877	0.304494	0.905423
Gh_A03G2136	1.12331	1.52196	2.88502	8.9131	10.8606	6.87292	92.7009	113.674	11.6322	152.093	142.976	47.8341	151.204	164.612	158.623	0	0.888186	0.254372	69.2674	82.7981	21.7092	105.241	150.44	100.217	175.441	176.133	108.053	122.016	124.353	41.9746
Gh_A03G2151	13.2537	12.0393	10.5625	24.6009	23.9538	24.6676	65.221	63.7012	6.70355	52.1426	48.2744	7.18145	59.9475	62.8293	60.6499	7.84083	16.0809	11.8	77.5705	100.481	19.1916	71.4719	69.4594	28.475	27.1274	26.6326	18.004	53.2113	53.3299	5.80921
Gh_A03G2157	154.706	241.327	295.377	67.4582	44.6326	61.9633	21.144	17.0154	105.813	18.5702	21.6961	91.8834	19.7513	22.0638	18.2443	238.48	225.487	296.878	51.2015	52.7858	89.3038	84.9214	29.0527	118.996	35.6847	41.5172	88.3703	52.4694	51.3315	198.909
Gh_A03G2162	5.36287	4.66094	4.58647	6.14649	5.50097	4.89362	10.4207	11.0476	4.40088	14.7027	13.1201	7.50679	9.18169	10.3862	10.8844	4.55591	5.95441	3.90561	10.3302	12.4943	4.17196	18.2107	11.7207	9.05155	14.4999	14.4907	12.6999	14.6134	13.6154	11.9633
Gh_A03G2168	3.48283	7.48877	9.17336	5.92625	16.8529	6.82291	1.83272	18.8311	1.70126	5.70666	5.58232	23.2648	2.44385	2.35503	1.73728	2.10056	2.22023	5.62496	1.32267	0.545765	3.61077	1.37918	4.19836	2.10575	1.05346	0.515451	0.82258	0.64678	0.278361	1.4466
Gh_A03G2172	6.3362	10.0782	3.93098	69.1927	135.518	55.1735	9713.22	18984.2	1004.56	29833	30166.2	3783.24	27457	26744.6	26565.5	1.77608	8.92074	2.32305	2731.38	2181.34	219.768	13211.4	15992.9	13422.9	20771.6	20401	12871.1	24590.3	24416.6	2254.42
Gh_A03G2177	6.78893	11.9203	7.11834	2.48908	3.07222	3.55267	0.947562	0.827622	0.455518	1.2727	0.748881	0.619658	0.308537	0.224137	0.743926	6.48246	8.66473	5.58791	1.09079	0.569733	2.93932	0.851753	0.556849	0.626732	1.71149	1.28693	1.52334	1.93735	1.23184	1.16475
Gh_A03G2181	5.24466	15.3576	9.62974	3.14278	2.62862	2.59106	43.7873	75.0859	64.8933	204.338	206.199	206.69	143.126	143.145	136.089	18.9297	19.0497	24.0106	39.5076	68.3765	6.34074	184.349	192.197	111.693	121.599	123.95	109.743	183.366	195.772	178.594
Gh_A03G2182	2.12208	4.69719	3.83976	5.05754	8.08314	4.28807	7.59768	6.35909	2.98118	5.55507	6.59071	6.0645	10.4071	9.15929	8.78721	2.41881	5.23187	5.22075	13.0574	16.7791	7.91887	6.57473	5.34061	6.1422	5.08256	5.52554	3.61886	11.1539	8.23852	5.69224
Gh_A03G2186	2.53927	1.54803	3.39749	2.36995	2.73666	3.1441	5.72063	5.06743	14.2587	5.31392	5.43243	5.11234	2.64738	2.94437	2.8743	1.80876	0.942567	0.600134	6.27325	7.83432	4.66387	4.20654	3.73178	9.13181	4.23505	4.84618	3.5854	1.47629	1.39434	4.28832
Gh_A04G0004	40.0283	35.0185	60.2561	56.0324	60.9424	78.1939	26.5281	10.2652	15.4158	27.6618	20.5337	3.72016	34.5388	54.5195	42.6499	53.5072	34.3219	71.4019	38.1693	11.1468	77.8008	15.0241	21.5356	26.3547	21.8772	27.6871	19.7118	20.9783	20.2547	28.4261
Gh_A04G0005	6.78151	6.78544	4.4205	8.84372	8.74037	7.98812	7.28361	8.37132	0.847605	13.4997	13.4481	3.82721	18.73	18.1968	17.3856	3.50724	7.20868	3.66554	6.38308	4.66058	5.49194	9.04463	6.81881	7.18445	8.19217	8.60241	7.18659	21.2092	22.2599	2.06822
Gh_A04G0010	19.3978	7.06552	9.97904	14.2348	3.72658	11.9969	19.0751	35.7228	15.7629	74.5504	75.0087	15.8624	53.8516	47.8761	57.1776	16.6938	9.02453	15.482	16.349	13.7513	10.0287	36.9501	65.1419	76.0385	77.7339	75.9732	93.0234	57.6908	51.5432	22.4501
Gh_A04G0012	9.87524	9.99303	18.48	18.0733	15.6975	17.2184	31.2228	27.0287	15.8048	16.0193	18.3203	13.627	27.0033	26.1028	31.5225	10.9611	11.6881	13.2109	13.5145	20.4682	13.2629	18.5719	18.7485	18.9521	15.0301	18.48	19.3102	13.2629	14.6625	19.1717
Gh_A04G0017	16.6669	28.3237	20.3624	8.39303	11.5475	9.64773	22.2539	15.9474	12.5701	17.0197	15.1728	14.2822	16.6926	16.0588	15.3238	5.2945	28.3431	18.3495	34.312	41.3755	17.4745	14.0124	15.3944	16.1763	13.5009	15.2161	18.719	11.2726	14.8458	13.6095
Gh_A04G0022	15.3424	11.126	22.4542	11.1892	4.49274	11.6412	1.75609	4.68098	18.3064	2.80349	2.98882	7.16975	7.92203	10.3513	9.16703	21.9711	5.2506	28.4558	5.53535	6.9908	6.3147	14.9771	4.39856	6.08347	6.68607	6.95285	31.1857	8.41148	10.9652	9.96566
Gh_A04G0034	4.58681	4.64564	3.84947	15.6705	13.2083	15.0226	46.8453	55.3597	15.5226	74.8052	74.6634	23.3896	77.4084	81.1865	78.5297	4.34096	5.54687	4.4895	54.6503	56.2325	16.9391	52.5852	77.2776	31.4566	41.3407	45.2262	17.994	56.3045	56.2528	24.877
Gh_A04G0035	0.335903	0.390612	0.276432	0.491228	0.455554	0.506785	10.1549	10.2964	0.898067	10.743	10.4529	0.954377	11.1671	12.4093	11.0936	1.11032	0.454303	0.591842	7.3959	9.21969	0.981094	10.4811	12.3088	6.76088	5.27713	5.50494	2.75397	7.5158	8.91093	0.257156
Gh_A04G0042	9.8561	10.4886	7.90209	6.41535	5.98922	6.97962	3.17758	1.91467	5.49595	1.4564	1.16901	3.01141	0.49986	0.410602	0.453519	15.2189	12.4631	10.6594	5.00129	4.07146	5.14129	2.69623	2.98591	3.4348	1.84141	1.5086	4.30094	1.54304	1.61763	1.65133
Gh_A04G0043	13.536	10.9969	11.1724	7.13725	4.15673	8.28873	10.5154	8.44177	19.2531	17.9374	17.5376	17.8721	7.87524	8.06979	8.942	22.0479	20.4362	20.8396	11.0782	8.42257	6.20609	19.6795	19.5095	24.6721	20.934	22.6464	54.8665	18.7594	17.296	34.6137
Gh_A04G0048	7.7053	5.97673	4.51684	3.81282	2.17612	3.76225	5.34479	7.17488	3.64792	8.08786	9.12541	5.49726	5.74374	5.62646	6.37233	4.86436	5.74766	6.54976	4.97049	3.99456	3.49831	9.84126	9.28966	7.81123	12.7978	13.9102	10.7568	12.1478	13.7658	7.54068
Gh_A04G0049	3.08405	2.99132	5.55233	14.1699	15.0185	12.9952	98.5512	60.8022	39.5515	27.4574	29.8782	35.7949	40.1889	36.5571	35.5391	4.97437	3.99662	3.41101	49.7264	45.4427	18.5964	27.8673	32.0361	34.6262	13.3951	12.1045	12.4869	22.243	20.6927	21.5407
Gh_A04G0053	2.11245	4.07382	4.27466	2.93147	0.845753	3.01356	0.244872	1.42811	0.356075	0.260671	0	0	0	0	0	15.7674	4.61468	11.0111	0.240336	0.373321	0.30063	0.434825	0.650161	0	0.742182	0.203199	0	0	0.510037	0
Gh_A04G0054	40.8523	36.3126	75.1185	37.7414	32.9224	34.5443	71.5977	73.431	69.9625	108.835	111.192	89.5061	78.7739	77.9317	79.3181	75.2736	36.8632	53.6144	35.3009	33.8257	40.8988	96.6454	72.5712	79.0633	148.501	148.608	104.207	101.137	100.811	110.041
Gh_A04G0058	733.621	597.831	1633.22	1498.9	2739.63	1335.51	520.978	324.244	182.608	155.549	173.998	15.4623	374.281	394.844	386.49	14.5869	701.15	629.693	629.283	1361.64	4204.66	110.796	187.647	245.084	120.988	135.431	80.1239	254.668	257.932	17.8131
Gh_A04G0077	8.22702	12.8992	13.9716	3.53037	2.27323	2.20534	0.666132	0.389348	0.902509	0	0	0	0	0.274118	1.01023	5.16285	9.88142	16.3514	1.5934	1.22894	3.41989	0.291059	0.265548	0.272539	0.368002	0	0	0.331194	0	0
Gh_A04G0079	35.4408	37.2503	21.3517	37.0759	37.5907	34.5544	28.7893	23.2762	10.1775	22.8281	25.3052	9.08148	37.5563	36.4234	37.6625	20.4648	36.0327	28.3219	40.6341	39.9449	23.1325	34.8029	23.5647	14.0576	23.6295	24.4016	14.5984	42.9181	44.4109	13.1262
Gh_A04G0082	16.9144	28.6005	23.9465	23.7054	35.2098	27.0697	35.3206	33.2964	16.4176	28.8666	27.6263	9.38742	42.579	44.179	46.9099	18.1225	33.0452	21.794	51.0555	76.7438	39.9485	25.0561	37.9348	19.2319	18.828	18.366	13.565	30.6442	26.5132	9.41411
Gh_A04G0087	17.8776	11.0269	14.311	13.9323	14.0694	14.059	5.03552	6.48071	1.20574	5.21694	6.6106	1.52243	5.09833	4.0334	4.29755	3.95494	16.264	17.2544	11.8043	10.011	6.92886	6.01544	5.41216	3.68574	6.27962	4.50673	4.89383	0.770875	1.66317	2.23329
Gh_A04G0093	3.64912	2.7324	7.51742	3.43653	5.85879	5.37408	38.107	18.4378	19.4834	10.0785	11.648	3.91272	9.19216	7.81788	7.69446	1.91038	2.59987	1.97712	10.0258	1.78253	6.87544	7.40823	3.28997	10.7968	2.30864	2.56488	1.97408	4.49262	7.99819	1.34863
Gh_A04G0095	5.83425	10.8028	18.4057	15.5331	26.0602	12.4923	77.5003	54.0975	58.2404	28.171	21.6477	19.9741	46.9128	50.3398	55.394	0.362719	1.34854	0.336195	52.227	10.0226	22.8402	9.12413	8.39976	28.3791	10.8001	13.2316	7.76808	21.7007	15.8261	5.22785
Gh_A04G0096	0	0	0	0	0	0	0	0	0	0	0	0	0	0	0	42.8845	40.492	44.6718	0	0	0	0	0	0	0	0	0	0	0	0
Gh_A04G0100	137.107	139.189	169.552	148.476	228.349	105.148	155.016	92.3117	777.03	42.9621	57.2872	442.944	101.17	68.0481	77.1954	65.8968	125.822	127.767	169.355	133.186	209.522	49.4099	133.583	74.3562	68.104	43.3411	36.2311	42.7933	20.9879	456.83
Gh_A04G0103	12.5902	16.4273	17.0975	10.5019	11.2574	11.9941	6.04327	5.22319	11.4087	4.26841	4.09041	7.48986	3.42792	3.93256	3.67336	19.7095	17.1239	16.9412	7.34303	6.1923	11.975	6.9909	5.09011	6.07042	4.8352	3.91762	5.73716	5.41374	4.46502	7.09187
Gh_A04G0106	3.32344	9.65958	4.93552	0.726965	1.43824	1.64308	3.79147	3.89213	2.88056	4.58017	4.95769	5.74066	1.84294	3.53151	4.79892	14.3706	17.4872	21.3586	30.5723	40.6323	31.6908	24.4849	32.7645	27.4872	38.602	37.0806	35.7693	36.0709	38.5604	112.809
Gh_A04G0108	8.25785	2.23714	5.27974	5.06271	0.894292	4.26172	9.6826	3.77882	36.0726	3.99205	4.11607	7.17403	2.66744	3.4952	3.9956	6.48576	5.71788	8.62113	4.17955	3.54439	2.87858	7.58543	4.95337	5.03519	5.30866	6.69923	3.96852	1.47548	0.95591	5.39807
Gh_A04G0109	1.76131	1.94527	1.71852	18.5472	26.0694	17.8793	449.395	760.711	73.6669	1139.07	1164.58	128.933	1125.7	1124.51	1133.85	5.99721	2.74999	3.05278	662.513	867.891	53.4036	692.621	980.802	859.016	464.993	477.612	361.055	717.869	717.445	40.4673
Gh_A04G0110	42.921	24.1704	48.7535	36.4962	18.6735	37.2096	36.6586	33.8078	503.861	61.3355	79.5297	307.975	51.1131	54.3782	55.94	75.3405	17.35	53.0965	24.8495	36.5305	58.0882	30.7505	54.535	124.917	109.066	92.625	119.103	39.9571	51.8857	429.178
Gh_A04G0111	7.16406	5.94254	7.00478	6.4023	6.76317	6.36421	6.67701	9.21208	21.6395	9.17555	9.26447	21.7343	5.17064	6.68649	6.52469	2.77906	0.970694	1.39231	0.887712	1.06431	6.27077	0.907445	1.2664	6.35968	1.17833	1.14485	1.0575	6.10423	5.15378	2.09538
Gh_A04G0112	9.43972	7.98304	11.7324	7.05659	8.32654	8.24513	2.4958	3.53827	5.31251	1.61538	1.82664	9.47636	2.25732	1.85863	2.11529	8.87427	9.85663	10.6919	6.40943	6.22423	8.38445	2.3625	2.36771	2.58147	1.82055	2.40398	4.0665	2.62863	3.86815	7.50338
Gh_A04G0133	31.9057	37.8632	37.3149	81.9478	126.363	88.3354	97.0377	76.1737	55.1934	15.3026	16.5112	51.173	21.2957	23.5054	18.6911	16.5598	37.7684	33.469	69.9067	72.0769	71.4451	12.9056	16.0107	28.5677	16.908	12.6501	26.1393	5.10835	3.86629	44.8991
Gh_A04G0134	40.0623	55.9851	45.4139	59.5463	78.0743	60.5733	180.361	163.657	10.341	166.486	170.492	21.6686	194.428	190.598	189.159	31.8129	62.7051	51.1247	152.171	262.767	59.765	96.7089	144.337	71.588	68.925	69.3398	53.5696	97.6139	97.5795	8.44962
Gh_A04G0147	5.30147	5.75622	4.49976	7.25101	7.25439	8.27663	13.8277	13.2702	7.10984	11.4847	10.6701	7.35836	11.0726	11.2338	9.99335	4.6784	7.22593	4.84333	14.3214	16.35	6.34578	12.7468	14.4021	4.85816	6.89804	6.77784	5.65146	7.4858	6.07219	6.41533
Gh_A04G0148	11.9652	19.0486	20.6342	5.36083	6.21085	3.59032	2.70985	1.66899	1.52849	1.03017	0.947112	0.639598	1.06342	0.864306	0.856947	20.1627	19.6979	17.1886	4.63408	3.08131	3.60736	1.80358	1.14083	1.48195	1.94756	2.05338	1.77327	0.905561	1.05134	0.521903
Gh_A04G0149	137.833	98.6002	187.091	543.634	770.399	598.803	595.54	367.805	76.0571	148.697	132.49	57.7757	248.819	240.754	251.06	22.8122	84.1705	78.8791	516.434	771.452	794.763	78.6856	118.275	164.447	51.6515	65.0994	35.3702	92.4509	116.133	11.9921
Gh_A04G0150	2.62246	1.58139	1.43273	7.67495	2.25484	6.07487	8.98574	2.79314	1.92322	2.97174	3.50723	1.56715	14.7927	14.4184	14.4018	3.95575	1.49623	2.30663	10.5231	7.01046	1.34528	3.99536	0.762933	1.09518	1.82747	2.03162	1.36633	10.7844	10.6643	1.36303
Gh_A04G0151	5.47061	3.4996	6.1221	2.50027	0	3.83448	5.2118	13.145	155.877	42.6823	44.3469	200.851	17.471	16.3821	22.8829	2.35207	3.46669	5.62335	6.01546	8.92568	8.96233	29.781	72.3735	98.3983	108.858	112.319	82.9787	20.024	21.8116	309.751
Gh_A04G0155	20.7916	37.1859	30.2967	10.2315	13.1518	9.40432	22.5681	23.575	51.5394	23.465	24.5688	77.5435	13.0305	13.9863	13.5841	28.5558	32.0212	23.7346	20.8655	34.848	16.9957	25.7084	41.3094	24.4223	21.2818	23.542	14.6335	24.8775	22.8182	33.22
Gh_A04G0160	79.1974	95.9651	124.423	81.1044	112.675	99.6011	68.5261	32.918	79.6974	48.9274	43.1458	70.2145	44.315	45.3482	46.8127	88.6186	82.3075	109.161	88.351	73.3803	99.6761	29.1451	42.1465	59.7323	28.7135	41.8387	48.4229	17.9314	25.7546	54.4757
Gh_A04G0170	13.4805	18.9487	20.3275	18.9469	15.0825	16.2918	13.0481	15.8501	17.8129	17.5519	17.1327	33.4715	11.9463	10.7623	10.3133	16.2116	15.4954	20.9819	21.4893	15.0941	21.8299	20.8312	18.8387	18.0699	28.6153	26.2361	28.9245	13.378	15.2189	45.3039
Gh_A04G0176	26.3512	27.6156	36.8037	26.3273	32.4172	37.8128	36.3578	27.2448	34.0692	31.6319	27.303	31.6057	46.0663	35.4297	42.8678	20.502	20.5911	27.1025	34.2101	39.7874	43.2149	28.4178	27.2796	30.4872	30.6958	29.6141	29.9967	19.4702	13.7964	33.9505
Gh_A04G0177	51.7832	41.624	74.9737	59.6114	50.566	66.4339	77.5729	54.3631	289.257	66.5449	61.6165	100.182	39.3337	37.5847	47.4984	35.1508	63.4525	55.5956	37.258	40.3576	76.8185	39.8608	58.3245	85.8813	95.1106	80.5129	98.5266	30.0532	27.0445	195.715
Gh_A04G0178	0	0	0	0	0	0	1.9631	2.81608	0	1.22204	2.23842	0	0.267722	0.350281	0.968107	0	0	0	0	0	0.940326	0.370984	0.400163	0.381163	937.91	945.723	0	1.91537	3.71992	0
Gh_A04G0195	16.7867	16.7038	15.0885	12.3976	14.3309	17.1128	20.8654	19.4766	44.5942	23.2762	20.6425	79.9501	19.7973	19.3175	19.5221	49.8069	15.0584	28.912	11.3686	17.0568	14.0845	11.0234	24.8183	29.1553	23.2717	21.6597	34.0558	5.00336	9.0571	66.1342
Gh_A04G0202	632.676	987.244	1178.52	611.001	800.143	577.648	635.286	583.78	219.74	195.328	189.012	103.631	258.657	253.566	251.159	554.851	1128.57	1132.24	767.499	981.053	789.372	178.241	428.15	289.725	118.122	127.059	123.42	108.791	118.262	55.791
Gh_A04G0209	16.878	17.3172	15.4901	12.9499	11.0801	12.529	22.831	32.8297	106.513	22.8991	23.3838	163.532	16.6674	18.5726	19.7986	12.4257	17.2767	25.461	21.0112	25.722	12.4856	14.8537	32.8772	38.7012	18.449	20.2541	48.8605	13.3559	12.7406	236.767
Gh_A04G0211	23.607	18.9629	29.8112	34.0636	15.6368	21.1666	21.5642	22.2729	18.7381	17.8521	13.0541	28.0402	12.9692	14.4421	19.2284	30.1097	29.4731	28.962	31.2787	33.2537	11.3671	31.3591	19.3969	31.9791	25.1058	30.9655	26.4895	6.90223	8.22061	23.5597
Gh_A04G0216	1.66231	1.41217	0.453128	2.19331	3.2803	1.28468	44.5538	47.5105	8.40636	55.7168	57.0116	17.1122	44.3075	50.6468	47.6343	1.99484	0.950454	1.20065	22.3002	33.1463	5.82171	32.831	46.9045	41.8576	40.8356	37.9582	24.516	45.0249	35.8663	19.4541
Gh_A04G0219	27.7823	32.0128	20.032	13.82	20.6231	14.4106	5.70382	6.67442	2.26439	2.26243	1.8746	0.815845	1.08069	0.906435	1.3835	20.3903	35.8245	23.6562	7.57182	8.45932	12.9307	5.39151	2.03947	1.60234	2.21476	2.42377	1.00661	2.84447	3.23187	0.748045
Gh_A04G0220	52.5018	43.237	49.4379	72.109	75.8792	62.1088	101.935	72.3087	69.5173	65.5433	64.2763	51.0367	60.4393	57.8715	55.9109	32.4759	50.5645	45.8749	92.4266	88.8271	68.9602	60.017	58.3176	40.3185	51.4122	51.5249	49.0317	60.5993	64.1818	69.5299
Gh_A04G0228	0.448195	0.410111	0.355666	12.7144	10.8439	14.0143	140.522	261.703	229.04	435.66	417.802	2331.4	274.799	274.525	273.755	0.097787	0.171551	0.0868157	104.551	192.897	20.5302	399.865	650.453	588.909	701.559	712.204	1008.53	333.002	335.847	2262.99
Gh_A04G0236	155.356	145.681	155.065	150.708	148.562	127.765	82.5263	83.2535	63.1552	70.8609	70.1698	74.4557	48.1028	44.4075	47.2212	100.02	87.2757	74.747	55.0201	38.4837	58.3647	57.0298	61.4621	87.4654	84.7777	92.0463	132.983	71.2468	74.6249	101.225
Gh_A04G0239	4.85048	3.70625	6.89208	13.1471	12.9711	13.118	85.9734	81.8049	67.5915	155.35	145.245	179.065	224.473	226.686	226.436	5.30092	1.33158	1.55659	40.7344	38.0678	20.8255	60.1375	85.6585	80.9981	93.6075	91.161	57.9642	183.943	193.371	80.3353
Gh_A04G0242	0.882997	0	1.40793	22.7273	47.4226	21.3288	11.1308	3.77207	6.70594	3.70796	3.73372	0.928829	2.03589	2.9966	4.41932	0	0	0	20.1515	16.8275	36.7371	1.16102	1.20726	2.36913	1.69744	1.81327	0.873161	3.85685	5.90924	0.846879
Gh_A04G0245	79.4509	140.248	110.774	37.9307	43.0854	37.3316	9.7867	7.89105	10.3443	21.5045	20.8264	2.8596	30.7502	31.7085	31.9117	148.604	142.605	152.95	21.6159	18.9212	27.4463	6.76811	8.4488	5.9699	8.40425	8.62518	7.40847	39.2045	36.7168	9.77413
Gh_A04G0254	63.7036	64.7861	84.2762	74.3899	75.9645	58.6496	49.1277	62.3467	51.3042	50.9908	45.8084	53.1101	35.7848	33.0661	39.5441	39.811	49.7691	60.3471	63.4978	55.0106	87.7029	37.9934	52.2208	54.3951	60.4864	64.6381	79.4004	35.5302	30.8006	63.4279
Gh_A04G0262	18.575	63.5447	54.1595	35.5351	32.4515	275.317	41.776	40.9675	0	924.901	388.466	0	304.63	299.087	52.9152	16.3765	0	26.8908	0	80.832	64.1438	378.183	1473.82	1407.4	921.984	372.082	4530.46	13.579	16.0361	563.395
Gh_A04G0263	42.6615	24.4607	237.375	81.1618	49.6214	345.464	139.507	264.077	8766	1087.9	818.834	4482.54	580.292	538.267	184.631	73.7312	0	41.8627	28.1221	153.816	149.898	600.349	1796.94	4214.45	430.252	947.804	6263.71	94.9842	211.031	32609.5
Gh_A04G0265	238.027	302.096	47.2117	482.173	254.477	471.745	268.504	557.558	5139.19	821.477	893.761	4792.21	329.859	283.613	242.178	164.219	231.555	198.885	409.753	316.744	609.672	291.085	1647.11	2441.08	865.629	865.041	5956.03	221.744	260.669	17633.5
Gh_A04G0267	16.8676	28.7887	66.3483	34.2267	48.8216	25.0171	28.569	13.0099	10.8348	9.65523	9.38854	5.17073	20.3376	23.8567	22.4391	19.2443	28.909	31.0827	23.9457	16.9222	33.6844	5.0674	8.59814	12.6637	4.20199	6.99802	4.15359	3.61497	3.34558	6.22373
Gh_A04G0271	2.23546	1.64234	1.30139	2.10183	1.62649	2.2524	1.46487	1.75863	0.636111	3.60176	3.34054	1.44175	2.50922	2.37875	2.36336	2.57636	1.57603	2.05027	1.66386	2.06404	1.61073	4.15039	3.00321	2.85065	4.00083	4.2021	3.39761	5.63763	5.22485	1.53922
Gh_A04G0301	24.3228	38.0671	33.969	27.6904	30.8539	29.0884	127.163	99.4718	25.7682	94.6702	99.4147	17.3323	102.097	100.229	100.647	23.0894	39.6273	26.6464	124.903	182.354	33.3821	87.8258	90.8594	42.0636	43.2454	45.7496	27.0998	99.569	97.578	16.061
Gh_A04G0304	26.9013	24.6859	31.3032	25.8757	25.3909	24.6575	15.4288	21.4821	16.7221	16.663	16.8853	21.2415	20.7935	15.4627	15.1768	27.6909	26.7067	31.1544	24.417	36.4763	32.9814	17.4813	50.1516	35.0742	36.938	27.5074	42.9892	8.90968	8.56826	18.2371
Gh_A04G0305	10.8015	6.01228	13.1333	7.57376	1.03494	6.78725	8.41164	30.6042	5.298	23.7309	23.2545	14.352	5.51	7.84256	8.0357	11.5629	1.13174	10.0252	5.76643	4.75095	13.7706	13.1627	33.9644	24.9028	39.0851	40.8202	47.9168	9.7999	5.74333	21.0942
Gh_A04G0310	11.2118	6.91134	7.38227	13.5481	7.5173	10.4718	12.5598	15.7524	11.9705	27.1483	25.1842	26.7447	11.2411	10.7064	12.3567	9.32679	7.94051	6.83832	14.1478	7.33518	14.7815	25.6869	25.7483	34.1504	37.1888	40.8947	61.5944	23.1808	23.5446	26.3493
Gh_A04G0311	9.27506	7.21716	4.90315	7.37362	5.77509	7.35406	1.14787	2.36424	2.84582	2.38466	2.52012	1.95911	2.07597	2.49487	2.51014	7.75353	8.47258	6.7827	3.16255	3.56042	4.65309	8.27352	5.35159	5.07088	2.90039	3.002	4.68413	4.62289	4.6457	2.37731
Gh_A04G0320	158.66	210.913	137.168	145.311	149.499	128.515	157.96	127.753	96.2246	85.4111	85.0334	119.549	77.6367	76.1437	79.9609	214.539	225.184	185.98	265.297	372.534	144.361	114.189	151.454	89.3739	60.2725	56.8101	77.0606	51.4616	58.8097	91.6957
Gh_A04G0324	8.0493	5.64118	4.44305	6.79671	3.83368	5.6242	5.40557	7.06729	10.9522	9.43849	8.145	19.1946	11.3583	11.7989	9.34737	8.21564	5.4993	8.64579	5.19584	5.85322	4.81866	12.7712	11.3423	9.46688	11.4241	12.2417	14.1269	12.284	12.9916	26.037
Gh_A04G0329	1.2251	1.62541	1.13373	9.81417	11.726	8.6385	9.5142	7.81022	3.07623	15.8635	15.1174	2.38927	5.30202	4.99279	5.89008	1.34741	2.12889	1.27703	20.4717	39.2505	17.3651	13.5647	20.0381	6.37829	9.68056	9.4951	2.59292	8.19177	8.83767	6.00708
Gh_A04G0342	9.11065	16.7337	20.8004	4.32681	7.07279	4.32304	0.779703	0.53683	1.86119	0.505935	0.925608	0.809746	0.672329	1.31704	1.61881	17.4877	19.7041	18.1008	1.13082	1.36698	7.49373	0.477938	0.743409	0.244674	0.607832	0.208009	0.351922	0.254699	0	0.240784
Gh_A04G0349	122.6	156.344	202.906	116.704	166.398	120.462	139.239	93.7625	38.6461	74.3695	70.504	21.3194	65.4969	77.6564	72.7581	132.428	129.759	149.775	99.6004	112.746	147.692	55.7133	59.618	59.4082	77.254	70.9494	50.8388	40.5427	38.5188	41.6254
Gh_A04G0362	2.14807	1.21774	0.791712	1.8276	2.80977	1.4776	3.30253	4.49683	4.14994	8.31319	5.36701	9.59686	2.88854	2.88132	2.86317	3.52513	1.92634	1.92035	2.38382	3.07044	2.65191	6.20217	6.02863	6.45627	10.7402	10.0717	8.06105	3.53953	3.46642	8.10305
Gh_A04G0372	12.5569	14.1852	6.16459	4.707	6.21615	5.20552	0.647476	1.67171	0.135906	0.206594	0.252789	0.048908	0.187418	0.122695	0.226049	8.06887	17.5456	9.42948	1.67994	1.38684	3.58587	0.779564	0.451868	1.51305	0.421027	0.0961307	0.411122	1.01359	0.683277	0
Gh_A04G0373	17.4522	24.6587	19.6225	6.20056	9.63655	6.76408	0.879349	1.61059	1.22834	0.920415	0.338741	0.298452	0.373991	1.14329	0.15053	15.9424	21.3514	19.3175	2.79636	1.90713	4.57849	1.20037	0.756575	1.29069	0.29016	0.929538	1.30591	0.517982	0.746233	0.268589
Gh_A04G0375	9.14689	6.87284	4.9988	12.1396	6.49644	9.92738	5.34218	6.44336	7.91799	6.72517	8.00027	9.26893	5.24824	5.41671	4.80032	9.0192	12.177	11.3699	9.92603	7.60076	9.74005	11.4538	10.7524	12.8199	10.3015	11.1759	11.0662	12.6043	11.6093	8.97594
Gh_A04G0385	6.08814	6.7613	6.63642	3.27187	2.19505	2.72513	4.05987	2.9177	0.8811	3.56647	3.15821	1.23952	4.84602	4.32888	4.30665	3.6005	6.60623	5.58288	4.45731	5.00561	2.36731	4.41098	3.44102	2.50519	3.21559	2.72003	2.30783	7.10827	6.75733	0.620062
Gh_A04G0405	8.41717	12.1897	12.4989	4.70489	5.41681	4.29096	1.94972	3.23711	7.397	2.80325	1.82314	6.94673	0.66083	1.87721	1.33132	13.7837	11.2671	10.8613	3.68844	3.16017	5.97728	2.40223	4.52877	3.89654	2.61035	1.48124	3.09779	1.28776	1.38983	4.05493
Gh_A04G0409	34.1178	33.1206	49.7276	71.2965	104.402	78.1774	68.9136	48.8446	40.7663	15.5501	14.751	12.4002	17.128	19.479	18.3484	14.2254	37.2716	29.3171	75.4686	126.406	115.232	27.1956	31.9262	29.8665	15.2189	15.2491	13.0051	8.52731	12.7486	17.4069
Gh_A04G0410	3.10613	3.21558	1.21826	3.65805	6.36556	3.77493	5.31904	4.04634	0.205597	1.68692	3.30222	0.149906	7.69305	8.40633	6.54736	1.24826	5.31509	1.79099	1.54066	4.08826	0.965602	2.26352	1.79316	0	1.0047	0.918171	0	2.61568	2.82512	0
Gh_A04G0412	37.1612	22.2918	17.5993	382.711	631.454	448.617	1598.67	1917.57	747.326	768.094	807.69	1548.19	1669.75	1634.1	1574.86	13.295	16.4537	22.4438	417.632	585.186	152.624	476.427	905.849	516.944	696.56	681.754	483.635	429.48	444.496	725.977
Gh_A04G0416	7.75371	10.5497	16.3476	2.05483	2.56816	2.43988	1.02684	0.8546	2.77239	1.04606	1.43868	2.65053	0.899396	0.471585	0.325533	13.6464	13.0153	13.5017	0.884295	0.722228	3.55047	1.24292	2.18448	2.3858	2.05513	2.81498	1.26372	1.3828	1.35578	3.41937
Gh_A04G0428	3.81556	4.58882	15.1015	7.56629	5.04916	2.69598	6.064	12.8784	43.3001	14.49	15.8169	58.3179	4.97312	5.14071	6.45326	8.34034	3.887	9.10786	7.24549	7.50004	19.3854	16.3651	13.6458	16.5945	28.5917	20.4309	32.856	3.97105	4.31794	86.0669
Gh_A04G0431	13.4754	14.1934	41.7175	9.54064	21.4411	9.63269	8.30891	5.63847	15.586	4.777	4.39	6.87505	3.40637	2.46742	3.40743	11.5269	11.1981	15.9651	6.51891	4.40626	12.6997	2.62644	4.87484	6.14158	6.60315	6.57598	7.23771	1.26215	2.21222	6.02133
Gh_A04G0455	2.49502	0.582328	1.58463	0.94639	1.01441	0.944368	2.64366	2.06178	2.16534	6.43941	4.95273	4.05696	2.33059	1.32015	0.936106	0.840504	0.613794	2.68227	1.0056	0.503409	0.791924	1.67722	2.66261	7.18814	6.35645	5.73648	4.42352	2.00218	1.20626	5.98937
Gh_A04G0457	19.3036	24.497	10.5116	11.8357	10.333	11.4583	5.03157	5.07964	2.01857	6.768	4.64069	2.2303	5.72893	4.83865	5.75844	14.0796	21.5874	11.712	8.01253	6.24374	6.72316	8.56468	5.85151	6.09544	5.27763	5.14917	7.3619	7.19786	7.13755	2.63893
Gh_A04G0460	3.88411	5.38758	5.37303	10.467	13.8832	11.8461	25.583	27.031	8.0092	25.2287	23.49	22.3694	17.0168	17.406	18.6636	4.01857	2.04965	5.24886	13.6002	11.5382	13.7686	14.1761	16.4451	14.1674	17.5904	17.6084	10.5032	10.9569	12.9806	6.30798
Gh_A04G0461	5.32219	2.97822	3.39561	4.95807	3.35599	4.50593	4.10427	6.56188	12.9324	9.1826	9.11972	18.1332	4.91152	5.42161	4.69005	6.43455	3.48222	4.49908	3.88142	3.66565	2.71724	6.86645	9.61786	12.3255	14.5159	13.4635	24.7408	3.86055	5.01526	34.2354
Gh_A04G0463	19.096	19.1381	27.2005	27.566	27.4829	27.1528	61.544	35.0007	23.1093	27.2299	32.442	21.0723	54.0213	50.3473	59.0117	13.6766	18.5896	21.0979	29.5599	30.3673	23.4518	18.2318	13.9904	18.8029	14.0047	13.1957	10.9862	25.0158	29.8786	7.78172
Gh_A04G0466	16.3883	18.7923	17.687	16.4465	20.811	16.7141	36.9343	29.6185	36.0688	32.2401	29.0939	24.7831	30.4175	33.0149	34.0713	14.1298	18.8505	14.4737	32.2188	39.041	21.6138	24.8143	25.3897	20.0389	23.0022	24.2726	25.8069	24.3605	24.3582	39.1934
Gh_A04G0473	74.9714	90.5482	130.569	100.312	92.6569	90.0323	99.0528	63.2004	122.684	50.5012	52.8331	40.5799	58.7226	68.3788	68.5389	115.829	85.2585	112.085	97.1629	90.4048	146.356	47.1073	44.0153	75.2448	40.2103	39.0996	51.0563	30.305	33.0721	76.7695
Gh_A04G0478	41.461	22.6044	24.4313	44.2198	35.5896	41.1319	42.7304	39.808	28.639	47.7938	48.966	30.9334	31.855	32.4753	33.2847	12.4155	26.5877	26.3169	80.45	60.6408	40.8226	65.6062	62.0686	57.7578	66.1354	66.5486	79.9715	58.7857	60.3172	33.2189
Gh_A04G0483	12.1432	22.7576	18.7623	4.49266	3.29429	5.5954	0.604562	0.314948	1.43602	0.760307	0.11625	1.73957	1.02746	0.783172	0.309212	45.0252	28.2155	38.6638	1.75634	1.98799	4.56827	0.418257	0	0.773586	0.27596	0.188941	0.167801	0.12017	0.516546	0.69289
Gh_A04G0486	11.9609	11.1146	24.7217	1.95697	4.17103	1.16593	0.796554	0.405367	10.0688	0.542608	0.19804	0.198189	0.81358	0.672329	0.265731	8.45498	14.3619	17.4823	0.893238	2.37923	2.55031	2.00671	1.83807	1.97373	1.27491	0.633681	0.149566	0.197557	0.637046	2.98299
Gh_A04G0506	1.70183	1.60913	1.8626	3.1298	2.73804	1.6253	6.60958	8.0416	5.17102	7.54888	8.52138	6.92903	8.9011	9.35196	8.06785	1.98856	1.83303	2.0594	8.13023	7.17833	3.36463	5.6288	9.44245	3.72139	7.36492	6.07347	3.81772	5.8662	5.63331	4.50087
Gh_A04G0508	0.822039	0.968878	1.13865	1.39408	0.633218	0.713825	6.61902	4.50412	4.0875	5.60272	5.66532	7.78136	2.68964	3.76315	2.89059	1.6849	1.1796	0.569772	2.89845	3.31918	0.929004	3.33678	5.25797	4.55884	7.60336	5.36015	7.45738	4.29004	4.31609	6.9469
Gh_A04G0515	11.6671	14.3975	18.2973	15.7889	20.484	14.712	19.0436	13.9273	9.04768	4.8619	5.29754	7.00405	12.9246	10.8111	11.4687	14.3696	16.1396	14.6285	15.2977	20.3966	17.8555	6.73778	6.92278	5.11384	4.70894	4.20917	3.85457	3.46741	4.4896	4.85017
Gh_A04G0524	105.464	99.9244	151.511	138.207	124.858	110.404	245.577	232.993	73.9254	205.056	217.826	90.4043	186.753	214.538	198.743	87.6304	97.2084	125.765	175.533	163.306	175.418	181.844	190.439	184.297	172.794	182.631	175.197	176.978	176.83	109.829
Gh_A04G0525	8.40096	12.573	10.2063	3.33568	2.71033	3.64499	0.816486	0.287044	1.81551	1.16821	0.921731	1.86823	0.436556	0.428438	0.789922	26.3263	11.6959	22.4879	1.91325	2.14754	4.01388	1.53808	0.993659	2.30811	2.5063	3.56746	3.21407	0.808635	1.05051	1.16275
Gh_A04G0526	17.396	24.4192	31.7408	14.612	15.9413	13.0265	43.7416	28.9075	58.2926	22.2151	24.399	47.7803	17.097	16.0974	18.403	22.5096	18.3886	19.7813	41.1445	51.4703	19.7904	24.1033	42.8843	21.2182	24.5709	23.7678	30.9432	14.0721	13.9061	37.0377
Gh_A04G0527	1.59739	1.16458	0	45.2207	69.4004	33.6014	1222.77	1898.34	411.192	1667.61	1688.66	372.426	1430.35	1521.83	1500.45	0	0	0.737091	1443.07	1779.64	191.209	943.012	2477.33	3063.94	980.624	996.774	1286.72	1017.5	1018.13	234.745
Gh_A04G0528	212.693	424.744	384.527	86.4731	104.134	86.5289	30.2792	27.2051	42.6724	9.57635	10.508	13.5734	5.78578	5.58378	5.85634	388.078	395.57	392.862	77.0797	66.6031	93.339	12.6464	13.438	17.7857	6.5613	7.54114	8.86554	4.0754	4.76355	8.5247
Gh_A04G0537	14.9894	35.7141	25.513	13.8864	8.52732	10.3367	1.40307	0.369668	4.0907	0.591291	0.271448	0.722414	0.199899	0.130791	0	69.299	19.5917	22.1621	2.56366	1.56157	4.15127	0.489336	0.122821	0.128141	0.0788621	0	0.191928	0.691768	0.298604	0.218211
Gh_A04G0541	66.086	62.2304	36.5836	44.2232	48.988	46.3548	7.81766	6.54141	3.6473	5.95755	5.29046	4.13884	5.87474	7.23972	6.67651	35.568	56.36	31.1837	21.3986	24.1192	21.3122	9.6468	9.95526	6.18087	5.13515	5.142	6.31336	9.87605	10.8621	2.98746
Gh_A04G0544	396.621	461.171	406.987	569.005	511.733	472.602	1428.34	1003.65	149.883	722.469	735.562	139.859	1219.04	1248.63	1247.14	401.15	368.746	373.981	872.721	874.191	429.917	559.232	586.459	415.911	384.003	382.511	386.178	499.948	531.205	147.192
Gh_A04G0570	24.7947	23.4429	17.1782	36.7784	36.9276	29.5754	41.2031	30.432	4.73899	27.8631	26.4944	4.34438	40.9414	47.015	46.061	1.04435	19.7218	12.1542	43.7825	42.0937	33.1037	17.8346	20.6202	10.3469	11.1859	10.5129	6.13506	34.2582	35.7236	3.14078
Gh_A04G0571	0.523891	1.44449	1.07279	3.69967	6.93454	4.12751	4.08132	4.4636	8.15397	3.40678	6.80505	5.69853	6.24007	6.74627	6.54818	0.40859	0.263847	0.658683	4.04191	3.74832	5.41484	2.37648	3.33748	3.09458	2.31451	2.56868	3.66288	1.89863	4.08678	8.94406
Gh_A04G0580	33.4346	34.4811	37.773	26.941	14.1664	25.1222	19.6388	22.1405	78.5546	26.5575	27.4892	64.3019	14.0803	14.974	11.4108	75.4878	31.7698	49.1597	24.5373	16.0474	29.5249	30.7255	28.0575	49.2971	44.2444	41.1688	56.048	23.0781	26.2524	85.899
Gh_A04G0582	0.205577	0.0594323	0.132712	1.2448	1.28226	1.54815	2.29114	0.451304	0	0.32742	0.30107	0.970854	5.99635	7.64923	7.7855	0.0547932	0.0491127	0.197618	0.685953	0.120558	0.464882	0.49399	0	0.0727421	0.621327	0.364976	0.433293	0.244427	0.615304	1.16393
Gh_A04G0590	23.2176	33.3333	36.2102	33.152	46.9296	33.0048	22.7844	17.8996	28.4301	10.4761	10.2694	27.5589	14.8902	10.6858	13.9354	17.2978	34.6395	28.0843	21.2589	22.3842	37.5964	8.55211	8.3725	10.5664	7.48834	7.62192	10.7287	6.75754	5.5054	20.9209
Gh_A04G0592	23.2513	10.3906	13.112	15.7829	15.6112	18.1803	22.8242	62.1239	76.4944	80.2958	82.6216	96.2903	25.5824	22.0039	25.059	12.7348	10.6544	11.3703	12.7666	7.89708	17.7344	20.2703	65.3021	41.9291	131.33	126.534	89.3877	27.2392	31.13	155.998
Gh_A04G0603	14.1939	20.6005	22.2582	17.9214	15.2844	14.877	24.6782	18.6337	16.3636	15.9239	17.7439	12.3352	16.9191	16.0339	20.3462	20.3504	16.8116	18.5263	28.143	24.5774	22.4577	8.80013	14.5101	13.9287	8.45995	9.07528	7.98716	12.7323	13.1188	9.16115
Gh_A04G0604	4.00383	3.63559	5.56083	3.11789	2.33587	2.83646	3.20073	2.50366	3.54519	6.33129	4.48262	7.46134	2.6366	2.21471	1.81631	5.68622	5.48988	8.31479	0.491324	2.04408	4.28126	7.34595	4.84837	8.60999	10.1713	12.7026	12.872	3.12606	3.91369	5.07707
Gh_A04G0612	5.13192	5.03191	5.23845	7.10114	7.3701	10.5375	9.12735	12.3704	30.6965	19.5863	20.1354	30.9731	18.5575	21.1933	18.5106	4.46452	4.52746	3.4391	11.7998	13.5815	10.4687	13.9326	17.2292	14.1707	16.5044	15.8482	22.6263	23.5309	22.4984	51.4934
Gh_A04G0618	10.7221	13.019	11.9704	17.3587	12.1304	13.1053	22.8579	18.7903	26.7044	24.8813	21.7233	25.6027	24.9269	23.2395	23.833	8.96572	7.66025	6.15973	18.6559	16.8707	14.481	17.0866	15.9655	10.4207	16.7053	18.503	9.07623	24.6136	23.4875	27.0507
Gh_A04G0622	4.63192	4.56752	3.48537	6.51368	6.29705	6.31032	12.1641	13.5062	1.50183	13.5344	12.7761	3.37095	13.4321	13.2532	13.4821	4.73675	4.13993	2.81403	8.04639	8.5058	4.54195	17.294	14.7128	9.17788	15.3664	15.5947	13.9822	19.55	19.3978	4.17911
Gh_A04G0623	18.8473	6.63279	11.4998	15.4026	14.5084	12.5378	10.5175	13.7638	8.41756	14.4862	15.7238	6.33229	14.7746	18.4478	14.9022	13.2433	7.26111	10.199	11.5209	10.0512	10.5287	8.27593	19.3034	14.6258	23.8988	20.1429	23.0515	11.735	9.30424	9.53103
Gh_A04G0626	31.3365	26.4006	21.0565	47.5787	17.4354	16.716	139.713	142.151	129.241	56.0349	75.7892	85.3307	101.534	93.4233	115.959	4.15697	38.4266	40.8452	195.125	148.29	35.4108	52.2157	65.2567	116.12	46.0758	52.6877	35.1494	41.7072	52.0397	0
Gh_A04G0627	12.5526	33.9212	33.5746	48.7978	60.931	55.6285	132.64	195.404	26.1856	143.4	127.015	51.0896	149.798	153.085	164.707	15.59	19.8217	20.8164	148.925	189.432	78.3084	77.1949	146.259	129.75	87.3537	97.0154	74.3293	102.246	81.1577	22.8362
Gh_A04G0629	2.18161	3.93499	2.89724	4.07281	0.781415	2.77019	6.14845	6.37713	5.45884	9.31653	8.40406	7.63324	6.14851	8.87663	6.005	4.94035	1.91474	1.14373	2.78244	2.70976	3.34347	14.4249	12.0279	42.474	18.8174	19.2439	33.7677	9.7217	10.9396	11.2789
Gh_A04G0630	60.7719	84.7322	140.199	54.1482	87.9068	63.8569	60.4436	58.4206	215.019	58.6946	52.9644	181.053	96.4424	80.8254	69.627	94.2626	72.0366	116.269	73.4256	62.092	124.611	35.4849	59.7817	111.809	87.4244	77.8275	82.7653	28.6336	32.1977	214.288
Gh_A04G0635	36.8172	41.4054	56.4657	54.8517	58.9291	58.3839	58.1634	38.2002	40.6224	24.1229	26.3033	27.6025	35.9626	39.308	41.9108	28.7979	42.8449	45.0944	51.1899	64.5758	47.1964	18.5821	26.5985	20.8893	14.7591	14.7773	13.48	15.0023	16.9304	17.0798
Gh_A04G0636	157.143	133.217	113.975	129.566	194.693	114.207	241.566	187.472	280.673	169.373	166.995	172.44	222.685	225.617	228.962	81.4222	124.049	105.507	155.987	113.388	105.378	132.663	107.384	91.7274	74.1584	83.8201	37.1316	128.004	138.091	101.664
Gh_A04G0637	3.25783	0.53434	1.05979	2.47652	2.27832	1.71374	2.43874	1.9426	11.9193	7.82033	7.00916	9.84525	1.89645	2.81459	1.37273	0.468494	2.03117	2.23629	3.54371	4.96062	10.6576	4.99697	10.0113	6.25746	6.80047	6.38002	9.92468	1.84006	2.33629	19.6054
Gh_A04G0640	2.83505	3.2567	2.41169	9.6167	10.886	9.44485	1.76898	1.42206	0.56052	0.620674	0.399008	0.404084	0.665938	1.03458	0.701825	1.74842	2.80365	1.55948	6.59805	6.49521	7.02989	1.7252	0.191406	0.55156	0.401999	0.229719	0.121391	0.731772	1.18708	0.247585
Gh_A04G0648	207.713	329.48	302.445	284.63	302.801	319.269	171.813	220.241	247.056	151.516	127.731	118.094	137.049	112.15	143.112	239.867	178.624	165.568	158.371	143.077	126.086	133.995	105.817	193.859	175.542	129.35	184.835	126.721	109.17	173.15
Gh_A04G0649	22.7487	24.1436	29.2046	72.993	72.5452	69.8586	122.052	67.6691	115.071	12.9353	12.2069	11.3899	21.0441	20.2255	18.5553	29.9683	23.1695	21.3819	117.466	143.776	60.906	15.8972	19.9414	12.3065	9.07126	6.9556	5.63892	12.0298	11.0425	17.9297
Gh_A04G0666	89.1613	110.171	104.826	120.2	123.223	88.9509	271.283	207.448	103.058	226.755	237.129	80.5347	290.014	306.188	308.645	55.5253	90.1736	73.7794	215.098	188.911	115.041	189.44	135.743	137.353	148.528	155.729	52.4469	259.158	265.839	44.1435
Gh_A04G0673	43.5783	39.4371	35.4954	58.3286	54.9597	51.1733	78.8387	62.1556	18.4105	68.1859	69.0796	23.045	92.3881	91.2861	85.9459	32.1723	37.8896	35.509	86.156	75.6316	53.3941	51.6894	46.3432	49.831	33.1641	35.3648	24.7208	60.6973	64.2063	11.1236
Gh_A04G0674	5.58912	2.9315	3.15758	0.952948	0.188201	0.697293	0.571906	0.271847	2.43893	0.759726	1.25261	2.62203	1.01626	0.265662	0.612569	10.4216	4.09245	6.58079	0.930103	0.107515	0.166125	0.606689	1.20613	1.0404	0.860564	0.749647	1.56353	0.826134	0.888612	2.43727
Gh_A04G0680	26.7912	36.1699	29.2877	25.6617	27.2388	28.0525	11.3224	10.7981	3.99293	6.00808	5.22033	2.69737	3.24443	3.26109	4.0993	18.9947	29.9321	23.728	19.9623	19.1147	27.3937	3.66511	7.92004	6.55288	3.70736	3.44548	5.33239	2.40885	3.42352	3.59981
Gh_A04G0685	78.3035	127.889	159.316	58.9438	61.1475	52.2924	47.4253	39.7057	21.3663	31.5022	31.6483	17.4695	34.3363	31.2914	31.2144	70.3678	101.801	105.559	64.7327	57.2377	81.7252	19.8006	28.0174	30.2174	32.6909	34.4879	22.3296	26.646	23.5028	24.1387
Gh_A04G0700	2.17579	0.795428	1.25	2.35568	1.64604	1.76221	4.06679	4.42852	13.5841	6.43833	5.40117	10.1473	4.82146	4.8339	4.97186	2.06637	2.0837	1.68774	4.60919	5.84551	0.991418	5.77631	6.1503	4.8061	6.84839	5.48972	9.74649	4.92339	5.7202	18.4548
Gh_A04G0703	10.8281	4.91091	6.19783	43.2641	55.7483	37.2483	54.1325	36.3784	33.0257	48.3704	49.1894	31.9753	57.6566	54.5443	59.3438	3.09658	5.38884	6.6132	51.6964	75.6319	109.252	9.59064	16.7591	28.2999	44.0637	46.5353	25.3454	32.2948	30.1601	38.4198
Gh_A04G0705	2.0782	1.26639	2.04914	1.74337	2.24952	2.13455	5.74426	5.49877	8.05971	5.74862	6.00058	6.30664	3.29721	3.26387	3.08554	5.31534	2.06123	2.58532	2.58784	2.37674	3.82184	4.26101	6.69323	4.67648	7.56539	7.24711	5.10068	6.57591	6.99774	5.09974
Gh_A04G0725	2.04937	3.86592	5.27527	20.3992	31.2951	13.0401	2610.71	3517.24	1108.47	1792.96	1753.84	1255.6	3862.95	3990.83	3964.31	0	2.48033	2.01256	245.293	149.044	38.9392	722.282	1682.15	1313.27	2755.47	2820	786.787	1511.35	1512.38	1574.41
Gh_A04G0729	6.45649	9.49728	8.85003	10.976	11.9019	11.2833	5.35798	8.54694	3.37495	11.1118	11.8833	8.64709	9.30641	8.3422	8.25942	4.31511	5.48475	6.64346	4.58202	6.2433	10.4319	1.95194	7.58271	8.49955	15.8141	16.3016	10.4803	7.88233	6.45471	18.714
Gh_A04G0738	20.5718	19.408	17.9212	12.9102	6.57634	11.3003	5.29617	18.187	8.00533	9.19899	9.95131	6.85614	6.3767	5.95935	6.62315	30.4856	24.5131	26.085	4.27016	4.4058	5.06005	3.94423	6.14272	4.8965	5.58241	5.63225	5.29095	3.69111	3.99129	5.08578
Gh_A04G0739	2.62642	2.16931	2.81707	5.11301	3.73653	5.4299	6.94675	6.25476	17.7157	4.51375	5.81132	19.2625	8.3413	9.53454	9.2706	3.99935	2.91733	3.52012	3.57111	5.14993	4.81969	4.88954	4.72025	6.62828	5.74798	6.58737	7.27759	4.32261	4.90652	14.6179
Gh_A04G0741	8.39762	15.6672	13.9394	6.69222	8.0331	6.28909	6.57456	9.93807	7.48719	17.1272	18.733	18.9299	9.59647	9.95041	15.4733	11.3796	17.7294	14.113	5.41938	6.66294	8.88862	15.8546	15.254	14.2841	21.0529	17.2625	19.6961	12.5008	13.184	13.8065
Gh_A04G0750	38.5297	39.9519	60.0287	46.2088	66.788	42.8733	28.5822	19.5075	62.3862	21.5776	21.9701	46.7414	22.346	21.0404	24.1498	31.9952	34.3571	30.836	18.8644	14.4174	41.2829	14.254	17.3585	15.3629	21.9495	22.1029	24.1849	19.8806	17.8734	57.3056
Gh_A04G0751	12.6512	14.15	14.9192	15.068	23.1403	19.4063	27.722	31.2614	21.6481	21.9924	20.8087	30.2995	27.8177	28.9472	24.6242	11.1972	16.1244	12.5456	23.0464	28.4441	21.656	14.4069	24.0504	27.2458	17.8391	15.5643	22.3783	15.7173	11.6746	33.9213
Gh_A04G0754	41.6444	47.6929	35.1263	36.8717	33.1552	35.4865	12.7443	15.7256	35.0385	15.9636	14.489	37.0532	16.2267	17.2398	16.527	26.7454	42.6975	30.8558	27.3755	23.4939	20.5762	33.4778	23.6159	16.022	23.4753	23.594	23.4831	24.6902	24.7217	43.6792
Gh_A04G0755	6.98131	17.2448	23.9417	3.71353	5.46527	3.40476	1.85034	1.83737	4.2542	5.14204	4.70412	3.4139	2.9108	2.47443	2.12996	54.3042	16.2166	25.1943	3.16017	4.22133	6.12672	4.30661	2.74783	5.0924	6.55606	7.9687	4.99387	9.53236	7.71295	6.48114
Gh_A04G0756	3.18449	4.29516	2.36017	3.27258	1.97911	2.90604	2.32162	4.04572	2.09426	5.45172	4.82469	2.03097	3.01638	2.71972	3.52945	3.47091	3.75816	3.01799	4.06555	2.93771	1.97548	7.41726	5.43533	3.77089	3.88198	4.51625	4.6695	7.34747	5.47096	2.13229
Gh_A04G0767	9.54567	5.62757	8.05034	21.108	21.7219	17.7295	39.8157	28.2973	13.8896	13.9944	15.0636	6.81139	36.2015	38.2083	36.5328	2.18478	3.57704	2.75226	13.8086	9.76369	7.03721	12.6648	6.42509	9.70448	11.3619	12.9966	4.42947	16.5847	17.3613	10.4941
Gh_A04G0771	0	0.149434	0.174768	0.0757352	0.457868	0.20815	0.424612	1.9208	4.46607	2.58289	3.06794	2.24901	5.31585	5.63071	5.27829	0.142602	0.373014	0.191874	0.194295	0.457327	0.719958	1.4432	1.51772	4.04493	3.12562	5.06556	1.52292	14.8533	16.6123	1.72433
Gh_A04G0772	11.8835	13.1069	15.0409	3.63659	2.44547	2.5826	1.24492	1.0079	3.53685	0.920755	0.843608	0.177499	0.845934	1.10389	0.802947	9.3106	3.94193	2.1193	1.68909	0.392687	2.45666	0.857288	0.482868	0.848335	0.979791	1.71131	0.645634	1.73384	1.36925	0.201217
Gh_A04G0773	1.97898	0.443456	7.28607	3.39509	2.10732	3.48266	8.15859	12.5671	12.9445	13.9201	13.3432	12.0651	17.2073	17.3709	14.8474	1.44623	2.51132	8.5479	3.09728	4.30828	4.40858	6.00776	8.93303	9.29727	10.9484	11.1572	11.7769	13.7714	15.9158	5.41074
Gh_A04G0783	24.3557	32.8092	24.0676	39.9399	41.4967	33.8489	53.4572	69.5973	38.0679	54.9398	56.5973	61.0942	100.815	102.215	99.5887	18.3894	18.8065	13.6948	66.4313	59.1278	35.5132	43.4944	45.0891	39.7584	39.2372	41.1122	38.8692	76.1842	72.2903	33.2794
Gh_A04G0786	5.45294	7.00684	5.68645	10.3348	12.5033	10.9698	5.7247	6.00359	1.41801	3.48407	2.13933	0.914909	1.62471	1.98161	1.08258	3.14262	6.82924	4.273	8.36501	9.79339	8.71498	2.86943	3.37353	3.16018	4.28488	3.71759	2.63067	2.39936	2.42682	1.42193
Gh_A04G0787	0.647895	0.624688	1.28747	13.853	15.0529	12.4065	50.5636	30.7882	18.0204	8.46567	9.22993	10.0874	13.4951	12.6684	12.487	0.126487	0.579253	0.880606	86.6586	95.2838	33.1378	12.6522	17.7371	26.0336	7.81004	8.48644	13.7192	8.27561	9.12363	2.58586
Gh_A04G0789	14.2485	17.4587	14.5615	13.7323	12.5103	13.1455	11.6094	10.6394	9.58946	8.66732	5.54179	11.1867	11.5851	14.9126	12.5565	14.6922	15.0476	14.8166	12.1731	10.6943	12.1719	6.95478	7.0918	7.52352	5.95422	5.54443	5.54196	6.77965	6.74344	8.79683
Gh_A04G0790	9.67666	3.50537	2.93519	10.6958	4.39135	10.8783	3.31439	4.08255	10.3283	5.348	5.4856	7.75341	4.52485	4.39181	4.75289	4.51417	4.6378	5.36265	14.0685	7.52237	12.119	18.7675	8.45326	19.5483	8.51426	8.54112	18.3693	14.7684	14.3118	4.88846
Gh_A04G0796	20.7977	25.5381	14.3541	18.1321	21.4979	21.2064	15.1695	13.794	1.87445	9.61867	9.14122	2.53955	16.9788	17.5742	16.7461	9.37043	19.164	11.7802	14.7249	11.6895	9.75283	6.52197	5.85845	4.47495	4.6014	4.10326	3.84734	10.3282	11.2699	2.12673
Gh_A04G0810	5.22316	9.11359	12.387	2.40686	2.67657	1.83039	1.21852	0.690133	0.472451	0.324444	0.373326	0.149863	0.888647	1.23711	0.469554	7.51805	5.90338	4.70578	2.74674	1.04511	2.42814	0	0.129572	0.277714	0.245631	0.336929	0.051685	0.0741119	0.240037	0
Gh_A04G0811	11.3256	17.1084	18.3289	3.41623	3.63265	2.78652	0	0	0	0	0	0	0	0	0	6.29002	10.1712	7.2735	0	0.522521	2.75873	0	0	0	0	0	0	0	0	0
Gh_A04G0812	12.1928	15.8831	8.24491	3.98346	2.52009	6.79084	3.21366	1.05112	0.391198	0.762798	0.876475	0	0.130545	0.171036	0	32.62	16.9425	59.9636	23.9133	13.0482	28.0034	2.41312	1.85986	0.99076	0.0954496	0	0.370565	1.21307	0.560675	0
Gh_A04G0818	2.2628	5.91607	3.71417	0.608838	0.249573	0.682857	1.81255	0.652255	0.081092	0.643082	1.17896	0	0.314389	0.0822849	0	10.6204	13.5716	20.0985	4.39877	9.91284	5.56793	0.972507	0.785987	1.13245	0.63427	0.534147	0	0.761806	0.639051	0
Gh_A04G0819	37.754	52.3276	68.6768	39.5482	66.0378	40.6597	73.7753	50.7838	38.3805	27.7235	24.1718	39.7882	33.8337	34.8533	36.7596	30.9406	47.3435	48.6518	45.3173	42.4716	48.6274	20.3615	14.0817	22.235	22.2601	22.282	20.3244	22.865	24.3473	40.9233
Gh_A04G0821	0.890542	0.539398	0.366964	0.989464	0.664581	1.43984	0.826327	2.65679	2.35809	5.3351	4.85998	7.45879	2.75447	3.04439	2.42953	1.2561	0.875502	0.507298	1.3164	0.848616	1.25999	6.81457	6.24815	6.06483	7.30623	7.18313	6.23153	3.17945	3.51343	6.07058
Gh_A04G0827	7.90492	8.83323	7.83466	6.43355	6.48265	6.05068	16.1091	15.1446	8.30297	9.31871	10.431	10.1007	8.74676	8.74415	9.31253	7.21945	10.4709	7.0851	13.957	14.5265	7.80835	13.0714	14.7633	11.0433	9.23012	10.9087	9.36364	13.3705	13.8243	6.13036
Gh_A04G0832	115.533	209.778	198.79	81.5299	78.185	80.1561	28.1012	33.0966	83.8142	34.9287	32.0288	138.307	37.038	36.3008	36.4059	407.802	115.084	234.134	32.0228	33.3572	92.3217	25.7297	32.6189	75.4344	54.8347	58.31	69.8244	44.3016	47.3202	160.881
Gh_A04G0833	14.1481	20.0893	13.9855	18.5216	20.5308	16.5052	6.44575	14.7426	59.3895	11.5514	11.309	26.636	3.83507	4.05683	4.23817	8.59056	13.2002	11.7913	10.7083	7.31058	13.9324	10.3846	13.1178	12.5407	7.12371	7.93322	10.9385	3.37279	3.63191	20.6687
Gh_A04G0835	7.38057	6.97415	8.09926	5.95989	5.11094	6.54846	5.09634	6.16405	12.9291	8.32632	7.2462	5.36304	3.59994	2.38954	3.26759	7.6218	6.72064	7.54047	4.912	4.50349	4.16201	11.8408	9.60561	4.60884	11.6518	10.9744	5.182	4.6861	5.05845	12.5814
Gh_A04G0836	33.6338	17.6259	20.2308	131.125	122.639	126.704	189.981	179.135	54.0474	148.453	153.173	66.6039	74.312	73.7594	75.8151	26.8097	21.1323	35.9592	277.634	340.323	121.336	220.968	253.981	119.769	198.864	200.571	116.167	138.433	130.834	124.517
Gh_A04G0837	3.52797	2.52766	1.8143	4.37631	3.13369	4.8202	5.35001	6.60851	2.46545	6.05671	6.90539	3.38971	9.22723	10.5808	9.42396	3.34963	2.84314	3.40681	7.49127	6.76918	3.16622	9.18526	6.73323	5.81607	8.33231	8.62747	10.269	12.8907	12.868	6.1962
Gh_A04G0839	9.133	9.88394	17.1094	17.0835	30.0217	19.5205	27.814	15.5629	10.9097	3.94022	2.47195	23.912	28.1312	23.5295	26.1023	2.00404	2.68146	0.247716	4.24551	0	34.2118	0	0	8.55195	3.04877	3.02584	7.06489	3.67812	3.97942	0
Gh_A04G0844	15.353	18.3744	19.0222	11.9977	6.60406	9.18562	5.36664	7.73907	46.4252	13.502	12.4172	56.8337	7.33741	7.79762	7.20601	15.8909	21.0811	21.7224	15.1789	17.3194	10.9297	10.6824	16.4212	18.7475	29.3292	25.2268	24.9649	19.4896	17.6311	81.9008
Gh_A04G0847	1.94192	2.63726	2.28488	4.99694	4.38554	4.24556	17.0944	17.7149	7.32862	17.2444	21.3386	13.7052	20.4138	18.8698	22.5373	3.23652	2.42469	1.91815	14.1364	13.71	6.16055	19.9866	23.5542	15.1883	16.6679	15.9272	16.067	19.3146	20.439	14.7038
Gh_A04G0853	5.35959	6.83038	9.32626	3.55828	5.42716	3.7606	2.39896	2.01512	1.51994	0.268175	0.740238	0.911366	1.5132	1.26715	1.02158	6.33894	8.61524	6.68598	2.03008	1.82737	5.51506	0.764064	0.278026	0.399574	0.385349	0.595109	0.746382	0.529565	1.14413	0.470726
Gh_A04G0860	0.0792689	0.230926	0.052833	0.504449	1.25827	1.27415	3.62826	3.72528	0.737796	0.960844	1.70458	0.609494	7.51006	8.29697	7.1728	0	0	0	1.69096	1.5911	0.863634	0.0525219	1.04728	1.28304	0.482884	0.709038	0.59235	1.63924	2.1588	0.0701298
Gh_A04G0861	216.862	118.246	201.966	449.676	474.515	401.995	1146.1	1277.37	284.966	674.998	677.297	194.792	670.675	681.014	673.834	72.7765	158.674	126.375	963.947	1078.7	950.512	1176.97	1241.8	1673.69	636.595	636.43	1128.73	767.296	748.493	135.089
Gh_A04G0865	1.98261	2.92495	1.64387	2.64798	2.54585	2.79963	2.59975	2.9015	0.544249	2.89964	2.9853	0.737348	4.74896	4.78987	4.65528	2.37444	2.82122	1.64927	2.89812	3.33016	2.36772	4.72	3.48672	2.72397	3.39744	3.17964	1.74289	6.12721	6.43694	0.328944
Gh_A04G0867	85.2398	193.235	239.563	52.3901	95.4357	102.475	48.9846	96.6898	573.427	29.7919	30.5871	332.044	35.8449	46.7503	33.4915	300.43	159.153	309.145	84.9692	93.7355	263.093	46.1233	35.8161	299.138	70.3067	96.6798	122.433	17.0166	9.64012	296.943
Gh_A04G0868	15.964	15.9074	37.7139	8.67014	9.42493	8.37194	4.90099	6.91334	87.2641	9.1488	8.5617	10.5331	3.31284	2.53663	4.15432	13.7092	24.636	26.1429	4.23713	4.58069	4.33186	13.9638	8.57812	6.57793	17.7153	19.9912	3.73005	15.6756	11.4704	17.346
Gh_A04G0875	16.0035	20.1205	26.8185	12.7673	15.1004	11.6204	19.7115	15.8291	4.98113	8.32549	8.62394	2.84575	20.7075	19.9242	19.7488	12.8919	14.0696	13.5529	11.1621	11.0503	13.7632	8.45572	6.10565	5.56631	6.464	7.20888	2.71824	10.9912	10.944	1.69509
Gh_A04G0880	35.6879	39.2544	37.1292	43.7888	38.3288	36.2221	32.3515	22.4886	58.9117	25.9269	21.6166	58.1798	23.0313	21.3451	18.426	48.7192	24.8412	30.9737	32.6752	26.5061	53.2816	13.477	28.6928	25.0799	29.1959	25.719	28.3017	8.65648	9.34683	129.353
Gh_A04G0883	0	0	0	1.73193	2.13045	0	22.7049	19.4257	2.598	21.8656	18.8437	0	24.2227	31.8167	23.4568	0	0	0	0	0	3.0285	0	0	1.21703	1.21686	1.66962	1.29925	14.0525	12.4562	0
Gh_A04G0892	98.1065	93.407	34.3909	104.112	114.117	104.434	86.634	80.3972	6.9574	96.0739	95.2679	13.5933	169.883	165.582	168.517	2.70374	62.613	16.5653	164.19	192.879	50.0713	83.0719	61.633	34.4026	35.0942	35.2323	20.3576	107.097	105.871	5.95344
Gh_A04G0895	2.6723	2.019	7.72146	8.80044	3.94758	10.4184	7.06438	5.24359	2.24969	3.83071	2.82255	2.83491	2.23537	3.59032	3.60769	5.82172	0.951222	3.6544	5.48412	3.97136	3.32035	2.29481	3.98061	1.65675	15.0866	17.7965	8.76731	5.13764	3.18116	2.92997
Gh_A04G0896	9.12842	9.97326	13.021	14.9519	14.2971	14.4514	8.46298	5.56159	7.97055	5.06977	2.32632	12.6384	1.45685	2.17808	1.25497	10.171	8.09145	13.6098	22.4187	20.7979	29.9576	7.52957	3.77776	13.0703	7.12217	8.54648	7.77463	1.52469	1.64062	16.9277
Gh_A04G0897	2.10409	0.302902	1.44445	0.731698	1.34897	1.23713	1.06799	3.07621	5.39426	9.42206	8.65649	18.3135	2.13202	3.45265	2.42506	0	0.755803	0.363494	3.29854	1.88742	2.17899	4.83317	9.40026	9.66736	19.1935	18.5857	20.7274	3.78152	4.64755	45.8195
Gh_A04G0898	4.31042	4.35315	3.69951	4.35797	5.40139	5.19364	10.3706	10.3313	12.9715	14.5614	12.6939	10.0305	6.15932	7.86935	5.54252	6.30508	5.65744	7.69539	9.79117	9.96528	4.22544	13.233	10.8926	8.5859	14.48	15.6703	12.2408	11.1284	12.8334	22.1052
Gh_A04G0901	149.906	243.467	223.342	85.1786	136.353	84.0121	211.06	194.825	81.7733	103.946	105.464	69.2487	113.121	116.624	125.627	186.703	171.008	146.227	137.682	132.525	95.3656	77.0165	114.816	113.09	50.8653	53.299	60.3515	42.5287	44.5867	28.6614
Gh_A04G0902	0.83237	0.290816	0.216007	1.36603	1.0726	1.14433	3.01247	2.789	3.08784	6.14561	5.65076	3.25746	12.9283	12.8558	13.5003	0.749449	0.242758	0.208147	0.382224	0.117818	0.483959	1.82741	1.41273	1.01801	3.69471	3.36177	1.8799	12.1965	9.10113	1.63416
Gh_A04G0903	8.14505	4.52037	6.88797	5.07548	4.66132	5.60095	6.74231	7.15457	11.8001	7.36661	7.76209	16.684	4.30304	3.8693	2.9972	5.80243	6.10555	8.7625	4.42906	3.69113	5.78195	5.03861	5.93511	7.16886	8.71432	8.88482	13.6707	1.98073	1.72631	18.0972
Gh_A04G0904	21.2525	20.5751	16.2342	18.8962	15.2829	19.4661	10.8191	10.7069	16.2742	11.728	14.9653	32.3727	5.52239	6.13787	5.49771	19.7672	21.4199	19.2179	14.2778	11.6853	17.8524	14.195	16.2787	16.2228	17.8915	20.256	28.8697	12.7552	11.8164	23.094
Gh_A04G0908	120.102	111.207	192.573	180.853	175.684	131.264	243.871	170.487	152.303	126.599	111.517	99.389	178.42	189.647	183.567	130.949	126.653	150.875	184.326	147.201	192.895	92.4529	139.74	125.673	96.2593	108.119	91.3311	86.6233	77.4812	96.0607
Gh_A04G0911	17.0694	19.3763	18.938	16.2744	21.8544	16.4326	6.11793	6.98509	7.58505	10.2463	11.482	11.7951	6.26917	5.73096	5.67331	13.0232	20.2239	13.4323	4.98761	7.67442	17.9285	5.877	7.91846	4.15352	15.3804	15.5715	7.8657	8.38519	7.69504	18.4426
Gh_A04G0927	6.48397	9.00173	7.20127	27.1386	26.6978	26.7337	7.43646	14.1551	13.5651	13.4722	20.4978	28.1139	19.7424	11.7937	18.8959	9.84519	7.74277	8.57333	31.2535	43.874	73.9208	7.64062	9.75465	29.0144	23.0759	26.9697	51.9349	13.4712	20.8479	41.1662
Gh_A04G0928	160.964	295.97	284.64	105.013	57.5437	89.0075	56.3761	89.8282	156.3	82.3906	79.4215	102.553	63.4307	65.7007	65.4087	526.503	277.802	305.17	112.596	68.6835	92.0598	135.242	97.5484	130.855	119.935	115.086	136.118	111.788	106.204	162.976
Gh_A04G0929	6.36487	7.71614	6.86545	7.42333	9.60593	8.44885	9.56959	11.3479	5.20769	11.6611	10.8054	8.84568	14.1544	14.6674	14.9824	5.13908	7.33416	6.05761	6.09871	7.77546	5.33342	7.8135	8.9821	7.09311	7.9374	7.815	6.24845	5.28954	5.60773	4.95267
Gh_A04G0930	3.02882	3.67436	9.0339	4.69607	4.28308	5.20824	20.5892	47.4775	12.6755	241.146	238.188	130.405	94.7586	95.0395	96.2164	6.81889	3.80159	5.44588	5.07946	3.49497	9.36554	121.73	118.966	55.4787	233.413	228.93	103.956	137.907	143.471	221.28
Gh_A04G0931	7.36708	8.70109	4.73677	1.72352	0.170251	2.37003	0.338842	0.384032	0.601435	0.0913498	0.0838221	1.00116	0.244951	0.160053	0	27.8692	5.31793	11.2727	0.479811	0.260076	0.604462	0.43357	0.432521	0	0.475742	0.260654	0.29041	0.579198	0.356379	0.429472
Gh_A04G0936	103.034	131.744	172.386	110.409	138.914	113.315	85.6198	91.3361	33.2495	74.3811	66.3551	43.023	78.9151	74.9963	80.5725	93.8304	108.585	138.021	115.377	134.325	164.681	35.7	85.5682	104.024	67.6267	66.0396	88.591	29.9389	34.6652	38.9754
Gh_A04G0941	4.30455	4.80415	9.01241	3.15071	5.76564	4.58473	5.11218	7.94654	9.27026	6.10453	7.79906	5.34404	2.21678	1.30879	3.62363	3.9559	6.42095	9.46861	4.16252	6.25458	4.41891	3.8114	6.88397	7.23774	6.38406	3.90866	7.01106	5.10503	3.03793	15.814
Gh_A04G0950	16.3974	21.1697	29.2907	24.9257	26.3746	30.8615	22.9934	21.4183	27.2688	15.9981	13.3996	33.6884	19.9648	13.6825	16.4544	28.1842	28.2346	30.2327	11.9366	34.8631	46.3884	11.882	21.1251	30.6893	17.0243	22.2102	22.1534	3.89717	6.33399	31.3667
Gh_A04G0959	3.58936	4.00326	3.47475	7.26713	11.4388	8.39975	0.379966	0.516889	0.349702	0.482856	0.0885641	0.762343	0.327501	0.427865	0.236498	0.582252	6.35374	2.66055	3.25756	2.38442	14.1499	0.731317	0.453487	0.343872	0.101874	0.699085	0.564411	0.188692	0.203456	0.689695
Gh_A04G0965	32.9769	32.9411	38.8163	32.6793	30.7102	28.4387	25.615	19.8519	58.378	14.358	14.0455	49.521	17.7123	16.2344	17.4253	30.1582	22.76	28.3549	15.2289	13.0336	17.5155	8.02281	14.3907	21.496	13.4887	13.8678	18.1166	8.891	8.49397	48.1424
Gh_A04G0968	7.87717	9.58252	6.33677	6.1627	6.98208	7.28122	7.74025	8.43041	1.62452	4.44983	4.23955	2.64359	9.27474	9.40824	9.43652	6.05881	4.00369	3.51437	4.24165	2.7322	2.87102	4.78063	2.79044	6.10225	3.3642	3.5255	4.86858	4.77278	5.1555	1.29149
Gh_A04G0969	10.166	13.6975	13.6205	9.87185	14.2197	9.61148	14.9537	15.2848	43.6878	8.93797	7.23534	20.0304	16.6085	12.812	14.9795	13.2027	5.31538	9.27859	5.61649	7.73002	14.9702	3.3939	5.79102	16.2317	7.92088	6.17357	11.8256	3.39898	2.874	23.3821
Gh_A04G0974	2.3206	1.90181	2.79035	3.34255	3.80553	3.36344	4.21845	3.23488	4.80378	1.11507	1.02142	3.00356	7.58138	7.78342	5.76666	2.7989	0.428413	0.0644354	1.19932	0.516524	0.354651	0.0912076	0.414223	2.42046	0.925019	0.872354	0.84484	2.21871	2.50749	0.416913
Gh_A04G0975	72.394	37.7979	83.2558	96.7961	80.2076	82.2762	138.402	274.909	272.559	74.6487	74.7056	430.468	152.493	154.861	148.944	18.2141	5.5171	0.356933	41.377	0.218837	0.829796	0.363483	0.948357	299.355	145.975	146.568	343.572	51.766	56.2763	1.21345
Gh_A04G0976	19.1278	12.0162	28.0055	30.2512	65.5329	22.2811	15.449	5.25845	10.7384	13.4217	8.54915	0.249625	0.760912	1.13523	1.43971	25.929	5.27844	5.55034	9.42382	1.55104	8.0863	4.94818	1.30013	5.02168	8.62823	9.45035	0.644272	1.59697	1.89329	0.452952
Gh_A04G0977	34.2848	38.666	43.5967	42.8476	46.326	49.0454	35.9099	27.2811	89.3576	43.7522	45.9898	46.3285	20.7584	24.6049	21.7813	36.681	35.3874	47.405	36.4416	35.5948	63.7402	36.0743	42.431	56.9083	60.5103	60.1181	61.4342	32.8795	32.0012	107.416
Gh_A04G0979	13.2202	22.0787	10.1167	15.8883	12.6195	14.1261	20.9679	20.3124	8.76607	12.8869	13.925	8.06276	15.8997	16.4981	15.3341	31.1424	32.3371	32.6995	33.2455	41.3668	21.42	21.699	22.7443	15.1131	13.209	13.6051	13.487	15.8791	16.8321	9.01051
Gh_A04G0980	2.43746	1.36396	1.22805	3.82584	4.80138	2.7025	1.95633	4.95338	6.77302	5.20692	6.4746	8.42054	2.48772	2.00584	2.6584	2.44019	3.03345	2.80593	2.75881	1.79603	4.3612	4.21192	5.03382	2.76659	5.28755	7.64091	4.93145	1.91992	1.65536	5.75585
Gh_A04G0982	0	0	0	0	0.307152	0	0.384457	2.11528	1.16339	5.13909	7.28925	6.56678	6.56038	4.50162	3.47604	0	0.27752	0.134396	0	0	0	0.337187	0.363925	1.67442	1.68171	2.162	2.83143	9.65236	8.28586	13.0753
Gh_A04G0983	0	0.0704691	0.23219	0.0659929	0.186694	0	5.0242	21.9233	4.61944	135.703	143.834	198.377	40.8762	45.8399	41.4605	0	0.230881	0.114556	0.408588	0.0708842	0.321322	307.047	123.785	25.8184	53.7121	53.8663	312.752	145.793	152.069	80.3161
Gh_A04G0984	0.121895	0	0.0846208	0	0.0691749	0	0.712924	1.62128	1.00351	15.0625	16.2389	7.14572	3.02838	3.10272	3.67752	0	0.193018	0	0.0891028	0.236185	0	17.5726	4.71896	3.47783	2.56483	2.53323	16.3409	12.4268	10.9846	4.04835
Gh_A04G0985	7.92763	5.25841	5.43022	3.95448	1.76606	4.21532	1.68981	4.77358	11.8724	5.71663	5.44181	12.4425	3.03457	3.22628	2.89808	16.6762	6.15086	7.91342	4.62474	4.7009	4.64406	12.0445	9.22786	6.8128	10.344	10.4936	10.6847	7.85872	7.5248	16.4551
Gh_A04G0988	5.93007	4.90756	4.65049	6.02554	4.81508	6.80658	7.11364	6.6123	5.43955	3.37015	3.69152	8.09782	6.75061	7.28455	7.34654	4.87996	2.07168	1.67122	4.20008	1.47359	1.39782	2.71732	2.22874	6.85492	5.36577	4.8435	6.91187	6.32313	5.05071	1.4094
Gh_A04G0992	6.76416	7.38358	6.51567	5.87365	7.47826	7.5725	2.8453	2.32801	1.45898	0.635572	0.36485	0.760355	0.97321	1.13182	1.10789	3.19058	3.93126	2.21079	3.84018	2.45175	3.73221	0.127509	0.0623429	1.30885	0.775015	1.00584	0.514626	0.368677	0.317863	0.0346025
Gh_A04G0993	37.3224	72.8969	147.59	7.09733	8.31196	4.73703	1.15061	0.134606	0.22424	0	0.181752	0	0.669936	0.350926	0.161749	62.5451	44.8262	86.2835	1.56816	0.519594	3.31516	0.170937	0.183521	0	0.110891	0	0.133307	0	0	0
Gh_A04G0995	66.9361	49.4355	63.2546	75.205	47.2269	61.9255	31.0622	29.1075	65.2584	66.2257	69.9697	43.8267	25.8636	25.8212	26.583	36.4292	53.8293	65.9043	75.1652	73.8228	88.1499	101.606	55.5967	55.7032	102.022	102.193	82.7333	57.3477	63.8158	126.419
Gh_A04G1000	26.0146	31.7824	12.2928	22.5924	20.4276	24.2015	9.55968	9.8689	3.77566	7.38323	7.82309	4.48015	8.5763	9.54579	9.84398	16.4131	38.8267	20.9708	21.2705	19.6268	11.9631	15.2425	9.63759	8.85809	7.71898	7.10749	9.00462	13.715	13.5639	3.83089
Gh_A04G1003	100.785	131.05	101.7	107.71	112.581	98.7297	100.944	74.1646	31.0287	71.017	69.99	37.4758	101.144	98.1258	103.961	83.6377	104.386	72.8141	120.423	130.521	94.1722	56.4309	52.1485	61.2919	38.4206	40.2984	28.1947	68.5272	58.1554	13.636
Gh_A04G1008	3242.9	3178.71	3050.63	5563.35	4462.15	5341.61	7222.08	6172.93	917.82	2011.42	2060.33	820.752	1943.5	1993.6	1998.06	2244.58	3047.79	2069.38	8604.78	7606.71	4889.67	3464.91	3712.46	2405.14	1100.5	1108.19	1110.83	1896.13	1958.85	302.632
Gh_A04G1012	4.41404	3.75721	3.6117	14.3629	16.9093	13.5566	147.903	172.989	39.2466	171.38	172.056	58.4714	93.2526	87.6202	88.3385	2.03655	1.09962	3.30576	192.519	427.852	142.146	155.004	375.331	207.441	117.6	135.482	134.228	64.0013	72.4372	36.2111
Gh_A04G1026	25.0991	18.6721	25.7089	26.9474	17.8716	28.165	30.0622	22.4427	24.9064	24.7094	25.1203	30.8259	27.0758	25.3745	27.9953	23.3947	5.25802	5.51865	13.4514	3.07809	3.19267	9.31576	6.74128	24.2151	10.7394	9.35334	18.7024	15.3888	14.999	2.28932
Gh_A04G1032	2.3259	2.05278	1.87964	28.9392	21.1794	29.5673	28.1804	30.3924	6.46765	6.97952	6.9795	20.957	15.8447	12.8955	15.1058	3.48911	2.08223	1.65432	39.305	40.0735	21.2063	72.2832	87.8295	112.474	14.5476	15.372	27.2582	22.8415	23.3886	6.77755
Gh_A04G1037	0	0	0.254266	0	0	0.193848	0.267173	0.357585	0	5.72264	3.9294	4.9159	4.51185	4.93893	5.4638	0	0.178373	0	0	0	0	0	0	0.51162	1.54895	0.848539	2.28963	4.77379	8.23151	0.186239
Gh_A04G1039	1.95792	0.436691	1.37953	2.84635	1.66082	1.90113	16.8925	45.9408	146.773	77.7439	70.6352	198.069	7.61401	8.35977	7.08987	2.87574	3.46144	3.20581	3.43591	20.4367	15.2436	36.0058	89.1673	56.6662	58.0629	58.6551	54.9149	15.6488	16.0937	134.156
Gh_A04G1042	0.188837	0.22604	0	2.02993	0.613576	2.8659	2.48072	7.91969	2.53646	82.4279	82.7573	56.8124	44.4689	44.7665	44.1932	0.190856	0.186926	0	8.37953	28.2276	5.41195	185.93	352.779	52.8751	294.559	299.91	204.282	304.582	304.364	162.932
Gh_A04G1047	103.908	229.796	280.319	51.8315	80.9698	43.5827	15.9433	12.4136	37.1833	8.6396	5.78809	45.9615	6.46636	5.96557	5.72613	112.268	28.0414	15.7043	20.1845	4.93113	8.09406	0.496498	1.34843	15.5036	5.75435	4.26998	9.51903	1.07473	0.57758	2.16339
Gh_A04G1048	37.6363	40.4743	65.5175	3.89576	4.69316	3.88247	0.240927	0.330386	0.594985	0.129743	0.35686	0	0.523609	0.456707	0.10525	1.77979	151.241	112.262	9.62467	13.0131	17.4522	1.45293	1.33595	0.22247	0.690629	0.946014	0	1.48522	1.6016	0.155115
Gh_A04G1052	2397.33	3178.05	7018.69	5643.1	5957.91	2623.4	1641.78	3002.58	6704.41	800.856	676.467	4174.23	1102.26	987.399	1166.16	1185.28	3450.58	4146.96	2149.65	5273.21	4833.2	363.569	3047.45	816.868	1083.83	1132.95	493.339	283.174	412.215	4575.78
Gh_A04G1056	13.7199	21.9072	13.8837	18.9931	20.1112	20.7236	18.0152	10.1218	4.35114	6.53602	7.64108	2.6813	16.5749	16.764	15.2696	10.5316	23.2389	16.9794	37.9945	51.4259	24.9154	15.4087	12.1923	4.15293	6.3193	6.09019	2.86676	9.67218	9.28008	2.43789
Gh_A04G1058	26.5576	39.7087	21.2546	13.9295	14.9847	13.8388	8.79867	10.8781	3.16922	13.0277	11.18	5.32364	8.98432	9.71286	10.2487	31.1006	44.577	31.93	11.5398	15.673	14.8315	18.6825	19.2739	11.9978	17.4378	15.9696	9.72242	19.3978	21.2418	7.53383
Gh_A04G1059	8.67958	8.35038	4.99429	19.7235	17.7328	20.2906	14.389	18.8264	19.4466	27.3482	28.2264	34.4515	28.8311	29.325	32.0523	6.67984	8.24524	6.42181	33.9824	33.2648	20.2723	19.2085	28.8809	31.2288	25.6625	25.1614	46.2914	18.9366	23.3112	55.618
Gh_A04G1061	0	0	0	2.33837	0	2.79989	5.83411	3.17342	2.88193	34.5827	38.2692	51.6745	2.56636	0.849635	3.13864	5.82804	0	0	2.68165	1.35141	0	0	0	21.6227	34.3387	39.985	94.3675	0	0	0
Gh_A04G1062	7.15566	11.2039	7.10881	5.55569	5.08626	4.85412	1.55085	5.94034	5.58679	6.999	7.80674	4.72857	3.07291	3.41622	2.95519	6.07356	7.81137	7.90813	6.12586	3.71366	7.83188	5.58477	7.05496	9.3267	6.39834	6.34884	11.6696	1.73942	1.28984	3.23367
Gh_A04G1063	120.459	100.323	143.842	108.926	61.2092	115.669	75.4461	185.708	262.692	369.807	363.308	391.638	132.891	125.164	123.082	154.832	101.21	107.718	129.562	74.9708	151.15	170.501	307.41	546.377	510.435	523.682	1203.37	129.383	143.803	1315.96
Gh_A04G1064	2.66719	3.21038	1.95055	1.91186	2.20694	1.68204	1.97948	3.61444	2.11316	2.32684	4.08901	2.50136	3.22393	3.49497	3.33239	4.32648	3.9051	4.8054	5.22865	8.99626	4.3083	5.17908	7.94085	4.85122	4.73992	5.6169	4.58398	5.8941	4.8896	4.17682
Gh_A04G1065	4.03453	1.14479	4.25087	6.33445	12.6159	7.99366	188.987	241.11	175.193	109.123	109.211	228.184	71.0953	74.7671	74.9802	0	0.119466	0.490019	20.2139	8.96709	6.77588	58.0902	95.085	283.402	81.725	81.8225	246.362	40.9019	46.1786	242.759
Gh_A04G1082	6.04704	3.09199	3.87358	4.04545	3.42542	3.22439	22.2616	22.0953	11.0664	28.254	27.0037	11.5818	22.5346	24.2339	24.368	4.65394	3.08119	4.43311	13.0281	7.7049	3.86359	32.3436	22.233	14.9875	30.9394	31.0814	17.1076	23.8171	25.0466	11.2704
Gh_A04G1083	28.6023	30.3275	33.2511	37.2668	34.9294	29.6878	52.4095	47.5517	34.4883	45.5407	43.2473	53.473	63.6898	58.5394	54.9253	33.9749	25.4046	27.8338	23.1793	16.7395	28.3277	16.9888	25.4506	33.8922	26.2304	27.1358	33.6655	21.8036	21.0779	43.3669
Gh_A04G1084	2.44981	1.77517	9.49945	7.20804	6.70085	8.10188	18.0869	14.1411	3.03265	33.9973	31.433	9.83526	79.2366	87.7747	71.7891	2.75386	0.748091	2.27464	9.50221	4.94502	20.5291	1.47156	3.89494	35.9609	8.62524	11.8222	29.655	8.07561	5.62641	0.649539
Gh_A04G1089	23.4519	28.945	29.9938	18.9812	25.022	15.2337	27.775	25.6294	46.4944	20.9486	25.9251	49.1759	31.7761	33.4649	34.1634	24.8629	5.12558	2.50929	23.2759	0.944633	0.971097	1.15259	1.15737	15.0726	4.98607	5.24919	17.2314	0.657688	1.84509	4.83326
Gh_A04G1093	3.36843	0.405835	1.44475	2.64865	8.77764	2.79722	3.64897	9.21871	12.2498	15.1752	14.5203	14.5224	3.51186	3.36096	2.11728	0.451037	1.13185	0.87407	7.49612	1.09416	3.08852	6.86293	13.1696	10.5133	20.6478	22.684	32.8393	4.73819	5.01412	14.2653
Gh_A04G1149	88.9673	106.413	106.431	98.0652	95.3125	91.3883	70.1161	62.09	58.3096	33.303	33.4288	57.2007	42.2361	47.1849	44.5113	82.3789	65.4318	58.9	119.473	68.6881	76.1517	26.0759	31.2372	52.6581	25.2412	25.5701	37.6197	14.384	13.9239	22.1544
Gh_A04G1150	5.01241	4.2498	8.86612	2.70309	5.36242	2.48155	5.00145	7.44739	5.85799	6.19234	8.90877	7.16191	5.18528	5.4478	3.45747	5.31276	4.64809	8.10053	4.47963	6.18622	6.15644	8.35705	4.96981	8.02056	8.88114	10.4482	7.96794	1.4124	3.04618	11.8203
Gh_A04G1153	45.9573	76.8499	136.896	64.1262	75.9514	54.1144	48.9656	41.9737	12.5342	17.2087	14.4739	12.7596	16.8615	9.19252	10.2785	77.0162	70.8762	93.6741	85.0407	144.109	124.877	36.9158	30.2495	56.2248	29.6624	34.9548	46.3329	17.1732	15.6385	12.5971
Gh_A04G1156	17.1396	17.927	25.0316	24.6712	35.7604	28.0552	21.7594	11.6599	14.0937	6.71136	5.04104	7.65751	8.87638	8.92285	9.0235	8.24619	16.6254	16.0147	12.0087	9.49172	33.1623	4.23322	4.83168	7.99485	5.44633	7.27691	9.91683	4.93938	4.56641	8.18442
Gh_A04G1161	0.508033	0.33779	0.278492	0.931361	1.31929	0.846589	25.6839	41.2082	14.7114	68.1552	70.3601	49.253	61.6568	62.4583	62.0258	0.539941	0.139777	0.137732	36.9137	56.3651	8.15492	56.6474	101.065	56.7594	61.8279	62.8267	43.5813	76.7173	73.4648	94.4795
Gh_A04G1163	9.58565	8.79312	10.413	9.38513	6.17735	7.43427	7.65543	6.96964	3.82826	8.43063	7.13506	3.49681	9.74242	9.77912	10.1456	12.967	13.1012	16.6376	4.6632	6.04722	11.2359	6.56289	7.64014	4.50256	6.89174	5.77635	3.82083	8.7076	9.37827	2.0715
Gh_A04G1172	10.7567	16.8806	6.76534	1.82942	0.14001	1.82348	0.136789	0.182277	0.374024	0	0	0.337991	0.0502033	0.0659379	0.0607695	21.4878	13.1154	18.0689	0.386525	0.593873	4.8578	0.116136	0.0597783	0.0629628	0.112857	0.412278	0.0955162	0.197962	0.213401	0.138134
Gh_A04G1180	135.745	168.528	257.074	199.321	273.105	202.523	197.286	155.327	324.87	82.6183	77.5823	144.25	95.4511	96.0891	104.804	186.393	177.483	254.709	162.099	209.25	296.935	58.0045	97.9444	110.656	70.7616	64.9913	75.6536	43.1568	45.7247	167.218
Gh_A04G1202	11.2616	12.2908	10.7368	12.0928	11.1872	12.3398	10.9848	14.4514	4.61903	20.3975	20.6586	7.54049	12.1432	14.1493	12.551	10.1874	12.2055	10.2699	10.9583	10.1356	9.36219	25.8992	18.3904	13.2655	30.0206	30.6553	22.8601	30.4907	32.1076	11.0924
Gh_A04G1206	111.296	139.305	226.279	125.22	166.61	114.159	178.55	127.872	158.746	87.8279	84.6098	85.9443	123.644	126.208	116.496	157.503	114.778	155.288	240.64	269.957	230.628	53.3446	91.7519	133.887	63.6118	59.6425	72.755	44.3649	55.1704	64.305
Gh_A04G1207	0.522486	0.310957	1.05661	32.6006	22.6419	28.7696	44.8169	43.9355	6.63439	69.1377	59.308	47.8315	50.1146	53.5506	46.9554	0.140381	1.53692	1.15613	176.607	259.507	111.423	74.9927	90.2173	110.523	48.6971	48.9242	135.352	34.1619	36.9441	23.1855
Gh_A04G1222	8.25191	12.4436	11.8312	8.90247	9.43802	7.09878	7.21924	6.13398	2.00898	4.15282	4.80178	3.90573	5.21456	6.16463	5.24747	6.7029	11.2194	8.60156	6.54721	7.32592	7.02527	3.05532	1.98111	0.819906	1.20636	0.965286	0.726027	2.78435	1.87246	1.00159
Gh_A04G1225	18.7818	16.0044	17.631	22.9045	25.048	14.9682	5.79236	5.12817	17.2681	3.77692	3.76586	23.5601	1.50892	0.56716	0.522278	16.3157	12.6787	17.7109	10.2121	9.62764	22.5089	0.552223	4.52677	11.0622	3.53327	3.87447	8.96012	0.896321	0.32387	34.1462
Gh_A04G1229	34.1404	35.5834	58.3052	32.3389	28.509	25.4314	13.0935	10.9012	13.2368	8.64611	8.88641	13.1489	6.05722	6.09933	7.71363	27.8739	34.7386	32.3522	14.398	10.6206	32.0012	12.6837	6.65333	10.3921	12.0056	10.8646	11.6704	7.65034	8.75871	15.8546
Gh_A04G1230	122.523	134.823	100.7	141.81	144.019	143.094	140.681	115.202	32.8954	78.4605	79.2595	43.9268	99.4857	97.9572	99.5627	106.961	142.64	116.515	181.203	185.53	118.994	81.6179	86.23	66.3012	49.8342	48.6525	60.0584	61.2814	61.83	36.1519
Gh_A04G1232	37.2657	39.013	51.628	55.0221	57.329	56.0121	54.8715	43.1398	42.2945	33.7656	38.9094	38.3467	38.9931	40.9107	40.1886	25.0826	27.2618	29.74	46.1322	53.5287	54.4778	15.4684	39.6576	37.7345	47.7193	51.459	38.4016	22.684	21.473	41.9376
Gh_A04G1245	9.67486	14.1285	10.4591	9.80554	10.7606	10.1653	2.55137	2.58885	2.43882	0.684377	1.19434	1.86274	1.71248	1.33247	1.3966	5.8557	11.391	8.49152	4.4825	3.31775	6.57384	0.747876	0.891503	0.73226	0.885367	0.707881	0.771793	0.800166	0.862716	0.346756
Gh_A04G1252	9.90971	12.1976	15.4685	4.02052	5.62523	4.83979	1.11417	0.638411	1.55312	0.897035	1.17417	0.517051	0.699074	0.914828	0.947822	19.3714	11.7085	15.2836	1.7295	1.64811	4.3804	0.800561	0.57935	1.17627	0.84195	1.15382	0.566751	0.981354	1.65558	0.910253
Gh_A04G1260	4.16735	2.34066	3.17781	4.57907	2.05011	3.65498	3.66597	4.4597	10.0211	2.39667	3.07369	5.58019	3.48064	2.14537	2.66367	7.68742	3.49489	5.07834	3.61316	2.81233	3.3631	6.74495	2.91932	10.1598	4.35036	4.08841	4.73966	13.8068	15.7042	2.67759
Gh_A04G1270	8.6214	17.274	10.3344	3.58923	3.29892	4.19722	1.52347	2.02894	1.68522	1.32112	1.44339	1.20811	1.23034	1.3872	1.99334	22.9947	17.7657	14.4631	1.87533	2.11539	4.16208	2.80937	1.82409	1.3307	2.0956	1.91604	1.60716	2.46695	3.3082	1.10789
Gh_A04G1275	16.4659	15.0015	31.1298	12.3513	14.2949	11.0253	13.2745	17.8923	13.5933	11.896	13.5997	21.2601	13.2013	10.6821	17.3629	12.9698	12.4118	9.18336	6.27881	12.1282	14.7879	11.1447	14.9223	13.7234	12.6796	12.6541	12.7567	3.77174	4.14979	15.0301
Gh_A04G1287	4.56325	2.80608	2.44824	3.1646	3.83179	3.23682	2.9111	2.87998	3.1148	2.15577	4.22431	1.90147	2.72572	3.3445	2.64091	1.97135	3.77975	2.96983	4.28679	3.18164	1.5201	4.34394	4.34677	1.43057	2.97296	2.13885	3.98441	5.94195	6.15796	2.51756
Gh_A04G1299	0.527166	0.17735	0	5.23023	8.54983	7.00059	57.1755	62.3038	5.8962	67.1877	73.1668	29.1025	79.1531	77.6258	77.1484	0.157724	0.0728502	0.286038	19.9906	27.2158	6.66539	37.9969	69.7597	36.9034	70.987	76.4105	130.152	80.8616	74.3949	82.8903
Gh_A04G1302	0.653342	0.192763	0.112211	1.14807	0.380423	1.55419	1.45204	5.0939	4.81062	9.12333	10.9867	10.3347	4.6128	2.92905	3.93899	0.221485	0.160304	0	1.26892	1.46498	0.994635	23.3321	26.46	17.082	18.8354	20.2073	29.8787	7.92089	7.29005	26.473
Gh_A04G1327	4.67852	4.66099	2.31341	5.00328	4.65772	4.9141	4.60284	4.72581	0.748375	7.68725	7.25556	1.17196	6.32838	7.01821	6.33952	4.04224	5.05685	3.52219	5.0941	5.88081	2.41341	11.5791	5.85078	4.33738	9.06245	9.28971	5.39778	13.7803	15.3631	1.65437
Gh_A04G1330	17.509	30.4828	35.278	26.8166	30.3333	25.5093	14.6159	19.0225	31.925	10.7015	14.5944	40.4643	22.1711	21.906	22.6023	20.6938	25.0463	27.6131	25.0704	35.427	39.6281	6.6296	17.9564	18.8058	18.2577	14.0488	19.3123	10.2371	11.4658	41.8027
Gh_A04G1331	3.66749	7.36459	6.80217	2.39166	1.50523	2.28051	0.718878	0.923503	4.27078	1.37623	1.06755	0.971023	0.631474	0.914197	0.843454	16.3588	7.78062	7.64376	0.951212	1.22052	1.3631	2.29603	1.46603	2.83024	1.11629	1.36817	2.62518	1.43798	1.43763	3.35892
Gh_A04G1334	13.835	12.2088	10.1321	15.1129	10.1558	17.1451	21.3109	33.9189	137.55	66.0556	49.9974	200.116	29.949	29.7607	32.3552	25.9866	10.6289	28.7214	13.7221	20.33	36.4132	31.3018	43.89	90.1932	71.047	69.5035	119.729	19.7952	20.0312	269.94
Gh_A04G1341	12.8214	14.8885	10.0049	7.53112	7.90779	7.56983	1.47548	2.73599	0.848472	2.47848	1.98369	2.03668	1.99536	1.97557	1.4675	10.0163	19.4286	12.5734	5.50933	6.15362	7.38818	4.6583	4.14333	4.69264	3.1506	2.68132	3.69375	4.53756	4.28911	0.902445
Gh_A04G1346	31.1346	42.5746	36.9133	34.6881	37.9687	28.6189	25.0351	22.1711	15.7835	11.276	9.7628	14.1043	14.8117	13.6572	12.9685	26.3367	39.1724	32.6831	22.4895	27.1233	31.4286	10.8236	10.2672	13.1659	10.704	10.128	9.40975	10.6809	10.9331	10.6744
Gh_A04G1351	1.88173	0.994125	1.17539	5.12852	6.66386	4.62714	26.6954	22.9542	4.93822	16.7963	14.1589	1.55201	20.9198	20.155	20.2298	0.266511	1.39848	1.61738	23.7713	23.2355	5.12073	9.43366	5.61726	5.39544	4.73962	4.4776	2.41629	12.8851	12.137	0.836097
Gh_A04G1362	14.438	29.3693	51.2079	19.4088	25.7743	15.5552	40.4444	46.6395	6.65718	41.2114	49.9215	23.5096	50.4482	56.1363	48.7396	25.4369	20.2547	30.8994	34.3545	37.033	30.9612	17.1098	45.737	44.8246	40.468	39.4684	28.8376	32.4056	33.6102	16.0794
Gh_A04G1363	15.1699	15.4818	17.9675	16.494	20.8432	15.6769	45.0028	36.6489	15.6509	26.7193	27.4521	18.3103	23.5885	25.957	22.5201	22.0507	16.9776	16.901	29.168	30.5356	19.8372	23.6234	24.7363	18.7878	20.1215	20.6365	19.1689	21.253	22.0641	19.9397
Gh_A04G1367	10.8553	22.8418	18.3911	25.3194	24.9374	24.1441	11.3946	17.2257	10.7934	11.0281	10.1191	2.35713	17.0529	15.8555	14.9042	27.0061	24.6353	26.1209	23.012	31.0146	38.2175	7.0842	8.35746	7.02292	4.71546	5.61881	3.86968	11.1615	7.55204	1.92832
Gh_A04G1378	0	0	0.0957667	0.320577	0.146799	0.297115	12.9967	9.11604	1.37429	5.05452	6.15525	2.44053	11.8564	9.91498	10.963	0.0744062	0	0.0705653	0.307201	0.599539	0	1.52306	2.93426	1.34896	5.23258	4.91609	0.993976	5.44849	5.6457	1.4041
Gh_A04G1393	230.693	444.89	368.984	90.4447	34.2328	75.4782	47.5483	46.6598	388.326	70.7311	78.1821	184.941	12.8465	13.6229	15.8213	886.715	411.044	620.043	110.32	129.625	173.925	86.8752	75.7075	124.704	99.0473	108.908	97.5994	38.934	42.3797	204.785
Gh_A04G1395	23.1267	10.0344	49.7208	37.5973	19.7994	22.1526	61.2388	78.2123	633.872	27.0033	29.6651	64.5111	42.2964	25.7689	37.6065	86.7076	17.3404	22.802	14.9586	12.1877	18.6103	40.4613	26.0541	39.2449	86.2145	64.7795	36.3015	19.1235	13.4948	336.746
Gh_A04G1396	2.07021	1.74084	1.96698	3.51677	4.82742	3.95572	16.2019	19.6717	3.62791	23.6504	21.8622	9.42016	22.5778	22.3172	23.8692	1.10354	1.27363	0.716982	19.9086	28.5684	3.57095	11.5622	20.2909	7.64794	9.87927	10.5093	7.52474	19.0696	20.2074	5.97029
Gh_A04G1398	5.2941	4.41059	3.32266	3.58326	3.04258	2.56849	1.75503	7.65339	2.04702	10.3024	9.33138	6.37914	14.1936	15.6269	14.6029	4.15631	4.88419	3.48572	5.73312	4.59985	3.94042	8.11134	10.9043	6.05888	7.12993	6.5867	5.9085	15.0037	17.2481	4.15242
Gh_A04G1399	1.64614	1.03778	1.17083	2.70105	2.87091	2.72054	9.70344	10.8328	3.79983	10.1805	9.26532	4.20363	8.96593	9.57959	9.78224	1.77067	1.74838	2.05349	8.08559	10.3263	3.61467	12.1958	16.0694	4.18303	8.7976	8.60922	3.89628	12.2358	12.5523	5.13919
Gh_A04G1401	3.2155	2.3107	2.67207	19.8417	22.0339	19.4835	38.8229	33.4204	9.02194	26.2736	28.2598	24.3082	38.6664	36.8901	39.894	0.139771	2.49482	1.71937	17.974	16.8067	26.5568	13.8517	19.8274	23.0166	26.8338	26.7926	29.7808	21.4168	22.1998	23.5204
Gh_A04G1402	59.5233	70.8923	79.9321	72.9413	18.8589	70.3461	11.1636	6.368	22.8113	1.29324	1.7241	5.37826	2.25878	3.0558	2.91186	35.6362	30.9465	54.2177	18.8258	11.2823	39.7567	2.94521	1.83424	3.34941	1.7744	2.16049	1.34101	1.69882	1.34415	3.72821
Gh_A04G1405	67.2175	59.2327	93.3158	114.512	158.5	131.941	84.9974	43.8669	26.7176	23.837	18.2374	19.4783	34.0626	36.9656	35.0932	9.49434	45.2285	43.3892	71.5306	60.2326	142.699	11.0993	21.1393	31.7165	15.2499	12.5102	21.1169	19.1024	19.7992	5.82485
Gh_A04G1406	65.1714	96.0766	107.981	57.8705	66.2926	55.1706	29.8438	30.0075	131.149	33.2332	33.2482	93.7799	43.7209	43.2142	45.645	127.029	81.8623	99.1671	45.7192	54.2672	89.1407	28.0473	43.986	58.8753	35.8296	42.1059	52.6111	16.4275	20.5123	72.6266
Gh_A04G1433	18.533	21.4043	15.7644	16.3796	16.233	15.3594	5.47098	5.82509	7.83069	7.51454	5.87339	5.30257	1.97192	2.26477	2.23523	23.6165	27.418	19.8854	11.4914	12.9228	17.462	8.57282	9.24279	7.91441	7.65483	7.33465	7.72259	9.19523	9.05276	13.4809
Gh_A04G1436	59.0883	68.2199	76.7451	23.3791	15.306	18.699	3.94882	7.88244	7.167	5.58145	6.29114	0.674739	2.31319	3.5251	2.39074	34.6909	44.9732	64.4862	8.19773	8.65352	11.2162	5.04404	3.89407	4.90719	4.21225	4.14113	0.980679	3.47386	2.56147	2.08302
Gh_A04G1441	0	0	0.20264	0.36771	0	0.167049	0.930817	0.762567	1.20982	0.455732	0.418406	2.29724	0.622336	0	0	0	0	0	0.234396	0	0.807324	6.27757	12.6494	5.72532	1.27846	1.05271	0.916575	4.35746	3.97447	0.3786
Gh_A04G1450	29.6952	31.7992	32.6726	56.3673	54.8439	54.2773	107.93	78.8474	41.1972	98.091	91.3226	37.1054	92.4954	97.0073	90.5936	22.9364	29.6977	19.8418	84.1975	74.0432	49.1608	60.1559	53.6344	70.9051	58.9666	60.9697	38.4156	78.5119	80.5108	26.4476
Gh_A04G1458	9.09902	7.91429	8.77567	8.94323	9.45691	9.17598	19.4984	23.7962	15.3281	29.6581	24.8095	17.1865	18.3304	17.211	16.9057	8.98948	8.72133	7.87155	13.3172	11.8848	10.7483	12.5914	13.5019	15.5449	15.7755	17.5299	13.0634	16.2454	14.4195	13.2784
Gh_A04G1459	1.49985	1.18341	10.6341	1.56418	1.22798	1.61741	13.3947	3.6113	115.407	5.79798	6.39105	1.20934	0.965932	1.03846	0.743656	1.23927	2.14454	2.04251	3.47109	6.94151	2.38118	15.8813	4.70799	12.2581	7.21839	7.89573	1.76384	5.43785	3.47797	7.63421
Gh_A04G1467	2.97907	3.83085	3.40581	3.13635	3.39686	3.23419	5.21844	4.64711	4.14834	6.87615	7.81691	3.99201	6.66153	7.0297	7.87848	4.90382	3.80516	3.0836	7.15087	9.33624	6.26656	6.98447	7.78454	5.82219	7.97869	9.24864	3.43267	14.3662	14.6346	7.54678
Gh_A04G1472	15.6851	19.6328	11.0539	22.2796	24.468	22.9379	19.6702	16.4966	4.8104	14.936	13.9572	6.28837	23.8914	22.0878	21.9255	8.64839	19.8605	11.8808	25.2853	23.889	10.8386	16.2524	14.7795	7.56883	9.38308	8.07847	8.53524	18.5772	18.5834	6.70424
Gh_A04G1477	6.32067	6.37525	8.45372	17.4136	22.0444	19.9296	25.5088	38.2938	15.4804	26.8198	27.6127	28.8593	30.3015	32.4059	27.6605	4.99556	4.70743	4.76879	22.1871	3.17729	9.83328	0.5122	0.269987	19.2089	4.76934	6.29306	16.3564	1.14921	2.16016	2.21204
Gh_A04G1485	0.735001	1.40842	2.44292	1.38234	0.314314	0.652069	0.893707	3.06836	1.30444	8.15117	7.02969	4.6685	2.49308	1.74815	2.01323	2.12504	2.52754	1.99702	0.659288	0.183407	0.272483	1.55608	5.56848	7.35512	8.03786	8.20234	13.1753	1.32862	2.39232	7.53896
[truncated: 12,279 more rows]
