# Supplementary material for: Co-Expression Network Analysis and Hub Gene Selection for High-Quality Fiber in Upland Cotton (Gossypium hirsutum) Using RNA Sequencing Analysis
Source: Genes (Basel). 2019 Feb 6;10(2):119. doi: 10.3390/genes10020119 (PMC6410125; doi:10.3390/genes10020119)
Supplement: Supplementary file 1 [file genes-10-00119-s001.zip › Supplementary Files/Table S6.xlsx]

## Sheet: Sheet1
Table S6: the intersection between DEGs and stable QTL.
Genes	*QTLs	L1					L2					up- or down regulated in L1	homologous genes in A. thaliana	functional description
		10	15	20	25	30	10	15	20	25	30(DPA)
DEGs located in QTLs on 10 DPA
Gh_A11G0692	qFS-c11-2	6.49	5.23	0.14	0	0.08	0.9	1.12	0.05	0.12	0	up	AT2G44910	homeobox-leucine zipper protein 4
Gh_D06G0841	qFS-c25-1	61.86	83.68	5.12	1.97	0.5	2.72	1.46	0.73	1.57	0.6	up	AT4G33180	alpha/beta-Hydrolases superfamily protein
Gh_D06G1973	qFS-c25-2	29.68	62.38	8.44	0.71	0.4	4.4	2.25	0.77	0.29	1.26	up	AT1G78950	Terpenoid cyclases family protein
Gh_D11G0625	qFS-c21-2	5.76	5.81	1.5	1.5	0.67	16.46	10.43	2.98	1.28	3.15	down	AT5G64440	fatty acid amide hydrolase
DEGs located in QTLs on 15 DPA
Gh_D11G0697	qFS-c21-2	2.85	8.89	4.09	0.76	4.99	0.59	1.42	0.76	1.68	0.81	up	AT5G40690
Gh_D04G0694	qFS-c22-1	31.82	20.72	1.28	0.97	0.77	25.11	4.67	0.83	1.11	0.97	up	AT1G02205	Fatty acid hydroxylase superfamily
Gh_D04G1110	qFS-c22-1	82.3	74.42	58.77	39.26	38.01	53.32	36.6	33.62	35.32	23.72	up	AT1G07930	GTP binding Elongation factor Tu family protein
Gh_D04G0621	qFS-c22-1	34.97	17.86	3.41	2.01	0.88	26.49	8.33	2.95	1.69	1.9	up	AT2G39805	Integral membrane Yip1 family protein
Gh_D04G0850	qFS-c22-1	12.55	10.67	9.91	8.41	15.51	11.2	6.99	2.4	5.27	9.72	up	AT2G41970	Protein kinase superfamily protein
Gh_D04G0893	qFS-c22-1	9.23	13.61	19.47	19.65	13.77	5.29	6.38	12.29	17.04	9.29	up	AT3G11820	syntaxin of plants 121
Gh_D04G0942	qFS-c22-1	528.56	60.11	5.41	1.81	2.41	836.31	23.12	2.62	1.73	1.04	up	AT3G52610
Gh_D04G0783	qFS-c22-1	6.93	6.93	0.14	0	0.11	5.4	1.33	0.07	0.04	0.15	up	AT3G55090	ABC-2 type transporter family protein
Gh_D04G0982	qFS-c22-1	13.47	14.82	3.91	2.05	1.42	17.84	7.87	3.83	3.3	1.31	up	AT3G59340	Eukaryotic protein of unknown function (DUF914)
Gh_D04G0838	qFS-c22-1	4.04	13.92	5.43	4.38	2.82	6.53	7.06	4.21	5.91	5	up	AT4G20140	Leucine-rich repeat transmembrane protein kinase
Gh_D06G0841	qFS-c25-1	61.86	83.68	5.12	1.97	0.5	2.72	1.46	0.73	1.57	0.6	up	AT4G33180	alpha/beta-Hydrolases superfamily protein
Gh_D06G0897	qFS-c25-1	19.19	10.83	5.55	4.26	2.68	19.45	4.23	2.51	6	1.84	up	AT5G11950	Putative lysine decarboxylase family protein
Gh_D06G1973	qFS-c25-2	29.68	62.38	8.44	0.71	0.4	4.4	2.25	0.77	0.29	1.26	up	AT1G78950	Terpenoid cyclases family protein
Gh_D06G1974	qFS-c25-2	9.39	11.16	12.35	3.08	4.21	4.6	3.83	2.45	1.27	3.05	up	AT1G78955	camelliol C synthase 1
Gh_D06G1972	qFS-c25-2	11.99	7.82	0.5	0.16	0.27	14	3.51	0.83	1.31	0.33	up	AT1G80640	Protein kinase superfamily protein
Gh_D06G1676	qFS-c25-2	378.88	154.03	28.4	1.36	3.42	282	89.6	4.08	1.64	1.16	up	AT3G25070	RPM1 interacting protein 4
Gh_D06G1659	qFS-c25-2	12.52	11.82	4.14	3.74	2.76	12.81	8.11	4.27	3.62	3.57	up	AT4G22130	STRUBBELIG-receptor family 8
Gh_D06G1677	qFS-c25-2	20.14	14.25	4.5	4.23	2.01	19.97	9.69	9.57	11.22	4.89	up	AT4G22290	Ubiquitin-specific protease family C19-related protein
Gh_A04G1026	qFS-c4-1	23.16	24.33	26.25	24.91	26.82	11.39	6.57	8.03	12.93	15.19	up	AT2G15430	DNA-directed RNA polymerase family protein
Gh_A04G1047	qFS-c4-1	204.67	58.79	14.18	7.21	6.05	52	11.07	0.92	6.51	0.83	up	AT2G16600	rotamase CYP 3
Gh_A04G0993	qFS-c4-1	85.94	6.72	0.64	0.09	0.39	64.55	1.8	0.18	0.08	0	up	AT2G23970	Class I glutamine amidotransferase-like superfamily protein
Gh_A04G0992	qFS-c4-1	6.89	6.97	2.59	0.5	1.07	3.11	3.34	0.09	0.77	0.34	up	AT2G32800	protein kinase family protein
Gh_A06G0583	qFS-c6-1	28.04	14.78	6.11	1.53	1.68	28.58	8.69	3.34	1.85	2.06	up	AT2G19880	Nucleotide-diphospho-sugar transferases superfamily protein
Gh_A07G1811	qFS-c7-1	8.08	17.34	3.69	4.5	4.22	6.21	4.38	5.41	12.93	2.36	up	AT5G24590	TCV-interacting protein
Gh_A07G1831	qFS-c7-1	32.57	21.24	6.46	5.46	1.46	17.35	14.51	7.21	8.72	2.62	up	AT3G07120	RING/U-box superfamily protein
Gh_A07G1823	qFS-c7-1	40.49	16.16	4.08	3.7	4.03	33.25	9.3	8.04	7.84	4.46	up	AT3G07190	B-cell receptor-associated protein 31-like
Gh_A07G1731	qFS-c7-1	46.8	29.89	17.63	2.7	4.6	24.81	7.06	1.59	2.02	1.24	up	AT3G13130
Gh_A07G1597	qFS-c7-2	34.54	44.53	16.41	13.37	18.15	31.65	21.4	8.27	7.83	28.06	up	AT1G66250	O-Glycosyl hydrolases family 17 protein
Gh_A07G1625	qFS-c7-2	11.93	15.02	6.4	6.41	3.86	10.75	9.45	7.02	5.55	12.58	up	AT3G02210	COBRA-like protein 1 precursor
Gh_A07G1479	qFS-c7-2	175.73	82.83	6.99	0.4	1.04	186.81	34.83	2.57	0.35	0.53	up	AT3G25130
Gh_A07G0378	qFS-c7-3	34.99	61.67	141.45	126.88	127.84	9.84	29.79	43.41	83.85	43.75	up	AT5G51190	Integrase-type DNA-binding superfamily protein
Gh_A07G0534	qFS-c7-3	62.02	35.48	1.4	1.17	0.54	63.37	10.09	2.4	1.38	1	up	AT1G17840	white-brown complex homolog protein 11
Gh_A07G0532	qFS-c7-3	23.19	20.87	15.3	6.18	8.18	17.98	12.59	7.69	13.48	8.94	up	AT3G18215	Protein of unknown function, DUF599
Gh_D11G0564	qFS-c21-2	7.92	11.01	22.55	35.55	63.54	13.03	21.65	29.56	37.05	33.29	down	AT4G39860
Gh_D04G0880	qFS-c22-1	15.65	46.45	85.46	81.52	79.09	8.12	91.14	87.28	116.59	99.06	down	AT2G35940	BEL1-like homeodomain 1
Gh_D04G1049	qFS-c22-1	50.2	8.79	14.56	11.55	2.27	62.3	30.92	29.08	14.66	18.44	down	AT2G36830	gamma tonoplast intrinsic protein
Gh_D04G1086	qFS-c22-1	12.56	10.36	23.97	20.63	21.88	19.04	22.49	21.53	19.88	16.86	down	AT2G37200	Uncharacterised protein family (UPF0497)
Gh_D04G0649	qFS-c22-1	22.84	22.99	45.1	48.57	29.67	19.2	38.26	48.26	41.31	41.83	down	AT2G40070
Gh_D04G0763	qFS-c22-1	15.97	10.13	35.59	31.53	20.82	20.94	29.43	36.76	21.84	30.02	down	AT3G01750	Ankyrin repeat family protein
Gh_D04G0984	qFS-c22-1	1.14	11.66	305.11	665	413.59	0.34	217.21	701.08	585.65	378.01	down	AT3G52790	peptidoglycan-binding LysM domain-containing protein
Gh_D04G1157	qFS-c22-1	23.61	46.55	110.14	76.28	48.64	41.82	184.89	141.9	73.59	46.29	down	AT5G02540	NAD(P)-binding Rossmann-fold superfamily protein
Gh_D04G1106	qFS-c22-1	1.74	2.04	6.73	2.72	4.09	1.83	6.77	3.53	2.33	3.8	down	AT5G03110
Gh_D04G1131	qFS-c22-1	47.81	47.55	108.85	104.79	155.94	39	78.97	72.5	51.84	116.02	down	AT5G18520	Lung seven transmembrane receptor family protein
Gh_D04G0815	qFS-c22-1	0.25	36.94	11.36	17.33	16.04	0.21	93.19	39.23	20.53	28.47	down	AT5G57670	Protein kinase superfamily protein
Gh_D06G0915	qFS-c25-1	1.56	2.18	6.08	14.4	8.69	5.22	12.62	30.1	19.01	27.82	down	AT1G10970	zinc transporter 4 precursor
Gh_D06G0924	qFS-c25-1	5.21	8.87	26.27	23.4	39.02	5.32	15.31	16.16	12.84	25.76	down	AT5G11800	K+ efflux antiporter 6
Gh_D06G0908	qFS-c25-1	1.22	19.77	2130.93	3717.16	4515.39	1.03	502.56	2447.19	1798.76	4058.71	down	AT5G11890
Gh_D06G1745	qFS-c25-2	2.93	2.91	7.62	7.95	4.51	4.29	11.37	8.79	20.41	9.68	down	AT1G29050	TRICHOME BIREFRINGENCE-LIKE 38
Gh_D06G1953	qFS-c25-2	5.03	12.25	44.95	31.55	42.47	4.02	96.49	35.46	19.43	30.36	down	AT1G30620	NAD(P)-binding Rossmann-fold superfamily protein
Gh_D06G1766	qFS-c25-2	0.81	36.53	458.17	394.64	426.01	0.65	292.62	123.62	62.79	93.89	down	AT2G40320	TRICHOME BIREFRINGENCE-LIKE 33
Gh_D06G1962	qFS-c25-2	13.75	18.05	31.24	38.34	56.39	11.99	39.11	35.86	22.7	41.01	down	AT3G13050	Major facilitator superfamily protein
Gh_D06G1599	qFS-c25-2	0.48	1.09	3.29	3.65	1.75	0.53	7.11	2.98	3.05	1.73	down	AT4G21210	PPDK regulatory protein
Gh_D06G1551	qFS-c25-2	44.08	73.08	236.16	165.59	194.46	36.7	157.34	149.79	96.11	109.74	down	AT5G45130	RAB homolog 1
Gh_D06G1561	qFS-c25-2	23.56	27.01	86.69	62.97	82.72	17.81	54.75	62.43	26.9	61.45	down	AT5G50420	O-fucosyltransferase family protein
Gh_D06G1944	qFS-c25-2	4.15	3.41	6.81	16.47	11.73	5.35	8.8	21.1	11.33	13.17	down	AT5G58300	Leucine-rich repeat protein kinase family protein
Gh_A04G1012	qFS-c4-1	3.93	14.94	160.45	171.72	89.74	2.15	254.17	265.17	129.1	68.22	down	AT1G10200	GATA type zinc finger transcription factor family protein
Gh_A04G1048	qFS-c4-1	47.88	4.16	0.29	0.24	0.36	88.43	13.36	1.39	0.55	1.54	down	AT4G38770	proline-rich protein 4
Gh_A06G0575	qFS-c6-1	3.05	4.84	7	6.06	7.28	2.77	8.83	6.46	2.26	5.37	down	AT2G19950	golgin candidate 1
Gh_A07G1907	qFS-c7-1	4.36	6.59	16.72	24.84	26.57	3.71	15.42	19.31	11.61	24.65	down	AT1G06780	galacturonosyltransferase 6
Gh_A07G1752	qFS-c7-1	7.25	7.56	18.25	47.54	9.26	10.73	25.57	51.23	49.57	41.04	down	AT2G04240	RING/U-box superfamily protein
Gh_A07G1710	qFS-c7-1	80.11	86.37	159.52	44.17	38.81	78.74	360.14	81.9	24	27.32	down	AT2G04780	FASCICLIN-like arabinoogalactan 7
Gh_A07G1718	qFS-c7-1	0.59	2.82	6.15	0.88	0.71	0.69	11.9	2.34	0.74	1.36	down	AT2G04850	Auxin-responsive family protein
Gh_A07G1847	qFS-c7-1	5.46	21.05	38.48	34.49	46.53	5.39	35.72	56.15	29.36	65.09	down	AT2G20190	CLIP-associated protein
Gh_A07G1802	qFS-c7-1	7.61	16.1	28.27	248.95	196.78	7.45	39.53	202.01	127.53	716.33	down	AT3G07320	O-Glycosyl hydrolases family 17 protein
Gh_A07G1745	qFS-c7-1	0.07	0.59	15.98	17.23	16.86	0.11	6.74	21.35	17.63	12.38	down	AT3G07680	emp24/gp25L/p24 family/GOLD family protein
Gh_A07G1742	qFS-c7-1	3.1	2.61	2.73	3.95	1.47	6.85	7.12	4.47	3.09	4.2	down	AT4G12730	FASCICLIN-like arabinogalactan 2
Gh_A07G1887	qFS-c7-1	68.51	82.8	195.07	109.57	126.39	54.82	149.34	92.48	54.08	53.85	down	AT5G39510	Vesicle transport v-SNARE family protein
Gh_A07G1871	qFS-c7-1	0.21	3.32	63.44	248.31	323.25	0.1	46.27	126.27	110.39	376.16	down	AT5G44030	cellulose synthase A4
Gh_A07G1640	qFS-c7-2	0.67	0.98	24.21	23.35	27.99	1.95	5.55	15.14	7.36	17.38	down	AT1G06660
Gh_A07G1684	qFS-c7-2	44.1	39.34	27.73	2.32	2.46	82.01	81.96	19.37	3.84	8.21	down	AT2G05790	O-Glycosyl hydrolases family 17 protein
Gh_A07G1664	qFS-c7-2	4.39	8.52	13.03	3.67	4.58	6.21	26.92	5.96	2.41	2.74	down	AT2G39640	glycosyl hydrolase family 17 protein
Gh_A07G1497	qFS-c7-2	4.82	5.41	22.05	31.22	20.09	5.08	10.62	19.28	29.43	23.09	down	AT4G12710	ARM repeat superfamily protein
Gh_A07G1476	qFS-c7-2	4.24	14.38	7.46	3.34	1.71	3.58	92.94	6.93	1.7	2.48	down
Gh_A07G0529	qFS-c7-3	2.26	2.96	13.16	26.26	39.16	2.89	13.05	26.37	35.52	38.15	down	AT1G73760	RING/U-box superfamily protein
Gh_A07G0482	qFS-c7-3	24.66	10.95	82.56	37.62	32.02	32.96	32.26	42.45	21.45	31.83	down	AT4G24760	alpha/beta-Hydrolases superfamily protein
DEGs located in QTLs on 20 DPA
Gh_A11G0332	qFS-c11-1	10.32	15.38	11.63	4.28	2.91	6.15	8.12	2.31	1.24	1.67	up	AT1G24400	lysine histidine transporter 2
Gh_A11G0414	qFS-c11-1	0.03	0.43	9.02	6.26	15.1	0.07	1.42	2.61	2.1	5.78	up	AT2G23770	protein kinase family protein / peptidoglycan-binding LysM domain-containing protein
Gh_A11G0193	qFS-c11-1	87.01	80.82	78.73	30.08	41.17	69.75	86.44	28.55	32.35	15.59	up	AT1G63220	Calcium-dependent lipid-binding (CaLB domain) family protein
Gh_A11G0956	qFS-c11-2	4.67	70.37	7.68	0.15	0.14	1.57	31.26	0.43	0.69	0	up	AT3G62100	indole-3-acetic acid inducible 30
Gh_A11G0681	qFS-c11-2	842.75	731.64	417.82	185.84	152.79	764.67	816.92	179.24	150.63	96.48	up	AT1G02140	mago nashi family protein
Gh_D05G0508	qFS-c19-1	2852.19	2935.77	811.62	90.19	73.61	2386.49	2341.98	188	39.12	33.02	up	AT5G25610	BURP domain-containing protein
Gh_D05G0503	qFS-c19-1	3.64	12.4	13.17	9.35	14.81	2.42	12.09	3.61	8.63	10.34	up	AT2G25737	Sulfite exporter TauE/SafE family protein
Gh_D10G2363	qFS-c20-1	2.39	2.36	9.33	4.96	3.95	1.05	3.65	2.68	4.05	1.58	up	AT2G40000	ortholog of sugar beet HS1 PRO-1 2
Gh_D11G0646	qFS-c21-2	0.04	2.33	11.43	2.04	5.55	0.01	4.66	2.79	1.79	4.5	up	AT2G36640	embryonic cell protein 63
Gh_D11G0591	qFS-c21-2	393.59	511.41	431.05	252.35	329.97	370.05	446.06	162.42	153.4	186.4	up	AT5G09810	actin 7
Gh_D11G0509	qFS-c21-2	71.11	165.82	271.45	234.96	289.14	48.33	142.87	105.76	123.13	181.62	up	AT1G02305	Cysteine proteinases superfamily protein
Gh_D04G0850	qFS-c22-1	12.55	10.67	9.91	8.41	15.51	11.2	6.99	2.4	5.27	9.72	up	AT2G41970	Protein kinase superfamily protein
Gh_D04G0845	qFS-c22-1	5.4	14.99	20.3	10.69	21.89	5.07	7.89	4.93	3.74	6.2	up	AT4G30810	serine carboxypeptidase-like 29
Gh_D04G0679	qFS-c22-1	1.67	6.84	22.86	7.07	5.68	1.96	9.29	6.2	3.48	3.23	up	AT3G56200	Transmembrane amino acid transporter family protein
Gh_D04G0931	qFS-c22-1	104.85	102.72	233.12	191.9	207.39	55.5	102.88	67.38	54.76	88.51	up	ATMG01360	cytochrome oxidase
Gh_D04G0865	qFS-c22-1	233.23	225.87	130.93	60.07	131.47	334.97	256.32	45.1	24.14	55.63	up	AT2G37620	actin 1
Gh_D06G1974	qFS-c25-2	9.39	11.16	12.35	3.08	4.21	4.6	3.83	2.45	1.27	3.05	up	AT1G78955	camelliol C synthase 1
Gh_D06G1766	qFS-c25-2	0.81	36.53	458.17	394.64	426.01	0.65	292.62	123.62	62.79	93.89	up	AT2G40320	TRICHOME BIREFRINGENCE-LIKE 33
Gh_A04G1047	qFS-c4-1	204.67	58.79	14.18	7.21	6.05	52	11.07	0.92	6.51	0.83	up	AT2G16600	rotamase CYP 3
Gh_A04G1026	qFS-c4-1	23.16	24.33	26.25	24.91	26.82	11.39	6.57	8.03	12.93	15.19	up	AT2G15430	DNA-directed RNA polymerase family protein
Gh_A07G1637	qFS-c7-2	78.47	71.76	72.38	8.98	9.25	48.26	39.12	6.11	5.16	2.18	up
Gh_A07G0378	qFS-c7-3	34.99	61.67	141.45	126.88	127.84	9.84	29.79	43.41	83.85	43.75	up	AT5G51190	Integrase-type DNA-binding superfamily protein
Gh_A01G0908	qFS-c1-1	0.7	0.54	1.41	4.95	2.45	1.53	0.5	5.26	8.42	9.92	down	AT1G19850	Transcriptional factor B3 family protein / auxin-responsive factor AUX/IAA-related
Gh_A01G0922	qFS-c1-1	15.65	19.95	13.92	23.1	27.33	13.53	12.77	43.4	37.3	31.81	down	AT1G75500	Walls Are Thin 1
Gh_A11G0157	qFS-c11-1	3.81	2.41	1.12	2.49	0.39	5.14	4.62	5.06	4.55	2.54	down	AT1G32860	Glycosyl hydrolase superfamily protein
Gh_A11G0379	qFS-c11-1	89.95	52.06	74.93	153.91	68.49	80.58	81.91	212.01	377.46	92.23	down	AT1G60010
Gh_A11G0848	qFS-c11-2	0.66	0.69	0.54	3.79	1.05	0.36	0.64	5.71	6.55	2.74	down	AT4G01130	GDSL-like Lipase/Acylhydrolase superfamily protein
Gh_D05G0478	qFS-c19-1	1.78	4.24	6.66	17.47	7.61	1.76	5.03	23.19	38.14	22.95	down	AT5G44700	Leucine-rich repeat transmembrane protein kinase
Gh_D04G0699	qFS-c22-1	0	0	0.15	3.14	0.77	0	0	9	5.98	0.83	down	AT5G13900	Bifunctional inhibitor/lipid-transfer protein/seed storage 2S albumin superfamily protein
Gh_D04G0605	qFS-c22-1	0	0.06	0.38	26.59	9	0	0.07	9.89	32.1	23.5	down	AT3G11430	glycerol-3-phosphate acyltransferase 5
Gh_D04G0657	qFS-c22-1	0.22	2.77	1.33	0.19	0.08	0.1	4.06	6.5	0.39	1.85	down	AT3G55990	Plant protein of unknown function (DUF828)
Gh_D04G0815	qFS-c22-1	0.25	36.94	11.36	17.33	16.04	0.21	93.19	39.23	20.53	28.47	down	AT5G57670	Protein kinase superfamily protein
Gh_D06G0915	qFS-c25-1	1.56	2.18	6.08	14.4	8.69	5.22	12.62	30.1	19.01	27.82	down	AT1G10970	zinc transporter 4 precursor
Gh_D06G1737	qFS-c25-2	27.49	17.9	16.37	34.39	14.67	35.64	17.95	44.6	55.62	50.37	down	AT3G51950	Zinc finger (CCCH-type) family protein / RNA recognition motif (RRM)-containing protein
Gh_A04G1042	qFS-c4-1	0.14	1.84	5.2	82.59	44.48	0.13	14.01	269.35	266.25	304.47	down	AT2G21110	Disease resistance-responsive (dirigent-like protein) family protein
Gh_A04G1032	qFS-c4-1	2.09	26.56	29.29	6.98	14.62	2.41	33.53	80.06	19.06	23.12	down	AT4G34050	S-adenosyl-L-methionine-dependent methyltransferases superfamily protein
Gh_A06G0587	qFS-c6-1	8.72	5.11	7.81	26.8	15.45	13.89	6.4	28.48	49.1	21.58	down	AT4G29130	hexokinase 1
Gh_A07G1802	qFS-c7-1	7.61	16.1	28.27	248.95	196.78	7.45	39.53	202.01	127.53	716.33	down	AT3G07320	O-Glycosyl hydrolases family 17 protein
Gh_A07G0451	qFS-c7-3	0.04	3.22	6	0.75	0.32	0	2.6	21.58	1.07	1.42	down	AT4G24910	Protein of unknown function (DUF579)
DEGs located in QTLs on 25 DPA
Gh_A01G0912	qFS-c1-1	9.73	42.38	69.56	39.9	42.87	12.09	113.21	47.8	15.6	43.24	up	AT1G19870	IQ-domain 32
Gh_A01G1047	qFS-c1-1	1.05	18.64	106.17	52.95	74.79	0.49	65.86	30.49	25.22	42.44	up	AT4G24510	HXXXD-type acyl-transferase family protein
Gh_A01G0996	qFS-c1-1	10.69	29.86	126.34	99.97	128.88	8.76	83.35	109.85	46.47	109.5	up	AT5G47820	P-loop containing nucleoside triphosphate hydrolases superfamily protein
Gh_A01G1037	qFS-c1-1	16.48	13.6	26.91	30.3	47.47	14.4	18.82	19.36	14.66	27.83	up	AT5G64460	Phosphoglycerate mutase family protein
Gh_A11G0223	qFS-c11-1	94.08	68.86	49.81	81.18	58.61	76.91	32.66	27.25	26.55	93.63	up	AT4G23820	Pectin lyase-like superfamily protein
Gh_A11G0414	qFS-c11-1	0.03	0.43	9.02	6.26	15.1	0.07	1.42	2.61	2.1	5.78	up	AT2G23770	protein kinase family protein / peptidoglycan-binding LysM domain-containing protein
Gh_A11G0362	qFS-c11-1	58.42	27.14	16.6	20.3	34.44	53.22	31.63	13.73	6.93	18.54	up	AT5G61790	calnexin 1
Gh_A11G0294	qFS-c11-1	2.11	4.19	14.59	17.25	18.15	1.65	10.93	14.58	6.9	13.96	up	AT5G61340
Gh_A11G0150	qFS-c11-1	0.26	1.74	31.77	61.07	51.62	0.11	17.59	39.81	29.26	34.6	up	AT1G33260	Protein kinase superfamily protein
Gh_A11G0339	qFS-c11-1	0.75	10.1	40.89	33.64	44.42	0.94	65.23	36.78	16.88	24.8	up	AT4G24910	Protein of unknown function (DUF579)
Gh_A11G0707	qFS-c11-2	0.03	2.83	91.97	119.44	92.96	0.14	81.38	89	43.57	112.66	up	AT2G45040	Matrixin family protein
Gh_A11G0821	qFS-c11-2	38.93	47.37	191.53	573.79	467.69	31.82	109.7	370.45	214.12	528.02	up	AT4G00300	fringe-related protein
Gh_A11G0689	qFS-c11-2	546.85	539.84	345.67	54.2	74.13	470.23	586.39	110.2	22	26.98	up	AT5G19770	tubulin alpha-3
Gh_A11G0902	qFS-c11-2	1.57	0.86	12.34	16.99	14.22	4.39	2.16	10.74	6.64	9.1	up	AT3G61870
Gh_A11G0852	qFS-c11-2	2.91	4.29	61.42	66.67	78.81	3.3	26.7	50.6	29.51	41.23	up	AT2G46300	Late embryogenesis abundant (LEA) hydroxyproline-rich glycoprotein family
Gh_A11G0650	qFS-c11-2	59.88	42.45	89.86	80.43	141.19	71.84	96.36	114.55	34.44	54.02	up	AT3G29360	UDP-glucose 6-dehydrogenase family protein
Gh_A13G0410	qFS-c13-1	0.34	1.23	7.69	12.21	25.04	0.35	0.91	3	4.08	21.7	up	AT4G34320	Protein of unknown function (DUF677)
Gh_D05G0508	qFS-c19-1	2852.19	2935.77	811.62	90.19	73.61	2386.49	2341.98	188	39.12	33.02	up	AT5G25610	BURP domain-containing protein
Gh_D10G2307	qFS-c20-1	19.06	20.05	18.65	14.11	17.03	17.48	25.53	11.11	6.02	13.22	up	AT2G39750	S-adenosyl-L-methionine-dependent methyltransferases superfamily protein
Gh_D11G0422	qFS-c21-1	34.19	30.06	29.12	17.78	35.5	34.01	34.6	12.82	6.24	12.61	up	AT5G61790	calnexin 1
Gh_D11G0672	qFS-c21-2	104.94	130.45	185.22	259.63	294.77	103.54	145.17	184.83	131.44	292.02	up	ATCG01300	ribosomal protein L23
Gh_D11G0629	qFS-c21-2	28.62	44.81	38.45	21.16	29.62	18.07	37.59	18.58	9.2	27.71	up	AT5G49890	chloride channel C
Gh_D11G0515	qFS-c21-2	8.62	7.41	17.9	16.11	20.56	7.23	15.53	10.69	7.86	12.75	up	AT3G50050	Eukaryotic aspartyl protease family protein
Gh_D11G0596	qFS-c21-2	7.3	16.51	42.74	45	50.77	4.26	15.8	19.67	22.79	38.21	up	AT3G51520	diacylglycerol acyltransferase family
Gh_D04G0931	qFS-c22-1	104.85	102.72	233.12	191.9	207.39	55.5	102.88	67.38	54.76	88.51	up	ATMG01360	cytochrome oxidase
Gh_D04G0845	qFS-c22-1	5.4	14.99	20.3	10.69	21.89	5.07	7.89	4.93	3.74	6.2	up	AT4G30810	serine carboxypeptidase-like 29
Gh_D04G1027	qFS-c22-1	36.9	37.1	27.11	18.95	28.14	24.71	33.5	13.56	7.34	22.01	up	AT1G22760	poly(A) binding protein 3
Gh_D04G0865	qFS-c22-1	233.23	225.87	130.93	60.07	131.47	334.97	256.32	45.1	24.14	55.63	up	AT2G37620	actin 1
Gh_D04G1138	qFS-c22-1	25.08	26.81	39.59	36.75	52.77	22.8	43.75	29.97	16.28	30.83	up	AT3G53520	UDP-glucuronic acid decarboxylase 1
Gh_D04G0825	qFS-c22-1	15.74	15.59	23.02	13.65	14.76	19.1	22.91	12.07	6.43	8.31	up	AT4G30440	UDP-D-glucuronate 4-epimerase 1
Gh_D04G1064	qFS-c22-1	25.88	19.02	25.45	16.01	21.21	23.22	29.9	12.8	7.15	9.81	up	AT2G36880	methionine adenosyltransferase 3
Gh_D04G0702	qFS-c22-1	51.95	45.89	61.69	63.42	109.52	55.98	29.87	35.63	31.88	52.85	up	AT5G13980	Glycosyl hydrolase family 38 protein
Gh_D06G0883	qFS-c25-1	137.8	854.05	1181.58	987.79	1373.44	22.71	1109.81	529.74	323.19	443.73	up	AT1G02180	ferredoxin-related
Gh_D06G0981	qFS-c25-1	7.26	5.54	53.22	14.61	13.38	11.08	16.61	12.16	5.7	12.98	up	AT1G49450	Transducin/WD40 repeat-like superfamily protein
Gh_D06G0940	qFS-c25-1	923.52	1180.2	2321.3	1332.91	2361.57	830.27	1745.15	1249.99	872.84	1302.56	up
Gh_D06G1766	qFS-c25-2	0.81	36.53	458.17	394.64	426.01	0.65	292.62	123.62	62.79	93.89	up	AT2G40320	TRICHOME BIREFRINGENCE-LIKE 33
Gh_D06G1911	qFS-c25-2	1.2	7.47	23.94	21.35	20.2	1.28	16.97	11.25	7	12.33	up	AT5G07040	RING/U-box superfamily protein
Gh_D06G1650	qFS-c25-2	377.08	524.77	449.71	530.19	868.7	350.01	419.31	202.56	171.29	467.59	up	AT1G11910	aspartic proteinase A1
Gh_D06G1648	qFS-c25-2	0.07	0.34	19.15	245.65	154.5	0.05	0.52	37.64	84.09	145.92	up	AT1G62280	SLAC1 homologue 1
Gh_D06G1813	qFS-c25-2	389.42	577.77	565.54	641.04	1200.45	360.87	512.33	589.7	268.07	749.75	up	ATCG00790	ribosomal protein L16
Gh_D06G1561	qFS-c25-2	23.56	27.01	86.69	62.97	82.72	17.81	54.75	62.43	26.9	61.45	up	AT5G50420	O-fucosyltransferase family protein
Gh_D06G1826	qFS-c25-2	2.65	5.24	7.51	6.46	10.2	2.26	5.57	4.11	2.95	6.83	up	AT2G35800	mitochondrial substrate carrier family protein
Gh_D06G1909	qFS-c25-2	15.67	46.87	70.3	54.75	70.54	11.69	43.28	35.08	26.35	47.96	up	AT5G09970	cytochrome P450, family 78, subfamily A, polypeptide 7
Gh_D06G1729	qFS-c25-2	75.1	48.81	42.66	31.92	40.65	67.66	51.73	29.85	15.94	31.03	up	AT5G47780	galacturonosyltransferase 4
Gh_A04G1003	qFS-c4-1	111.18	106.34	87.55	70.5	101.08	86.95	115.04	54.29	35.64	63.34	up	AT5G66680	dolichyl-diphosphooligosaccharide-protein glycosyltransferase 48kDa subunit family protein
Gh_A06G0575	qFS-c6-1	3.05	4.84	7	6.06	7.28	2.77	8.83	6.46	2.26	5.37	up	AT2G19950	golgin candidate 1
Gh_A07G1804	qFS-c7-1	14.98	54.28	42.81	11.61	19.4	10.47	51.73	17.71	5.16	9.13	up	AT4G13010	Oxidoreductase, zinc-binding dehydrogenase family protein
Gh_A07G1871	qFS-c7-1	0.21	3.32	63.44	248.31	323.25	0.1	46.27	126.27	110.39	376.16	up	AT5G44030	cellulose synthase A4
Gh_A07G1900	qFS-c7-1	7.65	2.87	43.79	67.56	81.87	32.43	4.41	42.02	34.06	58.46	up	AT3G54560	histone H2A 11
Gh_A07G1907	qFS-c7-1	4.36	6.59	16.72	24.84	26.57	3.71	15.42	19.31	11.61	24.65	up	AT1G06780	galacturonosyltransferase 6
Gh_A07G1887	qFS-c7-1	68.51	82.8	195.07	109.57	126.39	54.82	149.34	92.48	54.08	53.85	up	AT5G39510	Vesicle transport v-SNARE family protein
Gh_A07G1593	qFS-c7-2	42.35	128.67	102.95	22.6	62.43	25.19	148.03	18.14	6.82	16.62	up	AT1G65820	microsomal glutathione s-transferase, putative
Gh_A07G1640	qFS-c7-2	0.67	0.98	24.21	23.35	27.99	1.95	5.55	15.14	7.36	17.38	up	AT1G06660
Gh_A07G1535	qFS-c7-2	33.23	32.91	30.49	30.21	35.88	31.7	34.33	20.41	14.31	19.12	up	AT1G04980	PDI-like 2-2
Gh_A07G0421	qFS-c7-3	2.01	0.36	31.45	178.69	223.87	0.14	4.55	92.42	86.02	142.73	up	AT4G25010	Nodulin MtN3 family protein
Gh_A11G0653	qFS-c11-2	12.1	7.99	3.9	1.31	1.57	25.97	9.48	2.43	6.22	4.59	down	AT3G02100	UDP-Glycosyltransferase superfamily protein
Gh_A11G0770	qFS-c11-2	8.88	5.93	6.28	11.01	7.48	14.53	5.13	15.53	23.95	20.93	down	AT2G45720	ARM repeat superfamily protein
Gh_D10G2331	qFS-c20-1	21.47	28.72	15.28	24.75	12.19	34.96	15.42	35.46	52.02	25.61	down	AT2G39870
Gh_D11G0514	qFS-c21-2	7.76	3.16	0.89	0.49	0.63	5.52	5.85	2.77	7.82	0.29	down	AT2G14960	Auxin-responsive GH3 family protein
Gh_D04G0612	qFS-c22-1	3.46	2.42	6.03	11.07	4.56	9.9	3.74	15.23	25.47	10.27	down	AT3G11410	protein phosphatase 2CA
Gh_D06G1745	qFS-c25-2	2.93	2.91	7.62	7.95	4.51	4.29	11.37	8.79	20.41	9.68	down	AT1G29050	TRICHOME BIREFRINGENCE-LIKE 38
Gh_A04G1042	qFS-c4-1	0.14	1.84	5.2	82.59	44.48	0.13	14.01	269.35	266.25	304.47	down	AT2G21110	Disease resistance-responsive (dirigent-like protein) family protein
DEGs located in QTLs on 30 DPA
Gh_A01G1115	qFS-c1-1	0	9.41	895.93	1371.54	2733.02	0	8.77	146.63	931.39	873.77	up
Gh_A01G1116	qFS-c1-1	14.89	17.59	17.83	13.78	23.33	14.3	15.31	11.59	15.72	9.8	up	AT3G12170	Chaperone DnaJ-domain superfamily protein
Gh_A01G0934	qFS-c1-1	167.69	310.78	336.33	158.05	75.15	77.7	156.02	132.65	233.27	31.55	up	AT1G19530
Gh_A01G1126	qFS-c1-1	1664.95	1210.35	1087.08	406.23	655.11	1629.87	1516.36	377.9	419.54	239.17	up	AT5G64140	ribosomal protein S28
Gh_A01G0941	qFS-c1-1	4.18	6.06	9.39	6.07	10.24	3.55	5.77	4.11	3.6	4.41	up	AT5G42765
Gh_A01G1112	qFS-c1-1	93.22	290.25	797.51	447.7	702.76	33.02	635.15	769.13	702.86	381.05	up
Gh_A11G0288	qFS-c11-1	6.71	13.12	47.27	62.87	68.56	4.26	18.94	42.26	51.48	30.6	up	AT3G47520	malate dehydrogenase
Gh_A11G0416	qFS-c11-1	18.69	24.39	31.83	13.75	19.83	15.4	30.48	14.8	7.32	6.84	up	AT3G21630	chitin elicitor receptor kinase 1
Gh_A11G0371	qFS-c11-1	87.22	89.7	79.24	46.74	81.55	102.55	96.22	51.18	49.51	35.5	up	AT4G17390	Ribosomal protein L23/L15e family protein
Gh_A11G0290	qFS-c11-1	3.06	8.93	18.28	26.66	52.74	1.08	7.87	11.05	17.94	26.19	up	AT5G61430	NAC domain containing protein 100
Gh_A11G0414	qFS-c11-1	0.03	0.43	9.02	6.26	15.1	0.07	1.42	2.61	2.1	5.78	up	AT2G23770	protein kinase family protein / peptidoglycan-binding LysM domain-containing protein
Gh_A11G0296	qFS-c11-1	110.55	111.96	69.74	40.99	71.58	118.32	117.81	42.56	40.32	27.02	up	AT1G13950	eukaryotic elongation factor 5A-1
Gh_A11G0251	qFS-c11-1	44.17	49.92	54.42	39.23	47.87	40.23	69.48	32.69	34.42	22.16	up	AT1G02130	RAS 5
Gh_A11G0193	qFS-c11-1	87.01	80.82	78.73	30.08	41.17	69.75	86.44	28.55	32.35	15.59	up	AT1G63220	Calcium-dependent lipid-binding (CaLB domain) family protein
Gh_A11G0276	qFS-c11-1	40.54	35.82	30.92	16.84	32.57	50.6	46.6	21.39	14.19	14.66	up	AT5G39850	Ribosomal protein S4
Gh_A11G0244	qFS-c11-1	0.52	0.57	2.6	3.21	5.06	0.55	1.85	3.91	2.48	1.89	up	AT3G09040	Pentatricopeptide repeat (PPR) superfamily protein
Gh_A11G0312	qFS-c11-1	21.9	99.99	29.22	14.02	38.76	9.85	55.29	11.37	7.65	11.79	up	AT5G08100	N-terminal nucleophile aminohydrolases (Ntn hydrolases) superfamily protein
Gh_A11G0199	qFS-c11-1	22.41	13.45	5.85	6.75	9.43	17.74	6.17	6.48	10.73	3.08	up	AT5G41210	glutathione S-transferase THETA 1
Gh_A11G0200	qFS-c11-1	2.63	9.28	12.48	4.12	5.73	2.17	7.98	3.29	4.75	2.27	up	AT5G41210	glutathione S-transferase THETA 1
Gh_A11G0180	qFS-c11-1	17.17	25.74	24.65	16.6	24.74	15.57	27.39	12.99	15.84	11.94	up	AT4G04950	thioredoxin family protein
Gh_A11G0650	qFS-c11-2	59.88	42.45	89.86	80.43	141.19	71.84	96.36	114.55	34.44	54.02	up	AT3G29360	UDP-glucose 6-dehydrogenase family protein
Gh_A11G0689	qFS-c11-2	546.85	539.84	345.67	54.2	74.13	470.23	586.39	110.2	22	26.98	up	AT5G19770	tubulin alpha-3
Gh_A11G0691	qFS-c11-2	20.07	45.01	21.75	13.43	30.03	14.86	31.86	17.41	4.53	6.9	up	AT3G60380
Gh_A11G0909	qFS-c11-2	18.12	27.53	9.3	4.38	10.08	14.73	49.18	7.08	2.25	4.12	up	AT1G32640	Basic helix-loop-helix (bHLH) DNA-binding family protein
Gh_A11G0965	qFS-c11-2	6.67	135.21	32.17	1.96	6.29	1.06	123.79	2.06	1.45	1.05	up	AT1G02310	Glycosyl hydrolase superfamily protein
Gh_A11G0935	qFS-c11-2	16.2	16.18	14.81	12.71	18.71	12.96	16.32	8.74	10.96	9.72	up	AT1G02280	translocon at the outer envelope membrane of chloroplasts 33
Gh_A11G0640	qFS-c11-2	619.97	303.04	71.53	12.61	13.79	532.24	301.33	22.25	7.1	4.5	up	AT5G15350	early nodulin-like protein 17
Gh_A11G0634	qFS-c11-2	29.48	24.33	18.53	8.65	13.09	24.59	24.9	6.76	5.29	5.67	up	AT5G39510	Vesicle transport v-SNARE family protein
Gh_A11G0636	qFS-c11-2	7.18	8.78	11.23	8.17	14.24	5.86	11.78	7.36	8.5	6.15	up	AT3G29170	Eukaryotic protein of unknown function (DUF872)
Gh_A11G0654	qFS-c11-2	18.24	13.98	13.47	12.27	18.11	15.47	17.41	10.63	8.44	8.96	up
Gh_A11G0918	qFS-c11-2	86.51	62.01	48.31	32.08	53.56	62.55	71.49	27.99	23.76	27.56	up	AT5G24510	60S acidic ribosomal protein family
Gh_A11G0752	qFS-c11-2	11.58	9.44	11.48	8.02	10.93	9.9	9.88	6.77	10.34	5.3	up	AT2G45520
Gh_D05G0508	qFS-c19-1	2852.19	2935.77	811.62	90.19	73.61	2386.49	2341.98	188	39.12	33.02	up	AT5G25610	BURP domain-containing protein
Gh_D05G0505	qFS-c19-1	17.79	11.23	5.43	5.72	7.28	24.17	14.23	4.95	5.57	3.29	up	AT1G15250	Zinc-binding ribosomal protein family protein
Gh_D05G0532	qFS-c19-1	27.18	22.76	12.73	9.2	15.03	26.45	28.66	7.43	7.3	6.05	up	AT2G32060	Ribosomal protein L7Ae/L30e/S12e/Gadd45 family protein
Gh_D10G2343	qFS-c20-1	76.56	67	47.67	27.24	52.27	39.58	43.81	21.61	31.09	18.41	up	AT2G39960	Microsomal signal peptidase 25 kDa subunit (SPC25)
Gh_D10G2320	qFS-c20-1	16.7	19.15	10.9	7.32	14.37	13.69	15.09	7.49	6.41	7.03	up	AT3G55605	Mitochondrial glycoprotein family protein
Gh_D11G0422	qFS-c21-1	34.19	30.06	29.12	17.78	35.5	34.01	34.6	12.82	6.24	12.61	up	AT5G61790	calnexin 1
Gh_D11G0412	qFS-c21-1	0.46	2.16	1.87	2.57	11.08	0.05	0.78	1.15	1	4.86	up	AT5G14040	phosphate transporter 3;1
Gh_D11G0634	qFS-c21-2	147.23	218.12	208.32	132.1	220.32	142.74	189.33	83.92	83.72	87.27	up	AT3G22110	20S proteasome alpha subunit C1
Gh_D11G0563	qFS-c21-2	153.15	128.4	77.41	37.4	53.38	136.87	120.12	40.53	22.04	16.11	up	AT5G65020	annexin 2
Gh_D11G0695	qFS-c21-2	5.29	18.63	59.59	61.32	72.9	4.99	40.8	40.57	40.34	36.02	up	AT3G56190	alpha-soluble NSF attachment protein 2
Gh_D11G0663	qFS-c21-2	12.76	18.19	15.37	11.3	23.12	8.34	13.55	6.54	9.57	8.55	up	AT5G46860	Syntaxin/t-SNARE family protein
Gh_D11G0642	qFS-c21-2	80.66	73.04	65.28	39.91	44.61	70.33	87.98	40.31	29.08	22.87	up	AT3G58730	vacuolar ATP synthase subunit D (VATD) / V-ATPase D subunit / vacuolar proton pump D subunit (VATPD)
Gh_D11G0496	qFS-c21-2	0.03	0.1	1.71	1.78	8.61	0.06	0.13	0.4	0.72	1.66	up	AT4G36990	heat shock factor 4
Gh_D11G0521	qFS-c21-2	53.05	48.31	40.07	29.43	32.36	54.61	54.16	21.88	31.1	12.9	up	AT5G67590	NADH-ubiquinone oxidoreductase-related
Gh_D11G0581	qFS-c21-2	88.59	84.12	76.66	49.79	66.13	84.3	79.8	51.28	44.73	28.8	up	AT2G21870	copper ion binding;cobalt ion binding;zinc ion binding
Gh_D11G0572	qFS-c21-2	224.3	167.48	81.84	44.1	75.69	242.2	169.69	64.05	49.16	30.95	up	AT1G36240	Ribosomal protein L7Ae/L30e/S12e/Gadd45 family protein
Gh_D11G0723	qFS-c21-2	24.1	23.85	23.62	17.02	20.09	19.01	31.31	10.47	9.39	9.73	up	AT3G28480	Oxoglutarate/iron-dependent oxygenase
Gh_D11G0598	qFS-c21-2	21.59	33.38	12.44	6.71	9.16	15	22.94	3.32	2.7	3.93	up	AT3G51520	diacylglycerol acyltransferase family
Gh_D11G0593	qFS-c21-2	225.13	249.13	338.62	201.01	240.88	235.51	258.39	151.28	112.91	109.39	up	AT5G09810	actin 7
Gh_D04G0765	qFS-c22-1	761.1	770.2	680.01	514.46	524.69	693.94	869.94	486.15	413.14	265.61	up	AT3G04120	glyceraldehyde-3-phosphate dehydrogenase C subunit 1
Gh_D04G0931	qFS-c22-1	104.85	102.72	233.12	191.9	207.39	55.5	102.88	67.38	54.76	88.51	up	ATMG01360	cytochrome oxidase
Gh_D04G0865	qFS-c22-1	233.23	225.87	130.93	60.07	131.47	334.97	256.32	45.1	24.14	55.63	up	AT2G37620	actin 1
Gh_D04G0702	qFS-c22-1	51.95	45.89	61.69	63.42	109.52	55.98	29.87	35.63	31.88	52.85	up	AT5G13980	Glycosyl hydrolase family 38 protein
Gh_D04G0705	qFS-c22-1	74.13	116.87	127.34	74.79	120.88	63.56	146.32	65.62	49.86	41.83	up	AT5G14030	translocon-associated protein beta (TRAPB) family protein
Gh_D04G0845	qFS-c22-1	5.4	14.99	20.3	10.69	21.89	5.07	7.89	4.93	3.74	6.2	up	AT4G30810	serine carboxypeptidase-like 29
Gh_D04G0611	qFS-c22-1	73.08	119.73	117.92	76.88	83.75	63.15	99.93	63.04	59.93	38.25	up	AT5G06060	NAD(P)-binding Rossmann-fold superfamily protein
Gh_D04G1031	qFS-c22-1	42.05	65.65	86.85	55.68	86.25	32.19	48.55	36.96	44.38	38.01	up	AT3G53120	Modifier of rudimentary (Mod(r)) protein
Gh_D04G0849	qFS-c22-1	34.99	40.23	41.77	27.72	59.76	31.77	27.39	17.54	17.42	18.4	up	AT2G29420	glutathione S-transferase tau 7
Gh_D04G1064	qFS-c22-1	25.88	19.02	25.45	16.01	21.21	23.22	29.9	12.8	7.15	9.81	up	AT2G36880	methionine adenosyltransferase 3
Gh_D04G0937	qFS-c22-1	151.58	154.66	91.34	60.14	73.69	153.24	165	51.89	46.82	33.16	up	AT3G52580	Ribosomal protein S11 family protein
Gh_D04G0758	qFS-c22-1	49.55	46.45	36.65	22.6	29.99	41.92	51.4	20.84	25.4	12.98	up	AT5G14240	Thioredoxin superfamily protein
Gh_D04G0753	qFS-c22-1	32.29	32.59	23.74	11.97	17.4	28.45	33.86	11.33	6.03	7.16	up	AT3G01820	P-loop containing nucleoside triphosphate hydrolases superfamily protein
Gh_D04G1047	qFS-c22-1	14.25	26.2	19.1	12.72	15.35	11.91	18.68	8.64	6.81	5.73	up	AT5G03530	RAB GTPase homolog C2A
Gh_D04G1098	qFS-c22-1	33.31	33.19	32.72	17.56	28.37	33.26	39.45	16.13	10.13	12.72	up	AT3G09740	syntaxin of plants 71
Gh_D04G0794	qFS-c22-1	9.47	11.75	15.58	10.22	13.13	8.4	12.67	9.84	8.84	5.88	up	AT2G20280	Zinc finger C-x8-C-x5-C-x3-H type family protein
Gh_D04G0635	qFS-c22-1	99.51	111.06	58.66	37.24	54.5	119.3	107.03	23.75	33.68	21.34	up	AT1G74270	Ribosomal protein L35Ae family protein
Gh_D04G1091	qFS-c22-1	57.67	46.25	40.36	32.39	36.77	62.58	46.73	31.91	45.45	16.67	up	AT3G01390	vacuolar membrane ATPase 10
Gh_D06G0940	qFS-c25-1	923.52	1180.2	2321.3	1332.91	2361.57	830.27	1745.15	1249.99	872.84	1302.56	up
Gh_D06G0905	qFS-c25-1	23.43	26.72	25.89	25.78	34.92	11.4	19.37	16.31	21.68	13.08	up	AT5G11900	Translation initiation factor SUI1 family protein
Gh_D06G1007	qFS-c25-1	8.01	10.05	11.07	10.43	11.5	5.95	15.3	5.78	12.26	5.8	up	AT4G02040
Gh_D06G0990	qFS-c25-1	0.77	1.72	3.78	6.25	8.28	1.77	1.44	4.84	8.1	3.62	up	AT5G25760	peroxin4
Gh_D06G1011	qFS-c25-1	6.67	1.94	5.14	10.81	10.31	4.89	4.03	4.41	10.08	5.51	up	AT2G22120	RING/FYVE/PHD zinc finger superfamily protein
Gh_D06G0883	qFS-c25-1	137.8	854.05	1181.58	987.79	1373.44	22.71	1109.81	529.74	323.19	443.73	up	AT1G02180	ferredoxin-related
Gh_D06G1968	qFS-c25-2	66.86	73.41	149.14	87.35	128.54	45.52	148.37	66.59	74.17	53.99	up	AT1G15880	golgi snare 11
Gh_D06G2005	qFS-c25-2	33.1	39.29	44.88	29.73	49.98	35.55	45.7	23.68	17.71	18.46	up	AT1G80230	Rubredoxin-like superfamily protein
Gh_D06G1731	qFS-c25-2	0	0	0	1.38	5.32	0	0.02	0	0.18	1.17	up	AT1G32450	nitrate transporter 1.5
Gh_D06G1899	qFS-c25-2	186.98	193.26	123.75	62.68	77.54	194.69	174.38	75.77	81.1	35.34	up	AT3G12390	Nascent polypeptide-associated complex (NAC), alpha subunit family protein
Gh_D06G1683	qFS-c25-2	10.44	14.94	19	16.31	20.3	12.28	21.66	12.47	21.21	9.74	up	AT1G31220	Formyl transferase
Gh_D06G1967	qFS-c25-2	19.71	15.92	21.62	15.03	14.37	18.19	16.83	12.4	11.72	6.54	up	AT2G32070	Polynucleotidyl transferase, ribonuclease H-like superfamily protein
Gh_D06G1964	qFS-c25-2	26.75	25.99	26.93	16.94	20.65	23.15	27.93	17.07	13.88	8.01	up	AT4G31860	Protein phosphatase 2C family protein
Gh_D06G1939	qFS-c25-2	8.68	7.25	10.83	2.05	5.55	1.4	4.43	2.69	7.78	0.62	up	AT3G56400	WRKY DNA-binding protein 70
Gh_D06G1793	qFS-c25-2	8.37	9.64	8.3	7.64	9.8	2.53	4.28	5.37	5.05	3.69	up	AT3G55880	Alpha/beta hydrolase related protein
Gh_D06G1622	qFS-c25-2	20.11	14.95	14.94	17.22	16.74	17.67	12.88	9.99	12.91	7.83	up	AT4G04780	mediator 21
Gh_D06G1908	qFS-c25-2	6.72	16.19	12.77	6.47	10.68	3.74	9.48	4.37	3.75	5.34	up	AT3G12490	cystatin B
Gh_D06G1766	qFS-c25-2	0.81	36.53	458.17	394.64	426.01	0.65	292.62	123.62	62.79	93.89	up	AT2G40320	TRICHOME BIREFRINGENCE-LIKE 33
Gh_A04G1047	qFS-c4-1	204.67	58.79	14.18	7.21	6.05	52	11.07	0.92	6.51	0.83	up	AT2G16600	rotamase CYP 3
Gh_A04G1052	qFS-c4-1	4198.02	4741.47	2322.18	738.66	1085.27	2927.61	4085.35	1705.51	903.37	347.69	up	AT5G15320
Gh_A06G0595	qFS-c6-1	128.94	142.23	125	109.68	85.91	121.54	136.46	84.89	126.84	40.7	up	AT5G56600	profilin 3
Gh_A07G1805	qFS-c7-1	131.36	251.59	159.01	91.92	168.08	86.82	155.96	70.44	66.09	73.35	up	AT4G13010	Oxidoreductase, zinc-binding dehydrogenase family protein
Gh_A07G1887	qFS-c7-1	68.51	82.8	195.07	109.57	126.39	54.82	149.34	92.48	54.08	53.85	up	AT5G39510	Vesicle transport v-SNARE family protein
Gh_A07G1803	qFS-c7-1	42.58	202.81	83.04	29.31	52.93	23.65	159.41	19.28	19.58	22.89	up	AT4G13010	Oxidoreductase, zinc-binding dehydrogenase family protein
Gh_A07G1801	qFS-c7-1	70.27	75.97	66.51	52.43	66.91	76.22	96.24	47.93	49.81	30.03	up	AT3G25220	FK506-binding protein 15 kD-1
Gh_A07G1804	qFS-c7-1	14.98	54.28	42.81	11.61	19.4	10.47	51.73	17.71	5.16	9.13	up	AT4G13010	Oxidoreductase, zinc-binding dehydrogenase family protein
Gh_A07G1796	qFS-c7-1	0.58	0.25	0.28	3.45	8.84	1.13	0.19	0.6	0.58	0.09	up	AT3G07390	auxin-responsive family protein
Gh_A07G1758	qFS-c7-1	13.7	9.87	5.85	3.22	5.6	9.73	12.06	3.27	2.5	2.33	up	AT4G17170	RAB GTPase homolog B1C
Gh_A07G1464	qFS-c7-2	63.93	118.28	134.68	41.41	96.55	39.72	134.17	37.52	35.05	36.77	up	AT5G48850	Tetratricopeptide repeat (TPR)-like superfamily protein
Gh_A07G1593	qFS-c7-2	42.35	128.67	102.95	22.6	62.43	25.19	148.03	18.14	6.82	16.62	up	AT1G65820	microsomal glutathione s-transferase, putative
Gh_A07G1492	qFS-c7-2	32.02	34	60.7	32.67	43.27	24.42	46.92	21.42	18.5	21.57	up	AT4G26550	Got1/Sft2-like vescicle transport protein family
Gh_A07G1527	qFS-c7-2	18.4	17.92	20.38	13.82	16.7	13.36	15.03	8.29	12.57	6.21	up	AT2G04845	Acyl-CoA N-acyltransferases (NAT) superfamily protein
Gh_A07G1486	qFS-c7-2	6.21	5.58	5.49	5.68	7.03	7.45	5.02	4.11	5.18	3.23	up	AT4G11120	translation elongation factor Ts (EF-Ts), putative
Gh_A07G1604	qFS-c7-2	16.86	51.74	32.43	21.47	39.78	4.74	47.14	15.51	10.53	4.31	up	AT5G38770	glutamine dumper 7
Gh_A07G1683	qFS-c7-2	114.62	122.72	55.2	39.7	47.8	130.33	118.99	62.15	57.87	20.58	up	AT4G26840	small ubiquitin-like modifier 1
Gh_A07G1637	qFS-c7-2	78.47	71.76	72.38	8.98	9.25	48.26	39.12	6.11	5.16	2.18	up
Gh_A07G1512	qFS-c7-2	52.63	60.77	45.6	25.3	45.28	71.25	44.29	35.92	45.49	21.98	up	AT3G61110	ribosomal protein S27
Gh_A07G0378	qFS-c7-3	34.99	61.67	141.45	126.88	127.84	9.84	29.79	43.41	83.85	43.75	up	AT5G51190	Integrase-type DNA-binding superfamily protein
Gh_A07G0577	qFS-c7-3	156	179.58	152.71	107.45	112.6	134.15	162.39	92.75	109.15	43.48	up	AT1G26550	FKBP-like peptidyl-prolyl cis-trans isomerase family protein
Gh_A07G0579	qFS-c7-3	106.77	99.5	66.41	39.12	44.01	88.72	77.77	26.48	26.22	18.3	up	AT5G61410	D-ribulose-5-phosphate-3-epimerase
Gh_A07G0536	qFS-c7-3	696.66	668.98	365.65	195.98	310.45	549.13	415.61	219.47	276.43	149.33	up
Gh_A07G0600	qFS-c7-3	37.08	35.61	27.39	11.13	13.77	35.1	30.51	11.49	11.84	6.96	up	AT1G48830	Ribosomal protein S7e family protein
Gh_A07G0427	qFS-c7-3	2.03	12.37	10.7	6.87	9.41	0.65	13.73	5.47	4.57	3.56	up	AT5G50760	SAUR-like auxin-responsive protein family
Gh_A07G0408	qFS-c7-3	5.81	4.91	4.16	1.86	6.3	4.94	9.3	1.46	2.27	2.16	up	AT5G50930	Histone superfamily protein
Gh_A07G0483	qFS-c7-3	10.18	9.77	7.52	4	7.14	9.34	4.95	2.36	5.47	1.69	up	AT5G63150
Gh_A07G0510	qFS-c7-3	21.79	21.86	15.62	11.57	13.58	25.22	23.57	10.19	11.52	6.72	up	AT5G08180	Ribosomal protein L7Ae/L30e/S12e/Gadd45 family protein
Gh_A01G0908	qFS-c1-1	0.7	0.54	1.41	4.95	2.45	1.53	0.5	5.26	8.42	9.92	down	AT1G19850	Transcriptional factor B3 family protein / auxin-responsive factor AUX/IAA-related
Gh_A01G0964	qFS-c1-1	3.8	5.33	3.68	4.75	2.29	3.77	3.6	6.72	5	5.07	down	AT4G33300	ADR1-like 1
Gh_A01G1048	qFS-c1-1	3.76	3.29	4.54	4.02	2.04	4.16	3.09	5.72	6.7	6.12	down	AT4G24520	P450 reductase 1
Gh_A01G1032	qFS-c1-1	2.28	2.62	2.45	2.85	3.23	2.37	2.62	4.08	3.63	6.68	down	AT1G27595
Gh_A11G0358	qFS-c11-1	22.53	28.62	16.92	8.06	5.83	24.85	15.37	12.57	13.17	14.8	down	AT5G62000	auxin response factor 2
Gh_A11G0295	qFS-c11-1	4.94	2.39	1.64	1.62	2.42	4.03	2.3	3.2	1.96	5	down	AT5G07740	actin binding
Gh_A11G0209	qFS-c11-1	6.45	8.32	8.8	9.24	9.77	8.91	9.47	13.68	14.97	20.75	down	AT1G64050
Gh_A11G0184	qFS-c11-1	2.75	1.63	7.93	5.31	3.33	3.83	2.67	5.26	4.73	11.12	down	AT4G12080	AT-hook motif nuclear-localized protein 1
Gh_A11G0318	qFS-c11-1	5.17	3.4	4.36	7.68	3.9	3.87	4.37	6.89	8.09	7.9	down	AT5G08130	basic helix-loop-helix (bHLH) DNA-binding superfamily protein
Gh_A11G0302	qFS-c11-1	1.56	1.44	2.21	2.95	2.36	2.26	1.87	4.49	3.77	5.29	down	AT5G07980	dentin sialophosphoprotein-related
Gh_A11G0966	qFS-c11-2	11.84	12.08	11.39	6.87	9.77	18.77	7.39	25.89	13.49	40.22	down	AT4G01850	S-adenosylmethionine synthetase 2
Gh_A11G0708	qFS-c11-2	2.61	2.79	3.53	5.61	4.14	2.87	4.64	7	4.72	9.01	down	AT1G02080	transcription regulators
Gh_A11G0770	qFS-c11-2	8.88	5.93	6.28	11.01	7.48	14.53	5.13	15.53	23.95	20.93	down	AT2G45720	ARM repeat superfamily protein
Gh_A11G0861	qFS-c11-2	0.31	0.36	0.67	1.6	1.14	0.46	0.27	1.35	2.73	5.44	down	AT2G46340	SPA (suppressor of phyA-105) protein family
Gh_A11G0850	qFS-c11-2	7.05	4.35	3.14	7.3	2.72	9.99	5.44	10.16	8.51	15.58	down	AT3G61610	Galactose mutarotase-like superfamily protein
Gh_A11G0922	qFS-c11-2	2.82	1.42	1.94	2.34	1.33	8.18	2.19	4.18	5.33	5.1	down	AT3G61950	basic helix-loop-helix (bHLH) DNA-binding superfamily protein
Gh_A11G0849	qFS-c11-2	3.92	3.34	2.84	2.79	3.06	4.7	4.09	3.63	4.88	8.25	down	AT2G46270	G-box binding factor 3
Gh_A11G0879	qFS-c11-2	9.71	9.21	5.58	8.78	3.15	14.77	9.17	13.35	11.96	8.05	down	AT1G01300	Eukaryotic aspartyl protease family protein
Gh_A11G0778	qFS-c11-2	2.92	1.39	2.64	4.39	2.68	3.65	1.99	5.91	5.27	5.96	down	AT4G00720	shaggy-like protein kinase 32
Gh_D05G0478	qFS-c19-1	1.78	4.24	6.66	17.47	7.61	1.76	5.03	23.19	38.14	22.95	down	AT5G44700	Leucine-rich repeat transmembrane protein kinase
Gh_D05G0547	qFS-c19-1	7.84	7.22	7.66	13.16	8.3	9.72	6.28	11.19	11.7	17.89	down	AT5G57940	cyclic nucleotide gated channel 5
Gh_D05G0534	qFS-c19-1	1.46	1.45	2.22	3.66	1.61	3.13	1.72	3.55	3.85	5.04	down	AT2G24260	LJRHL1-like 1
Gh_D10G2354	qFS-c20-1	1.71	0.61	0.31	4.8	1.38	0.5	0.9	4.13	8.05	15.21	down	AT2G39980	HXXXD-type acyl-transferase family protein
Gh_D10G2331	qFS-c20-1	21.47	28.72	15.28	24.75	12.19	34.96	15.42	35.46	52.02	25.61	down	AT2G39870
Gh_D10G2361	qFS-c20-1	2.75	5.3	6.45	13.03	4.07	2.71	5.28	8.34	9.54	11.51	down	AT4G00430	plasma membrane intrinsic protein 1;4
Gh_D11G0613	qFS-c21-2	7.12	4.88	4.13	4.8	3.98	8.41	3.62	7.3	5.83	10.31	down	AT1G43850	SEUSS transcriptional co-regulator
Gh_D11G0748	qFS-c21-2	12.43	9.66	9.91	18.1	11.67	12.38	10.29	21.05	33.2	23.12	down	AT3G29200	chorismate mutase 1
Gh_D11G0526	qFS-c21-2	2.86	2.66	4.66	5.02	3.1	1.93	2.46	7.79	10.52	7.02	down	AT4G37790	Homeobox-leucine zipper protein family
Gh_D04G0886	qFS-c22-1	4.28	4.71	5.5	7.11	6.54	4.34	4.71	8.93	8.03	15.69	down	AT3G05680	embryo defective 2016
Gh_D04G1008	qFS-c22-1	3.78	3.54	3.98	5.94	4.9	3.93	3.97	7.03	6.23	12.87	down	AT2G36480	ENTH/VHS family protein
Gh_D04G0796	qFS-c22-1	6.39	6.91	5.64	7.43	7.04	6.88	6.16	10.08	8.48	14.43	down	AT5G02950	Tudor/PWWP/MBT superfamily protein
Gh_D04G1049	qFS-c22-1	50.2	8.79	14.56	11.55	2.27	62.3	30.92	29.08	14.66	18.44	down	AT2G36830	gamma tonoplast intrinsic protein
Gh_D04G0605	qFS-c22-1	0	0.06	0.38	26.59	9	0	0.07	9.89	32.1	23.5	down	AT3G11430	glycerol-3-phosphate acyltransferase 5
Gh_D04G0888	qFS-c22-1	2.76	2.41	3.45	5.3	2.6	2.82	2.42	5.91	6.4	6.09	down	AT5G16280	Tetratricopeptide repeat (TPR)-like superfamily protein
Gh_D04G0612	qFS-c22-1	3.46	2.42	6.03	11.07	4.56	9.9	3.74	15.23	25.47	10.27	down	AT3G11410	protein phosphatase 2CA
Gh_D04G1051	qFS-c22-1	6.31	3.8	3.74	8.84	1.73	10.75	5.28	6.63	19.67	6.33	down	AT5G07010	sulfotransferase 2A
Gh_D04G0721	qFS-c22-1	5.66	7.06	14.51	22.25	5.71	2.66	10.78	27.42	34.84	12.07	down	AT3G27010	TEOSINTE BRANCHED 1, cycloidea, PCF (TCP)-domain family protein 20
Gh_D06G1019	qFS-c25-1	10.29	24.61	17.21	36.34	21.37	4.77	17.66	29.01	55.79	43.12	down	AT2G24260	LJRHL1-like 1
Gh_D06G0915	qFS-c25-1	1.56	2.18	6.08	14.4	8.69	5.22	12.62	30.1	19.01	27.82	down	AT1G10970	zinc transporter 4 precursor
Gh_D06G0894	qFS-c25-1	43.02	30.55	40.97	60.32	32.3	66.97	32.31	74.04	115.09	65.57	down	AT5G20510	alfin-like 5
Gh_D06G0884	qFS-c25-1	4.92	4.18	2.61	2.81	2.44	6.56	5.64	5.73	3.83	8.25	down	AT4G33210	F-box family protein
Gh_D06G1737	qFS-c25-2	27.49	17.9	16.37	34.39	14.67	35.64	17.95	44.6	55.62	50.37	down	AT3G51950	Zinc finger (CCCH-type) family protein / RNA recognition motif (RRM)-containing protein
Gh_D06G1980	qFS-c25-2	5.11	5.59	3.12	3.73	2.13	4.65	5.18	6.17	4.37	8.73	down	AT1G15290	Tetratricopeptide repeat (TPR)-like superfamily protein
Gh_D06G1919	qFS-c25-2	9.15	5.81	3.43	3.32	3.23	12.7	5.36	7.34	5.69	8.17	down	AT2G40030	nuclear RNA polymerase D1B
Gh_D06G1609	qFS-c25-2	2.96	2.64	3	4.79	3.94	3.86	2.61	7.54	6.82	8.5	down	AT4G04885	PCF11P-similar protein 4
Gh_D06G1963	qFS-c25-2	2.99	3.46	3	3.29	3.96	3.39	3.48	6.88	4.85	8.21	down	AT1G79000	histone acetyltransferase of the CBP family 1
Gh_D06G1862	qFS-c25-2	4.69	3.57	2.65	3.21	2.21	7.48	3.45	5.45	4.41	5.32	down	AT3G48190	ataxia-telangiectasia mutated
Gh_D06G1787	qFS-c25-2	2.52	2.47	1.69	2.73	2.17	3.07	2.78	3.77	2.76	5.05	down	AT5G05660	sequence-specific DNA binding transcription factors;zinc ion binding;sequence-specific DNA binding transcription factors
Gh_D06G1745	qFS-c25-2	2.93	2.91	7.62	7.95	4.51	4.29	11.37	8.79	20.41	9.68	down	AT1G29050	TRICHOME BIREFRINGENCE-LIKE 38
Gh_D06G1842	qFS-c25-2	4.94	2.2	3.93	5.83	4.3	4.81	1.7	5.54	5.77	12.62	down
Gh_A04G0995	qFS-c4-1	59.88	61.45	30.08	68.1	26.09	52.05	79.05	78.6	95.65	60.58	down	AT5G64430	Octicosapeptide/Phox/Bem1p family protein
Gh_A04G0984	qFS-c4-1	0.07	0.02	1.17	15.65	3.27	0.06	0.11	11.15	7.15	11.71	down
Gh_A04G0985	qFS-c4-1	6.21	3.31	3.23	5.58	3.05	10.25	4.66	10.64	10.51	7.69	down	AT5G64360	Chaperone DnaJ-domain superfamily protein
Gh_A04G1039	qFS-c4-1	1.26	2.14	31.42	74.19	7.69	3.18	13.04	62.59	57.21	15.87	down	AT1G49320	unknown seed protein like 1
Gh_A04G1042	qFS-c4-1	0.14	1.84	5.2	82.59	44.48	0.13	14.01	269.35	266.25	304.47	down	AT2G21110	Disease resistance-responsive (dirigent-like protein) family protein
Gh_A07G1835	qFS-c7-1	3.22	2.74	2.67	3.74	4.06	3.96	3.14	5.56	4.52	10.3	down	AT3G24870	Helicase/SANT-associated, DNA binding protein
Gh_A07G1752	qFS-c7-1	7.25	7.56	18.25	47.54	9.26	10.73	25.57	51.23	49.57	41.04	down	AT2G04240	RING/U-box superfamily protein
Gh_A07G1901	qFS-c7-1	10.29	10.88	5.15	5.23	3.16	10.23	11.93	7.71	8.76	7.68	down	AT3G22970	Protein of unknown function (DUF506)
Gh_A07G1793	qFS-c7-1	108.38	53	8.83	14.63	4.26	201.94	137.26	16.63	21.72	12.23	down	AT1G05810	RAB GTPase homolog A5E
Gh_A07G1795	qFS-c7-1	48.22	42.59	19.17	21.19	12.88	53.03	25.33	21.63	28.05	30.39	down	AT3G25290	Auxin-responsive family protein
Gh_A07G1877	qFS-c7-1	0.67	4.02	0.98	24.23	5.5	0	2.07	13.95	39.15	25.4	down	AT3G28917	mini zinc finger 2
Gh_A07G1802	qFS-c7-1	7.61	16.1	28.27	248.95	196.78	7.45	39.53	202.01	127.53	716.33	down	AT3G07320	O-Glycosyl hydrolases family 17 protein
Gh_A07G1625	qFS-c7-2	11.93	15.02	6.4	6.41	3.86	10.75	9.45	7.02	5.55	12.58	down	AT3G02210	COBRA-like protein 1 precursor
Gh_A07G1684	qFS-c7-2	44.1	39.34	27.73	2.32	2.46	82.01	81.96	19.37	3.84	8.21	down	AT2G05790	O-Glycosyl hydrolases family 17 protein
Gh_A07G1610	qFS-c7-2	41.57	10.45	5.69	9.34	4.42	62.73	9.65	9.29	8.95	14.06	down	AT5G15780	Pollen Ole e 1 allergen and extensin family protein
Gh_A07G1654	qFS-c7-2	10.62	6.1	3.8	5.22	4.57	11.3	5.25	8.16	9.54	9.34	down	AT3G22270	Topoisomerase II-associated protein PAT1
Gh_A07G1659	qFS-c7-2	1.47	0.28	0	0.48	0.39	4.4	3.47	9.25	2.79	12.47	down
Gh_A07G1696	qFS-c7-2	183.27	74.85	49.6	44.59	58.07	157.39	137.75	252.61	186.17	680.42	down
Note: * indicated the 16 stable QTLs for fibre strength in Zhang's research (Zhang et al., 2017)
