# Supplementary material for: Co-Expression Network Analysis and Hub Gene Selection for High-Quality Fiber in Upland Cotton (Gossypium hirsutum) Using RNA Sequencing Analysis
Source: Genes (Basel). 2019 Feb 6;10(2):119. doi: 10.3390/genes10020119 (PMC6410125; doi:10.3390/genes10020119)
Supplement: Supplementary file 1 [file genes-10-00119-s001.zip › Supplementary Files/Table S7.xlsx]

## Sheet: Sheet1
Table S7: The profile lists by STEM analysis
Lines	L1							L2
profile	profile4	profile22	profile23	profile13	profile10	profile15	profile0	profile4	profile22	profile15	profile23	profile24	profile0	profile10
evalue	0	0	3e-86	8e-63	6e-65	3e-46	1e-18	0	0	9e-52	2e-40	4e-28	5e-44	8e-37
genes list	Gh_A01G0004	Gh_A01G0120	Gh_A01G0028	Gh_A01G0009	Gh_A01G0163	Gh_A01G0420	Gh_A01G0264	Gh_A01G0004	Gh_A01G0120	Gh_A01G0233	Gh_A01G0159	Gh_A01G0028	Gh_A01G0264	Gh_A01G0163
	Gh_A01G0005	Gh_A01G0132	Gh_A01G0141	Gh_A01G0072	Gh_A01G0241	Gh_A01G0426	Gh_A01G0390	Gh_A01G0006	Gh_A01G0132	Gh_A01G0241	Gh_A01G0194	Gh_A01G0030	Gh_A01G0390	Gh_A01G0442
	Gh_A01G0006	Gh_A01G0151	Gh_A01G0212	Gh_A01G0110	Gh_A01G0434	Gh_A01G0561	Gh_A01G0404	Gh_A01G0009	Gh_A01G0141	Gh_A01G0378	Gh_A01G0415	Gh_A01G0212	Gh_A01G0505	Gh_A01G0605
	Gh_A01G0019	Gh_A01G0154	Gh_A01G0377	Gh_A01G0224	Gh_A01G0442	Gh_A01G0677	Gh_A01G0437	Gh_A01G0019	Gh_A01G0151	Gh_A01G0420	Gh_A01G0494	Gh_A01G0260	Gh_A01G0651	Gh_A01G0677
	Gh_A01G0032	Gh_A01G0159	Gh_A01G0495	Gh_A01G0225	Gh_A01G0514	Gh_A01G0712	Gh_A01G0516	Gh_A01G0032	Gh_A01G0176	Gh_A01G0426	Gh_A01G0495	Gh_A01G0525	Gh_A01G0669	Gh_A01G0908
	Gh_A01G0035	Gh_A01G0167	Gh_A01G0525	Gh_A01G0505	Gh_A01G0562	Gh_A01G0728	Gh_A01G0678	Gh_A01G0035	Gh_A01G0239	Gh_A01G0514	Gh_A01G0568	Gh_A01G0564	Gh_A01G0678	Gh_A01G0913
	Gh_A01G0061	Gh_A01G0175	Gh_A01G0595	Gh_A01G0543	Gh_A01G0564	Gh_A01G0896	Gh_A01G0753	Gh_A01G0110	Gh_A01G0250	Gh_A01G0556	Gh_A01G0705	Gh_A01G0620	Gh_A01G0735	Gh_A01G0922
	Gh_A01G0165	Gh_A01G0176	Gh_A01G0658	Gh_A01G0560	Gh_A01G0620	Gh_A01G0910	Gh_A01G0783	Gh_A01G0165	Gh_A01G0313	Gh_A01G0561	Gh_A01G0737	Gh_A01G0621	Gh_A01G0753	Gh_A01G1048
	Gh_A01G0198	Gh_A01G0194	Gh_A01G0821	Gh_A01G0680	Gh_A01G0700	Gh_A01G0913	Gh_A01G0816	Gh_A01G0185	Gh_A01G0434	Gh_A01G0622	Gh_A01G0801	Gh_A01G0658	Gh_A01G0909	Gh_A01G1088
	Gh_A01G0208	Gh_A01G0239	Gh_A01G0823	Gh_A01G0802	Gh_A01G0769	Gh_A01G0956	Gh_A01G0909	Gh_A01G0198	Gh_A01G0457	Gh_A01G0700	Gh_A01G0875	Gh_A01G0912	Gh_A01G0914	Gh_A01G1242
	Gh_A01G0261	Gh_A01G0250	Gh_A01G0871	Gh_A01G0830	Gh_A01G0879	Gh_A01G0961	Gh_A01G1119	Gh_A01G0208	Gh_A01G0555	Gh_A01G0712	Gh_A01G0900	Gh_A01G0933	Gh_A01G1040	Gh_A01G1260
	Gh_A01G0265	Gh_A01G0313	Gh_A01G0912	Gh_A01G0861	Gh_A01G0898	Gh_A01G1026	Gh_A01G1340	Gh_A01G0265	Gh_A01G0594	Gh_A01G0728	Gh_A01G0986	Gh_A01G1234	Gh_A01G1119	Gh_A01G1261
	Gh_A01G0274	Gh_A01G0415	Gh_A01G0941	Gh_A01G1072	Gh_A01G0908	Gh_A01G1324	Gh_A01G1408	Gh_A01G0274	Gh_A01G0595	Gh_A01G0729	Gh_A01G0996	Gh_A01G1240	Gh_A01G1254	Gh_A01G1278
	Gh_A01G0419	Gh_A01G0457	Gh_A01G1047	Gh_A01G1091	Gh_A01G0993	Gh_A01G1439	Gh_A01G1574	Gh_A01G0370	Gh_A01G0618	Gh_A01G0838	Gh_A01G1079	Gh_A01G1243	Gh_A01G1263	Gh_A01G1324
	Gh_A01G0487	Gh_A01G0494	Gh_A01G1065	Gh_A01G1126	Gh_A01G1260	Gh_A01G1473	Gh_A01G1678	Gh_A01G0404	Gh_A01G0629	Gh_A01G0877	Gh_A01G1191	Gh_A01G1406	Gh_A01G1513	Gh_A01G1402
	Gh_A01G0498	Gh_A01G0556	Gh_A01G1112	Gh_A01G1370	Gh_A01G1331	Gh_A01G1474	Gh_A01G1684	Gh_A01G0419	Gh_A01G0630	Gh_A01G0879	Gh_A01G1201	Gh_A01G1508	Gh_A01G1574	Gh_A01G1533
	Gh_A01G0502	Gh_A01G0594	Gh_A01G1191	Gh_A01G1734	Gh_A01G1399	Gh_A01G1562	Gh_A01G1735	Gh_A01G0437	Gh_A01G0634	Gh_A01G0896	Gh_A01G1485	Gh_A01G1546	Gh_A01G1594	Gh_A01G1640
	Gh_A01G0598	Gh_A01G0618	Gh_A01G1243	Gh_A01G1913	Gh_A01G1402	Gh_A01G1717	Gh_A01G1798	Gh_A01G0503	Gh_A01G0666	Gh_A01G0898	Gh_A01G1507	Gh_A01G1576	Gh_A01G1615	Gh_A01G1643
	Gh_A01G0651	Gh_A01G0622	Gh_A01G1406	Gh_A01G1933	Gh_A01G1504	Gh_A01G1852	Gh_A01G1839	Gh_A01G0543	Gh_A01G0671	Gh_A01G0910	Gh_A01G1526	Gh_A01G1581	Gh_A01G1652	Gh_A01G1673
	Gh_A01G0669	Gh_A01G0629	Gh_A01G1507	Gh_A01G1988	Gh_A01G1630	Gh_A01G2010	Gh_A01G1843	Gh_A01G0560	Gh_A01G0769	Gh_A01G0929	Gh_A01G1852	Gh_A01G1653	Gh_A01G1678	Gh_A01G1717
	Gh_A01G0714	Gh_A01G0630	Gh_A01G1508	Gh_A01G2041	Gh_A01G1640	Gh_A01G2158	Gh_A01G1980	Gh_A01G0577	Gh_A01G0809	Gh_A01G0956	Gh_A01G1994	Gh_A01G1657	Gh_A01G1731	Gh_A01G1727
	Gh_A01G0723	Gh_A01G0634	Gh_A01G1576	Gh_A01G2111	Gh_A01G1698	Gh_A02G0065	Gh_A01G2021	Gh_A01G0654	Gh_A01G0950	Gh_A01G1026	Gh_A01G2016	Gh_A01G1699	Gh_A01G1798	Gh_A01G1729
	Gh_A01G0735	Gh_A01G0657	Gh_A01G1597	Gh_A01G2124	Gh_A01G1701	Gh_A02G0219	Gh_A01G2084	Gh_A01G0714	Gh_A01G0987	Gh_A01G1273	Gh_A02G0092	Gh_A01G1703	Gh_A01G1829	Gh_A01G1814
	Gh_A01G0745	Gh_A01G0666	Gh_A01G1664	Gh_A02G0058	Gh_A01G1729	Gh_A02G0301	Gh_A01G2116	Gh_A01G0723	Gh_A01G1001	Gh_A01G1321	Gh_A02G0109	Gh_A01G1710	Gh_A01G1839	Gh_A01G1846
	Gh_A01G0805	Gh_A01G0671	Gh_A01G1703	Gh_A02G0126	Gh_A01G1793	Gh_A02G0314	Gh_A01G2121	Gh_A01G0783	Gh_A01G1032	Gh_A01G1472	Gh_A02G0317	Gh_A01G1754	Gh_A01G2050	Gh_A01G2114
	Gh_A01G0820	Gh_A01G0705	Gh_A01G1726	Gh_A02G0134	Gh_A01G1972	Gh_A02G0339	Gh_A02G0054	Gh_A01G0805	Gh_A01G1050	Gh_A01G1473	Gh_A02G0318	Gh_A01G1854	Gh_A01G2058	Gh_A02G0029
	Gh_A01G0842	Gh_A01G0737	Gh_A01G1754	Gh_A02G0294	Gh_A01G2073	Gh_A02G0380	Gh_A02G0162	Gh_A01G0820	Gh_A01G1090	Gh_A01G1474	Gh_A02G0319	Gh_A01G1873	Gh_A01G2116	Gh_A02G0039
	Gh_A01G0882	Gh_A01G0801	Gh_A01G1759	Gh_A02G0326	Gh_A02G0008	Gh_A02G0406	Gh_A02G0929	Gh_A01G0830	Gh_A01G1111	Gh_A01G1559	Gh_A02G0495	Gh_A01G1885	Gh_A02G0051	Gh_A02G0069
	Gh_A01G0902	Gh_A01G0875	Gh_A01G1857	Gh_A02G0393	Gh_A02G0021	Gh_A02G0458	Gh_A02G0981	Gh_A01G0842	Gh_A01G1153	Gh_A01G1562	Gh_A02G0581	Gh_A01G1886	Gh_A02G0054	Gh_A02G0113
	Gh_A01G0914	Gh_A01G0900	Gh_A01G1864	Gh_A02G0482	Gh_A02G0029	Gh_A02G0626	Gh_A02G1113	Gh_A01G0882	Gh_A01G1204	Gh_A01G1567	Gh_A02G0670	Gh_A01G1905	Gh_A02G0162	Gh_A02G0137
	Gh_A01G0965	Gh_A01G0950	Gh_A01G1885	Gh_A02G0486	Gh_A02G0039	Gh_A02G0645	Gh_A02G1263	Gh_A01G0965	Gh_A01G1217	Gh_A01G1630	Gh_A02G0801	Gh_A01G1906	Gh_A02G0164	Gh_A02G0292
	Gh_A01G0991	Gh_A01G0959	Gh_A01G1886	Gh_A02G0528	Gh_A02G0109	Gh_A02G0714	Gh_A02G1344	Gh_A01G1016	Gh_A01G1258	Gh_A01G1759	Gh_A02G0806	Gh_A02G0125	Gh_A02G0174	Gh_A02G0300
	Gh_A01G1040	Gh_A01G0986	Gh_A01G1906	Gh_A02G0561	Gh_A02G0190	Gh_A02G0979	Gh_A02G1410	Gh_A01G1072	Gh_A01G1272	Gh_A01G1773	Gh_A02G1024	Gh_A02G0134	Gh_A02G0236	Gh_A02G0374
	Gh_A01G1125	Gh_A01G0987	Gh_A01G2147	Gh_A02G0747	Gh_A02G0243	Gh_A02G1026	Gh_A02G1669	Gh_A01G1073	Gh_A01G1326	Gh_A01G1972	Gh_A02G1225	Gh_A02G0293	Gh_A02G0281	Gh_A02G0415
	Gh_A01G1165	Gh_A01G0996	Gh_A02G0092	Gh_A02G0793	Gh_A02G0283	Gh_A02G1144	Gh_A02G1788	Gh_A01G1091	Gh_A01G1332	Gh_A01G1990	Gh_A02G1349	Gh_A02G0394	Gh_A02G0759	Gh_A02G0434
	Gh_A01G1214	Gh_A01G1001	Gh_A02G0125	Gh_A02G0795	Gh_A02G0292	Gh_A02G1336	Gh_A02G1810	Gh_A01G1125	Gh_A01G1397	Gh_A01G2010	Gh_A02G1373	Gh_A02G0555	Gh_A02G0788	Gh_A02G0496
	Gh_A01G1232	Gh_A01G1037	Gh_A02G0135	Gh_A02G1125	Gh_A02G0300	Gh_A02G1382	Gh_A03G0017	Gh_A01G1126	Gh_A01G1456	Gh_A01G2158	Gh_A02G1426	Gh_A02G0650	Gh_A02G0948	Gh_A02G0518
	Gh_A01G1254	Gh_A01G1050	Gh_A02G0318	Gh_A02G1217	Gh_A02G0665	Gh_A02G1422	Gh_A03G0057	Gh_A01G1165	Gh_A01G1468	Gh_A02G0065	Gh_A02G1516	Gh_A02G0662	Gh_A02G1179	Gh_A02G0698
	Gh_A01G1263	Gh_A01G1079	Gh_A02G0319	Gh_A02G1229	Gh_A02G0744	Gh_A02G1444	Gh_A03G0092	Gh_A01G1232	Gh_A01G1586	Gh_A02G0219	Gh_A02G1529	Gh_A02G0694	Gh_A02G1317	Gh_A02G0925
	Gh_A01G1265	Gh_A01G1111	Gh_A02G0382	Gh_A02G1231	Gh_A02G0842	Gh_A02G1471	Gh_A03G0124	Gh_A01G1257	Gh_A01G1605	Gh_A02G0264	Gh_A02G1530	Gh_A02G0814	Gh_A02G1320	Gh_A02G0941
	Gh_A01G1277	Gh_A01G1153	Gh_A02G0457	Gh_A02G1324	Gh_A02G0918	Gh_A02G1532	Gh_A03G0127	Gh_A01G1277	Gh_A01G1635	Gh_A02G0322	Gh_A02G1588	Gh_A02G0913	Gh_A02G1344	Gh_A02G0979
	Gh_A01G1278	Gh_A01G1163	Gh_A02G0543	Gh_A02G1421	Gh_A02G1007	Gh_A02G1635	Gh_A03G0138	Gh_A01G1320	Gh_A01G1701	Gh_A02G0339	Gh_A02G1713	Gh_A02G0977	Gh_A02G1345	Gh_A02G1026
	Gh_A01G1283	Gh_A01G1204	Gh_A02G0583	Gh_A02G1531	Gh_A02G1053	Gh_A02G1674	Gh_A03G0162	Gh_A01G1340	Gh_A01G1715	Gh_A02G0372	Gh_A02G1772	Gh_A02G1038	Gh_A02G1461	Gh_A02G1230
	Gh_A01G1320	Gh_A01G1217	Gh_A02G0650	Gh_A02G1596	Gh_A02G1278	Gh_A02G1701	Gh_A03G0250	Gh_A01G1360	Gh_A01G1725	Gh_A02G0380	Gh_A02G1791	Gh_A02G1355	Gh_A02G1666	Gh_A02G1382
	Gh_A01G1322	Gh_A01G1242	Gh_A02G0662	Gh_A02G1611	Gh_A02G1472	Gh_A03G0066	Gh_A03G0286	Gh_A01G1370	Gh_A01G1868	Gh_A02G0406	Gh_A03G0129	Gh_A02G1371	Gh_A02G1669	Gh_A02G1422
	Gh_A01G1360	Gh_A01G1258	Gh_A02G0760	Gh_A02G1670	Gh_A02G1577	Gh_A03G0179	Gh_A03G0309	Gh_A01G1408	Gh_A01G1889	Gh_A02G0617	Gh_A03G0158	Gh_A02G1376	Gh_A02G1719	Gh_A02G1510
	Gh_A01G1387	Gh_A01G1272	Gh_A02G0801	Gh_A02G1692	Gh_A02G1583	Gh_A03G0216	Gh_A03G0343	Gh_A01G1435	Gh_A01G1909	Gh_A02G0626	Gh_A03G0212	Gh_A02G1486	Gh_A03G0017	Gh_A02G1532
	Gh_A01G1392	Gh_A01G1326	Gh_A02G1038	Gh_A02G1729	Gh_A02G1599	Gh_A03G0273	Gh_A03G0649	Gh_A01G1463	Gh_A01G2014	Gh_A02G0645	Gh_A03G0265	Gh_A02G1495	Gh_A03G0124	Gh_A02G1547
	Gh_A01G1435	Gh_A01G1332	Gh_A02G1039	Gh_A02G1747	Gh_A02G1768	Gh_A03G0281	Gh_A03G0655	Gh_A01G1475	Gh_A01G2015	Gh_A02G0714	Gh_A03G0270	Gh_A02G1616	Gh_A03G0138	Gh_A02G1575
	Gh_A01G1463	Gh_A01G1397	Gh_A02G1091	Gh_A03G0040	Gh_A03G0014	Gh_A03G0308	Gh_A03G0998	Gh_A01G1534	Gh_A01G2064	Gh_A02G0760	Gh_A03G0347	Gh_A02G1658	Gh_A03G0141	Gh_A02G1583
	Gh_A01G1475	Gh_A01G1456	Gh_A02G1094	Gh_A03G0051	Gh_A03G0038	Gh_A03G0419	Gh_A03G1112	Gh_A01G1563	Gh_A01G2083	Gh_A02G1007	Gh_A03G0427	Gh_A02G1733	Gh_A03G0167	Gh_A03G0093
	Gh_A01G1513	Gh_A01G1468	Gh_A02G1373	Gh_A03G0099	Gh_A03G0380	Gh_A03G0420	Gh_A03G1299	Gh_A01G1572	Gh_A01G2122	Gh_A02G1053	Gh_A03G0453	Gh_A02G1741	Gh_A03G0183	Gh_A03G0417
	Gh_A01G1523	Gh_A01G1472	Gh_A02G1426	Gh_A03G0174	Gh_A03G0461	Gh_A03G0428	Gh_A03G1325	Gh_A01G1684	Gh_A01G2128	Gh_A02G1144	Gh_A03G0554	Gh_A03G0009	Gh_A03G0286	Gh_A03G0419
	Gh_A01G1527	Gh_A01G1485	Gh_A02G1510	Gh_A03G0193	Gh_A03G0475	Gh_A03G0524	Gh_A03G1352	Gh_A01G1719	Gh_A02G0008	Gh_A02G1218	Gh_A03G0555	Gh_A03G0055	Gh_A03G0526	Gh_A03G0461
	Gh_A01G1534	Gh_A01G1586	Gh_A02G1529	Gh_A03G0293	Gh_A03G0535	Gh_A03G0554	Gh_A03G1361	Gh_A01G1777	Gh_A02G0021	Gh_A02G1336	Gh_A03G0556	Gh_A03G0116	Gh_A03G0782	Gh_A03G0475
	Gh_A01G1563	Gh_A01G1635	Gh_A02G1530	Gh_A03G0323	Gh_A03G0614	Gh_A03G0861	Gh_A03G1715	Gh_A01G1786	Gh_A02G0044	Gh_A02G1471	Gh_A03G0602	Gh_A03G0132	Gh_A03G0786	Gh_A03G0835
	Gh_A01G1572	Gh_A01G1643	Gh_A02G1616	Gh_A03G0331	Gh_A03G0854	Gh_A03G0871	Gh_A03G1931	Gh_A01G1820	Gh_A02G0055	Gh_A02G1577	Gh_A03G0851	Gh_A03G0169	Gh_A03G0845	Gh_A03G0844
	Gh_A01G1594	Gh_A01G1715	Gh_A02G1619	Gh_A03G0464	Gh_A03G0887	Gh_A03G0901	Gh_A03G1938	Gh_A01G1843	Gh_A02G0057	Gh_A02G1581	Gh_A03G1031	Gh_A03G0199	Gh_A03G0977	Gh_A03G0901
	Gh_A01G1609	Gh_A01G1725	Gh_A03G0009	Gh_A03G0635	Gh_A03G0958	Gh_A03G0908	Gh_A03G1946	Gh_A01G1848	Gh_A02G0111	Gh_A02G1674	Gh_A03G1099	Gh_A03G0233	Gh_A03G1045	Gh_A03G0937
	Gh_A01G1615	Gh_A01G1868	Gh_A03G0083	Gh_A03G1027	Gh_A03G1096	Gh_A03G0960	Gh_A03G2059	Gh_A01G1853	Gh_A02G0190	Gh_A02G1701	Gh_A03G1102	Gh_A03G0344	Gh_A03G1299	Gh_A03G1245
	Gh_A01G1719	Gh_A01G1871	Gh_A03G0116	Gh_A03G1167	Gh_A03G1120	Gh_A03G1004	Gh_A03G2157	Gh_A01G1861	Gh_A02G0235	Gh_A03G0010	Gh_A03G1118	Gh_A03G0376	Gh_A03G1325	Gh_A03G1466
	Gh_A01G1731	Gh_A01G1889	Gh_A03G0158	Gh_A03G1195	Gh_A03G1130	Gh_A03G1152	Gh_A04G0022	Gh_A01G1877	Gh_A02G0243	Gh_A03G0082	Gh_A03G1336	Gh_A03G0409	Gh_A03G1332	Gh_A03G1612
	Gh_A01G1753	Gh_A01G1994	Gh_A03G0177	Gh_A03G1260	Gh_A03G1164	Gh_A03G1247	Gh_A04G0342	Gh_A01G1913	Gh_A02G0276	Gh_A03G0083	Gh_A03G1365	Gh_A03G0433	Gh_A03G1389	Gh_A03G1614
	Gh_A01G1786	Gh_A01G2011	Gh_A03G0212	Gh_A03G1343	Gh_A03G1179	Gh_A03G1278	Gh_A04G0385	Gh_A01G1915	Gh_A02G0279	Gh_A03G0216	Gh_A03G1391	Gh_A03G0464	Gh_A03G1432	Gh_A03G1642
	Gh_A01G1820	Gh_A01G2014	Gh_A03G0311	Gh_A03G1393	Gh_A03G1224	Gh_A03G1316	Gh_A04G0483	Gh_A01G1933	Gh_A02G0283	Gh_A03G0245	Gh_A03G1495	Gh_A03G0514	Gh_A03G1600	Gh_A03G1654
	Gh_A01G1829	Gh_A01G2015	Gh_A03G0347	Gh_A03G1474	Gh_A03G1336	Gh_A03G1391	Gh_A04G0486	Gh_A01G1942	Gh_A02G0291	Gh_A03G0281	Gh_A03G1508	Gh_A03G0562	Gh_A03G1652	Gh_A03G1713
	Gh_A01G1848	Gh_A01G2016	Gh_A03G0368	Gh_A03G1516	Gh_A03G1416	Gh_A03G1469	Gh_A04G0789	Gh_A01G1980	Gh_A02G0316	Gh_A03G0308	Gh_A03G1624	Gh_A03G0708	Gh_A03G1715	Gh_A03G1879
	Gh_A01G1861	Gh_A01G2064	Gh_A03G0427	Gh_A03G1564	Gh_A03G1612	Gh_A03G1710	Gh_A04G0796	Gh_A01G1988	Gh_A02G0352	Gh_A03G0327	Gh_A03G1672	Gh_A03G0742	Gh_A03G1938	Gh_A03G2042
	Gh_A01G1879	Gh_A01G2083	Gh_A03G0555	Gh_A03G1601	Gh_A03G1684	Gh_A03G1726	Gh_A04G0810	Gh_A01G2021	Gh_A02G0358	Gh_A03G0420	Gh_A03G1757	Gh_A03G1040	Gh_A03G1944	Gh_A04G0010
	Gh_A01G1915	Gh_A01G2122	Gh_A03G0620	Gh_A03G1626	Gh_A03G1685	Gh_A03G1744	Gh_A04G0832	Gh_A01G2084	Gh_A02G0382	Gh_A03G0524	Gh_A03G1874	Gh_A03G1103	Gh_A03G1946	Gh_A04G0048
	Gh_A01G1916	Gh_A01G2128	Gh_A03G0742	Gh_A03G1758	Gh_A03G1696	Gh_A03G1899	Gh_A04G0993	Gh_A01G2095	Gh_A02G0398	Gh_A03G0618	Gh_A03G1898	Gh_A03G1167	Gh_A03G1978	Gh_A04G0054
	Gh_A01G1939	Gh_A02G0044	Gh_A03G0795	Gh_A03G1921	Gh_A03G1753	Gh_A03G2061	Gh_A04G1048	Gh_A01G2120	Gh_A02G0455	Gh_A03G0650	Gh_A03G1959	Gh_A03G1330	Gh_A03G2019	Gh_A04G0324
	Gh_A01G1959	Gh_A02G0057	Gh_A03G0921	Gh_A03G1947	Gh_A03G1874	Gh_A03G2186	Gh_A04G1330	Gh_A01G2124	Gh_A02G0458	Gh_A03G0854	Gh_A03G1983	Gh_A03G1386	Gh_A04G0112	Gh_A04G0629
	Gh_A01G2050	Gh_A02G0069	Gh_A03G1040	Gh_A03G1975	Gh_A03G1877	Gh_A04G0265	Gh_A04G1406	Gh_A02G0013	Gh_A02G0465	Gh_A03G0861	Gh_A03G2119	Gh_A03G1393	Gh_A04G0219	Gh_A04G0705
	Gh_A01G2056	Gh_A02G0111	Gh_A03G1330	Gh_A03G2006	Gh_A03G1879	Gh_A04G0305	Gh_A05G0008	Gh_A02G0063	Gh_A02G0504	Gh_A03G0871	Gh_A03G2151	Gh_A03G1434	Gh_A04G0245	Gh_A04G0756
	Gh_A01G2058	Gh_A02G0178	Gh_A03G1365	Gh_A03G2023	Gh_A03G1933	Gh_A04G0310	Gh_A05G0079	Gh_A02G0110	Gh_A02G0578	Gh_A03G0908	Gh_A04G0034	Gh_A03G1477	Gh_A04G0372	Gh_A04G0821
	Gh_A01G2095	Gh_A02G0235	Gh_A03G1422	Gh_A03G2077	Gh_A03G2066	Gh_A04G0362	Gh_A05G0209	Gh_A02G0126	Gh_A02G0665	Gh_A03G1085	Gh_A04G0035	Gh_A03G1504	Gh_A04G0457	Gh_A04G0930
	Gh_A01G2120	Gh_A02G0266	Gh_A03G1477	Gh_A03G2106	Gh_A03G2085	Gh_A04G0428	Gh_A05G0231	Gh_A02G0154	Gh_A02G0669	Gh_A03G1152	Gh_A04G0109	Gh_A03G1516	Gh_A04G0483	Gh_A04G0983
	Gh_A01G2148	Gh_A02G0276	Gh_A03G1504	Gh_A04G0100	Gh_A03G2162	Gh_A04G0455	Gh_A05G0506	Gh_A02G0165	Gh_A02G0677	Gh_A03G1247	Gh_A04G0412	Gh_A03G1543	Gh_A04G0537	Gh_A04G0984
	Gh_A01G2156	Gh_A02G0291	Gh_A03G1560	Gh_A04G0202	Gh_A03G2181	Gh_A04G0461	Gh_A05G0523	Gh_A02G0188	Gh_A02G0713	Gh_A03G1316	Gh_A04G0460	Gh_A03G1598	Gh_A04G0541	Gh_A05G0086
	Gh_A02G0006	Gh_A02G0316	Gh_A03G1567	Gh_A04G0267	Gh_A04G0054	Gh_A04G0592	Gh_A05G0625	Gh_A02G0206	Gh_A02G0717	Gh_A03G1363	Gh_A04G0506	Gh_A03G1808	Gh_A04G0772	Gh_A05G0112
	Gh_A02G0051	Gh_A02G0322	Gh_A03G1662	Gh_A04G0409	Gh_A04G0151	Gh_A04G0637	Gh_A05G0660	Gh_A02G0258	Gh_A02G0742	Gh_A03G1385	Gh_A04G0527	Gh_A03G1850	Gh_A04G0796	Gh_A05G0138
	Gh_A02G0063	Gh_A02G0358	Gh_A03G1731	Gh_A04G0515	Gh_A04G0209	Gh_A04G0705	Gh_A05G0881	Gh_A02G0287	Gh_A02G0744	Gh_A03G1469	Gh_A04G0627	Gh_A03G1916	Gh_A04G0853	Gh_A05G0163
	Gh_A02G0110	Gh_A02G0374	Gh_A03G1809	Gh_A04G0590	Gh_A04G0301	Gh_A04G0897	Gh_A05G0954	Gh_A02G0313	Gh_A02G0918	Gh_A03G1613	Gh_A04G0847	Gh_A03G1917	Gh_A04G0875	Gh_A05G0252
	Gh_A02G0153	Gh_A02G0398	Gh_A03G1916	Gh_A04G0635	Gh_A04G0508	Gh_A04G0898	Gh_A05G0958	Gh_A02G0326	Gh_A02G0949	Gh_A03G1656	Gh_A04G0861	Gh_A03G2006	Gh_A04G0931	Gh_A05G0264
	Gh_A02G0154	Gh_A02G0415	Gh_A04G0012	Gh_A04G0819	Gh_A04G0524	Gh_A04G0980	Gh_A05G1158	Gh_A02G0378	Gh_A02G1019	Gh_A03G1726	Gh_A04G1032	Gh_A03G2062	Gh_A04G1000	Gh_A05G0327
	Gh_A02G0164	Gh_A02G0455	Gh_A04G0049	Gh_A04G0853	Gh_A04G0629	Gh_A04G1039	Gh_A05G1317	Gh_A02G0393	Gh_A02G1117	Gh_A03G1899	Gh_A04G1396	Gh_A04G0017	Gh_A04G1048	Gh_A05G0425
	Gh_A02G0165	Gh_A02G0495	Gh_A04G0093	Gh_A04G0992	Gh_A04G0827	Gh_A04G1063	Gh_A05G1344	Gh_A02G0414	Gh_A02G1201	Gh_A03G2098	Gh_A04G1399	Gh_A04G0049	Gh_A04G1058	Gh_A05G0449
	Gh_A02G0174	Gh_A02G0496	Gh_A04G0095	Gh_A04G1008	Gh_A04G0983	Gh_A04G1093	Gh_A05G1602	Gh_A02G0443	Gh_A02G1239	Gh_A04G0151	Gh_A04G1459	Gh_A04G0082	Gh_A04G1163	Gh_A05G0548
	Gh_A02G0188	Gh_A02G0512	Gh_A04G0147	Gh_A04G1052	Gh_A04G0984	Gh_A04G1334	Gh_A05G1647	Gh_A02G0477	Gh_A02G1265	Gh_A04G0209	Gh_A05G0157	Gh_A04G0134	Gh_A04G1172	Gh_A05G0590
	Gh_A02G0206	Gh_A02G0578	Gh_A04G0412	Gh_A04G1056	Gh_A04G1082	Gh_A04G1485	Gh_A05G1782	Gh_A02G0486	Gh_A02G1420	Gh_A04G0262	Gh_A05G0197	Gh_A04G0147	Gh_A04G1222	Gh_A05G0616
	Gh_A02G0258	Gh_A02G0581	Gh_A04G0460	Gh_A04G1149	Gh_A04G1362	Gh_A05G0049	Gh_A05G1841	Gh_A02G0505	Gh_A02G1472	Gh_A04G0263	Gh_A05G0259	Gh_A04G0149	Gh_A04G1252	Gh_A05G0730
	Gh_A02G0264	Gh_A02G0669	Gh_A04G0544	Gh_A04G1156	Gh_A04G1458	Gh_A05G0056	Gh_A05G2007	Gh_A02G0561	Gh_A02G1477	Gh_A04G0265	Gh_A05G0326	Gh_A04G0329	Gh_A04G1270	Gh_A05G0731
	Gh_A02G0281	Gh_A02G0670	Gh_A04G0626	Gh_A04G1180	Gh_A05G0016	Gh_A05G0277	Gh_A05G2017	Gh_A02G0747	Gh_A02G1546	Gh_A04G0305	Gh_A05G0409	Gh_A04G0409	Gh_A04G1341	Gh_A05G0744
	Gh_A02G0286	Gh_A02G0677	Gh_A04G0751	Gh_A04G1346	Gh_A05G0086	Gh_A05G0282	Gh_A05G2090	Gh_A02G0758	Gh_A02G1590	Gh_A04G0310	Gh_A05G0420	Gh_A04G0626	Gh_A04G1433	Gh_A05G0757
	Gh_A02G0287	Gh_A02G0713	Gh_A04G0767	Gh_A04G1405	Gh_A05G0197	Gh_A05G0307	Gh_A05G2172	Gh_A02G0781	Gh_A02G1597	Gh_A04G0362	Gh_A05G0445	Gh_A04G0649	Gh_A05G0083	Gh_A05G0782
	Gh_A02G0290	Gh_A02G0717	Gh_A04G0787	Gh_A05G0046	Gh_A05G0198	Gh_A05G0425	Gh_A05G2281	Gh_A02G0785	Gh_A02G1598	Gh_A04G0428	Gh_A05G0488	Gh_A04G0787	Gh_A05G0141	Gh_A05G0803
	Gh_A02G0313	Gh_A02G0742	Gh_A04G0861	Gh_A05G0053	Gh_A05G0252	Gh_A05G0483	Gh_A05G2488	Gh_A02G0793	Gh_A02G1619	Gh_A04G0455	Gh_A05G0509	Gh_A04G1008	Gh_A05G0358	Gh_A05G0809
	Gh_A02G0324	Gh_A02G0794	Gh_A04G0975	Gh_A05G0194	Gh_A05G0262	Gh_A05G0548	Gh_A05G2552	Gh_A02G0805	Gh_A02G1672	Gh_A04G0461	Gh_A05G0526	Gh_A05G0034	Gh_A05G0391	Gh_A05G0866
	Gh_A02G0328	Gh_A02G0806	Gh_A04G1032	Gh_A05G0195	Gh_A05G0264	Gh_A05G0616	Gh_A05G2556	Gh_A02G0819	Gh_A02G1707	Gh_A04G0592	Gh_A05G0534	Gh_A05G0082	Gh_A05G0432	Gh_A05G0961
	Gh_A02G0378	Gh_A02G0949	Gh_A04G1065	Gh_A05G0210	Gh_A05G0286	Gh_A05G0695	Gh_A05G2571	Gh_A02G0837	Gh_A02G1724	Gh_A04G0623	Gh_A05G0630	Gh_A05G0107	Gh_A05G0523	Gh_A05G1085
	Gh_A02G0414	Gh_A02G0969	Gh_A04G1351	Gh_A05G0318	Gh_A05G0326	Gh_A05G0782	Gh_A05G2578	Gh_A02G0838	Gh_A02G1751	Gh_A04G0897	Gh_A05G0664	Gh_A05G0171	Gh_A05G0528	Gh_A05G1087
	Gh_A02G0452	Gh_A02G1019	Gh_A04G1363	Gh_A05G0346	Gh_A05G0327	Gh_A05G1005	Gh_A05G2789	Gh_A02G0841	Gh_A02G1806	Gh_A04G0980	Gh_A05G0781	Gh_A05G0172	Gh_A05G0588	Gh_A05G1092
	Gh_A02G0477	Gh_A02G1024	Gh_A04G1395	Gh_A05G0367	Gh_A05G0335	Gh_A05G1008	Gh_A05G2826	Gh_A02G0853	Gh_A02G1820	Gh_A04G1039	Gh_A05G0813	Gh_A05G0262	Gh_A05G0625	Gh_A05G1117
	Gh_A02G0758	Gh_A02G1066	Gh_A04G1477	Gh_A05G0398	Gh_A05G0418	Gh_A05G1087	Gh_A05G3006	Gh_A02G0854	Gh_A03G0014	Gh_A04G1063	Gh_A05G0817	Gh_A05G0318	Gh_A05G0633	Gh_A05G1175
	Gh_A02G0774	Gh_A02G1070	Gh_A05G0018	Gh_A05G0405	Gh_A05G0449	Gh_A05G1092	Gh_A05G3208	Gh_A02G0879	Gh_A03G0054	Gh_A04G1093	Gh_A05G0823	Gh_A05G0439	Gh_A05G0660	Gh_A05G1186
	Gh_A02G0781	Gh_A02G1117	Gh_A05G0107	Gh_A05G0417	Gh_A05G0561	Gh_A05G1118	Gh_A06G0066	Gh_A02G0886	Gh_A03G0137	Gh_A04G1334	Gh_A05G0857	Gh_A05G0454	Gh_A05G0763	Gh_A05G1277
	Gh_A02G0788	Gh_A02G1201	Gh_A05G0157	Gh_A05G0451	Gh_A05G0744	Gh_A05G1142	Gh_A06G0077	Gh_A02G0891	Gh_A03G0179	Gh_A05G0049	Gh_A05G0889	Gh_A05G0495	Gh_A05G0824	Gh_A05G1371
	Gh_A02G0805	Gh_A02G1218	Gh_A05G0312	Gh_A05G0600	Gh_A05G0893	Gh_A05G1277	Gh_A06G0305	Gh_A02G0909	Gh_A03G0190	Gh_A05G0056	Gh_A05G0914	Gh_A05G0504	Gh_A05G0932	Gh_A05G1670
	Gh_A02G0819	Gh_A02G1225	Gh_A05G0370	Gh_A05G0746	Gh_A05G1057	Gh_A05G1302	Gh_A06G0525	Gh_A02G0929	Gh_A03G0210	Gh_A05G0111	Gh_A05G0934	Gh_A05G0535	Gh_A05G0978	Gh_A05G1717
	Gh_A02G0837	Gh_A02G1239	Gh_A05G0386	Gh_A05G0763	Gh_A05G1083	Gh_A05G1415	Gh_A06G0597	Gh_A02G0937	Gh_A03G0223	Gh_A05G0145	Gh_A05G0940	Gh_A05G0678	Gh_A05G0988	Gh_A05G1962
	Gh_A02G0838	Gh_A02G1265	Gh_A05G0409	Gh_A05G0766	Gh_A05G1117	Gh_A05G1514	Gh_A06G0638	Gh_A02G0981	Gh_A03G0232	Gh_A05G0277	Gh_A05G0992	Gh_A05G0721	Gh_A05G1001	Gh_A05G1999
	Gh_A02G0841	Gh_A02G1349	Gh_A05G0419	Gh_A05G0811	Gh_A05G1139	Gh_A05G1566	Gh_A06G0877	Gh_A02G1000	Gh_A03G0274	Gh_A05G0290	Gh_A05G0995	Gh_A05G0743	Gh_A05G1124	Gh_A05G2016
	Gh_A02G0853	Gh_A02G1371	Gh_A05G0420	Gh_A05G0932	Gh_A05G1175	Gh_A05G1579	Gh_A06G0939	Gh_A02G1103	Gh_A03G0368	Gh_A05G0307	Gh_A05G1005	Gh_A05G0746	Gh_A05G1158	Gh_A05G2041
	Gh_A02G0854	Gh_A02G1394	Gh_A05G0439	Gh_A05G1069	Gh_A05G1338	Gh_A05G1641	Gh_A06G1168	Gh_A02G1106	Gh_A03G0380	Gh_A05G0324	Gh_A05G1049	Gh_A05G0825	Gh_A05G1162	Gh_A05G2045
	Gh_A02G0879	Gh_A02G1420	Gh_A05G0488	Gh_A05G1126	Gh_A05G1376	Gh_A05G1667	Gh_A06G1438	Gh_A02G1151	Gh_A03G0465	Gh_A05G0429	Gh_A05G1143	Gh_A05G0827	Gh_A05G1223	Gh_A05G2097
	Gh_A02G0909	Gh_A02G1477	Gh_A05G0495	Gh_A05G1323	Gh_A05G1392	Gh_A05G1717	Gh_A06G1557	Gh_A02G1172	Gh_A03G0561	Gh_A05G0479	Gh_A05G1148	Gh_A05G0905	Gh_A05G1257	Gh_A05G2158
	Gh_A02G0935	Gh_A02G1516	Gh_A05G0504	Gh_A05G1356	Gh_A05G1435	Gh_A05G1718	Gh_A06G1564	Gh_A02G1203	Gh_A03G0572	Gh_A05G0483	Gh_A05G1384	Gh_A05G0975	Gh_A05G1330	Gh_A05G2170
	Gh_A02G0937	Gh_A02G1546	Gh_A05G0508	Gh_A05G1404	Gh_A05G1437	Gh_A05G1733	Gh_A06G1659	Gh_A02G1207	Gh_A03G0614	Gh_A05G0879	Gh_A05G1429	Gh_A05G1069	Gh_A05G1337	Gh_A05G2259
	Gh_A02G0968	Gh_A02G1588	Gh_A05G0509	Gh_A05G1416	Gh_A05G1492	Gh_A05G1815	Gh_A06G1697	Gh_A02G1219	Gh_A03G0726	Gh_A05G1008	Gh_A05G1435	Gh_A05G1098	Gh_A05G1344	Gh_A05G2294
	Gh_A02G1000	Gh_A02G1590	Gh_A05G0535	Gh_A05G1546	Gh_A05G1564	Gh_A05G1835	Gh_A06G1741	Gh_A02G1229	Gh_A03G0734	Gh_A05G1067	Gh_A05G1437	Gh_A05G1134	Gh_A05G1378	Gh_A05G2299
	Gh_A02G1056	Gh_A02G1707	Gh_A05G0664	Gh_A05G1769	Gh_A05G1598	Gh_A05G1961	Gh_A06G1868	Gh_A02G1231	Gh_A03G0744	Gh_A05G1078	Gh_A05G1504	Gh_A05G1305	Gh_A05G1390	Gh_A05G2594
	Gh_A02G1101	Gh_A02G1751	Gh_A05G0678	Gh_A05G1770	Gh_A05G1599	Gh_A05G1998	Gh_A06G1894	Gh_A02G1242	Gh_A03G0921	Gh_A05G1139	Gh_A05G1594	Gh_A05G1546	Gh_A05G1440	Gh_A05G2628
	Gh_A02G1106	Gh_A02G1772	Gh_A05G0813	Gh_A05G1948	Gh_A05G1616	Gh_A05G2016	Gh_A06G1962	Gh_A02G1263	Gh_A03G0929	Gh_A05G1142	Gh_A05G1599	Gh_A05G1577	Gh_A05G1510	Gh_A05G2904
	Gh_A02G1151	Gh_A02G1806	Gh_A05G0825	Gh_A05G2038	Gh_A05G1738	Gh_A05G2099	Gh_A06G2015	Gh_A02G1324	Gh_A03G0958	Gh_A05G1149	Gh_A05G1604	Gh_A05G1712	Gh_A05G1526	Gh_A05G3011
	Gh_A02G1175	Gh_A03G0055	Gh_A05G0827	Gh_A05G2136	Gh_A05G1771	Gh_A05G2211	Gh_A07G0031	Gh_A02G1332	Gh_A03G0960	Gh_A05G1302	Gh_A05G1608	Gh_A05G1749	Gh_A05G1647	Gh_A05G3012
	Gh_A02G1203	Gh_A03G0129	Gh_A05G0888	Gh_A05G2246	Gh_A05G1797	Gh_A05G2809	Gh_A07G0066	Gh_A02G1421	Gh_A03G0986	Gh_A05G1352	Gh_A05G1797	Gh_A05G1754	Gh_A05G1764	Gh_A05G3062
	Gh_A02G1219	Gh_A03G0137	Gh_A05G0900	Gh_A05G2293	Gh_A05G1852	Gh_A05G2936	Gh_A07G0089	Gh_A02G1436	Gh_A03G0995	Gh_A05G1359	Gh_A05G1846	Gh_A05G1816	Gh_A05G1770	Gh_A05G3067
	Gh_A02G1242	Gh_A03G0166	Gh_A05G0905	Gh_A05G2329	Gh_A05G1869	Gh_A05G2958	Gh_A07G0337	Gh_A02G1450	Gh_A03G1004	Gh_A05G1415	Gh_A05G1867	Gh_A05G1852	Gh_A05G1772	Gh_A05G3097
	Gh_A02G1305	Gh_A03G0223	Gh_A05G0933	Gh_A05G2380	Gh_A05G1929	Gh_A05G3011	Gh_A07G0408	Gh_A02G1492	Gh_A03G1033	Gh_A05G1543	Gh_A05G1984	Gh_A05G1860	Gh_A05G1781	Gh_A05G3117
	Gh_A02G1320	Gh_A03G0245	Gh_A05G0939	Gh_A05G2557	Gh_A05G1962	Gh_A05G3020	Gh_A07G0660	Gh_A02G1565	Gh_A03G1090	Gh_A05G1564	Gh_A05G2118	Gh_A05G1910	Gh_A05G1841	Gh_A05G3126
	Gh_A02G1332	Gh_A03G0265	Gh_A05G0940	Gh_A05G2615	Gh_A05G1968	Gh_A05G3030	Gh_A07G0689	Gh_A02G1576	Gh_A03G1096	Gh_A05G1641	Gh_A05G2153	Gh_A05G1930	Gh_A05G1887	Gh_A05G3230
	Gh_A02G1345	Gh_A03G0270	Gh_A05G0968	Gh_A05G2633	Gh_A05G2045	Gh_A05G3161	Gh_A07G0751	Gh_A02G1653	Gh_A03G1130	Gh_A05G1667	Gh_A05G2177	Gh_A05G1948	Gh_A05G1934	Gh_A05G3277
	Gh_A02G1363	Gh_A03G0327	Gh_A05G0975	Gh_A05G3048	Gh_A05G2241	Gh_A05G3171	Gh_A07G0834	Gh_A02G1655	Gh_A03G1136	Gh_A05G1718	Gh_A05G2289	Gh_A05G1963	Gh_A05G2002	Gh_A05G3365
	Gh_A02G1383	Gh_A03G0417	Gh_A05G0995	Gh_A05G3087	Gh_A05G2242	Gh_A05G3295	Gh_A07G0897	Gh_A02G1670	Gh_A03G1145	Gh_A05G1733	Gh_A05G2337	Gh_A05G1980	Gh_A05G2007	Gh_A05G3675
	Gh_A02G1384	Gh_A03G0453	Gh_A05G1148	Gh_A05G3115	Gh_A05G2263	Gh_A05G3345	Gh_A07G1022	Gh_A02G1753	Gh_A03G1164	Gh_A05G1929	Gh_A05G2399	Gh_A05G1981	Gh_A05G2281	Gh_A05G3737
	Gh_A02G1436	Gh_A03G0465	Gh_A05G1207	Gh_A05G3311	Gh_A05G2326	Gh_A05G3446	Gh_A07G1291	Gh_A02G1780	Gh_A03G1170	Gh_A05G1998	Gh_A05G2414	Gh_A05G2188	Gh_A05G2385	Gh_A05G3795
	Gh_A02G1450	Gh_A03G0556	Gh_A05G1211	Gh_A05G3346	Gh_A05G2364	Gh_A05G3499	Gh_A07G1309	Gh_A02G1810	Gh_A03G1262	Gh_A05G2203	Gh_A05G2538	Gh_A05G2288	Gh_A05G2488	Gh_A05G3842
	Gh_A02G1453	Gh_A03G0561	Gh_A05G1263	Gh_A05G3393	Gh_A05G2526	Gh_A05G3510	Gh_A07G1396	Gh_A03G0053	Gh_A03G1281	Gh_A05G2342	Gh_A05G2740	Gh_A05G2334	Gh_A05G2556	Gh_A05G3954
	Gh_A02G1461	Gh_A03G0572	Gh_A05G1305	Gh_A05G3470	Gh_A05G2594	Gh_A05G3781	Gh_A07G1696	Gh_A03G0057	Gh_A03G1351	Gh_A05G2526	Gh_A05G2764	Gh_A05G2464	Gh_A05G2571	Gh_A05G3997
	Gh_A02G1492	Gh_A03G0602	Gh_A05G1428	Gh_A05G3473	Gh_A05G2645	Gh_A05G3795	Gh_A07G1758	Gh_A03G0091	Gh_A03G1353	Gh_A05G2653	Gh_A05G2874	Gh_A05G2465	Gh_A05G2667	Gh_A06G0067
	Gh_A02G1563	Gh_A03G0720	Gh_A05G1429	Gh_A05G3502	Gh_A05G2874	Gh_A05G3797	Gh_A07G2124	Gh_A03G0092	Gh_A03G1380	Gh_A05G2846	Gh_A05G3111	Gh_A05G2560	Gh_A05G2778	Gh_A06G0220
	Gh_A02G1565	Gh_A03G0726	Gh_A05G1447	Gh_A05G3538	Gh_A05G2930	Gh_A05G3806	Gh_A07G2204	Gh_A03G0101	Gh_A03G1390	Gh_A05G2897	Gh_A05G3125	Gh_A05G2619	Gh_A05G2784	Gh_A06G0303
	Gh_A02G1653	Gh_A03G0731	Gh_A05G1457	Gh_A05G3575	Gh_A05G2955	Gh_A05G3843	Gh_A07G2211	Gh_A03G0126	Gh_A03G1429	Gh_A05G2921	Gh_A05G3254	Gh_A05G2717	Gh_A05G2797	Gh_A06G0329
	Gh_A02G1655	Gh_A03G0734	Gh_A05G1749	Gh_A05G3591	Gh_A05G2974	Gh_A06G0038	Gh_A07G2369	Gh_A03G0127	Gh_A03G1509	Gh_A05G2936	Gh_A05G3256	Gh_A05G2745	Gh_A05G2884	Gh_A06G0353
	Gh_A02G1662	Gh_A03G0748	Gh_A05G1847	Gh_A05G3634	Gh_A05G3174	Gh_A06G0053	Gh_A08G0006	Gh_A03G0173	Gh_A03G1515	Gh_A05G2955	Gh_A05G3285	Gh_A05G2877	Gh_A05G2992	Gh_A06G0485
	Gh_A02G1666	Gh_A03G0787	Gh_A05G1879	Gh_A05G3811	Gh_A05G3537	Gh_A06G0057	Gh_A08G0086	Gh_A03G0174	Gh_A03G1547	Gh_A05G2958	Gh_A05G3396	Gh_A05G2880	Gh_A05G3006	Gh_A06G0587
	Gh_A02G1719	Gh_A03G0805	Gh_A05G1901	Gh_A05G3835	Gh_A05G3650	Gh_A06G0058	Gh_A08G0415	Gh_A03G0193	Gh_A03G1548	Gh_A05G3030	Gh_A05G3397	Gh_A05G2989	Gh_A05G3108	Gh_A06G0779
	Gh_A02G1726	Gh_A03G0851	Gh_A05G1930	Gh_A05G3905	Gh_A05G3652	Gh_A06G0353	Gh_A08G0662	Gh_A03G0244	Gh_A03G1549	Gh_A05G3149	Gh_A05G3501	Gh_A05G3180	Gh_A05G3172	Gh_A06G0806
	Gh_A02G1753	Gh_A03G0929	Gh_A05G1963	Gh_A06G0287	Gh_A05G3663	Gh_A06G0485	Gh_A08G0673	Gh_A03G0249	Gh_A03G1556	Gh_A05G3171	Gh_A05G3668	Gh_A05G3191	Gh_A05G3179	Gh_A06G0938
	Gh_A03G0091	Gh_A03G0986	Gh_A05G2137	Gh_A06G0350	Gh_A05G3717	Gh_A06G0779	Gh_A08G0773	Gh_A03G0250	Gh_A03G1558	Gh_A05G3267	Gh_A05G3670	Gh_A05G3202	Gh_A05G3272	Gh_A06G1072
	Gh_A03G0097	Gh_A03G0995	Gh_A05G2203	Gh_A06G0396	Gh_A05G3807	Gh_A06G0917	Gh_A08G0832	Gh_A03G0314	Gh_A03G1560	Gh_A05G3345	Gh_A05G3781	Gh_A05G3311	Gh_A05G3508	Gh_A06G1101
	Gh_A03G0126	Gh_A03G1030	Gh_A05G2244	Gh_A06G0509	Gh_A05G3814	Gh_A06G0921	Gh_A08G0984	Gh_A03G0320	Gh_A03G1567	Gh_A05G3380	Gh_A05G3814	Gh_A05G3328	Gh_A05G3577	Gh_A06G1128
	Gh_A03G0136	Gh_A03G1031	Gh_A05G2337	Gh_A06G0613	Gh_A05G3842	Gh_A06G1085	Gh_A08G1138	Gh_A03G0323	Gh_A03G1584	Gh_A05G3446	Gh_A05G3965	Gh_A05G3430	Gh_A05G3601	Gh_A06G1258
	Gh_A03G0141	Gh_A03G1033	Gh_A05G2414	Gh_A06G0616	Gh_A06G0017	Gh_A06G1128	Gh_A08G1139	Gh_A03G0325	Gh_A03G1587	Gh_A05G3466	Gh_A06G0025	Gh_A05G3436	Gh_A05G3761	Gh_A06G1286
	Gh_A03G0143	Gh_A03G1090	Gh_A05G2538	Gh_A06G0622	Gh_A06G0025	Gh_A06G1314	Gh_A08G1440	Gh_A03G0331	Gh_A03G1595	Gh_A05G3499	Gh_A06G0033	Gh_A05G3581	Gh_A05G3905	Gh_A06G1337
	Gh_A03G0173	Gh_A03G1099	Gh_A05G2717	Gh_A06G0637	Gh_A06G0032	Gh_A06G1347	Gh_A08G1476	Gh_A03G0335	Gh_A03G1621	Gh_A05G3583	Gh_A06G0053	Gh_A05G3634	Gh_A05G3977	Gh_A06G1393
	Gh_A03G0183	Gh_A03G1102	Gh_A05G2762	Gh_A06G0693	Gh_A06G0150	Gh_A06G1433	Gh_A08G1517	Gh_A03G0359	Gh_A03G1622	Gh_A05G3679	Gh_A06G0084	Gh_A05G3652	Gh_A06G0066	Gh_A06G1433
	Gh_A03G0230	Gh_A03G1108	Gh_A05G2764	Gh_A06G0850	Gh_A06G0188	Gh_A06G1559	Gh_A08G1593	Gh_A03G0374	Gh_A03G1623	Gh_A05G3797	Gh_A06G0099	Gh_A05G3784	Gh_A06G0077	Gh_A06G1442
	Gh_A03G0231	Gh_A03G1118	Gh_A05G2877	Gh_A06G0858	Gh_A06G0208	Gh_A06G1731	Gh_A08G1902	Gh_A03G0396	Gh_A03G1635	Gh_A05G3806	Gh_A06G0251	Gh_A05G3792	Gh_A06G0474	Gh_A06G1559
	Gh_A03G0244	Gh_A03G1136	Gh_A05G2989	Gh_A06G1017	Gh_A06G0251	Gh_A06G1742	Gh_A08G2053	Gh_A03G0485	Gh_A03G1641	Gh_A05G3807	Gh_A06G0429	Gh_A05G3802	Gh_A06G0551	Gh_A06G1565
	Gh_A03G0249	Gh_A03G1145	Gh_A05G3107	Gh_A06G1079	Gh_A06G0351	Gh_A06G1787	Gh_A08G2192	Gh_A03G0560	Gh_A03G1684	Gh_A05G3824	Gh_A06G0445	Gh_A05G3869	Gh_A06G0686	Gh_A06G1729
	Gh_A03G0255	Gh_A03G1170	Gh_A05G3125	Gh_A06G1094	Gh_A06G0385	Gh_A06G1836	Gh_A08G2231	Gh_A03G0635	Gh_A03G1696	Gh_A05G3843	Gh_A06G0447	Gh_A05G3973	Gh_A06G0739	Gh_A06G1830
	Gh_A03G0277	Gh_A03G1262	Gh_A05G3186	Gh_A06G1162	Gh_A06G0451	Gh_A06G1853	Gh_A08G2343	Gh_A03G0649	Gh_A03G1703	Gh_A05G3903	Gh_A06G0532	Gh_A06G0019	Gh_A06G0744	Gh_A06G1908
	Gh_A03G0291	Gh_A03G1281	Gh_A05G3285	Gh_A06G1185	Gh_A06G0539	Gh_A06G1908	Gh_A08G2403	Gh_A03G0660	Gh_A03G1710	Gh_A05G3980	Gh_A06G0570	Gh_A06G0172	Gh_A06G0775	Gh_A06G2102
	Gh_A03G0296	Gh_A03G1300	Gh_A05G3327	Gh_A06G1232	Gh_A06G0540	Gh_A06G1989	Gh_A09G0194	Gh_A03G0702	Gh_A03G1753	Gh_A06G0038	Gh_A06G0704	Gh_A06G0230	Gh_A06G0939	Gh_A07G0029
	Gh_A03G0303	Gh_A03G1353	Gh_A05G3333	Gh_A06G1301	Gh_A06G0866	Gh_A06G2098	Gh_A09G0437	Gh_A03G0703	Gh_A03G1925	Gh_A06G0057	Gh_A06G0736	Gh_A06G0236	Gh_A06G0979	Gh_A07G0108
	Gh_A03G0314	Gh_A03G1363	Gh_A05G3397	Gh_A06G1356	Gh_A06G0958	Gh_A06G2118	Gh_A09G0848	Gh_A03G0704	Gh_A03G2005	Gh_A06G0058	Gh_A06G0958	Gh_A06G0325	Gh_A06G1360	Gh_A07G0156
	Gh_A03G0325	Gh_A03G1380	Gh_A05G3501	Gh_A06G1457	Gh_A06G1024	Gh_A07G0057	Gh_A09G1011	Gh_A03G0735	Gh_A03G2028	Gh_A06G0150	Gh_A06G1090	Gh_A06G0422	Gh_A06G1438	Gh_A07G0412
	Gh_A03G0335	Gh_A03G1385	Gh_A05G3581	Gh_A06G1669	Gh_A06G1047	Gh_A07G0058	Gh_A09G1073	Gh_A03G0775	Gh_A03G2066	Gh_A06G0158	Gh_A06G1123	Gh_A06G0719	Gh_A06G1481	Gh_A07G0437
	Gh_A03G0352	Gh_A03G1386	Gh_A05G3736	Gh_A06G1723	Gh_A06G1110	Gh_A07G0303	Gh_A09G1247	Gh_A03G0803	Gh_A03G2076	Gh_A06G0179	Gh_A06G1165	Gh_A06G0811	Gh_A06G1697	Gh_A07G0449
	Gh_A03G0359	Gh_A03G1390	Gh_A05G3792	Gh_A06G1923	Gh_A06G1335	Gh_A07G0431	Gh_A09G1284	Gh_A03G0838	Gh_A03G2085	Gh_A06G0188	Gh_A06G1229	Gh_A06G0876	Gh_A06G1894	Gh_A07G0621
	Gh_A03G0366	Gh_A03G1508	Gh_A05G3973	Gh_A06G1948	Gh_A06G1694	Gh_A07G0585	Gh_A09G1363	Gh_A03G0914	Gh_A03G2127	Gh_A06G0199	Gh_A06G1268	Gh_A06G0900	Gh_A06G1929	Gh_A07G0721
	Gh_A03G0374	Gh_A03G1509	Gh_A06G0015	Gh_A06G1999	Gh_A06G1734	Gh_A07G0590	Gh_A09G1394	Gh_A03G0948	Gh_A03G2136	Gh_A06G0238	Gh_A06G1296	Gh_A06G1079	Gh_A06G2075	Gh_A07G0792
	Gh_A03G0396	Gh_A03G1515	Gh_A06G0033	Gh_A07G0083	Gh_A06G2017	Gh_A07G0609	Gh_A09G1504	Gh_A03G0998	Gh_A03G2162	Gh_A06G0268	Gh_A06G1419	Gh_A06G1319	Gh_A07G0031	Gh_A07G1026
	Gh_A03G0410	Gh_A03G1547	Gh_A06G0044	Gh_A07G0086	Gh_A06G2074	Gh_A07G0671	Gh_A09G1773	Gh_A03G1089	Gh_A03G2172	Gh_A06G0331	Gh_A06G1617	Gh_A06G1341	Gh_A07G0066	Gh_A07G1040
	Gh_A03G0485	Gh_A03G1548	Gh_A06G0325	Gh_A07G0116	Gh_A06G2119	Gh_A07G1057	Gh_A09G1844	Gh_A03G1112	Gh_A03G2181	Gh_A06G0623	Gh_A06G1849	Gh_A06G1363	Gh_A07G0087	Gh_A07G1172
	Gh_A03G0526	Gh_A03G1549	Gh_A06G0445	Gh_A07G0135	Gh_A07G0029	Gh_A07G1251	Gh_A09G1981	Gh_A03G1142	Gh_A04G0216	Gh_A06G0743	Gh_A06G1926	Gh_A06G1410	Gh_A07G0337	Gh_A07G1218
	Gh_A03G0560	Gh_A03G1556	Gh_A06G0456	Gh_A07G0236	Gh_A07G0102	Gh_A07G1274	Gh_A09G2223	Gh_A03G1143	Gh_A04G0228	Gh_A06G0909	Gh_A06G1966	Gh_A06G1921	Gh_A07G0446	Gh_A07G1312
	Gh_A03G0702	Gh_A03G1558	Gh_A06G0570	Gh_A07G0260	Gh_A07G0156	Gh_A07G1383	Gh_A09G2318	Gh_A03G1150	Gh_A04G0239	Gh_A06G0917	Gh_A06G2002	Gh_A06G2039	Gh_A07G0612	Gh_A07G1474
	Gh_A03G0703	Gh_A03G1587	Gh_A06G0604	Gh_A07G0272	Gh_A07G0228	Gh_A07G1441	Gh_A09G2421	Gh_A03G1210	Gh_A04G0271	Gh_A06G0921	Gh_A06G2017	Gh_A06G2052	Gh_A07G0657	Gh_A07G1775
	Gh_A03G0704	Gh_A03G1595	Gh_A06G0608	Gh_A07G0342	Gh_A07G0232	Gh_A07G1461	Gh_A09G2488	Gh_A03G1243	Gh_A04G0478	Gh_A06G0948	Gh_A06G2018	Gh_A07G0051	Gh_A07G0660	Gh_A07G1830
	Gh_A03G0712	Gh_A03G1596	Gh_A06G0704	Gh_A07G0483	Gh_A07G0421	Gh_A07G1524	Gh_A10G0240	Gh_A03G1260	Gh_A04G0508	Gh_A06G1024	Gh_A06G2028	Gh_A07G0081	Gh_A07G0896	Gh_A07G1900
	Gh_A03G0735	Gh_A03G1621	Gh_A06G0811	Gh_A07G0532	Gh_A07G0437	Gh_A07G1585	Gh_A10G0420	Gh_A03G1286	Gh_A04G0612	Gh_A06G1084	Gh_A06G2107	Gh_A07G0083	Gh_A07G0897	Gh_A07G2172
	Gh_A03G0775	Gh_A03G1622	Gh_A06G0816	Gh_A07G0536	Gh_A07G0449	Gh_A07G1653	Gh_A10G0483	Gh_A03G1334	Gh_A04G0618	Gh_A06G1085	Gh_A07G0050	Gh_A07G0096	Gh_A07G0943	Gh_A07G2215
	Gh_A03G0786	Gh_A03G1623	Gh_A06G0830	Gh_A07G0600	Gh_A07G0470	Gh_A07G1752	Gh_A10G0567	Gh_A03G1343	Gh_A04G0622	Gh_A06G1139	Gh_A07G0085	Gh_A07G0125	Gh_A07G0968	Gh_A08G0044
	Gh_A03G0803	Gh_A03G1624	Gh_A06G0898	Gh_A07G0642	Gh_A07G0482	Gh_A07G1787	Gh_A10G0623	Gh_A03G1400	Gh_A04G0700	Gh_A06G1314	Gh_A07G0124	Gh_A07G0427	Gh_A07G1062	Gh_A08G0049
	Gh_A03G0826	Gh_A03G1634	Gh_A06G1165	Gh_A07G0656	Gh_A07G0594	Gh_A07G2045	Gh_A10G0874	Gh_A03G1404	Gh_A04G0725	Gh_A06G1742	Gh_A07G0228	Gh_A07G0518	Gh_A07G1225	Gh_A08G0312
	Gh_A03G0838	Gh_A03G1641	Gh_A06G1242	Gh_A07G0682	Gh_A07G0621	Gh_A07G2061	Gh_A10G1085	Gh_A03G1431	Gh_A04G0767	Gh_A06G1853	Gh_A07G0232	Gh_A07G0648	Gh_A07G1291	Gh_A08G0423
	Gh_A03G0841	Gh_A03G1672	Gh_A06G1363	Gh_A07G0763	Gh_A07G0792	Gh_A07G2131	Gh_A10G1211	Gh_A03G1457	Gh_A04G0771	Gh_A06G2071	Gh_A07G0300	Gh_A07G0777	Gh_A07G1309	Gh_A08G0630
	Gh_A03G0914	Gh_A03G1703	Gh_A06G1378	Gh_A07G0772	Gh_A07G0808	Gh_A07G2201	Gh_A10G1247	Gh_A03G1474	Gh_A04G0773	Gh_A06G2074	Gh_A07G0445	Gh_A07G0892	Gh_A07G1344	Gh_A08G0647
	Gh_A03G0948	Gh_A03G1743	Gh_A06G1407	Gh_A07G0832	Gh_A07G0900	Gh_A07G2227	Gh_A10G1449	Gh_A03G1489	Gh_A04G0783	Gh_A06G2118	Gh_A07G0624	Gh_A07G0998	Gh_A07G1396	Gh_A08G0669
	Gh_A03G0977	Gh_A03G1760	Gh_A06G1410	Gh_A07G0875	Gh_A07G1082	Gh_A08G0068	Gh_A10G1667	Gh_A03G1492	Gh_A04G0790	Gh_A07G0012	Gh_A07G0633	Gh_A07G1028	Gh_A07G1418	Gh_A08G0745
	Gh_A03G0996	Gh_A03G1889	Gh_A06G1618	Gh_A07G0982	Gh_A07G1131	Gh_A08G0197	Gh_A10G1905	Gh_A03G1585	Gh_A04G0837	Gh_A07G0057	Gh_A07G0663	Gh_A07G1165	Gh_A07G1590	Gh_A08G0880
	Gh_A03G1045	Gh_A03G1898	Gh_A06G1779	Gh_A07G0991	Gh_A07G1172	Gh_A08G0312	Gh_A10G2259	Gh_A03G1626	Gh_A04G0898	Gh_A07G0058	Gh_A07G0681	Gh_A07G1166	Gh_A07G1597	Gh_A08G0940
	Gh_A03G1071	Gh_A03G1959	Gh_A06G1816	Gh_A07G1165	Gh_A07G1312	Gh_A08G0470	Gh_A11G0031	Gh_A03G1650	Gh_A04G0902	Gh_A07G0188	Gh_A07G0753	Gh_A07G1240	Gh_A07G1610	Gh_A08G1040
	Gh_A03G1089	Gh_A03G1983	Gh_A06G1921	Gh_A07G1173	Gh_A07G1326	Gh_A08G0609	Gh_A11G0171	Gh_A03G1695	Gh_A04G1042	Gh_A07G0303	Gh_A07G0995	Gh_A07G1247	Gh_A07G1625	Gh_A08G1246
	Gh_A03G1142	Gh_A03G2005	Gh_A06G1970	Gh_A07G1426	Gh_A07G1385	Gh_A08G0630	Gh_A11G0179	Gh_A03G1723	Gh_A04G1065	Gh_A07G0431	Gh_A07G1070	Gh_A07G1286	Gh_A07G1639	Gh_A08G1253
	Gh_A03G1143	Gh_A03G2076	Gh_A06G2052	Gh_A07G1512	Gh_A07G1407	Gh_A08G0654	Gh_A11G0199	Gh_A03G1758	Gh_A04G1082	Gh_A07G0590	Gh_A07G1324	Gh_A07G1304	Gh_A07G1822	Gh_A08G1391
	Gh_A03G1150	Gh_A03G2105	Gh_A07G0085	Gh_A07G1554	Gh_A07G1449	Gh_A08G0711	Gh_A11G0218	Gh_A03G1789	Gh_A04G1161	Gh_A07G0594	Gh_A07G1407	Gh_A07G1368	Gh_A07G1995	Gh_A08G1399
	Gh_A03G1243	Gh_A03G2119	Gh_A07G0188	Gh_A07G1637	Gh_A07G1497	Gh_A08G0929	Gh_A11G0264	Gh_A03G1790	Gh_A04G1202	Gh_A07G0605	Gh_A07G1441	Gh_A07G1373	Gh_A07G2062	Gh_A08G1525
	Gh_A03G1248	Gh_A03G2136	Gh_A07G0300	Gh_A07G1639	Gh_A07G1503	Gh_A08G1253	Gh_A11G0295	Gh_A03G1795	Gh_A04G1299	Gh_A07G0609	Gh_A07G1640	Gh_A07G1430	Gh_A07G2339	Gh_A08G1641
	Gh_A03G1286	Gh_A03G2151	Gh_A07G0427	Gh_A07G1684	Gh_A07G1504	Gh_A08G1428	Gh_A11G0344	Gh_A03G1821	Gh_A04G1302	Gh_A07G0671	Gh_A07G1745	Gh_A07G1448	Gh_A07G2356	Gh_A08G1776
	Gh_A03G1290	Gh_A03G2172	Gh_A07G0445	Gh_A07G1731	Gh_A07G1521	Gh_A08G1780	Gh_A11G0362	Gh_A03G1851	Gh_A04G1327	Gh_A07G0730	Gh_A07G1847	Gh_A07G1464	Gh_A08G0006	Gh_A08G2052
	Gh_A03G1332	Gh_A03G2182	Gh_A07G0518	Gh_A07G1927	Gh_A07G1544	Gh_A08G1803	Gh_A11G0475	Gh_A03G1865	Gh_A04G1378	Gh_A07G0806	Gh_A07G1878	Gh_A07G1476	Gh_A08G0037	Gh_A08G2089
	Gh_A03G1389	Gh_A04G0005	Gh_A07G0662	Gh_A07G2048	Gh_A07G1656	Gh_A08G1809	Gh_A11G0515	Gh_A03G1921	Gh_A04G1401	Gh_A07G0973	Gh_A07G1907	Gh_A07G1514	Gh_A08G0143	Gh_A08G2184
	Gh_A03G1392	Gh_A04G0010	Gh_A07G0663	Gh_A07G2081	Gh_A07G1679	Gh_A08G2073	Gh_A11G0731	Gh_A03G1930	Gh_A04G1450	Gh_A07G1057	Gh_A07G2085	Gh_A07G1604	Gh_A08G0181	Gh_A08G2285
	Gh_A03G1400	Gh_A04G0034	Gh_A07G0749	Gh_A07G2102	Gh_A07G1900	Gh_A08G2136	Gh_A11G0754	Gh_A03G1931	Gh_A04G1467	Gh_A07G1064	Gh_A07G2362	Gh_A07G1638	Gh_A08G0232	Gh_A08G2382
	Gh_A03G1431	Gh_A04G0035	Gh_A07G0862	Gh_A07G2107	Gh_A07G1949	Gh_A08G2164	Gh_A11G0873	Gh_A03G1947	Gh_A05G0016	Gh_A07G1206	Gh_A08G0096	Gh_A07G1655	Gh_A08G0388	Gh_A08G2405
	Gh_A03G1432	Gh_A04G0109	Gh_A07G0952	Gh_A07G2108	Gh_A08G0044	Gh_A08G2307	Gh_A11G0918	Gh_A03G1973	Gh_A05G0155	Gh_A07G1251	Gh_A08G0129	Gh_A07G1664	Gh_A08G0415	Gh_A08G2417
	Gh_A03G1457	Gh_A04G0134	Gh_A07G0994	Gh_A07G2165	Gh_A08G0105	Gh_A08G2413	Gh_A11G1124	Gh_A03G1995	Gh_A05G0198	Gh_A07G1252	Gh_A08G0138	Gh_A07G1710	Gh_A08G0536	Gh_A09G0083
	Gh_A03G1464	Gh_A04G0216	Gh_A07G0998	Gh_A07G2196	Gh_A08G0233	Gh_A08G2417	Gh_A11G1225	Gh_A03G2022	Gh_A05G0219	Gh_A07G1274	Gh_A08G0158	Gh_A07G1718	Gh_A08G0594	Gh_A09G0259
	Gh_A03G1489	Gh_A04G0228	Gh_A07G1083	Gh_A07G2291	Gh_A08G0272	Gh_A08G2418	Gh_A11G1321	Gh_A03G2023	Gh_A05G0258	Gh_A07G1351	Gh_A08G0198	Gh_A07G1786	Gh_A08G0618	Gh_A09G0293
	Gh_A03G1506	Gh_A04G0239	Gh_A07G1171	Gh_A07G2293	Gh_A08G0423	Gh_A08G2484	Gh_A11G1379	Gh_A03G2037	Gh_A05G0260	Gh_A07G1383	Gh_A08G0224	Gh_A07G1790	Gh_A08G0937	Gh_A09G0294
	Gh_A03G1585	Gh_A04G0263	Gh_A07G1197	Gh_A07G2351	Gh_A08G0593	Gh_A09G0075	Gh_A11G1444	Gh_A03G2055	Gh_A05G0270	Gh_A07G1461	Gh_A08G0306	Gh_A07G1804	Gh_A08G1067	Gh_A09G0320
	Gh_A03G1617	Gh_A04G0506	Gh_A07G1247	Gh_A08G0003	Gh_A08G0632	Gh_A09G0083	Gh_A11G1546	Gh_A03G2059	Gh_A05G0282	Gh_A07G1524	Gh_A08G0358	Gh_A07G1887	Gh_A08G1138	Gh_A09G0337
	Gh_A03G1628	Gh_A04G0527	Gh_A07G1252	Gh_A08G0018	Gh_A08G0647	Gh_A09G0084	Gh_A11G1617	Gh_A03G2079	Gh_A05G0286	Gh_A07G1787	Gh_A08G0421	Gh_A07G1949	Gh_A08G1139	Gh_A09G0390
	Gh_A03G1650	Gh_A04G0571	Gh_A07G1304	Gh_A08G0121	Gh_A08G0658	Gh_A09G0320	Gh_A11G1816	Gh_A03G2106	Gh_A05G0289	Gh_A07G2099	Gh_A08G0470	Gh_A07G2079	Gh_A08G1178	Gh_A09G0499
	Gh_A03G1652	Gh_A04G0612	Gh_A07G1368	Gh_A08G0267	Gh_A08G0803	Gh_A09G0499	Gh_A11G1837	Gh_A03G2111	Gh_A05G0310	Gh_A07G2103	Gh_A08G0474	Gh_A07G2261	Gh_A08G1439	Gh_A09G0701
	Gh_A03G1695	Gh_A04G0618	Gh_A07G1448	Gh_A08G0337	Gh_A08G0940	Gh_A09G0588	Gh_A11G1967	Gh_A03G2124	Gh_A05G0312	Gh_A07G2166	Gh_A08G0593	Gh_A07G2262	Gh_A08G1521	Gh_A09G0731
	Gh_A03G1723	Gh_A04G0622	Gh_A07G1459	Gh_A08G0352	Gh_A08G0999	Gh_A09G0639	Gh_A11G2295	Gh_A03G2135	Gh_A05G0335	Gh_A07G2201	Gh_A08G0637	Gh_A07G2288	Gh_A08G1578	Gh_A09G0826
	Gh_A03G1734	Gh_A04G0627	Gh_A07G1559	Gh_A08G0414	Gh_A08G1040	Gh_A09G0666	Gh_A11G2430	Gh_A03G2168	Gh_A05G0386	Gh_A07G2227	Gh_A08G0739	Gh_A07G2297	Gh_A08G1593	Gh_A09G1024
	Gh_A03G1789	Gh_A04G0666	Gh_A07G1599	Gh_A08G0422	Gh_A08G1041	Gh_A09G0826	Gh_A11G2432	Gh_A04G0004	Gh_A05G0416	Gh_A07G2294	Gh_A08G0781	Gh_A07G2301	Gh_A08G1610	Gh_A09G1118
	Gh_A03G1790	Gh_A04G0673	Gh_A07G1655	Gh_A08G0513	Gh_A08G1047	Gh_A09G0992	Gh_A11G2472	Gh_A04G0042	Gh_A05G0511	Gh_A07G2345	Gh_A08G0931	Gh_A07G2306	Gh_A08G1800	Gh_A09G1138
	Gh_A03G1821	Gh_A04G0700	Gh_A07G1775	Gh_A08G0514	Gh_A08G1072	Gh_A09G1078	Gh_A11G2479	Gh_A04G0077	Gh_A05G0557	Gh_A08G0081	Gh_A08G0993	Gh_A07G2351	Gh_A08G1807	Gh_A09G1174
	Gh_A03G1851	Gh_A04G0703	Gh_A07G1887	Gh_A08G0516	Gh_A08G1088	Gh_A09G1118	Gh_A11G2489	Gh_A04G0087	Gh_A05G0561	Gh_A08G0314	Gh_A08G1096	Gh_A08G0085	Gh_A08G1822	Gh_A09G1215
	Gh_A03G1865	Gh_A04G0725	Gh_A07G2011	Gh_A08G0530	Gh_A08G1096	Gh_A09G1174	Gh_A11G2901	Gh_A04G0100	Gh_A05G0564	Gh_A08G0596	Gh_A08G1131	Gh_A08G0130	Gh_A08G2003	Gh_A09G1287
	Gh_A03G1869	Gh_A04G0739	Gh_A07G2019	Gh_A08G0689	Gh_A08G1233	Gh_A09G1282	Gh_A11G2955	Gh_A04G0103	Gh_A05G0621	Gh_A08G0654	Gh_A08G1149	Gh_A08G0337	Gh_A08G2031	Gh_A09G1312
	Gh_A03G1909	Gh_A04G0771	Gh_A07G2264	Gh_A08G0839	Gh_A08G1350	Gh_A09G1312	Gh_A11G3028	Gh_A04G0148	Gh_A05G0629	Gh_A08G0694	Gh_A08G1200	Gh_A08G0489	Gh_A08G2079	Gh_A09G1438
	Gh_A03G1930	Gh_A04G0773	Gh_A07G2362	Gh_A08G1062	Gh_A08G1463	Gh_A09G1389	Gh_A12G0023	Gh_A04G0160	Gh_A05G0706	Gh_A08G0711	Gh_A08G1243	Gh_A08G0515	Gh_A08G2231	Gh_A09G1475
	Gh_A03G1944	Gh_A04G0783	Gh_A08G0096	Gh_A08G1305	Gh_A08G1766	Gh_A09G1438	Gh_A12G0174	Gh_A04G0202	Gh_A05G0708	Gh_A08G0838	Gh_A08G1276	Gh_A08G0542	Gh_A08G2343	Gh_A09G1578
	Gh_A03G1954	Gh_A04G0821	Gh_A08G0129	Gh_A08G1396	Gh_A08G2006	Gh_A09G1587	Gh_A12G0188	Gh_A04G0267	Gh_A05G1014	Gh_A08G0945	Gh_A08G1336	Gh_A08G0632	Gh_A08G2453	Gh_A09G1587
	Gh_A03G1978	Gh_A04G0837	Gh_A08G0138	Gh_A08G1556	Gh_A08G2405	Gh_A09G1594	Gh_A12G0296	Gh_A04G0320	Gh_A05G1020	Gh_A08G0971	Gh_A08G1344	Gh_A08G0639	Gh_A09G0003	Gh_A09G1593
	Gh_A03G1995	Gh_A04G0847	Gh_A08G0195	Gh_A08G1583	Gh_A08G2411	Gh_A09G1705	Gh_A12G0351	Gh_A04G0342	Gh_A05G1022	Gh_A08G1296	Gh_A08G1357	Gh_A08G0801	Gh_A09G0073	Gh_A09G1783
	Gh_A03G2019	Gh_A04G0860	Gh_A08G0198	Gh_A08G1701	Gh_A08G2570	Gh_A09G1713	Gh_A12G0549	Gh_A04G0349	Gh_A05G1026	Gh_A08G1347	Gh_A08G1463	Gh_A08G0823	Gh_A09G0191	Gh_A09G2059
	Gh_A03G2022	Gh_A04G0865	Gh_A08G0265	Gh_A08G1793	Gh_A09G0335	Gh_A09G1760	Gh_A12G0913	Gh_A04G0373	Gh_A05G1039	Gh_A08G1350	Gh_A08G1469	Gh_A08G1094	Gh_A09G0194	Gh_A09G2094
	Gh_A03G2037	Gh_A04G0902	Gh_A08G0489	Gh_A08G2000	Gh_A09G0371	Gh_A09G1830	Gh_A12G1007	Gh_A04G0405	Gh_A05G1065	Gh_A08G1403	Gh_A08G1492	Gh_A08G1232	Gh_A09G0229	Gh_A09G2421
	Gh_A03G2055	Gh_A04G0929	Gh_A08G0515	Gh_A08G2229	Gh_A09G0390	Gh_A09G1876	Gh_A12G1016	Gh_A04G0473	Gh_A05G1089	Gh_A08G1428	Gh_A08G1532	Gh_A08G1265	Gh_A09G0244	Gh_A10G0050
	Gh_A03G2079	Gh_A04G0930	Gh_A08G0682	Gh_A08G2283	Gh_A09G0534	Gh_A09G2094	Gh_A12G1069	Gh_A04G0486	Gh_A05G1122	Gh_A08G1555	Gh_A08G1773	Gh_A08G1270	Gh_A09G0290	Gh_A10G0087
	Gh_A03G2104	Gh_A04G1012	Gh_A08G0778	Gh_A08G2381	Gh_A09G0596	Gh_A10G0050	Gh_A12G1219	Gh_A04G0515	Gh_A05G1152	Gh_A08G1679	Gh_A08G2219	Gh_A08G1272	Gh_A09G0317	Gh_A10G0200
	Gh_A03G2111	Gh_A04G1037	Gh_A08G0801	Gh_A08G2390	Gh_A09G0701	Gh_A10G0074	Gh_A12G1517	Gh_A04G0528	Gh_A05G1197	Gh_A08G1803	Gh_A08G2258	Gh_A08G1277	Gh_A09G0391	Gh_A10G0230
	Gh_A03G2124	Gh_A04G1042	Gh_A08G0993	Gh_A08G2454	Gh_A09G0731	Gh_A10G0352	Gh_A12G1558	Gh_A04G0590	Gh_A05G1237	Gh_A08G1961	Gh_A08G2304	Gh_A08G1303	Gh_A09G0421	Gh_A10G0253
	Gh_A03G2135	Gh_A04G1059	Gh_A08G1232	Gh_A08G2458	Gh_A09G0840	Gh_A10G0356	Gh_A12G1778	Gh_A04G0635	Gh_A05G1339	Gh_A08G2073	Gh_A08G2395	Gh_A08G1387	Gh_A09G0424	Gh_A10G0266
	Gh_A03G2168	Gh_A04G1084	Gh_A08G1276	Gh_A09G0229	Gh_A09G1024	Gh_A10G0504	Gh_A12G1846	Gh_A04G0680	Gh_A05G1374	Gh_A08G2136	Gh_A08G2411	Gh_A08G1579	Gh_A09G0524	Gh_A10G0356
	Gh_A03G2177	Gh_A04G1161	Gh_A08G1286	Gh_A09G0299	Gh_A09G1144	Gh_A10G0519	Gh_A12G1863	Gh_A04G0685	Gh_A05G1376	Gh_A08G2164	Gh_A08G2567	Gh_A08G1627	Gh_A09G0698	Gh_A10G0394
	Gh_A04G0042	Gh_A04G1207	Gh_A08G1357	Gh_A09G0391	Gh_A09G1158	Gh_A10G0642	Gh_A12G2191	Gh_A04G0789	Gh_A05G1406	Gh_A08G2418	Gh_A08G2569	Gh_A08G1730	Gh_A09G0848	Gh_A10G0489
	Gh_A04G0087	Gh_A04G1299	Gh_A08G1403	Gh_A09G0401	Gh_A09G1215	Gh_A10G0655	Gh_A12G2204	Gh_A04G0810	Gh_A05G1450	Gh_A08G2484	Gh_A08G2570	Gh_A08G1738	Gh_A09G0851	Gh_A10G0519
	Gh_A04G0103	Gh_A04G1302	Gh_A08G1460	Gh_A09G0783	Gh_A09G1287	Gh_A10G0694	Gh_A12G2380	Gh_A04G0818	Gh_A05G1457	Gh_A08G2515	Gh_A09G0116	Gh_A08G1943	Gh_A09G0857	Gh_A10G0534
	Gh_A04G0112	Gh_A04G1378	Gh_A08G1579	Gh_A09G0864	Gh_A09G1424	Gh_A10G0826	Gh_A12G2381	Gh_A04G0901	Gh_A05G1492	Gh_A08G2558	Gh_A09G0183	Gh_A08G1998	Gh_A09G0876	Gh_A10G0588
	Gh_A04G0148	Gh_A04G1396	Gh_A08G1709	Gh_A09G0972	Gh_A09G1475	Gh_A10G0943	Gh_A12G2394	Gh_A04G0908	Gh_A05G1554	Gh_A09G0075	Gh_A09G0208	Gh_A08G2255	Gh_A09G1047	Gh_A10G0655
	Gh_A04G0160	Gh_A04G1399	Gh_A08G1756	Gh_A09G1015	Gh_A09G1478	Gh_A10G1068	Gh_A12G2406	Gh_A04G0959	Gh_A05G1568	Gh_A09G0084	Gh_A09G0227	Gh_A08G2266	Gh_A09G1059	Gh_A10G0694
	Gh_A04G0219	Gh_A04G1401	Gh_A08G1784	Gh_A09G1018	Gh_A09G1593	Gh_A10G1280	Gh_A12G2498	Gh_A04G1052	Gh_A05G1573	Gh_A09G0371	Gh_A09G0358	Gh_A08G2283	Gh_A09G1073	Gh_A10G0735
	Gh_A04G0236	Gh_A04G1450	Gh_A08G1948	Gh_A09G1088	Gh_A09G1605	Gh_A10G1377	Gh_A13G0132	Gh_A04G1149	Gh_A05G1574	Gh_A09G0534	Gh_A09G0533	Gh_A08G2303	Gh_A09G1159	Gh_A10G0780
	Gh_A04G0311	Gh_A04G1467	Gh_A08G2100	Gh_A09G1099	Gh_A09G1632	Gh_A10G1536	Gh_A13G0197	Gh_A04G1153	Gh_A05G1579	Gh_A09G0588	Gh_A09G0584	Gh_A08G2393	Gh_A09G1242	Gh_A10G0867
	Gh_A04G0320	Gh_A05G0112	Gh_A08G2205	Gh_A09G1211	Gh_A09G1657	Gh_A10G1562	Gh_A13G0226	Gh_A04G1180	Gh_A05G1598	Gh_A09G0596	Gh_A09G0643	Gh_A08G2461	Gh_A09G1266	Gh_A10G1040
	Gh_A04G0349	Gh_A05G0138	Gh_A08G2296	Gh_A09G1232	Gh_A09G1776	Gh_A10G1843	Gh_A13G0246	Gh_A04G1206	Gh_A05G1616	Gh_A09G0639	Gh_A09G0661	Gh_A08G2523	Gh_A09G1609	Gh_A10G1103
	Gh_A04G0372	Gh_A05G0145	Gh_A08G2304	Gh_A09G1258	Gh_A09G1840	Gh_A10G1938	Gh_A13G0254	Gh_A04G1229	Gh_A05G1623	Gh_A09G0666	Gh_A09G0833	Gh_A09G0009	Gh_A09G1797	Gh_A10G1134
	Gh_A04G0373	Gh_A05G0168	Gh_A08G2393	Gh_A09G1269	Gh_A09G1995	Gh_A10G1959	Gh_A13G0292	Gh_A04G1230	Gh_A05G1656	Gh_A09G0736	Gh_A09G0860	Gh_A09G0193	Gh_A09G1815	Gh_A10G1139
	Gh_A04G0405	Gh_A05G0219	Gh_A08G2508	Gh_A09G1289	Gh_A09G2114	Gh_A10G2029	Gh_A13G0458	Gh_A04G1245	Gh_A05G1661	Gh_A09G0785	Gh_A09G0889	Gh_A09G0262	Gh_A09G1837	Gh_A10G1143
	Gh_A04G0416	Gh_A05G0228	Gh_A09G0009	Gh_A09G1299	Gh_A09G2224	Gh_A10G2109	Gh_A13G0850	Gh_A04G1346	Gh_A05G1677	Gh_A09G0840	Gh_A09G0922	Gh_A09G0316	Gh_A09G1844	Gh_A10G1196
	Gh_A04G0431	Gh_A05G0257	Gh_A09G0193	Gh_A09G1314	Gh_A09G2475	Gh_A10G2124	Gh_A13G0858	Gh_A04G1393	Gh_A05G1689	Gh_A09G0945	Gh_A09G1072	Gh_A09G0350	Gh_A09G1878	Gh_A10G1334
	Gh_A04G0457	Gh_A05G0258	Gh_A09G0206	Gh_A09G1339	Gh_A09G2505	Gh_A10G2131	Gh_A13G1027	Gh_A04G1402	Gh_A05G1698	Gh_A09G0992	Gh_A09G1144	Gh_A09G0459	Gh_A09G1906	Gh_A10G1493
	Gh_A04G0525	Gh_A05G0259	Gh_A09G0358	Gh_A09G1368	Gh_A09G2506	Gh_A10G2134	Gh_A13G1464	Gh_A04G1406	Gh_A05G1735	Gh_A09G1272	Gh_A09G1145	Gh_A09G0531	Gh_A09G1922	Gh_A10G1550
	Gh_A04G0528	Gh_A05G0260	Gh_A09G0377	Gh_A09G1448	Gh_A10G0117	Gh_A10G2163	Gh_A13G1509	Gh_A04G1436	Gh_A05G1738	Gh_A09G1389	Gh_A09G1155	Gh_A09G0536	Gh_A09G1945	Gh_A10G1676
	Gh_A04G0537	Gh_A05G0270	Gh_A09G0582	Gh_A09G1450	Gh_A10G0143	Gh_A10G2203	Gh_A13G1655	Gh_A04G1489	Gh_A05G1740	Gh_A09G1403	Gh_A09G1167	Gh_A09G0653	Gh_A09G2032	Gh_A10G1938
	Gh_A04G0541	Gh_A05G0289	Gh_A09G0584	Gh_A09G1529	Gh_A10G0230	Gh_A10G2285	Gh_A13G1768	Gh_A05G0046	Gh_A05G1741	Gh_A09G1415	Gh_A09G1270	Gh_A09G0717	Gh_A09G2177	Gh_A10G2004
	Gh_A04G0648	Gh_A05G0310	Gh_A09G0717	Gh_A09G1588	Gh_A10G0292	Gh_A10G2347	Gh_A13G1818	Gh_A05G0053	Gh_A05G1774	Gh_A09G1424	Gh_A09G1344	Gh_A09G0812	Gh_A09G2221	Gh_A10G2285
	Gh_A04G0680	Gh_A05G0369	Gh_A09G0734	Gh_A09G1714	Gh_A10G0393	Gh_A11G0349	Gh_A13G1821	Gh_A05G0073	Gh_A05G1776	Gh_A09G1428	Gh_A09G1348	Gh_A09G0864	Gh_A09G2225	Gh_A10G2347
	Gh_A04G0685	Gh_A05G0416	Gh_A09G0736	Gh_A09G1953	Gh_A10G0421	Gh_A11G0424	Gh_A13G1832	Gh_A05G0079	Gh_A05G1786	Gh_A09G1478	Gh_A09G1374	Gh_A09G0998	Gh_A09G2257	Gh_A11G0085
	Gh_A04G0738	Gh_A05G0445	Gh_A09G0743	Gh_A09G2003	Gh_A10G0533	Gh_A11G0432	Gh_A13G1964	Gh_A05G0080	Gh_A05G1790	Gh_A09G1501	Gh_A09G1418	Gh_A09G1092	Gh_A09G2333	Gh_A11G0262
	Gh_A04G0750	Gh_A05G0489	Gh_A09G0812	Gh_A09G2150	Gh_A10G0534	Gh_A11G0454	Gh_A13G1980	Gh_A05G0118	Gh_A05G1815	Gh_A09G1594	Gh_A09G1456	Gh_A09G1135	Gh_A10G0016	Gh_A11G0302
	Gh_A04G0754	Gh_A05G0511	Gh_A09G0998	Gh_A09G2185	Gh_A10G0688	Gh_A11G0589	Gh_A13G1982	Gh_A05G0122	Gh_A05G1821	Gh_A09G1605	Gh_A09G1480	Gh_A09G1168	Gh_A10G0136	Gh_A11G0349
	Gh_A04G0772	Gh_A05G0533	Gh_A09G1085	Gh_A09G2237	Gh_A10G0730	Gh_A11G0638	Gh_A13G2057	Gh_A05G0142	Gh_A05G1835	Gh_A09G1710	Gh_A09G1566	Gh_A09G1304	Gh_A10G0338	Gh_A11G0392
	Gh_A04G0786	Gh_A05G0534	Gh_A09G1087	Gh_A09G2314	Gh_A10G0735	Gh_A11G0751	Gh_A13G2175	Gh_A05G0150	Gh_A05G1855	Gh_A09G1776	Gh_A09G1716	Gh_A09G1321	Gh_A10G0458	Gh_A11G0424
	Gh_A04G0812	Gh_A05G0542	Gh_A09G1155	Gh_A09G2467	Gh_A10G0780	Gh_A11G0939	Gh_A13G2248	Gh_A05G0173	Gh_A05G1889	Gh_A09G1830	Gh_A09G1801	Gh_A09G1349	Gh_A10G0460	Gh_A11G0486
	Gh_A04G0867	Gh_A05G0557	Gh_A09G1167	Gh_A09G2473	Gh_A10G0818	Gh_A11G0950	Gh_A13G2347	Gh_A05G0192	Gh_A05G1895	Gh_A09G1876	Gh_A09G1913	Gh_A09G1355	Gh_A10G0623	Gh_A11G0588
	Gh_A04G0868	Gh_A05G0621	Gh_A09G1168	Gh_A10G0016	Gh_A10G0827	Gh_A11G1125	Gh_D01G0039	Gh_A05G0193	Gh_A05G1906	Gh_A09G1908	Gh_A09G2125	Gh_A09G1361	Gh_A10G0624	Gh_A11G0638
	Gh_A04G0896	Gh_A05G0629	Gh_A09G1270	Gh_A10G0096	Gh_A10G0867	Gh_A11G1140	Gh_D01G0045	Gh_A05G0195	Gh_A05G1936	Gh_A09G1909	Gh_A09G2224	Gh_A09G1646	Gh_A10G0782	Gh_A11G0770
	Gh_A04G0931	Gh_A05G0630	Gh_A09G1304	Gh_A10G0372	Gh_A10G0930	Gh_A11G1173	Gh_D01G0066	Gh_A05G0203	Gh_A05G1958	Gh_A09G2127	Gh_A09G2401	Gh_A09G1687	Gh_A10G0807	Gh_A11G0778
	Gh_A04G0959	Gh_A05G0706	Gh_A09G1319	Gh_A10G0470	Gh_A10G0935	Gh_A11G1183	Gh_D01G0192	Gh_A05G0209	Gh_A05G1961	Gh_A09G2189	Gh_A09G2475	Gh_A09G1933	Gh_A10G0888	Gh_A11G0799
	Gh_A04G0965	Gh_A05G0708	Gh_A09G1343	Gh_A10G0493	Gh_A10G1030	Gh_A11G1203	Gh_D01G0423	Gh_A05G0210	Gh_A05G1992	Gh_A09G2368	Gh_A10G0033	Gh_A09G2191	Gh_A10G1157	Gh_A11G0848
	Gh_A04G1000	Gh_A05G0730	Gh_A09G1344	Gh_A10G0784	Gh_A10G1139	Gh_A11G1277	Gh_D01G0537	Gh_A05G0231	Gh_A05G1996	Gh_A10G0074	Gh_A10G0052	Gh_A09G2222	Gh_A10G1215	Gh_A11G0866
	Gh_A04G1047	Gh_A05G0781	Gh_A09G1349	Gh_A10G0947	Gh_A10G1196	Gh_A11G1314	Gh_D01G0809	Gh_A05G0235	Gh_A05G2026	Gh_A10G0352	Gh_A10G0201	Gh_A09G2231	Gh_A10G1226	Gh_A11G0902
	Gh_A04G1153	Gh_A05G0809	Gh_A09G1374	Gh_A10G0979	Gh_A10G1235	Gh_A11G1318	Gh_D01G0850	Gh_A05G0274	Gh_A05G2035	Gh_A10G0448	Gh_A10G0220	Gh_A09G2304	Gh_A10G1311	Gh_A11G1091
	Gh_A04G1222	Gh_A05G0817	Gh_A09G1566	Gh_A10G1099	Gh_A10G1416	Gh_A11G1372	Gh_D01G1467	Gh_A05G0275	Gh_A05G2046	Gh_A10G0730	Gh_A10G0235	Gh_A09G2420	Gh_A10G1375	Gh_A11G1125
	Gh_A04G1225	Gh_A05G0857	Gh_A09G1616	Gh_A10G1188	Gh_A10G1547	Gh_A11G1463	Gh_D01G1498	Gh_A05G0328	Gh_A05G2099	Gh_A10G0826	Gh_A10G0279	Gh_A09G2473	Gh_A10G1460	Gh_A11G1140
	Gh_A04G1229	Gh_A05G0889	Gh_A09G1687	Gh_A10G1397	Gh_A10G1866	Gh_A11G1615	Gh_D01G1543	Gh_A05G0346	Gh_A05G2107	Gh_A10G0839	Gh_A10G0318	Gh_A10G0028	Gh_A10G1469	Gh_A11G1548
	Gh_A04G1245	Gh_A05G0914	Gh_A09G1710	Gh_A10G1403	Gh_A10G2346	Gh_A11G1632	Gh_D01G1650	Gh_A05G0359	Gh_A05G2109	Gh_A10G0930	Gh_A10G0327	Gh_A10G0107	Gh_A10G1691	Gh_A11G1623
	Gh_A04G1252	Gh_A05G0934	Gh_A09G1742	Gh_A10G1578	Gh_A11G0085	Gh_A11G1672	Gh_D01G1922	Gh_A05G0365	Gh_A05G2137	Gh_A10G0943	Gh_A10G0339	Gh_A10G0116	Gh_A10G1773	Gh_A11G1642
	Gh_A04G1270	Gh_A05G0992	Gh_A09G1752	Gh_A10G1640	Gh_A11G0128	Gh_A11G1762	Gh_D01G1928	Gh_A05G0367	Gh_A05G2184	Gh_A10G1068	Gh_A10G0393	Gh_A10G0218	Gh_A10G1905	Gh_A11G1670
	Gh_A04G1331	Gh_A05G1014	Gh_A09G2067	Gh_A10G1765	Gh_A11G0156	Gh_A11G1795	Gh_D01G1933	Gh_A05G0388	Gh_A05G2189	Gh_A10G1235	Gh_A10G0599	Gh_A10G0239	Gh_A10G2157	Gh_A11G1672
	Gh_A04G1341	Gh_A05G1026	Gh_A09G2191	Gh_A10G1882	Gh_A11G0184	Gh_A11G1807	Gh_D01G2058	Gh_A05G0398	Gh_A05G2211	Gh_A10G1401	Gh_A10G0695	Gh_A10G0307	Gh_A10G2254	Gh_A11G1757
	Gh_A04G1393	Gh_A05G1048	Gh_A09G2206	Gh_A10G1963	Gh_A11G0222	Gh_A11G1833	Gh_D01G2080	Gh_A05G0403	Gh_A05G2242	Gh_A10G1443	Gh_A10G0734	Gh_A10G0493	Gh_A10G2301	Gh_A11G1795
	Gh_A04G1402	Gh_A05G1049	Gh_A09G2271	Gh_A10G2264	Gh_A11G0278	Gh_A11G1855	Gh_D01G2086	Gh_A05G0417	Gh_A05G2243	Gh_A10G1465	Gh_A10G0934	Gh_A10G0548	Gh_A11G0031	Gh_A11G1862
	Gh_A04G1433	Gh_A05G1065	Gh_A09G2316	Gh_A11G0082	Gh_A11G0302	Gh_A11G1961	Gh_D01G2174	Gh_A05G0443	Gh_A05G2316	Gh_A10G1536	Gh_A10G0935	Gh_A10G0632	Gh_A11G0097	Gh_A11G1887
	Gh_A04G1436	Gh_A05G1085	Gh_A10G0033	Gh_A11G0105	Gh_A11G0436	Gh_A11G2239	Gh_D01G2191	Gh_A05G0482	Gh_A05G2338	Gh_A10G1552	Gh_A10G1095	Gh_A10G0828	Gh_A11G0136	Gh_A11G1922
	Gh_A04G1489	Gh_A05G1122	Gh_A10G0107	Gh_A11G0106	Gh_A11G0456	Gh_A11G2243	Gh_D01G2223	Gh_A05G0506	Gh_A05G2375	Gh_A10G1642	Gh_A10G1150	Gh_A10G0904	Gh_A11G0171	Gh_A11G2135
	Gh_A05G0055	Gh_A05G1125	Gh_A10G0116	Gh_A11G0121	Gh_A11G0502	Gh_A11G2261	Gh_D01G2361	Gh_A05G0507	Gh_A05G2408	Gh_A10G1672	Gh_A10G1283	Gh_A10G0939	Gh_A11G0237	Gh_A11G2229
	Gh_A05G0073	Gh_A05G1143	Gh_A10G0168	Gh_A11G0193	Gh_A11G0520	Gh_A11G2317	Gh_D02G0446	Gh_A05G0568	Gh_A05G2504	Gh_A10G1843	Gh_A10G1647	Gh_A10G1011	Gh_A11G0362	Gh_A11G2261
	Gh_A05G0080	Gh_A05G1197	Gh_A10G0238	Gh_A11G0276	Gh_A11G0588	Gh_A11G2328	Gh_D02G0543	Gh_A05G0577	Gh_A05G2506	Gh_A10G1859	Gh_A10G1817	Gh_A10G1026	Gh_A11G0515	Gh_A11G2560
	Gh_A05G0083	Gh_A05G1237	Gh_A10G0318	Gh_A11G0285	Gh_A11G0621	Gh_A11G2744	Gh_D02G0973	Gh_A05G0600	Gh_A05G2599	Gh_A10G1986	Gh_A10G1823	Gh_A10G1075	Gh_A11G0731	Gh_A11G2594
	Gh_A05G0122	Gh_A05G1339	Gh_A10G0582	Gh_A11G0296	Gh_A11G0650	Gh_A11G2754	Gh_D02G1211	Gh_A05G0641	Gh_A05G2645	Gh_A10G1998	Gh_A10G1845	Gh_A10G1164	Gh_A11G0754	Gh_A11G2749
	Gh_A05G0141	Gh_A05G1340	Gh_A10G0670	Gh_A11G0366	Gh_A11G0652	Gh_A11G2882	Gh_D02G1520	Gh_A05G0688	Gh_A05G2695	Gh_A10G2124	Gh_A10G1866	Gh_A10G1250	Gh_A11G0873	Gh_A11G2811
	Gh_A05G0142	Gh_A05G1371	Gh_A10G0939	Gh_A11G0485	Gh_A11G0658	Gh_A11G2914	Gh_D02G1554	Gh_A05G0747	Gh_A05G2733	Gh_A10G2134	Gh_A10G1984	Gh_A10G1258	Gh_A11G1120	Gh_A11G3057
	Gh_A05G0150	Gh_A05G1406	Gh_A10G0959	Gh_A11G0503	Gh_A11G0866	Gh_A11G3023	Gh_D02G1705	Gh_A05G0766	Gh_A05G2790	Gh_A10G2203	Gh_A10G2011	Gh_A10G1324	Gh_A11G1151	Gh_A11G3121
	Gh_A05G0152	Gh_A05G1504	Gh_A10G1001	Gh_A11G0541	Gh_A11G0902	Gh_A11G3055	Gh_D02G1736	Gh_A05G0811	Gh_A05G2848	Gh_A10G2220	Gh_A10G2140	Gh_A10G1352	Gh_A11G1232	Gh_A11G3214
	Gh_A05G0154	Gh_A05G1554	Gh_A10G1011	Gh_A11G0544	Gh_A11G1076	Gh_A11G3073	Gh_D02G1764	Gh_A05G0835	Gh_A05G2876	Gh_A11G0149	Gh_A10G2143	Gh_A10G1383	Gh_A11G1234	Gh_A11G3221
	Gh_A05G0173	Gh_A05G1568	Gh_A10G1051	Gh_A11G0556	Gh_A11G1298	Gh_A11G3105	Gh_D02G1791	Gh_A05G0840	Gh_A05G2930	Gh_A11G0278	Gh_A10G2346	Gh_A10G1414	Gh_A11G1321	Gh_A12G0113
	Gh_A05G0192	Gh_A05G1573	Gh_A10G1142	Gh_A11G0578	Gh_A11G1346	Gh_A11G3109	Gh_D02G1870	Gh_A05G0841	Gh_A05G2945	Gh_A11G0330	Gh_A11G0016	Gh_A10G1450	Gh_A11G1379	Gh_A12G0175
	Gh_A05G0193	Gh_A05G1574	Gh_A10G1283	Gh_A11G0634	Gh_A11G1487	Gh_A11G3156	Gh_D02G1871	Gh_A05G0863	Gh_A05G2995	Gh_A11G0379	Gh_A11G0161	Gh_A10G1581	Gh_A11G1410	Gh_A12G0251
	Gh_A05G0235	Gh_A05G1592	Gh_A10G1324	Gh_A11G0683	Gh_A11G1548	Gh_A12G0024	Gh_D02G1891	Gh_A05G0881	Gh_A05G3071	Gh_A11G0419	Gh_A11G0222	Gh_A10G1661	Gh_A11G1546	Gh_A12G0304
	Gh_A05G0249	Gh_A05G1594	Gh_A10G1348	Gh_A11G0689	Gh_A11G1851	Gh_A12G0063	Gh_D02G2136	Gh_A05G0886	Gh_A05G3132	Gh_A11G0432	Gh_A11G0244	Gh_A10G1668	Gh_A11G1617	Gh_A12G0546
	Gh_A05G0255	Gh_A05G1604	Gh_A10G1352	Gh_A11G0814	Gh_A11G1859	Gh_A12G0113	Gh_D02G2191	Gh_A05G0897	Gh_A05G3136	Gh_A11G0454	Gh_A11G0274	Gh_A10G1708	Gh_A11G1638	Gh_A12G0782
	Gh_A05G0266	Gh_A05G1608	Gh_A10G1552	Gh_A11G1026	Gh_A11G1862	Gh_A12G0332	Gh_D02G2250	Gh_A05G0921	Gh_A05G3143	Gh_A11G0714	Gh_A11G0286	Gh_A10G1746	Gh_A11G1656	Gh_A12G0974
	Gh_A05G0274	Gh_A05G1623	Gh_A10G1696	Gh_A11G1052	Gh_A11G1887	Gh_A12G0364	Gh_D02G2370	Gh_A05G0923	Gh_A05G3144	Gh_A11G0768	Gh_A11G0294	Gh_A10G1812	Gh_A11G1741	Gh_A12G0975
	Gh_A05G0309	Gh_A05G1660	Gh_A10G1812	Gh_A11G1134	Gh_A11G2088	Gh_A12G0641	Gh_D03G0317	Gh_A05G0954	Gh_A05G3186	Gh_A11G0939	Gh_A11G0339	Gh_A10G1883	Gh_A11G1755	Gh_A12G1096
	Gh_A05G0328	Gh_A05G1661	Gh_A10G1817	Gh_A11G1257	Gh_A11G2118	Gh_A12G0838	Gh_D03G0388	Gh_A05G1009	Gh_A05G3427	Gh_A11G0950	Gh_A11G0464	Gh_A10G1937	Gh_A11G1798	Gh_A12G1137
	Gh_A05G0358	Gh_A05G1677	Gh_A10G1823	Gh_A11G1603	Gh_A11G2135	Gh_A12G0845	Gh_D03G0391	Gh_A05G1034	Gh_A05G3510	Gh_A11G0988	Gh_A11G0506	Gh_A10G1963	Gh_A11G1816	Gh_A12G1159
	Gh_A05G0359	Gh_A05G1689	Gh_A10G1831	Gh_A11G1616	Gh_A11G2519	Gh_A12G0865	Gh_D03G0479	Gh_A05G1121	Gh_A05G3620	Gh_A11G1008	Gh_A11G0608	Gh_A10G1975	Gh_A11G1828	Gh_A12G1284
	Gh_A05G0388	Gh_A05G1698	Gh_A10G1937	Gh_A11G1726	Gh_A11G2522	Gh_A12G0927	Gh_D03G0738	Gh_A05G1141	Gh_A05G3650	Gh_A11G1017	Gh_A11G0658	Gh_A10G2057	Gh_A11G2165	Gh_A12G1288
	Gh_A05G0391	Gh_A05G1728	Gh_A10G1978	Gh_A11G1729	Gh_A11G2721	Gh_A12G0969	Gh_D03G0814	Gh_A05G1219	Gh_A05G3663	Gh_A11G1138	Gh_A11G0707	Gh_A10G2228	Gh_A11G2171	Gh_A12G1299
	Gh_A05G0393	Gh_A05G1735	Gh_A10G1984	Gh_A11G2032	Gh_A11G2806	Gh_A12G1021	Gh_D03G0831	Gh_A05G1271	Gh_A05G3681	Gh_A11G1163	Gh_A11G0852	Gh_A10G2268	Gh_A11G2366	Gh_A12G1335
	Gh_A05G0403	Gh_A05G1740	Gh_A10G1985	Gh_A11G2099	Gh_A11G2908	Gh_A12G1056	Gh_D03G1146	Gh_A05G1286	Gh_A05G3694	Gh_A11G1183	Gh_A11G0915	Gh_A10G2270	Gh_A11G2489	Gh_A12G1396
	Gh_A05G0415	Gh_A05G1741	Gh_A10G2057	Gh_A11G2123	Gh_A11G2936	Gh_A12G1141	Gh_D03G1426	Gh_A05G1290	Gh_A05G3717	Gh_A11G1242	Gh_A11G0980	Gh_A10G2281	Gh_A11G2591	Gh_A12G1411
	Gh_A05G0422	Gh_A05G1774	Gh_A10G2115	Gh_A11G2130	Gh_A11G3035	Gh_A12G1154	Gh_D03G1442	Gh_A05G1329	Gh_A05G3736	Gh_A11G1298	Gh_A11G1058	Gh_A10G2299	Gh_A11G2616	Gh_A12G1481
	Gh_A05G0432	Gh_A05G1776	Gh_A10G2215	Gh_A11G2366	Gh_A11G3057	Gh_A12G1299	Gh_D03G1643	Gh_A05G1347	Gh_A05G3779	Gh_A11G1318	Gh_A11G1469	Gh_A10G2350	Gh_A11G2790	Gh_A12G1621
	Gh_A05G0443	Gh_A05G1790	Gh_A10G2228	Gh_A11G2411	Gh_A11G3235	Gh_A12G1335	Gh_D03G1659	Gh_A05G1348	Gh_A05G3837	Gh_A11G1372	Gh_A11G1484	Gh_A11G0094	Gh_A11G2901	Gh_A12G1732
	Gh_A05G0477	Gh_A05G1818	Gh_A10G2268	Gh_A11G2851	Gh_A11G3283	Gh_A12G1342	Gh_D03G1660	Gh_A05G1350	Gh_A05G3925	Gh_A11G1441	Gh_A11G1518	Gh_A11G0180	Gh_A11G3011	Gh_A12G1869
	Gh_A05G0507	Gh_A05G1821	Gh_A10G2281	Gh_A11G3086	Gh_A11G3290	Gh_A12G1407	Gh_D03G1816	Gh_A05G1356	Gh_A05G3960	Gh_A11G1443	Gh_A11G1594	Gh_A11G0312	Gh_A11G3024	Gh_A12G1893
	Gh_A05G0566	Gh_A05G1846	Gh_A10G2299	Gh_A11G3089	Gh_A12G0137	Gh_A12G1412	Gh_D04G0437	Gh_A05G1357	Gh_A05G3974	Gh_A11G1492	Gh_A11G1728	Gh_A11G0316	Gh_A11G3077	Gh_A12G1973
	Gh_A05G0568	Gh_A05G1849	Gh_A10G2350	Gh_A11G3141	Gh_A12G0144	Gh_A12G1591	Gh_D04G0443	Gh_A05G1377	Gh_A05G4022	Gh_A11G1530	Gh_A11G1791	Gh_A11G0363	Gh_A11G3130	Gh_A12G2195
	Gh_A05G0577	Gh_A05G1855	Gh_A11G0015	Gh_A11G3240	Gh_A12G0251	Gh_A12G1847	Gh_D04G0525	Gh_A05G1424	Gh_A06G0015	Gh_A11G1559	Gh_A11G1794	Gh_A11G0416	Gh_A11G3233	Gh_A12G2239
	Gh_A05G0601	Gh_A05G1867	Gh_A11G0161	Gh_A12G0100	Gh_A12G0388	Gh_A12G1872	Gh_D04G0616	Gh_A05G1452	Gh_A06G0016	Gh_A11G1615	Gh_A11G1800	Gh_A11G0434	Gh_A11G3254	Gh_A12G2282
	Gh_A05G0633	Gh_A05G1889	Gh_A11G0200	Gh_A12G0267	Gh_A12G0559	Gh_A12G1955	Gh_D04G1485	Gh_A05G1487	Gh_A06G0026	Gh_A11G1632	Gh_A11G1969	Gh_A11G0519	Gh_A12G0188	Gh_A12G2682
	Gh_A05G0637	Gh_A05G1895	Gh_A11G0284	Gh_A12G0270	Gh_A12G0593	Gh_A12G2112	Gh_D04G1915	Gh_A05G1489	Gh_A06G0045	Gh_A11G1710	Gh_A11G1983	Gh_A11G0688	Gh_A12G0270	Gh_A13G0007
	Gh_A05G0641	Gh_A05G1904	Gh_A11G0317	Gh_A12G0350	Gh_A12G0624	Gh_A12G2265	Gh_D04G1920	Gh_A05G1544	Gh_A06G0100	Gh_A11G1724	Gh_A11G2006	Gh_A11G0965	Gh_A12G0449	Gh_A13G0241
	Gh_A05G0646	Gh_A05G1906	Gh_A11G0437	Gh_A12G0365	Gh_A12G0715	Gh_A12G2448	Gh_D04G1975	Gh_A05G1557	Gh_A06G0103	Gh_A11G1762	Gh_A11G2118	Gh_A11G1044	Gh_A12G0549	Gh_A13G0377
	Gh_A05G0677	Gh_A05G1914	Gh_A11G0688	Gh_A12G0465	Gh_A12G1054	Gh_A12G2476	Gh_D05G0012	Gh_A05G1602	Gh_A06G0131	Gh_A11G1803	Gh_A11G2296	Gh_A11G1052	Gh_A12G0555	Gh_A13G0603
	Gh_A05G0701	Gh_A05G1936	Gh_A11G0727	Gh_A12G0560	Gh_A12G1067	Gh_A12G2682	Gh_D05G0286	Gh_A05G1628	Gh_A06G0165	Gh_A11G1807	Gh_A11G2663	Gh_A11G1117	Gh_A12G0787	Gh_A13G0607
	Gh_A05G0747	Gh_A05G1958	Gh_A11G0915	Gh_A12G0660	Gh_A12G1130	Gh_A13G0120	Gh_D05G0304	Gh_A05G1638	Gh_A06G0196	Gh_A11G1833	Gh_A11G2895	Gh_A11G1142	Gh_A12G0933	Gh_A13G0658
	Gh_A05G0768	Gh_A05G1992	Gh_A11G1044	Gh_A12G0799	Gh_A12G1137	Gh_A13G0138	Gh_D05G0320	Gh_A05G1644	Gh_A06G0208	Gh_A11G1855	Gh_A11G2936	Gh_A11G1310	Gh_A12G0939	Gh_A13G0703
	Gh_A05G0835	Gh_A05G1996	Gh_A11G1117	Gh_A12G0901	Gh_A12G1207	Gh_A13G0149	Gh_D05G0407	Gh_A05G1646	Gh_A06G0214	Gh_A11G1961	Gh_A11G2960	Gh_A11G1592	Gh_A12G0998	Gh_A13G0781
	Gh_A05G0840	Gh_A05G2026	Gh_A11G1130	Gh_A12G0939	Gh_A12G1288	Gh_A13G0184	Gh_D05G0505	Gh_A05G1732	Gh_A06G0241	Gh_A11G1963	Gh_A11G3115	Gh_A11G1725	Gh_A12G1007	Gh_A13G1228
	Gh_A05G0841	Gh_A05G2035	Gh_A11G1310	Gh_A12G1050	Gh_A12G1296	Gh_A13G0190	Gh_D05G0532	Gh_A05G1812	Gh_A06G0255	Gh_A11G2008	Gh_A11G3283	Gh_A11G1758	Gh_A12G1016	Gh_A13G1247
	Gh_A05G0850	Gh_A05G2046	Gh_A11G1344	Gh_A12G1090	Gh_A12G1305	Gh_A13G0202	Gh_D05G0533	Gh_A05G1861	Gh_A06G0279	Gh_A11G2046	Gh_A11G3290	Gh_A11G1764	Gh_A12G1069	Gh_A13G1366
	Gh_A05G0863	Gh_A05G2107	Gh_A11G1442	Gh_A12G1172	Gh_A12G1345	Gh_A13G0349	Gh_D05G0594	Gh_A05G1911	Gh_A06G0280	Gh_A11G2109	Gh_A12G0006	Gh_A11G1772	Gh_A12G1086	Gh_A13G1423
	Gh_A05G0886	Gh_A05G2118	Gh_A11G1484	Gh_A12G1213	Gh_A12G1481	Gh_A13G0352	Gh_D05G0945	Gh_A05G1920	Gh_A06G0351	Gh_A11G2168	Gh_A12G0077	Gh_A11G1802	Gh_A12G1090	Gh_A13G1457
	Gh_A05G0897	Gh_A05G2153	Gh_A11G1592	Gh_A12G1291	Gh_A12G1572	Gh_A13G0377	Gh_D05G0970	Gh_A05G1952	Gh_A06G0384	Gh_A11G2317	Gh_A12G0091	Gh_A11G2095	Gh_A12G1168	Gh_D01G0130
	Gh_A05G0906	Gh_A05G2170	Gh_A11G1607	Gh_A12G1538	Gh_A12G1621	Gh_A13G0394	Gh_D05G1024	Gh_A05G1954	Gh_A06G0385	Gh_A11G2469	Gh_A12G0094	Gh_A11G2131	Gh_A12G1213	Gh_D01G0139
	Gh_A05G0921	Gh_A05G2177	Gh_A11G1611	Gh_A12G1663	Gh_A12G1685	Gh_A13G0479	Gh_D05G1225	Gh_A05G2017	Gh_A06G0408	Gh_A11G2472	Gh_A12G0103	Gh_A11G2218	Gh_A12G1279	Gh_D01G0452
	Gh_A05G0923	Gh_A05G2243	Gh_A11G1881	Gh_A12G1709	Gh_A12G1945	Gh_A13G0497	Gh_D05G1513	Gh_A05G2038	Gh_A06G0451	Gh_A11G2493	Gh_A12G0104	Gh_A11G2383	Gh_A12G1558	Gh_D01G0466
	Gh_A05G0978	Gh_A05G2259	Gh_A11G1983	Gh_A12G1771	Gh_A12G2305	Gh_A13G1331	Gh_D05G1637	Gh_A05G2090	Gh_A06G0452	Gh_A11G2744	Gh_A12G0165	Gh_A11G2441	Gh_A12G1597	Gh_D01G0490
	Gh_A05G0988	Gh_A05G2289	Gh_A11G2027	Gh_A12G1842	Gh_A12G2367	Gh_A13G1605	Gh_D05G1820	Gh_A05G2093	Gh_A06G0453	Gh_A11G2754	Gh_A12G0222	Gh_A11G2446	Gh_A12G1659	Gh_D01G0530
	Gh_A05G1001	Gh_A05G2299	Gh_A11G2077	Gh_A12G1849	Gh_A12G2374	Gh_A13G1619	Gh_D05G2078	Gh_A05G2129	Gh_A06G0539	Gh_A11G2882	Gh_A12G0332	Gh_A11G2501	Gh_A12G1846	Gh_D01G0592
	Gh_A05G1009	Gh_A05G2316	Gh_A11G2095	Gh_A12G1935	Gh_A12G2379	Gh_A13G1623	Gh_D05G2157	Gh_A05G2165	Gh_A06G0604	Gh_A11G2883	Gh_A12G0349	Gh_A11G2502	Gh_A12G1863	Gh_D01G0696
	Gh_A05G1034	Gh_A05G2338	Gh_A11G2113	Gh_A12G2029	Gh_A12G2435	Gh_A13G1666	Gh_D05G2241	Gh_A05G2169	Gh_A06G0710	Gh_A11G2914	Gh_A12G0411	Gh_A11G2516	Gh_A12G1880	Gh_D01G0703
	Gh_A05G1116	Gh_A05G2342	Gh_A11G2218	Gh_A12G2050	Gh_A12G2462	Gh_A13G1704	Gh_D05G2284	Gh_A05G2172	Gh_A06G0714	Gh_A11G2919	Gh_A12G0423	Gh_A11G2545	Gh_A12G2100	Gh_D01G0723
	Gh_A05G1124	Gh_A05G2408	Gh_A11G2390	Gh_A12G2052	Gh_A12G2487	Gh_A13G2047	Gh_D05G2285	Gh_A05G2285	Gh_A06G0785	Gh_A11G2976	Gh_A12G0443	Gh_A11G2696	Gh_A12G2263	Gh_D01G0831
	Gh_A05G1141	Gh_A05G2504	Gh_A11G2446	Gh_A12G2109	Gh_A12G2513	Gh_A13G2152	Gh_D05G2343	Gh_A05G2293	Gh_A06G0798	Gh_A11G2997	Gh_A12G0461	Gh_A11G2726	Gh_A12G2285	Gh_D01G0898
	Gh_A05G1162	Gh_A05G2506	Gh_A11G2501	Gh_A12G2262	Gh_A12G2515	Gh_A13G2257	Gh_D05G2420	Gh_A05G2307	Gh_A06G0810	Gh_A11G3023	Gh_A12G0559	Gh_A11G2742	Gh_A12G2317	Gh_D01G0911
	Gh_A05G1180	Gh_A05G2560	Gh_A11G2502	Gh_A12G2373	Gh_A13G0007	Gh_A13G2296	Gh_D05G2834	Gh_A05G2313	Gh_A06G0866	Gh_A11G3058	Gh_A12G0625	Gh_A11G2931	Gh_A12G2380	Gh_D01G0951
	Gh_A05G1219	Gh_A05G2619	Gh_A11G2701	Gh_A12G2434	Gh_A13G0137	Gh_D01G0035	Gh_D05G2841	Gh_A05G2320	Gh_A06G0872	Gh_A11G3073	Gh_A12G0643	Gh_A11G2947	Gh_A12G2381	Gh_D01G0958
	Gh_A05G1223	Gh_A05G2653	Gh_A11G2726	Gh_A12G2474	Gh_A13G0158	Gh_D01G0063	Gh_D05G2865	Gh_A05G2329	Gh_A06G0960	Gh_A11G3105	Gh_A12G0666	Gh_A11G2985	Gh_A12G2406	Gh_D01G1177
	Gh_A05G1227	Gh_A05G2665	Gh_A11G2742	Gh_A12G2503	Gh_A13G0205	Gh_D01G0109	Gh_D05G3148	Gh_A05G2335	Gh_A06G1047	Gh_A11G3109	Gh_A12G0675	Gh_A11G3188	Gh_A12G2434	Gh_D01G1276
	Gh_A05G1257	Gh_A05G2733	Gh_A11G2895	Gh_A12G2534	Gh_A13G0241	Gh_D01G0207	Gh_D05G3507	Gh_A05G2380	Gh_A06G1110	Gh_A11G3156	Gh_A12G0689	Gh_A11G3267	Gh_A12G2584	Gh_D01G1353
	Gh_A05G1271	Gh_A05G2740	Gh_A11G2960	Gh_A12G2620	Gh_A13G0443	Gh_D01G0239	Gh_D05G3704	Gh_A05G2382	Gh_A06G1112	Gh_A11G3297	Gh_A12G0970	Gh_A11G3275	Gh_A12G2601	Gh_D01G1476
	Gh_A05G1286	Gh_A05G2790	Gh_A11G2985	Gh_A12G2701	Gh_A13G0568	Gh_D01G0432	Gh_D06G0041	Gh_A05G2383	Gh_A06G1129	Gh_A12G0052	Gh_A12G1010	Gh_A12G0257	Gh_A13G0170	Gh_D01G1643
	Gh_A05G1290	Gh_A05G2848	Gh_A11G3017	Gh_A13G0108	Gh_A13G0622	Gh_D01G0450	Gh_D06G0094	Gh_A05G2425	Gh_A06G1132	Gh_A12G0144	Gh_A12G1022	Gh_A12G0278	Gh_A13G0197	Gh_D01G1776
	Gh_A05G1329	Gh_A05G2876	Gh_A11G3052	Gh_A13G0380	Gh_A13G0703	Gh_D01G0460	Gh_D06G0376	Gh_A05G2498	Gh_A06G1158	Gh_A12G0237	Gh_A12G1049	Gh_A12G0444	Gh_A13G0226	Gh_D01G1924
	Gh_A05G1330	Gh_A05G2880	Gh_A11G3124	Gh_A13G0475	Gh_A13G0745	Gh_D01G0466	Gh_D06G0534	Gh_A05G2561	Gh_A06G1194	Gh_A12G0364	Gh_A12G1141	Gh_A12G0560	Gh_A13G0257	Gh_D01G1939
	Gh_A05G1347	Gh_A05G2945	Gh_A11G3150	Gh_A13G0604	Gh_A13G1101	Gh_D01G0551	Gh_D06G0537	Gh_A05G2578	Gh_A06G1282	Gh_A12G0593	Gh_A12G1285	Gh_A12G0623	Gh_A13G0458	Gh_D01G1967
	Gh_A05G1348	Gh_A05G2995	Gh_A11G3275	Gh_A13G0951	Gh_A13G1108	Gh_D01G0573	Gh_D06G0550	Gh_A05G2615	Gh_A06G1378	Gh_A12G0601	Gh_A12G1292	Gh_A12G0703	Gh_A13G0633	Gh_D01G2052
	Gh_A05G1350	Gh_A05G3080	Gh_A12G0077	Gh_A13G1023	Gh_A13G1169	Gh_D01G0583	Gh_D06G0706	Gh_A05G2633	Gh_A06G1407	Gh_A12G0615	Gh_A12G1340	Gh_A12G0742	Gh_A13G0694	Gh_D01G2168
	Gh_A05G1357	Gh_A05G3103	Gh_A12G0103	Gh_A13G1056	Gh_A13G1209	Gh_D01G0696	Gh_D06G0768	Gh_A05G2636	Gh_A06G1450	Gh_A12G0641	Gh_A12G1358	Gh_A12G0746	Gh_A13G0777	Gh_D01G2213
	Gh_A05G1377	Gh_A05G3111	Gh_A12G0133	Gh_A13G1059	Gh_A13G1335	Gh_D01G0907	Gh_D06G0867	Gh_A05G2650	Gh_A06G1466	Gh_A12G0687	Gh_A12G1430	Gh_A12G0855	Gh_A13G0924	Gh_D02G0303
	Gh_A05G1378	Gh_A05G3132	Gh_A12G0193	Gh_A13G1086	Gh_A13G1543	Gh_D01G0913	Gh_D06G0963	Gh_A05G2725	Gh_A06G1518	Gh_A12G0696	Gh_A12G1487	Gh_A12G0943	Gh_A13G0929	Gh_D02G0364
	Gh_A05G1402	Gh_A05G3143	Gh_A12G0237	Gh_A13G1111	Gh_A13G1661	Gh_D01G0953	Gh_D06G1160	Gh_A05G2738	Gh_A06G1590	Gh_A12G0793	Gh_A12G1579	Gh_A12G0980	Gh_A13G1029	Gh_D02G0468
	Gh_A05G1424	Gh_A05G3144	Gh_A12G0411	Gh_A13G1144	Gh_A13G1719	Gh_D01G0978	Gh_D06G1454	Gh_A05G2919	Gh_A06G1592	Gh_A12G0829	Gh_A12G1612	Gh_A12G0985	Gh_A13G1081	Gh_D02G0479
	Gh_A05G1440	Gh_A05G3149	Gh_A12G0443	Gh_A13G1425	Gh_A13G2003	Gh_D01G1033	Gh_D06G1513	Gh_A05G2976	Gh_A06G1608	Gh_A12G0865	Gh_A12G1644	Gh_A12G1067	Gh_A13G1123	Gh_D02G0510
	Gh_A05G1452	Gh_A05G3254	Gh_A12G0444	Gh_A13G1494	Gh_A13G2022	Gh_D01G1226	Gh_D06G1729	Gh_A05G3025	Gh_A06G1645	Gh_A12G0927	Gh_A12G1662	Gh_A12G1076	Gh_A13G1263	Gh_D02G0556
	Gh_A05G1489	Gh_A05G3256	Gh_A12G0485	Gh_A13G1535	Gh_A13G2334	Gh_D01G1252	Gh_D06G1786	Gh_A05G3047	Gh_A06G1677	Gh_A12G0960	Gh_A12G1664	Gh_A12G1110	Gh_A13G1336	Gh_D02G0690
	Gh_A05G1496	Gh_A05G3277	Gh_A12G0561	Gh_A13G1541	Gh_D01G0139	Gh_D01G1309	Gh_D06G2033	Gh_A05G3064	Gh_A06G1694	Gh_A12G1021	Gh_A12G1856	Gh_A12G1121	Gh_A13G1399	Gh_D02G0717
	Gh_A05G1510	Gh_A05G3380	Gh_A12G0623	Gh_A13G1560	Gh_D01G0210	Gh_D01G1474	Gh_D06G2081	Gh_A05G3065	Gh_A06G1731	Gh_A12G1056	Gh_A12G1988	Gh_A12G1154	Gh_A13G1684	Gh_D02G0743
	Gh_A05G1526	Gh_A05G3396	Gh_A12G0646	Gh_A13G1624	Gh_D01G0424	Gh_D01G1679	Gh_D06G2284	Gh_A05G3115	Gh_A06G1734	Gh_A12G1130	Gh_A12G2049	Gh_A12G1170	Gh_A13G1832	Gh_D02G0786
	Gh_A05G1536	Gh_A05G3449	Gh_A12G0666	Gh_A13G1694	Gh_D01G0490	Gh_D01G1709	Gh_D07G0042	Gh_A05G3118	Gh_A06G1735	Gh_A12G1143	Gh_A12G2391	Gh_A12G1240	Gh_A13G1834	Gh_D02G0801
	Gh_A05G1544	Gh_A05G3466	Gh_A12G0675	Gh_A13G1726	Gh_D01G0514	Gh_D01G1710	Gh_D07G0062	Gh_A05G3139	Gh_A06G1736	Gh_A12G1245	Gh_A12G2428	Gh_A12G1246	Gh_A13G1845	Gh_D02G0959
	Gh_A05G1557	Gh_A05G3583	Gh_A12G0980	Gh_A13G1912	Gh_D01G0564	Gh_D01G1766	Gh_D07G0284	Gh_A05G3183	Gh_A06G1745	Gh_A12G1296	Gh_A12G2465	Gh_A12G1252	Gh_A13G1862	Gh_D02G1107
	Gh_A05G1628	Gh_A05G3620	Gh_A12G1022	Gh_A13G1934	Gh_D01G0605	Gh_D01G1886	Gh_D07G0301	Gh_A05G3208	Gh_A06G1785	Gh_A12G1342	Gh_A12G2487	Gh_A12G1304	Gh_A13G1945	Gh_D02G1180
	Gh_A05G1631	Gh_A05G3670	Gh_A12G1024	Gh_A13G2009	Gh_D01G0703	Gh_D01G1967	Gh_D07G0554	Gh_A05G3223	Gh_A06G1786	Gh_A12G1407	Gh_A13G0039	Gh_A12G1349	Gh_A13G1962	Gh_D02G1321
	Gh_A05G1638	Gh_A05G3681	Gh_A12G1170	Gh_A13G2310	Gh_D01G0958	Gh_D01G2232	Gh_D07G0566	Gh_A05G3264	Gh_A06G1787	Gh_A12G1412	Gh_A13G0271	Gh_A12G1384	Gh_A13G2000	Gh_D02G1365
	Gh_A05G1644	Gh_A05G3779	Gh_A12G1402	Gh_A13G2312	Gh_D01G0961	Gh_D01G2307	Gh_D07G0593	Gh_A05G3299	Gh_A06G1845	Gh_A12G1482	Gh_A13G0395	Gh_A12G1402	Gh_A13G2057	Gh_D02G1519
	Gh_A05G1646	Gh_A05G3809	Gh_A12G1428	Gh_D01G0018	Gh_D01G1003	Gh_D01G2382	Gh_D07G0599	Gh_A05G3376	Gh_A06G1888	Gh_A12G1574	Gh_A13G0863	Gh_A12G1428	Gh_A13G2175	Gh_D02G1556
	Gh_A05G1748	Gh_A05G3837	Gh_A12G1430	Gh_D01G0044	Gh_D01G1072	Gh_D02G0029	Gh_D07G0605	Gh_A05G3381	Gh_A06G1899	Gh_A12G1591	Gh_A13G1000	Gh_A12G1486	Gh_A13G2298	Gh_D02G1685
	Gh_A05G1763	Gh_A05G3846	Gh_A12G1550	Gh_D01G0080	Gh_D01G1091	Gh_D02G0145	Gh_D07G0751	Gh_A05G3386	Gh_A06G1944	Gh_A12G1684	Gh_A13G1022	Gh_A12G1630	Gh_A13G2309	Gh_D02G1825
	Gh_A05G1764	Gh_A05G3925	Gh_A12G1662	Gh_D01G0229	Gh_D01G1251	Gh_D02G0215	Gh_D07G1197	Gh_A05G3393	Gh_A06G1970	Gh_A12G1955	Gh_A13G1101	Gh_A12G1745	Gh_A13G2347	Gh_D02G2000
	Gh_A05G1772	Gh_A05G3954	Gh_A12G1664	Gh_D01G0234	Gh_D01G1447	Gh_D02G0241	Gh_D07G1405	Gh_A05G3470	Gh_A06G1989	Gh_A12G2102	Gh_A13G1209	Gh_A12G1769	Gh_D01G0039	Gh_D02G2070
	Gh_A05G1778	Gh_A05G3960	Gh_A12G1696	Gh_D01G0345	Gh_D01G1640	Gh_D02G0348	Gh_D07G1428	Gh_A05G3491	Gh_A06G2001	Gh_A12G2112	Gh_A13G1605	Gh_A12G1807	Gh_D01G0080	Gh_D02G2079
	Gh_A05G1781	Gh_A05G3964	Gh_A12G1745	Gh_D01G0410	Gh_D01G1799	Gh_D02G0364	Gh_D07G1500	Gh_A05G3495	Gh_A06G2021	Gh_A12G2154	Gh_A13G1640	Gh_A12G1947	Gh_D01G0461	Gh_D02G2134
	Gh_A05G1812	Gh_A05G3965	Gh_A12G1805	Gh_D01G0538	Gh_D01G1808	Gh_D02G0404	Gh_D07G1519	Gh_A05G3502	Gh_A06G2098	Gh_A12G2219	Gh_A13G2017	Gh_A12G1979	Gh_D01G0616	Gh_D02G2252
	Gh_A05G1848	Gh_A05G3974	Gh_A12G1901	Gh_D01G0858	Gh_D01G1832	Gh_D02G0427	Gh_D07G1721	Gh_A05G3533	Gh_A06G2111	Gh_A12G2305	Gh_A13G2024	Gh_A12G1981	Gh_D01G0689	Gh_D03G0059
	Gh_A05G1850	Gh_A05G4022	Gh_A12G1947	Gh_D01G0904	Gh_D01G1978	Gh_D02G0671	Gh_D07G1896	Gh_A05G3537	Gh_A06G2119	Gh_A12G2311	Gh_A13G2031	Gh_A12G1994	Gh_D01G0848	Gh_D03G0142
	Gh_A05G1861	Gh_A06G0016	Gh_A12G1994	Gh_D01G0965	Gh_D01G2004	Gh_D02G0690	Gh_D08G0208	Gh_A05G3538	Gh_A07G0015	Gh_A12G2448	Gh_A13G2056	Gh_A12G2185	Gh_D01G0869	Gh_D03G0176
	Gh_A05G1887	Gh_A06G0026	Gh_A12G2032	Gh_D01G0997	Gh_D01G2213	Gh_D02G0757	Gh_D08G0219	Gh_A05G3575	Gh_A07G0067	Gh_A12G2476	Gh_A13G2121	Gh_A12G2208	Gh_D01G1062	Gh_D03G0314
	Gh_A05G1888	Gh_A06G0045	Gh_A12G2108	Gh_D01G1115	Gh_D01G2303	Gh_D02G0801	Gh_D08G0464	Gh_A05G3678	Gh_A07G0102	Gh_A12G2480	Gh_A13G2211	Gh_A12G2249	Gh_D01G1089	Gh_D03G0342
	Gh_A05G1911	Gh_A06G0084	Gh_A12G2117	Gh_D01G1201	Gh_D01G2334	Gh_D02G0959	Gh_D08G0504	Gh_A05G3724	Gh_A07G0109	Gh_A12G2632	Gh_A13G2316	Gh_A12G2321	Gh_D01G1159	Gh_D03G0452
	Gh_A05G1913	Gh_A06G0099	Gh_A12G2179	Gh_D01G1202	Gh_D02G0071	Gh_D02G1757	Gh_D08G0744	Gh_A05G3755	Gh_A07G0164	Gh_A12G2723	Gh_D01G0093	Gh_A12G2345	Gh_D01G1471	Gh_D03G0700
	Gh_A05G1920	Gh_A06G0100	Gh_A12G2213	Gh_D01G1403	Gh_D02G0253	Gh_D02G1815	Gh_D08G1192	Gh_A05G3769	Gh_A07G0174	Gh_A13G0087	Gh_D01G0159	Gh_A12G2512	Gh_D01G1500	Gh_D03G0705
	Gh_A05G1932	Gh_A06G0103	Gh_A12G2249	Gh_D01G1586	Gh_D02G0286	Gh_D02G1937	Gh_D08G1422	Gh_A05G3860	Gh_A07G0196	Gh_A13G0120	Gh_D01G0224	Gh_A12G2543	Gh_D01G1543	Gh_D03G0713
	Gh_A05G1952	Gh_A06G0131	Gh_A12G2602	Gh_D01G1648	Gh_D02G0370	Gh_D02G2007	Gh_D08G1815	Gh_A05G3893	Gh_A07G0238	Gh_A13G0121	Gh_D01G0225	Gh_A12G2606	Gh_D01G1864	Gh_D03G0771
	Gh_A05G1954	Gh_A06G0158	Gh_A12G2606	Gh_D01G1802	Gh_D02G0639	Gh_D02G2127	Gh_D08G1848	Gh_A05G3909	Gh_A07G0308	Gh_A13G0138	Gh_D01G0404	Gh_A12G2609	Gh_D01G1885	Gh_D03G0912
	Gh_A05G2002	Gh_A06G0165	Gh_A12G2609	Gh_D01G1901	Gh_D02G0660	Gh_D02G2130	Gh_D08G1902	Gh_A05G3996	Gh_A07G0327	Gh_A13G0144	Gh_D01G0420	Gh_A13G0032	Gh_D01G1922	Gh_D03G0918
	Gh_A05G2093	Gh_A06G0172	Gh_A12G2714	Gh_D01G1934	Gh_D02G0717	Gh_D02G2158	Gh_D08G2025	Gh_A05G3999	Gh_A07G0354	Gh_A13G0181	Gh_D01G0424	Gh_A13G0205	Gh_D01G1928	Gh_D03G0972
	Gh_A05G2129	Gh_A06G0196	Gh_A12G2720	Gh_D01G2027	Gh_D02G0786	Gh_D02G2410	Gh_D08G2241	Gh_A06G0046	Gh_A07G0359	Gh_A13G0190	Gh_D01G0453	Gh_A13G0284	Gh_D01G1933	Gh_D03G1069
	Gh_A05G2165	Gh_A06G0214	Gh_A13G0039	Gh_D01G2043	Gh_D02G0969	Gh_D03G0018	Gh_D08G2334	Gh_A06G0176	Gh_A07G0378	Gh_A13G0247	Gh_D01G0510	Gh_A13G0300	Gh_D01G1969	Gh_D03G1078
	Gh_A05G2169	Gh_A06G0232	Gh_A13G0238	Gh_D01G2090	Gh_D02G1166	Gh_D03G0087	Gh_D08G2423	Gh_A06G0177	Gh_A07G0421	Gh_A13G0314	Gh_D01G0511	Gh_A13G0483	Gh_D01G2080	Gh_D03G1109
	Gh_A05G2285	Gh_A06G0241	Gh_A13G0395	Gh_D01G2094	Gh_D02G1180	Gh_D03G0111	Gh_D08G2557	Gh_A06G0203	Gh_A07G0468	Gh_A13G0352	Gh_D01G0565	Gh_A13G0739	Gh_D01G2086	Gh_D03G1279
	Gh_A05G2307	Gh_A06G0255	Gh_A13G0728	Gh_D01G2095	Gh_D02G1273	Gh_D03G0150	Gh_D08G2583	Gh_A06G0276	Gh_A07G0470	Gh_A13G0479	Gh_D01G0577	Gh_A13G0769	Gh_D01G2223	Gh_D03G1414
	Gh_A05G2313	Gh_A06G0259	Gh_A13G0789	Gh_D01G2098	Gh_D02G1432	Gh_D03G0185	Gh_D09G0022	Gh_A06G0283	Gh_A07G0529	Gh_A13G0496	Gh_D01G0677	Gh_A13G0789	Gh_D01G2333	Gh_D03G1558
	Gh_A05G2335	Gh_A06G0279	Gh_A13G0888	Gh_D01G2102	Gh_D02G1512	Gh_D03G0314	Gh_D09G0373	Gh_A06G0287	Gh_A07G0553	Gh_A13G0497	Gh_D01G0757	Gh_A13G0852	Gh_D02G0064	Gh_D03G1671
	Gh_A05G2382	Gh_A06G0280	Gh_A13G0935	Gh_D01G2282	Gh_D02G1519	Gh_D03G0695	Gh_D09G0449	Gh_A06G0302	Gh_A07G0585	Gh_A13G0668	Gh_D01G1049	Gh_A13G0976	Gh_D02G0085	Gh_D03G1678
	Gh_A05G2383	Gh_A06G0303	Gh_A13G0976	Gh_D01G2287	Gh_D02G1556	Gh_D03G0700	Gh_D09G0511	Gh_A06G0350	Gh_A07G0623	Gh_A13G1069	Gh_D01G1084	Gh_A13G1147	Gh_D02G0238	Gh_D03G1701
	Gh_A05G2425	Gh_A06G0384	Gh_A13G1000	Gh_D01G2294	Gh_D02G1694	Gh_D03G0705	Gh_D09G0524	Gh_A06G0365	Gh_A07G0741	Gh_A13G1237	Gh_D01G1133	Gh_A13G1191	Gh_D02G0304	Gh_D03G1702
	Gh_A05G2477	Gh_A06G0408	Gh_A13G1194	Gh_D02G0110	Gh_D02G1825	Gh_D03G0786	Gh_D09G0547	Gh_A06G0367	Gh_A07G0749	Gh_A13G1279	Gh_D01G1251	Gh_A13G1194	Gh_D02G0896	Gh_D04G0263
	Gh_A05G2561	Gh_A06G0411	Gh_A13G1306	Gh_D02G0206	Gh_D02G2100	Gh_D03G0810	Gh_D09G0555	Gh_A06G0396	Gh_A07G0788	Gh_A13G1331	Gh_D01G1270	Gh_A13G1242	Gh_D02G0993	Gh_D04G0268
	Gh_A05G2625	Gh_A06G0429	Gh_A13G1357	Gh_D02G0220	Gh_D02G2104	Gh_D03G1109	Gh_D09G0873	Gh_A06G0409	Gh_A07G0946	Gh_A13G1504	Gh_D01G1303	Gh_A13G1357	Gh_D02G1059	Gh_D04G0469
	Gh_A05G2650	Gh_A06G0447	Gh_A13G1410	Gh_D02G0343	Gh_D02G2105	Gh_D03G1116	Gh_D09G0918	Gh_A06G0435	Gh_A07G0951	Gh_A13G1544	Gh_D01G1313	Gh_A13G1672	Gh_D02G1067	Gh_D04G0518
	Gh_A05G2725	Gh_A06G0452	Gh_A13G1436	Gh_D02G0391	Gh_D02G2141	Gh_D03G1125	Gh_D09G1024	Gh_A06G0454	Gh_A07G0953	Gh_A13G1581	Gh_D01G1369	Gh_A13G1942	Gh_D02G1202	Gh_D04G0536
	Gh_A05G2738	Gh_A06G0453	Gh_A13G1566	Gh_D02G0407	Gh_D02G2252	Gh_D03G1135	Gh_D09G1062	Gh_A06G0487	Gh_A07G0956	Gh_A13G1619	Gh_D01G1447	Gh_A13G2032	Gh_D02G1211	Gh_D04G0543
	Gh_A05G2778	Gh_A06G0532	Gh_A13G1585	Gh_D02G0496	Gh_D02G2313	Gh_D03G1185	Gh_D09G1181	Gh_A06G0494	Gh_A07G1007	Gh_A13G1623	Gh_D01G1638	Gh_A13G2073	Gh_D02G1337	Gh_D04G0576
	Gh_A05G2784	Gh_A06G0575	Gh_A13G1606	Gh_D02G0538	Gh_D02G2437	Gh_D03G1218	Gh_D09G1298	Gh_A06G0501	Gh_A07G1008	Gh_A13G1644	Gh_D01G1723	Gh_A13G2180	Gh_D02G1474	Gh_D04G0612
	Gh_A05G2865	Gh_A06G0674	Gh_A13G1720	Gh_D02G0980	Gh_D03G0059	Gh_D03G1250	Gh_D09G1314	Gh_A06G0514	Gh_A07G1012	Gh_A13G1666	Gh_D01G1808	Gh_D01G0035	Gh_D02G1550	Gh_D04G0888
	Gh_A05G2947	Gh_A06G0714	Gh_A13G1873	Gh_D02G1106	Gh_D03G0125	Gh_D03G1294	Gh_D09G1399	Gh_A06G0548	Gh_A07G1082	Gh_A13G1685	Gh_D01G2181	Gh_D01G0270	Gh_D02G1620	Gh_D04G1368
	Gh_A05G2976	Gh_A06G0736	Gh_A13G1942	Gh_D02G1137	Gh_D03G0142	Gh_D03G1354	Gh_D09G1401	Gh_A06G0583	Gh_A07G1083	Gh_A13G1708	Gh_D01G2254	Gh_D01G0570	Gh_D02G1656	Gh_D04G1447
	Gh_A05G3025	Gh_A06G0785	Gh_A13G2032	Gh_D02G1214	Gh_D03G0175	Gh_D03G1405	Gh_D09G1534	Gh_A06G0613	Gh_A07G1088	Gh_A13G1959	Gh_D02G0029	Gh_D01G0573	Gh_D02G1742	Gh_D04G1613
	Gh_A05G3044	Gh_A06G0798	Gh_A13G2056	Gh_D02G1361	Gh_D03G0176	Gh_D03G1492	Gh_D09G1575	Gh_A06G0616	Gh_A07G1136	Gh_A13G1994	Gh_D02G0043	Gh_D01G0683	Gh_D02G1764	Gh_D04G1936
	Gh_A05G3047	Gh_A06G0802	Gh_A13G2112	Gh_D02G1447	Gh_D03G0261	Gh_D03G1635	Gh_D09G1692	Gh_A06G0622	Gh_A07G1204	Gh_A13G2047	Gh_D02G0114	Gh_D01G0955	Gh_D02G1891	Gh_D05G0029
	Gh_A05G3064	Gh_A06G0806	Gh_A13G2121	Gh_D02G1597	Gh_D03G0452	Gh_D03G1672	Gh_D09G1855	Gh_A06G0649	Gh_A07G1227	Gh_A13G2257	Gh_D02G0142	Gh_D01G0962	Gh_D02G2066	Gh_D05G0030
	Gh_A05G3102	Gh_A06G0810	Gh_A13G2171	Gh_D02G1619	Gh_D03G0534	Gh_D03G1702	Gh_D09G1880	Gh_A06G0723	Gh_A07G1280	Gh_A13G2296	Gh_D02G0216	Gh_D01G0977	Gh_D02G2150	Gh_D05G0042
	Gh_A05G3108	Gh_A06G0872	Gh_A13G2178	Gh_D02G1699	Gh_D03G0561	Gh_D04G0022	Gh_D09G1958	Gh_A06G0747	Gh_A07G1285	Gh_A13G2326	Gh_D02G0380	Gh_D01G0991	Gh_D02G2248	Gh_D05G0103
	Gh_A05G3118	Gh_A06G0909	Gh_A13G2208	Gh_D02G1890	Gh_D03G0713	Gh_D04G0112	Gh_D09G1963	Gh_A06G0844	Gh_A07G1326	Gh_D01G0109	Gh_D02G0382	Gh_D01G1031	Gh_D03G0106	Gh_D05G0149
	Gh_A05G3139	Gh_A06G0938	Gh_D01G0090	Gh_D02G1925	Gh_D03G0771	Gh_D04G0263	Gh_D09G2041	Gh_A06G0850	Gh_A07G1385	Gh_D01G0207	Gh_D02G0506	Gh_D01G1204	Gh_D03G0109	Gh_D05G0192
	Gh_A05G3172	Gh_A06G0960	Gh_D01G0130	Gh_D02G1942	Gh_D03G0798	Gh_D04G0498	Gh_D09G2122	Gh_A06G0858	Gh_A07G1436	Gh_D01G0209	Gh_D02G0551	Gh_D01G1291	Gh_D03G0223	Gh_D05G0241
	Gh_A05G3179	Gh_A06G1090	Gh_D01G0131	Gh_D02G2154	Gh_D03G0828	Gh_D04G0543	Gh_D09G2147	Gh_A06G0871	Gh_A07G1449	Gh_D01G0239	Gh_D02G0639	Gh_D01G1401	Gh_D03G0252	Gh_D05G0249
	Gh_A05G3223	Gh_A06G1101	Gh_D01G0246	Gh_D02G2435	Gh_D03G0905	Gh_D04G0612	Gh_D09G2361	Gh_A06G0874	Gh_A07G1497	Gh_D01G0419	Gh_D02G0640	Gh_D01G1501	Gh_D03G0302	Gh_D05G0432
	Gh_A05G3246	Gh_A06G1112	Gh_D01G0330	Gh_D03G0288	Gh_D03G1043	Gh_D04G0649	Gh_D09G2373	Gh_A06G0905	Gh_A07G1503	Gh_D01G0432	Gh_D02G0654	Gh_D01G1615	Gh_D03G0303	Gh_D05G0534
	Gh_A05G3272	Gh_A06G1123	Gh_D01G0511	Gh_D03G0369	Gh_D03G1078	Gh_D04G0678	Gh_D09G2472	Gh_A06G0913	Gh_A07G1504	Gh_D01G0450	Gh_D02G1138	Gh_D01G1616	Gh_D03G0317	Gh_D05G0569
	Gh_A05G3299	Gh_A06G1129	Gh_D01G0678	Gh_D03G0475	Gh_D03G1084	Gh_D04G0721	Gh_D10G0219	Gh_A06G0984	Gh_A07G1544	Gh_D01G0460	Gh_D02G1165	Gh_D01G1953	Gh_D03G0322	Gh_D05G0579
	Gh_A05G3300	Gh_A06G1194	Gh_D01G0683	Gh_D03G0662	Gh_D03G1112	Gh_D04G0855	Gh_D10G0269	Gh_A06G1007	Gh_A07G1549	Gh_D01G0474	Gh_D02G1273	Gh_D01G1998	Gh_D03G0391	Gh_D05G0596
	Gh_A05G3312	Gh_A06G1229	Gh_D01G0702	Gh_D03G0775	Gh_D03G1176	Gh_D04G0888	Gh_D10G0305	Gh_A06G1014	Gh_A07G1585	Gh_D01G0564	Gh_D02G1380	Gh_D01G2094	Gh_D03G0405	Gh_D05G0677
	Gh_A05G3376	Gh_A06G1258	Gh_D01G0757	Gh_D03G0939	Gh_D03G1214	Gh_D04G0893	Gh_D10G0344	Gh_A06G1094	Gh_A07G1599	Gh_D01G0583	Gh_D02G1527	Gh_D01G2095	Gh_D03G0408	Gh_D05G0690
	Gh_A05G3381	Gh_A06G1282	Gh_D01G0849	Gh_D03G1007	Gh_D03G1414	Gh_D04G1053	Gh_D10G0426	Gh_A06G1157	Gh_A07G1633	Gh_D01G0628	Gh_D02G1532	Gh_D01G2107	Gh_D03G0445	Gh_D05G0868
	Gh_A05G3386	Gh_A06G1296	Gh_D01G0962	Gh_D03G1012	Gh_D03G1701	Gh_D04G1066	Gh_D10G0607	Gh_A06G1162	Gh_A07G1653	Gh_D01G0675	Gh_D02G1542	Gh_D01G2130	Gh_D03G0479	Gh_D05G0882
	Gh_A05G3411	Gh_A06G1320	Gh_D01G1291	Gh_D03G1013	Gh_D03G1837	Gh_D04G1100	Gh_D10G0638	Gh_A06G1168	Gh_A07G1679	Gh_D01G0749	Gh_D02G1547	Gh_D01G2143	Gh_D03G0480	Gh_D05G0957
	Gh_A05G3476	Gh_A06G1419	Gh_D01G1440	Gh_D03G1054	Gh_D03G1846	Gh_D04G1265	Gh_D10G0664	Gh_A06G1185	Gh_A07G1752	Gh_D01G0758	Gh_D02G1727	Gh_D01G2212	Gh_D03G0673	Gh_D05G1110
	Gh_A05G3491	Gh_A06G1442	Gh_D01G1616	Gh_D03G1136	Gh_D04G0090	Gh_D04G1401	Gh_D10G0732	Gh_A06G1207	Gh_A07G1753	Gh_D01G0824	Gh_D02G1851	Gh_D01G2229	Gh_D03G0814	Gh_D05G1139
	Gh_A05G3495	Gh_A06G1450	Gh_D01G1790	Gh_D03G1203	Gh_D04G0098	Gh_D04G1403	Gh_D10G0967	Gh_A06G1246	Gh_A07G1802	Gh_D01G0907	Gh_D02G1928	Gh_D01G2344	Gh_D03G0848	Gh_D05G1140
	Gh_A05G3508	Gh_A06G1466	Gh_D01G1998	Gh_D03G1230	Gh_D04G0099	Gh_D04G1458	Gh_D10G1282	Gh_A06G1276	Gh_A07G1810	Gh_D01G0913	Gh_D02G1986	Gh_D02G0224	Gh_D03G1138	Gh_D05G1223
	Gh_A05G3533	Gh_A06G1513	Gh_D01G2186	Gh_D03G1233	Gh_D04G0510	Gh_D04G1611	Gh_D10G1287	Gh_A06G1290	Gh_A07G1871	Gh_D01G0953	Gh_D02G1987	Gh_D02G0310	Gh_D03G1208	Gh_D05G1243
	Gh_A05G3577	Gh_A06G1590	Gh_D01G2212	Gh_D03G1255	Gh_D04G0763	Gh_D04G1642	Gh_D10G1349	Gh_A06G1301	Gh_A07G2011	Gh_D01G0974	Gh_D02G2018	Gh_D02G0341	Gh_D03G1316	Gh_D05G1264
	Gh_A05G3601	Gh_A06G1592	Gh_D02G0043	Gh_D03G1264	Gh_D04G0931	Gh_D04G1870	Gh_D10G1367	Gh_A06G1307	Gh_A07G2049	Gh_D01G0978	Gh_D02G2028	Gh_D02G0343	Gh_D03G1418	Gh_D05G1266
	Gh_A05G3678	Gh_A06G1599	Gh_D02G0170	Gh_D03G1273	Gh_D04G1086	Gh_D05G0029	Gh_D10G1393	Gh_A06G1309	Gh_A07G2056	Gh_D01G1033	Gh_D02G2039	Gh_D02G0447	Gh_D03G1426	Gh_D05G1364
	Gh_A05G3724	Gh_A06G1617	Gh_D02G0243	Gh_D03G1316	Gh_D04G1166	Gh_D05G0102	Gh_D10G1429	Gh_A06G1313	Gh_A07G2078	Gh_D01G1252	Gh_D02G2092	Gh_D02G0509	Gh_D03G1434	Gh_D05G1447
	Gh_A05G3749	Gh_A06G1645	Gh_D02G0341	Gh_D03G1410	Gh_D04G1173	Gh_D05G0104	Gh_D10G1431	Gh_A06G1330	Gh_A07G2095	Gh_D01G1293	Gh_D02G2141	Gh_D02G0617	Gh_D03G1438	Gh_D05G1486
	Gh_A05G3755	Gh_A06G1693	Gh_D02G0551	Gh_D03G1411	Gh_D04G1252	Gh_D05G0113	Gh_D10G2162	Gh_A06G1343	Gh_A07G2098	Gh_D01G1309	Gh_D02G2339	Gh_D02G0740	Gh_D03G1445	Gh_D05G1610
	Gh_A05G3769	Gh_A06G1735	Gh_D02G0586	Gh_D03G1415	Gh_D04G1689	Gh_D05G0247	Gh_D10G2343	Gh_A06G1344	Gh_A07G2131	Gh_D01G1474	Gh_D03G0058	Gh_D02G0864	Gh_D03G1454	Gh_D05G1721
	Gh_A05G3860	Gh_A06G1736	Gh_D02G0617	Gh_D03G1491	Gh_D04G2020	Gh_D05G0290	Gh_D10G2622	Gh_A06G1356	Gh_A07G2174	Gh_D01G1709	Gh_D03G0064	Gh_D02G0955	Gh_D03G1490	Gh_D05G1766
	Gh_A05G3907	Gh_A06G1785	Gh_D02G0693	Gh_D03G1531	Gh_D05G0028	Gh_D05G0344	Gh_D11G0181	Gh_A06G1385	Gh_A07G2244	Gh_D01G1710	Gh_D03G0198	Gh_D02G1116	Gh_D03G1643	Gh_D05G1832
	Gh_A05G3909	Gh_A06G1786	Gh_D02G0724	Gh_D03G1619	Gh_D05G0142	Gh_D05G0378	Gh_D11G0330	Gh_A06G1457	Gh_A07G2321	Gh_D01G1853	Gh_D03G0203	Gh_D02G1141	Gh_D03G1655	Gh_D05G1854
	Gh_A05G3949	Gh_A06G1796	Gh_D02G0740	Gh_D03G1802	Gh_D05G0149	Gh_D05G0391	Gh_D11G0572	Gh_A06G1564	Gh_A07G2333	Gh_D01G1866	Gh_D03G0350	Gh_D02G1312	Gh_D03G1659	Gh_D05G1865
	Gh_A05G3959	Gh_A06G1845	Gh_D02G0848	Gh_D04G0070	Gh_D05G0150	Gh_D05G0409	Gh_D11G0682	Gh_A06G1581	Gh_A07G2353	Gh_D01G1947	Gh_D03G0489	Gh_D02G1371	Gh_D03G1761	Gh_D05G1902
	Gh_A05G3977	Gh_A06G1849	Gh_D02G0864	Gh_D04G0115	Gh_D05G0225	Gh_D05G0534	Gh_D11G0688	Gh_A06G1639	Gh_A08G0016	Gh_D01G2232	Gh_D03G0777	Gh_D02G1422	Gh_D03G1786	Gh_D05G2132
	Gh_A05G3996	Gh_A06G1861	Gh_D02G0926	Gh_D04G0421	Gh_D05G0270	Gh_D05G0569	Gh_D11G0761	Gh_A06G1659	Gh_A08G0105	Gh_D01G2382	Gh_D03G0970	Gh_D02G1433	Gh_D04G0381	Gh_D05G2350
	Gh_A05G3999	Gh_A06G1888	Gh_D02G0955	Gh_D04G0635	Gh_D05G0295	Gh_D05G0600	Gh_D11G1076	Gh_A06G1669	Gh_A08G0195	Gh_D02G0116	Gh_D03G0975	Gh_D02G1447	Gh_D04G0455	Gh_D05G2502
	Gh_A06G0079	Gh_A06G1926	Gh_D02G1071	Gh_D04G0753	Gh_D05G0352	Gh_D05G0601	Gh_D11G1154	Gh_A06G1717	Gh_A08G0197	Gh_D02G0241	Gh_D03G1050	Gh_D02G1546	Gh_D04G0638	Gh_D05G2554
	Gh_A06G0176	Gh_A06G1944	Gh_D02G1270	Gh_D04G0758	Gh_D05G0363	Gh_D05G0703	Gh_D11G1155	Gh_A06G1723	Gh_A08G0265	Gh_D02G0359	Gh_D03G1085	Gh_D02G1661	Gh_D04G0661	Gh_D05G2664
	Gh_A06G0203	Gh_A06G2002	Gh_D02G1277	Gh_D04G0804	Gh_D05G0387	Gh_D05G0842	Gh_D11G1186	Gh_A06G1741	Gh_A08G0386	Gh_D02G0404	Gh_D03G1170	Gh_D02G1778	Gh_D04G0734	Gh_D05G2715
	Gh_A06G0266	Gh_A06G2018	Gh_D02G1371	Gh_D04G0865	Gh_D05G0440	Gh_D05G0852	Gh_D11G1197	Gh_A06G1751	Gh_A08G0457	Gh_D02G0425	Gh_D03G1214	Gh_D02G1893	Gh_D04G0783	Gh_D05G2765
	Gh_A06G0272	Gh_A06G2021	Gh_D02G1380	Gh_D04G1184	Gh_D05G0495	Gh_D05G0925	Gh_D11G1599	Gh_A06G1754	Gh_A08G0591	Gh_D02G0427	Gh_D03G1302	Gh_D02G1945	Gh_D04G0865	Gh_D05G3027
	Gh_A06G0276	Gh_A06G2028	Gh_D02G1433	Gh_D04G1399	Gh_D05G0740	Gh_D05G1126	Gh_D11G1660	Gh_A06G1761	Gh_A08G0613	Gh_D02G0586	Gh_D03G1348	Gh_D02G1972	Gh_D04G0887	Gh_D05G3065
	Gh_A06G0283	Gh_A06G2039	Gh_D02G1479	Gh_D04G1524	Gh_D05G0779	Gh_D05G1140	Gh_D11G1761	Gh_A06G1773	Gh_A08G0658	Gh_D02G0671	Gh_D03G1452	Gh_D02G2014	Gh_D04G0933	Gh_D05G3079
	Gh_A06G0365	Gh_A06G2100	Gh_D02G1542	Gh_D04G1540	Gh_D05G0800	Gh_D05G1266	Gh_D11G1815	Gh_A06G1866	Gh_A08G0682	Gh_D02G0730	Gh_D03G1687	Gh_D02G2022	Gh_D04G0986	Gh_D05G3477
	Gh_A06G0367	Gh_A06G2102	Gh_D02G1590	Gh_D04G1558	Gh_D05G0874	Gh_D05G1319	Gh_D11G1880	Gh_A06G1868	Gh_A08G0699	Gh_D02G0754	Gh_D03G1837	Gh_D02G2178	Gh_D04G1251	Gh_D05G3503
	Gh_A06G0409	Gh_A06G2107	Gh_D02G1605	Gh_D04G1585	Gh_D05G0937	Gh_D05G1542	Gh_D11G1941	Gh_A06G1889	Gh_A08G0727	Gh_D02G0757	Gh_D03G1838	Gh_D02G2185	Gh_D04G1289	Gh_D05G3680
	Gh_A06G0435	Gh_A06G2111	Gh_D02G1661	Gh_D04G1635	Gh_D05G0976	Gh_D05G1544	Gh_D11G2009	Gh_A06G1925	Gh_A08G0775	Gh_D02G0804	Gh_D04G0108	Gh_D02G2190	Gh_D04G1305	Gh_D05G3686
	Gh_A06G0454	Gh_A07G0015	Gh_D02G1771	Gh_D04G1761	Gh_D05G0993	Gh_D05G1605	Gh_D11G2180	Gh_A06G1948	Gh_A08G0782	Gh_D02G0824	Gh_D04G0127	Gh_D02G2242	Gh_D04G1376	Gh_D05G3838
	Gh_A06G0474	Gh_A07G0050	Gh_D02G1778	Gh_D04G1792	Gh_D05G1039	Gh_D05G1685	Gh_D11G2220	Gh_A06G1992	Gh_A08G0810	Gh_D02G0848	Gh_D04G0186	Gh_D02G2355	Gh_D04G1445	Gh_D05G3901
	Gh_A06G0487	Gh_A07G0051	Gh_D02G1805	Gh_D04G1817	Gh_D05G1062	Gh_D05G1766	Gh_D11G2549	Gh_A06G1999	Gh_A08G0896	Gh_D02G0898	Gh_D04G0321	Gh_D02G2356	Gh_D04G1451	Gh_D06G0034
	Gh_A06G0494	Gh_A07G0052	Gh_D02G1851	Gh_D04G1819	Gh_D05G1079	Gh_D05G1773	Gh_D11G2771	Gh_A06G2015	Gh_A08G0911	Gh_D02G1191	Gh_D04G0355	Gh_D02G2360	Gh_D04G1877	Gh_D06G0072
	Gh_A06G0501	Gh_A07G0061	Gh_D02G1945	Gh_D04G1855	Gh_D05G1223	Gh_D05G1804	Gh_D11G2792	Gh_A06G2044	Gh_A08G0992	Gh_D02G1254	Gh_D04G0375	Gh_D03G0020	Gh_D04G1897	Gh_D06G0103
	Gh_A06G0504	Gh_A07G0067	Gh_D02G1972	Gh_D04G1995	Gh_D05G1243	Gh_D05G1824	Gh_D11G3329	Gh_A06G2050	Gh_A08G0999	Gh_D02G1295	Gh_D04G0514	Gh_D03G0211	Gh_D04G1925	Gh_D06G0138
	Gh_A06G0511	Gh_A07G0109	Gh_D02G2018	Gh_D04G2040	Gh_D05G1244	Gh_D05G1859	Gh_D11G3468	Gh_A06G2060	Gh_A08G1041	Gh_D02G1428	Gh_D04G0534	Gh_D03G0218	Gh_D04G1975	Gh_D06G0244
	Gh_A06G0514	Gh_A07G0124	Gh_D02G2178	Gh_D05G0184	Gh_D05G1283	Gh_D05G1860	Gh_D11G3480	Gh_A06G2083	Gh_A08G1071	Gh_D02G1480	Gh_D04G0649	Gh_D03G0229	Gh_D05G0205	Gh_D06G0344
	Gh_A06G0583	Gh_A07G0164	Gh_D02G2355	Gh_D05G0276	Gh_D05G1287	Gh_D05G1865	Gh_D12G0043	Gh_A06G2106	Gh_A08G1082	Gh_D02G1757	Gh_D04G0657	Gh_D03G0268	Gh_D05G0218	Gh_D06G0493
	Gh_A06G0649	Gh_A07G0174	Gh_D02G2373	Gh_D05G0474	Gh_D05G1325	Gh_D05G1933	Gh_D12G0369	Gh_A07G0027	Gh_A08G1226	Gh_D02G1768	Gh_D04G0815	Gh_D03G0294	Gh_D05G0253	Gh_D06G0555
	Gh_A06G0723	Gh_A07G0196	Gh_D03G0198	Gh_D05G0554	Gh_D05G1526	Gh_D05G2011	Gh_D12G0561	Gh_A07G0055	Gh_A08G1341	Gh_D02G1803	Gh_D04G0842	Gh_D03G0590	Gh_D05G0317	Gh_D06G0582
	Gh_A06G0744	Gh_A07G0238	Gh_D03G0203	Gh_D05G0571	Gh_D05G1610	Gh_D05G2072	Gh_D12G0566	Gh_A07G0075	Gh_A08G1366	Gh_D02G1815	Gh_D04G0949	Gh_D03G0688	Gh_D05G0320	Gh_D06G0626
	Gh_A06G0747	Gh_A07G0308	Gh_D03G0276	Gh_D05G0706	Gh_D05G1663	Gh_D05G2223	Gh_D12G0691	Gh_A07G0082	Gh_A08G1393	Gh_D02G1817	Gh_D04G0974	Gh_D03G0691	Gh_D05G0424	Gh_D06G0641
	Gh_A06G0787	Gh_A07G0327	Gh_D03G0350	Gh_D05G0731	Gh_D05G1711	Gh_D05G2259	Gh_D12G0740	Gh_A07G0086	Gh_A08G1409	Gh_D02G1937	Gh_D04G0984	Gh_D03G0737	Gh_D05G0430	Gh_D06G0686
	Gh_A06G0844	Gh_A07G0354	Gh_D03G0590	Gh_D05G0768	Gh_D05G1751	Gh_D05G2290	Gh_D12G0990	Gh_A07G0091	Gh_A08G1434	Gh_D02G1965	Gh_D04G1099	Gh_D03G0775	Gh_D05G0435	Gh_D06G0788
	Gh_A06G0871	Gh_A07G0359	Gh_D03G0654	Gh_D05G0897	Gh_D05G1784	Gh_D05G2486	Gh_D12G1003	Gh_A07G0094	Gh_A08G1460	Gh_D02G2105	Gh_D04G1274	Gh_D03G0919	Gh_D05G0533	Gh_D06G0818
	Gh_A06G0874	Gh_A07G0378	Gh_D03G0691	Gh_D05G0927	Gh_D05G1785	Gh_D05G2502	Gh_D12G1013	Gh_A07G0116	Gh_A08G1493	Gh_D02G2127	Gh_D04G1281	Gh_D03G0923	Gh_D05G0540	Gh_D06G0990
	Gh_A06G0913	Gh_A07G0468	Gh_D03G0919	Gh_D05G0930	Gh_D05G1800	Gh_D05G2642	Gh_D12G1070	Gh_A07G0135	Gh_A08G1522	Gh_D02G2158	Gh_D04G1335	Gh_D03G0955	Gh_D05G0554	Gh_D06G1092
	Gh_A06G0984	Gh_A07G0494	Gh_D03G1021	Gh_D05G1048	Gh_D05G1857	Gh_D05G2715	Gh_D12G1092	Gh_A07G0145	Gh_A08G1562	Gh_D02G2186	Gh_D04G1345	Gh_D03G0956	Gh_D05G0643	Gh_D06G1281
	Gh_A06G1007	Gh_A07G0529	Gh_D03G1050	Gh_D05G1052	Gh_D05G1942	Gh_D05G3079	Gh_D12G1184	Gh_A07G0152	Gh_A08G1597	Gh_D02G2410	Gh_D04G1360	Gh_D03G1007	Gh_D05G0789	Gh_D06G1386
	Gh_A06G1014	Gh_A07G0553	Gh_D03G1131	Gh_D05G1202	Gh_D05G2085	Gh_D05G3098	Gh_D12G1222	Gh_A07G0202	Gh_A08G1599	Gh_D03G0018	Gh_D04G1494	Gh_D03G1075	Gh_D05G0790	Gh_D06G1480
	Gh_A06G1095	Gh_A07G0605	Gh_D03G1170	Gh_D05G1297	Gh_D05G2363	Gh_D05G3114	Gh_D12G1534	Gh_A07G0213	Gh_A08G1666	Gh_D03G0048	Gh_D04G1586	Gh_D03G1131	Gh_D05G0895	Gh_D06G1538
	Gh_A06G1157	Gh_A07G0624	Gh_D03G1213	Gh_D05G1493	Gh_D05G2391	Gh_D05G3193	Gh_D12G1686	Gh_A07G0215	Gh_A08G1732	Gh_D03G0111	Gh_D04G1593	Gh_D03G1185	Gh_D05G1007	Gh_D06G1609
	Gh_A06G1207	Gh_A07G0633	Gh_D03G1232	Gh_D05G1633	Gh_D05G2436	Gh_D05G3197	Gh_D12G1716	Gh_A07G0236	Gh_A08G1766	Gh_D03G0185	Gh_D04G1670	Gh_D03G1232	Gh_D05G1024	Gh_D06G1666
	Gh_A06G1246	Gh_A07G0681	Gh_D03G1452	Gh_D05G1948	Gh_D05G2481	Gh_D05G3434	Gh_D12G1737	Gh_A07G0243	Gh_A08G1782	Gh_D03G0810	Gh_D04G1945	Gh_D03G1240	Gh_D05G1099	Gh_D06G1681
	Gh_A06G1276	Gh_A07G0721	Gh_D03G1461	Gh_D05G2012	Gh_D05G2576	Gh_D05G3877	Gh_D12G1798	Gh_A07G0244	Gh_A08G1784	Gh_D03G0941	Gh_D05G0021	Gh_D03G1297	Gh_D05G1255	Gh_D06G1737
	Gh_A06G1277	Gh_A07G0753	Gh_D03G1524	Gh_D05G2091	Gh_D05G2629	Gh_D05G3901	Gh_D12G1930	Gh_A07G0260	Gh_A08G1809	Gh_D03G1039	Gh_D05G0079	Gh_D03G1337	Gh_D05G1291	Gh_D06G2231
	Gh_A06G1290	Gh_A07G0778	Gh_D03G1687	Gh_D05G2153	Gh_D05G2765	Gh_D05G3914	Gh_D12G1945	Gh_A07G0266	Gh_A08G1842	Gh_D03G1114	Gh_D05G0080	Gh_D03G1382	Gh_D05G1499	Gh_D07G0142
	Gh_A06G1307	Gh_A07G0788	Gh_D04G0024	Gh_D05G2225	Gh_D05G2949	Gh_D06G0032	Gh_D12G2052	Gh_A07G0272	Gh_A08G1901	Gh_D03G1116	Gh_D05G0169	Gh_D03G1388	Gh_D05G1513	Gh_D07G0291
	Gh_A06G1309	Gh_A07G0806	Gh_D04G0026	Gh_D05G2233	Gh_D05G3252	Gh_D06G0034	Gh_D12G2171	Gh_A07G0277	Gh_A08G1982	Gh_D03G1125	Gh_D05G0217	Gh_D03G1415	Gh_D05G1546	Gh_D07G0477
	Gh_A06G1313	Gh_A07G0946	Gh_D04G0355	Gh_D05G2548	Gh_D05G3352	Gh_D06G0035	Gh_D12G2218	Gh_A07G0320	Gh_A08G2006	Gh_D03G1135	Gh_D05G0297	Gh_D03G1524	Gh_D05G1699	Gh_D07G0853
	Gh_A06G1319	Gh_A07G0951	Gh_D04G0679	Gh_D05G2553	Gh_D05G3593	Gh_D06G0130	Gh_D12G2230	Gh_A07G0342	Gh_A08G2015	Gh_D03G1218	Gh_D05G0351	Gh_D03G1526	Gh_D05G1820	Gh_D07G0877
	Gh_A06G1330	Gh_A07G0953	Gh_D04G0842	Gh_D05G2596	Gh_D05G3680	Gh_D06G0138	Gh_D12G2371	Gh_A07G0364	Gh_A08G2048	Gh_D03G1229	Gh_D05G0390	Gh_D03G1529	Gh_D05G1972	Gh_D07G1021
	Gh_A06G1343	Gh_A07G0956	Gh_D04G0845	Gh_D05G2734	Gh_D05G3742	Gh_D06G0147	Gh_D12G2383	Gh_A07G0369	Gh_A08G2080	Gh_D03G1250	Gh_D05G0431	Gh_D03G1613	Gh_D05G2022	Gh_D07G1077
	Gh_A06G1344	Gh_A07G0957	Gh_D04G0974	Gh_D05G2749	Gh_D05G3772	Gh_D06G0202	Gh_D12G2436	Gh_A07G0371	Gh_A08G2142	Gh_D03G1310	Gh_D05G0544	Gh_D03G1799	Gh_D05G2078	Gh_D07G1092
	Gh_A06G1348	Gh_A07G0995	Gh_D04G1031	Gh_D05G2813	Gh_D05G3884	Gh_D06G0344	Gh_D13G0037	Gh_A07G0403	Gh_A08G2218	Gh_D03G1354	Gh_D05G0552	Gh_D03G1809	Gh_D05G2107	Gh_D07G1326
	Gh_A06G1385	Gh_A07G1005	Gh_D04G1087	Gh_D05G2989	Gh_D05G3899	Gh_D06G0359	Gh_D13G0078	Gh_A07G0498	Gh_A08G2306	Gh_D03G1462	Gh_D05G0654	Gh_D03G1843	Gh_D05G2157	Gh_D07G1577
	Gh_A06G1481	Gh_A07G1007	Gh_D04G1106	Gh_D05G3042	Gh_D06G0010	Gh_D06G0366	Gh_D13G0211	Gh_A07G0510	Gh_A08G2307	Gh_D03G1635	Gh_D05G0720	Gh_D04G0019	Gh_D05G2162	Gh_D07G1706
	Gh_A06G1549	Gh_A07G1008	Gh_D04G1204	Gh_D05G3483	Gh_D06G0072	Gh_D06G0483	Gh_D13G0241	Gh_A07G0534	Gh_A08G2348	Gh_D03G1672	Gh_D05G0752	Gh_D04G0026	Gh_D05G2209	Gh_D07G1842
	Gh_A06G1565	Gh_A07G1012	Gh_D04G1243	Gh_D05G3566	Gh_D06G0104	Gh_D06G0493	Gh_D13G0258	Gh_A07G0536	Gh_A08G2358	Gh_D04G0022	Gh_D05G0779	Gh_D04G0224	Gh_D05G2241	Gh_D07G1846
	Gh_A06G1581	Gh_A07G1040	Gh_D04G1278	Gh_D05G3828	Gh_D06G0191	Gh_D06G0592	Gh_D13G0263	Gh_A07G0579	Gh_A08G2364	Gh_D04G0341	Gh_D05G0810	Gh_D04G0353	Gh_D05G2650	Gh_D07G1917
	Gh_A06G1585	Gh_A07G1070	Gh_D04G1330	Gh_D05G3846	Gh_D06G0286	Gh_D06G0612	Gh_D13G0275	Gh_A07G0600	Gh_A08G2387	Gh_D04G0484	Gh_D05G0852	Gh_D04G0444	Gh_D05G2718	Gh_D07G1956
	Gh_A06G1616	Gh_A07G1088	Gh_D04G1335	Gh_D06G0002	Gh_D06G0305	Gh_D06G0686	Gh_D13G0423	Gh_A07G0626	Gh_A08G2388	Gh_D04G0572	Gh_D05G0925	Gh_D04G0599	Gh_D05G2834	Gh_D07G1990
	Gh_A06G1664	Gh_A07G1136	Gh_D04G1360	Gh_D06G0183	Gh_D06G0531	Gh_D06G0744	Gh_D13G0786	Gh_A07G0631	Gh_A08G2389	Gh_D04G0626	Gh_D05G0937	Gh_D04G0611	Gh_D05G2968	Gh_D07G2419
	Gh_A06G1751	Gh_A07G1141	Gh_D04G1413	Gh_D06G0304	Gh_D06G0597	Gh_D06G0837	Gh_D13G1102	Gh_A07G0653	Gh_A08G2413	Gh_D04G0678	Gh_D05G0943	Gh_D04G0679	Gh_D05G3086	Gh_D07G2479
	Gh_A06G1754	Gh_A07G1147	Gh_D04G1433	Gh_D06G0307	Gh_D06G0604	Gh_D06G1118	Gh_D13G1172	Gh_A07G0664	Gh_A08G2420	Gh_D04G0682	Gh_D05G0998	Gh_D04G0705	Gh_D05G3846	Gh_D08G0085
	Gh_A06G1866	Gh_A07G1149	Gh_D04G1470	Gh_D06G0355	Gh_D06G0641	Gh_D06G1121	Gh_D13G1346	Gh_A07G0697	Gh_A08G2421	Gh_D04G0721	Gh_D05G1019	Gh_D04G0794	Gh_D06G0218	Gh_D08G0086
	Gh_A06G1889	Gh_A07G1198	Gh_D04G1518	Gh_D06G0381	Gh_D06G0671	Gh_D06G1453	Gh_D13G1439	Gh_A07G0751	Gh_A08G2483	Gh_D04G0747	Gh_D05G1050	Gh_D04G1087	Gh_D06G0399	Gh_D08G0146
	Gh_A06G1925	Gh_A07G1204	Gh_D04G1562	Gh_D06G0396	Gh_D06G0784	Gh_D06G1570	Gh_D13G1528	Gh_A07G0763	Gh_A08G2566	Gh_D04G0802	Gh_D05G1051	Gh_D04G1106	Gh_D06G0534	Gh_D08G0159
	Gh_A06G1929	Gh_A07G1227	Gh_D04G1670	Gh_D06G0520	Gh_D06G0810	Gh_D06G1599	Gh_D13G1573	Gh_A07G0773	Gh_A08G2568	Gh_D04G0855	Gh_D05G1079	Gh_D04G1157	Gh_D06G0566	Gh_D08G0363
	Gh_A06G1934	Gh_A07G1240	Gh_D04G1903	Gh_D06G0740	Gh_D06G0811	Gh_D06G1664	Gh_D13G1653	Gh_A07G0832	Gh_A09G0074	Gh_D04G0893	Gh_D05G1084	Gh_D04G1176	Gh_D06G0579	Gh_D08G0410
	Gh_A06G2044	Gh_A07G1280	Gh_D04G1943	Gh_D06G1261	Gh_D06G0832	Gh_D06G1745	Gh_D13G1705	Gh_A07G0833	Gh_A09G0117	Gh_D04G1053	Gh_D05G1113	Gh_D04G1204	Gh_D06G0618	Gh_D08G0727
	Gh_A06G2050	Gh_A07G1285	Gh_D04G1945	Gh_D06G1344	Gh_D06G1011	Gh_D06G1781	Gh_D13G1715	Gh_A07G0834	Gh_A09G0118	Gh_D04G1066	Gh_D05G1247	Gh_D04G1210	Gh_D06G0763	Gh_D08G0815
	Gh_A06G2083	Gh_A07G1324	Gh_D04G2005	Gh_D06G1369	Gh_D06G1086	Gh_D06G2235	Gh_D13G1733	Gh_A07G0842	Gh_A09G0239	Gh_D04G1081	Gh_D05G1252	Gh_D04G1235	Gh_D06G0768	Gh_D08G0877
	Gh_A06G2106	Gh_A07G1520	Gh_D05G0120	Gh_D06G1409	Gh_D06G1092	Gh_D06G2295	Gh_D13G1969	Gh_A07G0867	Gh_A09G0249	Gh_D04G1090	Gh_D05G1268	Gh_D04G1243	Gh_D06G0896	Gh_D08G0986
	Gh_A07G0027	Gh_A07G1537	Gh_D05G0217	Gh_D06G1443	Gh_D06G1279	Gh_D06G2319	Gh_D13G2018	Gh_A07G0875	Gh_A09G0256	Gh_D04G1100	Gh_D05G1366	Gh_D04G1277	Gh_D06G0963	Gh_D08G1044
	Gh_A07G0055	Gh_A07G1549	Gh_D05G0226	Gh_D06G1474	Gh_D06G1311	Gh_D06G2335	Gh_D13G2073	Gh_A07G0909	Gh_A09G0327	Gh_D04G1166	Gh_D05G1431	Gh_D04G1326	Gh_D06G1061	Gh_D08G1071
	Gh_A07G0059	Gh_A07G1633	Gh_D05G0329	Gh_D06G1600	Gh_D06G1526	Gh_D06G2346	Gh_D13G2098	Gh_A07G0982	Gh_A09G0335	Gh_D04G1265	Gh_D05G1508	Gh_D04G1413	Gh_D06G1160	Gh_D08G1103
	Gh_A07G0075	Gh_A07G1640	Gh_D05G0414	Gh_D06G1625	Gh_D06G1538	Gh_D07G0052	Gh_D13G2118	Gh_A07G0991	Gh_A09G0360	Gh_D04G1398	Gh_D05G1601	Gh_D04G1470	Gh_D06G1255	Gh_D08G1188
	Gh_A07G0087	Gh_A07G1688	Gh_D05G0503	Gh_D06G1792	Gh_D06G1561	Gh_D07G0053	Gh_D13G2186	Gh_A07G1031	Gh_A09G0377	Gh_D04G1399	Gh_D05G1631	Gh_D04G1587	Gh_D06G1454	Gh_D08G1235
	Gh_A07G0131	Gh_A07G1745	Gh_D05G0538	Gh_D06G1899	Gh_D06G1598	Gh_D07G0072	Gh_D13G2198	Gh_A07G1063	Gh_A09G0389	Gh_D04G1401	Gh_D05G1675	Gh_D04G1943	Gh_D06G1474	Gh_D08G1309
	Gh_A07G0152	Gh_A07G1753	Gh_D05G0544	Gh_D06G1939	Gh_D06G1666	Gh_D07G0187	Gh_D13G2265	Gh_A07G1077	Gh_A09G0466	Gh_D04G1642	Gh_D05G1678	Gh_D05G0120	Gh_D06G1503	Gh_D08G1337
	Gh_A07G0173	Gh_A07G1802	Gh_D05G0627	Gh_D06G1974	Gh_D06G1695	Gh_D07G0419	Gh_D13G2275	Gh_A07G1173	Gh_A09G0526	Gh_D04G1947	Gh_D05G1759	Gh_D05G0599	Gh_D06G1729	Gh_D08G1343
	Gh_A07G0202	Gh_A07G1810	Gh_D05G0628	Gh_D06G1983	Gh_D06G2065	Gh_D07G0661	Gh_D13G2360	Gh_A07G1181	Gh_A09G0594	Gh_D05G0013	Gh_D05G1784	Gh_D05G0614	Gh_D06G1786	Gh_D08G1405
	Gh_A07G0213	Gh_A07G1847	Gh_D05G0655	Gh_D06G2044	Gh_D06G2134	Gh_D07G0761	Gh_D13G2379	Gh_A07G1202	Gh_A09G0607	Gh_D05G0028	Gh_D05G1785	Gh_D05G0655	Gh_D06G1973	Gh_D08G1424
	Gh_A07G0215	Gh_A07G1871	Gh_D05G0856	Gh_D06G2179	Gh_D06G2288	Gh_D07G0867	Gh_D13G2381	Gh_A07G1289	Gh_A09G0630	Gh_D05G0102	Gh_D05G1793	Gh_D05G0732	Gh_D06G1974	Gh_D08G1448
	Gh_A07G0241	Gh_A07G1878	Gh_D05G0932	Gh_D07G0300	Gh_D06G2289	Gh_D07G0984	Gh_D13G2458	Gh_A07G1315	Gh_A09G0669	Gh_D05G0104	Gh_D05G1813	Gh_D05G0948	Gh_D06G2226	Gh_D08G1536
	Gh_A07G0243	Gh_A07G1907	Gh_D05G0946	Gh_D07G0316	Gh_D06G2304	Gh_D07G1089	Gh_SCA004807G04	Gh_A07G1335	Gh_A09G0743	Gh_D05G0113	Gh_D05G1846	Gh_D05G0987	Gh_D06G2302	Gh_D08G1537
	Gh_A07G0266	Gh_A07G2049	Gh_D05G0948	Gh_D07G0333	Gh_D06G2373	Gh_D07G1092	Gh_SCA004866G03	Gh_A07G1415	Gh_A09G0775	Gh_D05G0170	Gh_D05G1930	Gh_D05G1025	Gh_D06G2362	Gh_D08G1686
	Gh_A07G0277	Gh_A07G2056	Gh_D05G0972	Gh_D07G0440	Gh_D07G0047	Gh_D07G1112	Gh_SCA004909G04	Gh_A07G1426	Gh_A09G0888	Gh_D05G0174	Gh_D05G2004	Gh_D05G1123	Gh_D06G2390	Gh_D08G1695
	Gh_A07G0289	Gh_A07G2078	Gh_D05G0982	Gh_D07G0644	Gh_D07G0048	Gh_D07G1150	Gh_SCA005051G01	Gh_A07G1471	Gh_A09G0915	Gh_D05G0239	Gh_D05G2018	Gh_D05G1143	Gh_D07G0042	Gh_D08G1825
	Gh_A07G0320	Gh_A07G2085	Gh_D05G0987	Gh_D07G0692	Gh_D07G0082	Gh_D07G1161	Gh_SCA005051G02	Gh_A07G1479	Gh_A09G0940	Gh_D05G0247	Gh_D05G2042	Gh_D05G1169	Gh_D07G0162	Gh_D08G1959
	Gh_A07G0369	Gh_A07G2095	Gh_D05G1023	Gh_D07G0826	Gh_D07G0111	Gh_D07G1281	Gh_SCA007824G01	Gh_A07G1637	Gh_A09G0970	Gh_D05G0290	Gh_D05G2072	Gh_D05G1201	Gh_D07G0167	Gh_D08G2028
	Gh_A07G0403	Gh_A07G2099	Gh_D05G1051	Gh_D07G0832	Gh_D07G0139	Gh_D07G1384	Gh_SCA010070G01	Gh_A07G1683	Gh_A09G0971	Gh_D05G0344	Gh_D05G2103	Gh_D05G1235	Gh_D07G0599	Gh_D08G2083
	Gh_A07G0446	Gh_A07G2172	Gh_D05G1077	Gh_D07G0842	Gh_D07G0142	Gh_D07G1425	Gh_SCA014836G01	Gh_A07G1731	Gh_A09G0979	Gh_D05G0352	Gh_D05G2223	Gh_D05G1284	Gh_D07G0603	Gh_D08G2129
	Gh_A07G0484	Gh_A07G2174	Gh_D05G1084	Gh_D07G0895	Gh_D07G0203	Gh_D07G1490	Gh_SCA074496G01	Gh_A07G1758	Gh_A09G1021	Gh_D05G0378	Gh_D05G2235	Gh_D05G1297	Gh_D07G0644	Gh_D08G2458
	Gh_A07G0534	Gh_A07G2244	Gh_D05G1103	Gh_D07G1005	Gh_D07G0290	Gh_D07G1651	Gh_SCA075082G01	Gh_A07G1793	Gh_A09G1078	Gh_D05G0387	Gh_D05G2412	Gh_D05G1475	Gh_D07G0679	Gh_D08G2677
	Gh_A07G0579	Gh_A07G2294	Gh_D05G1113	Gh_D07G1014	Gh_D07G0442	Gh_D07G1679		Gh_A07G1798	Gh_A09G1087	Gh_D05G0391	Gh_D05G2549	Gh_D05G1505	Gh_D07G0686	Gh_D08G2716
	Gh_A07G0612	Gh_A07G2321	Gh_D05G1143	Gh_D07G1047	Gh_D07G0598	Gh_D07G1914		Gh_A07G1801	Gh_A09G1137	Gh_D05G0409	Gh_D05G2611	Gh_D05G1523	Gh_D07G0724	Gh_D09G0097
	Gh_A07G0631	Gh_A07G2329	Gh_D05G1165	Gh_D07G1560	Gh_D07G0654	Gh_D07G1990		Gh_A07G1823	Gh_A09G1160	Gh_D05G0449	Gh_D05G2682	Gh_D05G1690	Gh_D07G0734	Gh_D09G0340
	Gh_A07G0653	Gh_A07G2333	Gh_D05G1169	Gh_D07G1675	Gh_D07G0820	Gh_D07G2440		Gh_A07G1908	Gh_A09G1169	Gh_D05G0495	Gh_D05G2826	Gh_D05G1777	Gh_D07G0804	Gh_D09G0359
	Gh_A07G0664	Gh_A07G2345	Gh_D05G1190	Gh_D07G1784	Gh_D07G0909	Gh_D07G2503		Gh_A07G1972	Gh_A09G1171	Gh_D05G0600	Gh_D05G2891	Gh_D05G1919	Gh_D07G0823	Gh_D09G0630
	Gh_A07G0697	Gh_A08G0016	Gh_D05G1201	Gh_D07G1797	Gh_D07G1018	Gh_D08G0121		Gh_A07G1997	Gh_A09G1216	Gh_D05G0601	Gh_D05G3147	Gh_D05G1944	Gh_D07G0933	Gh_D09G0714
	Gh_A07G0773	Gh_A08G0032	Gh_D05G1284	Gh_D07G1865	Gh_D07G1030	Gh_D08G0408		Gh_A07G2048	Gh_A09G1221	Gh_D05G0703	Gh_D05G3262	Gh_D05G1948	Gh_D07G1197	Gh_D09G0841
	Gh_A07G0774	Gh_A08G0066	Gh_D05G1326	Gh_D07G1894	Gh_D07G1083	Gh_D08G0427		Gh_A07G2067	Gh_A09G1263	Gh_D05G0874	Gh_D05G3352	Gh_D05G2043	Gh_D07G1329	Gh_D09G0965
	Gh_A07G0842	Gh_A08G0158	Gh_D05G1366	Gh_D07G1974	Gh_D07G1394	Gh_D08G0514		Gh_A07G2086	Gh_A09G1295	Gh_D05G1126	Gh_D05G3469	Gh_D05G2059	Gh_D07G1441	Gh_D09G0976
	Gh_A07G0867	Gh_A08G0201	Gh_D05G1460	Gh_D07G2008	Gh_D07G1522	Gh_D08G0555		Gh_A07G2107	Gh_A09G1343	Gh_D05G1216	Gh_D05G3593	Gh_D05G2068	Gh_D07G1500	Gh_D09G1013
	Gh_A07G0896	Gh_A08G0224	Gh_D05G1508	Gh_D07G2093	Gh_D07G1624	Gh_D08G0621		Gh_A07G2124	Gh_A09G1399	Gh_D05G1319	Gh_D05G3700	Gh_D05G2125	Gh_D07G1538	Gh_D09G1086
	Gh_A07G0902	Gh_A08G0286	Gh_D05G1556	Gh_D07G2261	Gh_D07G1702	Gh_D08G0660		Gh_A07G2151	Gh_A09G1413	Gh_D05G1325	Gh_D05G3834	Gh_D05G2134	Gh_D07G1620	Gh_D09G1143
	Gh_A07G0909	Gh_A08G0306	Gh_D05G1600	Gh_D07G2304	Gh_D07G1759	Gh_D08G0666		Gh_A07G2165	Gh_A09G1479	Gh_D05G1326	Gh_D05G3869	Gh_D05G2145	Gh_D07G1721	Gh_D09G1200
	Gh_A07G0943	Gh_A08G0358	Gh_D05G1601	Gh_D07G2318	Gh_D07G1786	Gh_D08G0707		Gh_A07G2179	Gh_A09G1483	Gh_D05G1459	Gh_D05G3877	Gh_D05G2177	Gh_D07G1793	Gh_D09G1300
	Gh_A07G0968	Gh_A08G0384	Gh_D05G1631	Gh_D07G2423	Gh_D07G1842	Gh_D08G0709		Gh_A07G2187	Gh_A09G1509	Gh_D05G1519	Gh_D05G3894	Gh_D05G2190	Gh_D07G1896	Gh_D09G1333
	Gh_A07G0985	Gh_A08G0386	Gh_D05G1675	Gh_D08G0031	Gh_D07G2036	Gh_D08G0756		Gh_A07G2196	Gh_A09G1595	Gh_D05G1526	Gh_D05G3912	Gh_D05G2205	Gh_D07G2056	Gh_D09G1394
	Gh_A07G1063	Gh_A08G0421	Gh_D05G1690	Gh_D08G0032	Gh_D07G2116	Gh_D08G0802		Gh_A07G2204	Gh_A09G1602	Gh_D05G1544	Gh_D06G0046	Gh_D05G2233	Gh_D07G2131	Gh_D09G1447
	Gh_A07G1077	Gh_A08G0457	Gh_D05G1738	Gh_D08G0084	Gh_D07G2132	Gh_D08G0829		Gh_A07G2211	Gh_A09G1608	Gh_D05G1580	Gh_D06G0057	Gh_D05G2533	Gh_D07G2163	Gh_D09G1501
	Gh_A07G1078	Gh_A08G0474	Gh_D05G1846	Gh_D08G0233	Gh_D07G2166	Gh_D08G1044		Gh_A07G2230	Gh_A09G1616	Gh_D05G1598	Gh_D06G0142	Gh_D05G2607	Gh_D07G2241	Gh_D09G1698
	Gh_A07G1085	Gh_A08G0591	Gh_D05G1919	Gh_D08G0287	Gh_D07G2279	Gh_D08G1071		Gh_A07G2255	Gh_A09G1684	Gh_D05G1605	Gh_D06G0268	Gh_D05G2734	Gh_D07G2265	Gh_D09G2089
	Gh_A07G1102	Gh_A08G0596	Gh_D05G1930	Gh_D08G0311	Gh_D07G2419	Gh_D08G1128		Gh_A07G2273	Gh_A09G1705	Gh_D05G1685	Gh_D06G0318	Gh_D05G2985	Gh_D07G2400	Gh_D09G2128
	Gh_A07G1104	Gh_A08G0613	Gh_D05G1944	Gh_D08G0360	Gh_D07G2458	Gh_D08G1230		Gh_A07G2277	Gh_A09G1760	Gh_D05G1711	Gh_D06G0385	Gh_D05G3040	Gh_D08G0045	Gh_D09G2328
	Gh_A07G1181	Gh_A08G0637	Gh_D05G2059	Gh_D08G0361	Gh_D07G2479	Gh_D08G1232		Gh_A07G2278	Gh_A09G1834	Gh_D05G1773	Gh_D06G0485	Gh_D05G3441	Gh_D08G0197	Gh_D09G2376
	Gh_A07G1202	Gh_A08G0646	Gh_D05G2103	Gh_D08G0362	Gh_D08G0030	Gh_D08G1237		Gh_A07G2291	Gh_A09G1840	Gh_D05G1804	Gh_D06G0487	Gh_D05G3453	Gh_D08G0220	Gh_D09G2443
	Gh_A07G1289	Gh_A08G0663	Gh_D05G2161	Gh_D08G0450	Gh_D08G0149	Gh_D08G1310		Gh_A07G2293	Gh_A09G1859	Gh_D05G1824	Gh_D06G0588	Gh_D05G3502	Gh_D08G0260	Gh_D10G0164
	Gh_A07G1315	Gh_A08G0699	Gh_D05G2190	Gh_D08G0546	Gh_D08G0304	Gh_D08G1607		Gh_A07G2310	Gh_A09G1990	Gh_D05G1825	Gh_D06G0597	Gh_D05G3643	Gh_D08G0361	Gh_D10G0215
	Gh_A07G1332	Gh_A08G0727	Gh_D05G2211	Gh_D08G0798	Gh_D08G0410	Gh_D08G1646		Gh_A07G2358	Gh_A09G1995	Gh_D05G1942	Gh_D06G0604	Gh_D05G3685	Gh_D08G0505	Gh_D10G0266
	Gh_A07G1335	Gh_A08G0739	Gh_D05G2228	Gh_D08G0804	Gh_D08G0633	Gh_D08G1686		Gh_A08G0003	Gh_A09G2077	Gh_D05G2011	Gh_D06G0645	Gh_D05G3839	Gh_D08G0763	Gh_D10G0361
	Gh_A07G1354	Gh_A08G0775	Gh_D05G2234	Gh_D08G0882	Gh_D08G0690	Gh_D08G1808		Gh_A08G0018	Gh_A09G2095	Gh_D05G2033	Gh_D06G0650	Gh_D05G3925	Gh_D08G0842	Gh_D10G0363
	Gh_A07G1415	Gh_A08G0781	Gh_D05G2235	Gh_D08G0945	Gh_D08G0691	Gh_D08G1890		Gh_A08G0036	Gh_A09G2114	Gh_D05G2054	Gh_D06G0832	Gh_D05G3942	Gh_D08G1192	Gh_D10G0364
	Gh_A07G1418	Gh_A08G0782	Gh_D05G2307	Gh_D08G1076	Gh_D08G0702	Gh_D08G2028		Gh_A08G0074	Gh_A09G2148	Gh_D05G2160	Gh_D06G0915	Gh_D06G0001	Gh_D08G1325	Gh_D10G0512
	Gh_A07G1471	Gh_A08G0810	Gh_D05G2397	Gh_D08G1145	Gh_D08G0727	Gh_D08G2110		Gh_A08G0086	Gh_A09G2168	Gh_D05G2189	Gh_D06G1024	Gh_D06G0007	Gh_D08G1353	Gh_D10G0533
	Gh_A07G1479	Gh_A08G0823	Gh_D05G2533	Gh_D08G1156	Gh_D08G0797	Gh_D08G2192		Gh_A08G0104	Gh_A09G2180	Gh_D05G2224	Gh_D06G1151	Gh_D06G0010	Gh_D08G1422	Gh_D10G0633
	Gh_A07G1541	Gh_A08G0880	Gh_D05G2732	Gh_D08G1183	Gh_D08G0970	Gh_D08G2214		Gh_A08G0107	Gh_A09G2206	Gh_D05G2486	Gh_D06G1161	Gh_D06G0129	Gh_D08G1701	Gh_D10G0737
	Gh_A07G1590	Gh_A08G0896	Gh_D05G2929	Gh_D08G1267	Gh_D08G0986	Gh_D08G2530		Gh_A08G0210	Gh_A09G2300	Gh_D05G2629	Gh_D06G1170	Gh_D06G0192	Gh_D08G1902	Gh_D10G0887
	Gh_A07G1625	Gh_A08G0910	Gh_D05G3040	Gh_D08G1325	Gh_D08G1064	Gh_D08G2656		Gh_A08G0237	Gh_A09G2331	Gh_D05G2642	Gh_D06G1339	Gh_D06G0200	Gh_D08G1915	Gh_D10G0889
	Gh_A07G1683	Gh_A08G0965	Gh_D05G3147	Gh_D08G1517	Gh_D08G1149	Gh_D09G0083		Gh_A08G0267	Gh_A09G2332	Gh_D05G3014	Gh_D06G1417	Gh_D06G0203	Gh_D08G1951	Gh_D10G0897
	Gh_A07G1720	Gh_A08G0992	Gh_D05G3262	Gh_D08G1555	Gh_D08G1167	Gh_D09G0097		Gh_A08G0269	Gh_A09G2342	Gh_D05G3114	Gh_D06G1551	Gh_D06G0204	Gh_D08G1992	Gh_D10G1129
	Gh_A07G1759	Gh_A08G1071	Gh_D05G3453	Gh_D08G1597	Gh_D08G1272	Gh_D09G0234		Gh_A08G0303	Gh_A09G2432	Gh_D05G3193	Gh_D06G1561	Gh_D06G0209	Gh_D08G2063	Gh_D10G1401
	Gh_A07G1790	Gh_A08G1131	Gh_D05G3482	Gh_D08G1690	Gh_D08G1301	Gh_D09G0277		Gh_A08G0352	Gh_A09G2460	Gh_D05G3348	Gh_D06G1766	Gh_D06G0325	Gh_D08G2100	Gh_D10G1439
	Gh_A07G1793	Gh_A08G1149	Gh_D05G3502	Gh_D08G1691	Gh_D08G1309	Gh_D09G0489		Gh_A08G0377	Gh_A09G2506	Gh_D05G3434	Gh_D06G1817	Gh_D06G0383	Gh_D08G2133	Gh_D10G1479
	Gh_A07G1795	Gh_A08G1226	Gh_D05G3568	Gh_D08G1774	Gh_D08G1376	Gh_D09G0530		Gh_A08G0394	Gh_A10G0022	Gh_D05G3468	Gh_D06G1909	Gh_D06G0497	Gh_D08G2241	Gh_D10G1482
	Gh_A07G1822	Gh_A08G1243	Gh_D05G3632	Gh_D08G1948	Gh_D08G1473	Gh_D09G0586		Gh_A08G0414	Gh_A10G0089	Gh_D05G3564	Gh_D06G1911	Gh_D06G0809	Gh_D08G2317	Gh_D10G1648
	Gh_A07G1823	Gh_A08G1248	Gh_D05G3633	Gh_D08G1960	Gh_D08G1510	Gh_D09G0626		Gh_A08G0432	Gh_A10G0100	Gh_D05G3611	Gh_D06G1944	Gh_D06G0825	Gh_D08G2334	Gh_D10G1681
	Gh_A07G1831	Gh_A08G1262	Gh_D05G3643	Gh_D08G1994	Gh_D08G1695	Gh_D09G1046		Gh_A08G0494	Gh_A10G0117	Gh_D05G3742	Gh_D06G1962	Gh_D06G0883	Gh_D08G2535	Gh_D10G1810
	Gh_A07G1838	Gh_A08G1341	Gh_D05G3685	Gh_D08G2059	Gh_D08G1782	Gh_D09G1086		Gh_A08G0513	Gh_A10G0168	Gh_D05G3883	Gh_D06G1988	Gh_D06G0886	Gh_D08G2583	Gh_D10G1882
	Gh_A07G1894	Gh_A08G1344	Gh_D05G3709	Gh_D08G2142	Gh_D08G1820	Gh_D09G1122		Gh_A08G0514	Gh_A10G0216	Gh_D05G3884	Gh_D06G2122	Gh_D06G0940	Gh_D08G2598	Gh_D10G1933
	Gh_A07G1901	Gh_A08G1347	Gh_D05G3718	Gh_D08G2257	Gh_D08G1862	Gh_D09G1247		Gh_A08G0516	Gh_A10G0233	Gh_D05G3914	Gh_D06G2185	Gh_D06G1025	Gh_D09G0184	Gh_D10G2038
	Gh_A07G1908	Gh_A08G1356	Gh_D05G3834	Gh_D08G2441	Gh_D08G2053	Gh_D09G1488		Gh_A08G0563	Gh_A10G0238	Gh_D06G0032	Gh_D06G2194	Gh_D06G1084	Gh_D09G0373	Gh_D10G2285
	Gh_A07G1963	Gh_A08G1366	Gh_D05G3925	Gh_D08G2595	Gh_D08G2084	Gh_D09G1677		Gh_A08G0574	Gh_A10G0260	Gh_D06G0035	Gh_D06G2242	Gh_D06G1104	Gh_D09G0438	Gh_D10G2472
	Gh_A07G1997	Gh_A08G1391	Gh_D06G0001	Gh_D09G0150	Gh_D08G2564	Gh_D09G1683		Gh_A08G0673	Gh_A10G0270	Gh_D06G0130	Gh_D06G2276	Gh_D06G1108	Gh_D09G0449	Gh_D10G2599
	Gh_A07G2007	Gh_A08G1393	Gh_D06G0139	Gh_D09G0171	Gh_D08G2649	Gh_D09G1766		Gh_A08G0688	Gh_A10G0292	Gh_D06G0139	Gh_D06G2288	Gh_D06G1221	Gh_D09G0502	Gh_D11G0089
	Gh_A07G2053	Gh_A08G1434	Gh_D06G0192	Gh_D09G0419	Gh_D09G0037	Gh_D09G1773		Gh_A08G0689	Gh_A10G0311	Gh_D06G0147	Gh_D06G2289	Gh_D06G1406	Gh_D09G0521	Gh_D11G0177
	Gh_A07G2062	Gh_A08G1469	Gh_D06G0289	Gh_D09G0422	Gh_D09G0056	Gh_D09G1895		Gh_A08G0698	Gh_A10G0414	Gh_D06G0202	Gh_D06G2354	Gh_D06G1487	Gh_D09G0524	Gh_D11G0276
	Gh_A07G2086	Gh_A08G1492	Gh_D06G0296	Gh_D09G0718	Gh_D09G0264	Gh_D09G1951		Gh_A08G0720	Gh_A10G0421	Gh_D06G0343	Gh_D06G2373	Gh_D06G1599	Gh_D09G0547	Gh_D11G0438
	Gh_A07G2091	Gh_A08G1493	Gh_D06G0300	Gh_D09G0747	Gh_D09G0361	Gh_D09G2014		Gh_A08G0721	Gh_A10G0431	Gh_D06G0359	Gh_D07G0060	Gh_D06G1705	Gh_D09G0766	Gh_D11G0440
	Gh_A07G2111	Gh_A08G1522	Gh_D06G0385	Gh_D09G0785	Gh_D09G0411	Gh_D09G2078		Gh_A08G0733	Gh_A10G0455	Gh_D06G0384	Gh_D07G0090	Gh_D06G1908	Gh_D09G0873	Gh_D11G0494
	Gh_A07G2125	Gh_A08G1555	Gh_D06G0466	Gh_D09G0930	Gh_D09G0625	Gh_D09G2182		Gh_A08G0773	Gh_A10G0456	Gh_D06G0387	Gh_D07G0139	Gh_D06G1953	Gh_D09G0915	Gh_D11G0526
	Gh_A07G2151	Gh_A08G1562	Gh_D06G0479	Gh_D09G0952	Gh_D09G0732	Gh_D09G2438		Gh_A08G0818	Gh_A10G0463	Gh_D06G0417	Gh_D07G0196	Gh_D06G1968	Gh_D09G0990	Gh_D11G0748
	Gh_A07G2179	Gh_A08G1597	Gh_D06G0497	Gh_D09G0997	Gh_D09G0835	Gh_D10G0209		Gh_A08G0832	Gh_A10G0491	Gh_D06G0463	Gh_D07G0285	Gh_D06G2155	Gh_D09G1051	Gh_D11G0749
	Gh_A07G2197	Gh_A08G1599	Gh_D06G0526	Gh_D09G1029	Gh_D09G1045	Gh_D10G0235		Gh_A08G0839	Gh_A10G0538	Gh_D06G0592	Gh_D07G0296	Gh_D07G0105	Gh_D09G1081	Gh_D11G0860
	Gh_A07G2230	Gh_A08G1665	Gh_D06G0690	Gh_D09G1093	Gh_D09G1272	Gh_D10G0364		Gh_A08G0849	Gh_A10G0610	Gh_D06G0612	Gh_D07G0371	Gh_D07G0159	Gh_D09G1164	Gh_D11G0898
	Gh_A07G2278	Gh_A08G1666	Gh_D06G0940	Gh_D09G1193	Gh_D09G1398	Gh_D10G0595		Gh_A08G0869	Gh_A10G0630	Gh_D06G0744	Gh_D07G0380	Gh_D07G0208	Gh_D09G1401	Gh_D11G0929
	Gh_A07G2310	Gh_A08G1732	Gh_D06G0959	Gh_D09G1236	Gh_D09G1432	Gh_D10G0633		Gh_A08G0877	Gh_A10G0635	Gh_D06G0837	Gh_D07G0509	Gh_D07G0214	Gh_D09G1425	Gh_D11G0938
	Gh_A07G2339	Gh_A08G1749	Gh_D06G0981	Gh_D09G1271	Gh_D09G1698	Gh_D10G0659		Gh_A08G0879	Gh_A10G0642	Gh_D06G0982	Gh_D07G0703	Gh_D07G0218	Gh_D09G1534	Gh_D11G0995
	Gh_A08G0036	Gh_A08G1773	Gh_D06G1025	Gh_D09G1390	Gh_D09G1704	Gh_D10G0693		Gh_A08G0884	Gh_A10G0644	Gh_D06G1078	Gh_D07G0811	Gh_D07G0282	Gh_D09G1546	Gh_D11G1009
	Gh_A08G0037	Gh_A08G1782	Gh_D06G1151	Gh_D09G1408	Gh_D09G1726	Gh_D10G0718		Gh_A08G0912	Gh_A10G0810	Gh_D06G1118	Gh_D07G0849	Gh_D07G0333	Gh_D09G1582	Gh_D11G1270
	Gh_A08G0104	Gh_A08G1783	Gh_D06G1171	Gh_D09G1547	Gh_D09G1859	Gh_D10G0737		Gh_A08G0947	Gh_A10G0827	Gh_D06G1121	Gh_D07G0918	Gh_D07G0402	Gh_D09G1585	Gh_D11G1291
	Gh_A08G0107	Gh_A08G1901	Gh_D06G1221	Gh_D09G1678	Gh_D09G1920	Gh_D10G0753		Gh_A08G0959	Gh_A10G0915	Gh_D06G1148	Gh_D07G1036	Gh_D07G0415	Gh_D09G1855	Gh_D11G1302
	Gh_A08G0143	Gh_A08G1934	Gh_D06G1345	Gh_D09G1688	Gh_D09G1961	Gh_D10G0773		Gh_A08G1006	Gh_A10G0923	Gh_D06G1400	Gh_D07G1188	Gh_D07G0491	Gh_D09G1958	Gh_D11G1416
	Gh_A08G0181	Gh_A08G1965	Gh_D06G1406	Gh_D09G2086	Gh_D09G2088	Gh_D10G0897		Gh_A08G1048	Gh_A10G0944	Gh_D06G1453	Gh_D07G1350	Gh_D07G0531	Gh_D09G1983	Gh_D11G1450
	Gh_A08G0232	Gh_A08G1982	Gh_D06G1450	Gh_D09G2158	Gh_D09G2194	Gh_D10G0918		Gh_A08G1137	Gh_A10G0945	Gh_D06G1570	Gh_D07G1541	Gh_D07G0627	Gh_D09G2057	Gh_D11G1653
	Gh_A08G0303	Gh_A08G1998	Gh_D06G1551	Gh_D09G2215	Gh_D09G2251	Gh_D10G0934		Gh_A08G1337	Gh_A10G0984	Gh_D06G1598	Gh_D07G1812	Gh_D07G0731	Gh_D09G2167	Gh_D11G1706
	Gh_A08G0343	Gh_A08G2013	Gh_D06G1721	Gh_D09G2355	Gh_D09G2328	Gh_D10G0987		Gh_A08G1338	Gh_A10G0993	Gh_D06G1781	Gh_D07G1831	Gh_D07G0742	Gh_D09G2216	Gh_D11G1716
	Gh_A08G0388	Gh_A08G2015	Gh_D06G1817	Gh_D09G2389	Gh_D09G2384	Gh_D10G1129		Gh_A08G1395	Gh_A10G1030	Gh_D06G2041	Gh_D07G1949	Gh_D07G1078	Gh_D09G2329	Gh_D11G1752
	Gh_A08G0432	Gh_A08G2021	Gh_D06G1909	Gh_D10G0026	Gh_D10G0032	Gh_D10G1138		Gh_A08G1396	Gh_A10G1041	Gh_D06G2192	Gh_D07G2279	Gh_D07G1105	Gh_D09G2361	Gh_D11G1790
	Gh_A08G0458	Gh_A08G2044	Gh_D06G1968	Gh_D10G0100	Gh_D10G0255	Gh_D10G1206		Gh_A08G1458	Gh_A10G1123	Gh_D06G2235	Gh_D07G2292	Gh_D07G1241	Gh_D09G2404	Gh_D11G1799
	Gh_A08G0460	Gh_A08G2080	Gh_D06G1988	Gh_D10G0170	Gh_D10G0458	Gh_D10G1439		Gh_A08G1491	Gh_A10G1136	Gh_D06G2295	Gh_D07G2303	Gh_D07G1264	Gh_D09G2427	Gh_D11G1807
	Gh_A08G0517	Gh_A08G2142	Gh_D06G2145	Gh_D10G0268	Gh_D10G0479	Gh_D10G1446		Gh_A08G1517	Gh_A10G1158	Gh_D06G2303	Gh_D08G0017	Gh_D07G1277	Gh_D09G2442	Gh_D11G1842
	Gh_A08G0536	Gh_A08G2184	Gh_D06G2155	Gh_D10G0342	Gh_D10G0533	Gh_D10G1686		Gh_A08G1556	Gh_A10G1259	Gh_D06G2330	Gh_D08G0018	Gh_D07G1297	Gh_D09G2453	Gh_D11G1956
	Gh_A08G0563	Gh_A08G2218	Gh_D06G2247	Gh_D10G0380	Gh_D10G0699	Gh_D10G1716		Gh_A08G1558	Gh_A10G1280	Gh_D06G2346	Gh_D08G0215	Gh_D07G1303	Gh_D09G2472	Gh_D11G1977
	Gh_A08G0574	Gh_A08G2219	Gh_D06G2341	Gh_D10G0434	Gh_D10G0715	Gh_D10G2129		Gh_A08G1568	Gh_A10G1335	Gh_D07G0019	Gh_D08G0456	Gh_D07G1317	Gh_D10G0026	Gh_D11G2206
	Gh_A08G0594	Gh_A08G2258	Gh_D07G0144	Gh_D10G0477	Gh_D10G0752	Gh_D10G2293		Gh_A08G1604	Gh_A10G1341	Gh_D07G0052	Gh_D08G0503	Gh_D07G1400	Gh_D10G0475	Gh_D11G2321
	Gh_A08G0633	Gh_A08G2306	Gh_D07G0218	Gh_D10G0507	Gh_D10G0887	Gh_D10G2298		Gh_A08G1655	Gh_A10G1343	Gh_D07G0053	Gh_D08G0509	Gh_D07G1406	Gh_D10G0522	Gh_D11G2662
	Gh_A08G0651	Gh_A08G2340	Gh_D07G0274	Gh_D10G0678	Gh_D10G0915	Gh_D10G2361		Gh_A08G1659	Gh_A10G1377	Gh_D07G0072	Gh_D08G0546	Gh_D07G1797	Gh_D10G0664	Gh_D11G2843
	Gh_A08G0659	Gh_A08G2358	Gh_D07G0473	Gh_D10G0767	Gh_D10G1037	Gh_D10G2414		Gh_A08G1661	Gh_A10G1517	Gh_D07G0093	Gh_D08G0562	Gh_D07G1922	Gh_D10G0888	Gh_D11G3000
	Gh_A08G0688	Gh_A08G2364	Gh_D07G0495	Gh_D10G0836	Gh_D10G1086	Gh_D10G2455		Gh_A08G1675	Gh_A10G1518	Gh_D07G0187	Gh_D08G0584	Gh_D07G1937	Gh_D10G0952	Gh_D11G3336
	Gh_A08G0698	Gh_A08G2387	Gh_D07G0511	Gh_D10G0954	Gh_D10G1250	Gh_D10G2595		Gh_A08G1681	Gh_A10G1562	Gh_D07G0419	Gh_D08G0633	Gh_D07G1988	Gh_D10G1132	Gh_D11G3362
	Gh_A08G0720	Gh_A08G2388	Gh_D07G0538	Gh_D10G1008	Gh_D10G1361	Gh_D11G0171		Gh_A08G1701	Gh_A10G1620	Gh_D07G0559	Gh_D08G0686	Gh_D07G1991	Gh_D10G1168	Gh_D11G3396
	Gh_A08G0721	Gh_A08G2389	Gh_D07G0742	Gh_D10G1143	Gh_D10G1649	Gh_D11G0233		Gh_A08G1748	Gh_A10G1627	Gh_D07G0661	Gh_D08G0707	Gh_D07G2009	Gh_D10G1268	Gh_D11G3410
	Gh_A08G0736	Gh_A08G2395	Gh_D07G1001	Gh_D10G1186	Gh_D10G1707	Gh_D11G0281		Gh_A08G1770	Gh_A10G1754	Gh_D07G0761	Gh_D08G0709	Gh_D07G2010	Gh_D10G1282	Gh_D12G0022
	Gh_A08G0818	Gh_A08G2420	Gh_D07G1050	Gh_D10G1368	Gh_D10G1767	Gh_D11G0308		Gh_A08G1793	Gh_A10G1853	Gh_D07G0867	Gh_D08G0743	Gh_D07G2166	Gh_D10G1349	Gh_D12G0059
	Gh_A08G0869	Gh_A08G2421	Gh_D07G1073	Gh_D10G1490	Gh_D10G1838	Gh_D11G0376		Gh_A08G1815	Gh_A10G1928	Gh_D07G0984	Gh_D08G0880	Gh_D07G2256	Gh_D10G1417	Gh_D12G0263
	Gh_A08G0877	Gh_A08G2483	Gh_D07G1084	Gh_D10G1702	Gh_D10G2027	Gh_D11G0438		Gh_A08G1859	Gh_A10G1940	Gh_D07G1002	Gh_D08G0936	Gh_D07G2294	Gh_D10G1429	Gh_D12G0307
	Gh_A08G0879	Gh_A08G2566	Gh_D07G1265	Gh_D10G2120	Gh_D10G2104	Gh_D11G0489		Gh_A08G1875	Gh_A10G1959	Gh_D07G1150	Gh_D08G0940	Gh_D07G2322	Gh_D10G1431	Gh_D12G0496
	Gh_A08G0884	Gh_A08G2567	Gh_D07G1467	Gh_D10G2479	Gh_D10G2273	Gh_D11G0938		Gh_A08G1891	Gh_A10G1987	Gh_D07G1156	Gh_D08G0941	Gh_D07G2386	Gh_D10G1484	Gh_D12G0611
	Gh_A08G0912	Gh_A08G2568	Gh_D07G1565	Gh_D11G0044	Gh_D10G2303	Gh_D11G0995		Gh_A08G1902	Gh_A10G1995	Gh_D07G1195	Gh_D08G0980	Gh_D07G2420	Gh_D10G1602	Gh_D12G0639
	Gh_A08G0937	Gh_A08G2569	Gh_D07G1594	Gh_D11G0083	Gh_D10G2328	Gh_D11G1095		Gh_A08G1910	Gh_A10G2007	Gh_D07G1307	Gh_D08G0982	Gh_D07G2458	Gh_D10G1669	Gh_D12G0672
	Gh_A08G0947	Gh_A09G0085	Gh_D07G1726	Gh_D11G0135	Gh_D10G2459	Gh_D11G1105		Gh_A08G1916	Gh_A10G2012	Gh_D07G1384	Gh_D08G0987	Gh_D07G2490	Gh_D10G1845	Gh_D12G0780
	Gh_A08G1048	Gh_A09G0116	Gh_D07G1831	Gh_D11G0336	Gh_D10G2527	Gh_D11G1147		Gh_A08G1944	Gh_A10G2054	Gh_D07G1425	Gh_D08G1096	Gh_D08G0010	Gh_D10G1849	Gh_D12G0791
	Gh_A08G1098	Gh_A09G0117	Gh_D07G1917	Gh_D11G0353	Gh_D11G0049	Gh_D11G1171		Gh_A08G1993	Gh_A10G2062	Gh_D07G1490	Gh_D08G1135	Gh_D08G0181	Gh_D10G1867	Gh_D12G0934
	Gh_A08G1137	Gh_A09G0118	Gh_D07G1922	Gh_D11G0431	Gh_D11G0097	Gh_D11G1181		Gh_A08G2000	Gh_A10G2066	Gh_D07G1615	Gh_D08G1266	Gh_D08G0328	Gh_D10G2029	Gh_D12G0946
	Gh_A08G1178	Gh_A09G0183	Gh_D07G1949	Gh_D11G0480	Gh_D11G0177	Gh_D11G1291		Gh_A08G2018	Gh_A10G2091	Gh_D07G1624	Gh_D08G1361	Gh_D08G0434	Gh_D10G2162	Gh_D12G1031
	Gh_A08G1254	Gh_A09G0208	Gh_D07G1988	Gh_D11G0510	Gh_D11G0267	Gh_D11G1293		Gh_A08G2029	Gh_A10G2109	Gh_D07G1679	Gh_D08G1376	Gh_D08G0522	Gh_D10G2394	Gh_D12G1091
	Gh_A08G1318	Gh_A09G0227	Gh_D07G1989	Gh_D11G0591	Gh_D11G0276	Gh_D11G1319		Gh_A08G2101	Gh_A10G2131	Gh_D07G1759	Gh_D08G1484	Gh_D08G0574	Gh_D11G0150	Gh_D12G1257
	Gh_A08G1337	Gh_A09G0249	Gh_D07G1991	Gh_D11G0598	Gh_D11G0294	Gh_D11G1330		Gh_A08G2115	Gh_A10G2201	Gh_D07G1814	Gh_D08G1627	Gh_D08G0606	Gh_D11G0181	Gh_D12G1279
	Gh_A08G1338	Gh_A09G0256	Gh_D07G2202	Gh_D11G0642	Gh_D11G0440	Gh_D11G1536		Gh_A08G2170	Gh_A10G2232	Gh_D07G1829	Gh_D08G1643	Gh_D08G0732	Gh_D11G0237	Gh_D12G1340
	Gh_A08G1395	Gh_A09G0259	Gh_D07G2247	Gh_D11G0767	Gh_D11G0515	Gh_D11G1598		Gh_A08G2216	Gh_A10G2250	Gh_D07G1884	Gh_D08G1765	Gh_D08G0739	Gh_D11G0314	Gh_D12G1410
	Gh_A08G1431	Gh_A09G0266	Gh_D07G2386	Gh_D11G0799	Gh_D11G0584	Gh_D11G1792		Gh_A08G2217	Gh_A10G2253	Gh_D07G1900	Gh_D08G1840	Gh_D08G0801	Gh_D11G0315	Gh_D12G1529
	Gh_A08G1438	Gh_A09G0293	Gh_D07G2490	Gh_D11G0806	Gh_D11G0659	Gh_D11G1807		Gh_A08G2230	Gh_A10G2351	Gh_D07G1914	Gh_D08G1866	Gh_D08G1037	Gh_D11G0323	Gh_D12G1637
	Gh_A08G1439	Gh_A09G0294	Gh_D08G0042	Gh_D11G0923	Gh_D11G0707	Gh_D11G2012		Gh_A08G2232	Gh_A11G0005	Gh_D07G1927	Gh_D08G1876	Gh_D08G1061	Gh_D11G0625	Gh_D12G1659
	Gh_A08G1458	Gh_A09G0327	Gh_D08G0181	Gh_D11G1050	Gh_D11G0749	Gh_D11G2013		Gh_A08G2256	Gh_A11G0015	Gh_D07G2113	Gh_D08G1945	Gh_D08G1114	Gh_D11G0688	Gh_D12G1663
	Gh_A08G1488	Gh_A09G0349	Gh_D08G0357	Gh_D11G1104	Gh_D11G0902	Gh_D11G2202		Gh_A08G2327	Gh_A11G0064	Gh_D07G2277	Gh_D08G2065	Gh_D08G1279	Gh_D11G0799	Gh_D12G1702
	Gh_A08G1491	Gh_A09G0360	Gh_D08G0380	Gh_D11G1182	Gh_D11G0907	Gh_D11G2321		Gh_A08G2368	Gh_A11G0084	Gh_D07G2440	Gh_D08G2098	Gh_D08G1375	Gh_D11G0807	Gh_D12G1721
	Gh_A08G1526	Gh_A09G0375	Gh_D08G0399	Gh_D11G1207	Gh_D11G0927	Gh_D11G2356		Gh_A08G2381	Gh_A11G0089	Gh_D08G0121	Gh_D08G2119	Gh_D08G1523	Gh_D11G0992	Gh_D12G1796
	Gh_A08G1558	Gh_A09G0389	Gh_D08G0686	Gh_D11G1273	Gh_D11G0994	Gh_D11G2556		Gh_A08G2390	Gh_A11G0131	Gh_D08G0236	Gh_D08G2265	Gh_D08G1555	Gh_D11G1145	Gh_D12G1932
	Gh_A08G1568	Gh_A09G0526	Gh_D08G0695	Gh_D11G1285	Gh_D11G1045	Gh_D11G2616		Gh_A08G2397	Gh_A11G0132	Gh_D08G0274	Gh_D08G2324	Gh_D08G1569	Gh_D11G1154	Gh_D12G2043
	Gh_A08G1578	Gh_A09G0533	Gh_D08G0936	Gh_D11G1312	Gh_D11G1048	Gh_D11G2650		Gh_A08G2403	Gh_A11G0150	Gh_D08G0408	Gh_D08G2346	Gh_D08G1595	Gh_D11G1155	Gh_D12G2084
	Gh_A08G1604	Gh_A09G0594	Gh_D08G0941	Gh_D11G1366	Gh_D11G1075	Gh_D11G2710		Gh_A08G2454	Gh_A11G0156	Gh_D08G0427	Gh_D08G2470	Gh_D08G1647	Gh_D11G1157	Gh_D12G2118
	Gh_A08G1610	Gh_A09G0607	Gh_D08G1114	Gh_D11G1456	Gh_D11G1144	Gh_D11G2787		Gh_A08G2497	Gh_A11G0167	Gh_D08G0439	Gh_D08G2584	Gh_D08G1648	Gh_D11G1199	Gh_D12G2152
	Gh_A08G1655	Gh_A09G0630	Gh_D08G1146	Gh_D11G1605	Gh_D11G1146	Gh_D11G2838		Gh_A08G2540	Gh_A11G0170	Gh_D08G0514	Gh_D08G2585	Gh_D08G1653	Gh_D11G1376	Gh_D12G2283
	Gh_A08G1659	Gh_A09G0643	Gh_D08G1266	Gh_D11G1693	Gh_D11G1227	Gh_D11G3000		Gh_A08G2541	Gh_A11G0209	Gh_D08G0533	Gh_D08G2625	Gh_D08G1674	Gh_D11G1488	Gh_D12G2377
	Gh_A08G1664	Gh_A09G0669	Gh_D08G1346	Gh_D11G1989	Gh_D11G1229	Gh_D11G3215		Gh_A09G0048	Gh_A11G0253	Gh_D08G0555	Gh_D08G2725	Gh_D08G1731	Gh_D11G1570	Gh_D12G2509
	Gh_A08G1681	Gh_A09G0775	Gh_D08G1361	Gh_D11G2051	Gh_D11G1246	Gh_D11G3362		Gh_A09G0062	Gh_A11G0288	Gh_D08G0577	Gh_D09G0037	Gh_D08G1890	Gh_D11G1599	Gh_D12G2604
	Gh_A08G1744	Gh_A09G0785	Gh_D08G1375	Gh_D11G2150	Gh_D11G1270	Gh_D12G0054		Gh_A09G0111	Gh_A11G0290	Gh_D08G0609	Gh_D09G0045	Gh_D08G1960	Gh_D11G1660	Gh_D12G2642
	Gh_A08G1748	Gh_A09G0860	Gh_D08G1569	Gh_D11G2370	Gh_D11G1446	Gh_D12G0089		Gh_A09G0128	Gh_A11G0318	Gh_D08G0666	Gh_D09G0112	Gh_D08G2031	Gh_D11G1816	Gh_D12G2676
	Gh_A08G1770	Gh_A09G0888	Gh_D08G1653	Gh_D11G2372	Gh_D11G1585	Gh_D12G0320		Gh_A09G0158	Gh_A11G0333	Gh_D08G0690	Gh_D09G0169	Gh_D08G2033	Gh_D11G1900	Gh_D12G2694
	Gh_A08G1800	Gh_A09G0889	Gh_D08G1733	Gh_D11G2423	Gh_D11G1615	Gh_D12G0473		Gh_A09G0299	Gh_A11G0391	Gh_D08G0691	Gh_D09G0215	Gh_D08G2082	Gh_D11G1932	Gh_D12G2730
	Gh_A08G1875	Gh_A09G0915	Gh_D08G1945	Gh_D11G2467	Gh_D11G1645	Gh_D12G0701		Gh_A09G0354	Gh_A11G0414	Gh_D08G0702	Gh_D09G0529	Gh_D08G2102	Gh_D11G1941	Gh_D13G0017
	Gh_A08G1891	Gh_A09G0922	Gh_D08G1972	Gh_D11G2477	Gh_D11G1775	Gh_D12G0772		Gh_A09G0401	Gh_A11G0456	Gh_D08G0756	Gh_D09G0583	Gh_D08G2118	Gh_D11G1960	Gh_D13G0049
	Gh_A08G1907	Gh_A09G0940	Gh_D08G2029	Gh_D11G2631	Gh_D11G1790	Gh_D12G0780		Gh_A09G0437	Gh_A11G0471	Gh_D08G0795	Gh_D09G0587	Gh_D08G2347	Gh_D11G2107	Gh_D13G0137
	Gh_A08G1916	Gh_A09G0945	Gh_D08G2065	Gh_D11G2744	Gh_D11G1799	Gh_D12G0859		Gh_A09G0469	Gh_A11G0480	Gh_D08G1016	Gh_D09G0606	Gh_D08G2349	Gh_D11G2214	Gh_D13G0228
	Gh_A08G1944	Gh_A09G0951	Gh_D08G2265	Gh_D11G2749	Gh_D11G1896	Gh_D12G0991		Gh_A09G0504	Gh_A11G0514	Gh_D08G1106	Gh_D09G0646	Gh_D08G2479	Gh_D11G2651	Gh_D13G0425
	Gh_A08G1993	Gh_A09G0970	Gh_D08G2344	Gh_D11G2765	Gh_D11G2196	Gh_D12G1180		Gh_A09G0511	Gh_A11G0577	Gh_D08G1128	Gh_D09G0835	Gh_D08G2496	Gh_D11G2723	Gh_D13G0570
	Gh_A08G2003	Gh_A09G0979	Gh_D08G2348	Gh_D11G3057	Gh_D11G2206	Gh_D12G1264		Gh_A09G0558	Gh_A11G0604	Gh_D08G1129	Gh_D09G0838	Gh_D08G2759	Gh_D11G2821	Gh_D13G0786
	Gh_A08G2014	Gh_A09G1021	Gh_D08G2353	Gh_D11G3223	Gh_D11G2242	Gh_D12G1410		Gh_A09G0706	Gh_A11G0607	Gh_D08G1197	Gh_D09G1148	Gh_D09G0183	Gh_D11G2930	Gh_D13G0825
	Gh_A08G2029	Gh_A09G1072	Gh_D08G2373	Gh_D11G3239	Gh_D11G2270	Gh_D12G1418		Gh_A09G0725	Gh_A11G0621	Gh_D08G1230	Gh_D09G1149	Gh_D09G0258	Gh_D11G2958	Gh_D13G1151
	Gh_A08G2031	Gh_A09G1137	Gh_D08G2479	Gh_D11G3243	Gh_D11G2308	Gh_D12G1424		Gh_A09G0749	Gh_A11G0673	Gh_D08G1232	Gh_D09G1161	Gh_D09G0347	Gh_D11G3486	Gh_D13G1152
	Gh_A08G2062	Gh_A09G1145	Gh_D08G2480	Gh_D11G3287	Gh_D11G2332	Gh_D12G1448		Gh_A09G0853	Gh_A11G0735	Gh_D08G1310	Gh_D09G1163	Gh_D09G0383	Gh_D12G0005	Gh_D13G1390
	Gh_A08G2079	Gh_A09G1160	Gh_D08G2509	Gh_D11G3310	Gh_D11G2345	Gh_D12G1468		Gh_A09G0893	Gh_A11G0751	Gh_D08G1473	Gh_D09G1165	Gh_D09G0525	Gh_D12G0189	Gh_D13G1549
	Gh_A08G2168	Gh_A09G1171	Gh_D08G2606	Gh_D11G3401	Gh_D11G2440	Gh_D12G1530		Gh_A09G0926	Gh_A11G0785	Gh_D08G1541	Gh_D09G1173	Gh_D09G0732	Gh_D12G0392	Gh_D13G1695
	Gh_A08G2170	Gh_A09G1216	Gh_D08G2725	Gh_D12G0008	Gh_D11G2721	Gh_D12G1659		Gh_A09G0972	Gh_A11G0821	Gh_D08G1646	Gh_D09G1330	Gh_D09G0815	Gh_D12G0452	Gh_D13G1749
	Gh_A08G2216	Gh_A09G1221	Gh_D08G2759	Gh_D12G0026	Gh_D11G2783	Gh_D12G1693		Gh_A09G1010	Gh_A11G0861	Gh_D08G1802	Gh_D09G1426	Gh_D09G0913	Gh_D12G0484	Gh_D13G1998
	Gh_A08G2217	Gh_A09G1263	Gh_D09G0258	Gh_D12G0115	Gh_D11G2856	Gh_D12G1704		Gh_A09G1011	Gh_A11G0920	Gh_D08G1936	Gh_D09G1465	Gh_D09G1018	Gh_D12G0561	Gh_D13G2160
	Gh_A08G2220	Gh_A09G1295	Gh_D09G0347	Gh_D12G0199	Gh_D11G2977	Gh_D12G1886		Gh_A09G1015	Gh_A11G0947	Gh_D08G1956	Gh_D09G1700	Gh_D09G1082	Gh_D12G0566	Gh_D13G2229
	Gh_A08G2230	Gh_A09G1348	Gh_D09G0393	Gh_D12G0315	Gh_D11G3172	Gh_D12G1912		Gh_A09G1036	Gh_A11G0954	Gh_D08G2192	Gh_D09G1859	Gh_D09G1174	Gh_D12G0584	Gh_D13G2375
	Gh_A08G2232	Gh_A09G1397	Gh_D09G0399	Gh_D12G0389	Gh_D11G3416	Gh_D12G2006		Gh_A09G1088	Gh_A11G0958	Gh_D08G2344	Gh_D09G2006	Gh_D09G1307	Gh_D12G0606	Gh_D13G2526
	Gh_A08G2256	Gh_A09G1399	Gh_D09G0466	Gh_D12G0392	Gh_D11G3464	Gh_D12G2088		Gh_A09G1099	Gh_A11G0984	Gh_D08G2530	Gh_D09G2009	Gh_D09G1390	Gh_D12G0713	Gh_SCA004879G04
	Gh_A08G2327	Gh_A09G1403	Gh_D09G0525	Gh_D12G0517	Gh_D11G3472	Gh_D12G2093		Gh_A09G1182	Gh_A11G1078	Gh_D08G2564	Gh_D09G2111	Gh_D09G1418	Gh_D12G0717	Gh_SCA005308G03
	Gh_A08G2349	Gh_A09G1413	Gh_D09G0583	Gh_D12G0621	Gh_D12G0125	Gh_D12G2118		Gh_A09G1208	Gh_A11G1143	Gh_D08G2638	Gh_D09G2194	Gh_D09G1461	Gh_D12G0740	Gh_SCA005564G01
	Gh_A08G2353	Gh_A09G1418	Gh_D09G0700	Gh_D12G0626	Gh_D12G0159	Gh_D12G2135		Gh_A09G1211	Gh_A11G1146	Gh_D08G2656	Gh_D09G2302	Gh_D09G1478	Gh_D12G0884	Gh_SCA005636G01
	Gh_A08G2397	Gh_A09G1428	Gh_D09G0815	Gh_D12G0665	Gh_D12G0214	Gh_D12G2283		Gh_A09G1232	Gh_A11G1203	Gh_D09G0234	Gh_D09G2330	Gh_D09G1490	Gh_D12G1024	Gh_SCA005670G01
	Gh_A08G2485	Gh_A09G1444	Gh_D09G0826	Gh_D12G0814	Gh_D12G0333	Gh_D12G2332		Gh_A09G1257	Gh_A11G1231	Gh_D09G0254	Gh_D09G2401	Gh_D09G1623	Gh_D12G1049	Gh_SCA006659G01
	Gh_A08G2497	Gh_A09G1456	Gh_D09G0913	Gh_D12G1194	Gh_D12G0378	Gh_D12G2389		Gh_A09G1269	Gh_A11G1277	Gh_D09G0277	Gh_D10G0027	Gh_D09G1740	Gh_D12G1069	Gh_SCA006927G01
	Gh_A09G0003	Gh_A09G1479	Gh_D09G0940	Gh_D12G1268	Gh_D12G0381	Gh_D12G2391		Gh_A09G1276	Gh_A11G1278	Gh_D09G0295	Gh_D10G0032	Gh_D09G1779	Gh_D12G1070	Gh_SCA007264G01
	Gh_A09G0022	Gh_A09G1480	Gh_D09G0944	Gh_D12G1459	Gh_D12G0639	Gh_D12G2433		Gh_A09G1289	Gh_A11G1282	Gh_D09G0393	Gh_D10G0078	Gh_D09G1793	Gh_D12G1134	Gh_SCA040014G01
	Gh_A09G0048	Gh_A09G1483	Gh_D09G1018	Gh_D12G1573	Gh_D12G0672	Gh_D12G2574		Gh_A09G1292	Gh_A11G1301	Gh_D09G0530	Gh_D10G0200	Gh_D09G1839	Gh_D12G1168	Gh_SCA058336G01
	Gh_A09G0062	Gh_A09G1494	Gh_D09G1050	Gh_D12G1709	Gh_D12G1031	Gh_D12G2599		Gh_A09G1299	Gh_A11G1316	Gh_D09G0586	Gh_D10G0214	Gh_D09G1952	Gh_D12G1193	Gh_SCA114300G01
	Gh_A09G0073	Gh_A09G1578	Gh_D09G1096	Gh_D12G1736	Gh_D12G1169	Gh_D12G2604		Gh_A09G1314	Gh_A11G1322	Gh_D09G0625	Gh_D10G0324	Gh_D09G2124	Gh_D12G1194
	Gh_A09G0111	Gh_A09G1595	Gh_D09G1106	Gh_D12G1746	Gh_D12G1191	Gh_D12G2607		Gh_A09G1317	Gh_A11G1408	Gh_D09G0626	Gh_D10G0333	Gh_D09G2255	Gh_D12G1197
	Gh_A09G0128	Gh_A09G1602	Gh_D09G1161	Gh_D12G1946	Gh_D12G1279	Gh_D12G2725		Gh_A09G1318	Gh_A11G1433	Gh_D09G0944	Gh_D10G0408	Gh_D09G2297	Gh_D12G1222
	Gh_A09G0158	Gh_A09G1608	Gh_D09G1173	Gh_D12G2157	Gh_D12G1428	Gh_D12G2795		Gh_A09G1339	Gh_A11G1442	Gh_D09G1046	Gh_D10G0554	Gh_D09G2384	Gh_D12G1413
	Gh_A09G0191	Gh_A09G1716	Gh_D09G1174	Gh_D12G2159	Gh_D12G1470	Gh_D13G0136		Gh_A09G1368	Gh_A11G1447	Gh_D09G1122	Gh_D10G0691	Gh_D09G2390	Gh_D12G1534
	Gh_A09G0209	Gh_A09G1801	Gh_D09G1307	Gh_D12G2166	Gh_D12G1480	Gh_D13G0205		Gh_A09G1394	Gh_A11G1463	Gh_D09G1180	Gh_D10G0752	Gh_D10G0100	Gh_D12G1662
	Gh_A09G0242	Gh_A09G1818	Gh_D09G1490	Gh_D12G2381	Gh_D12G1501	Gh_D13G0217		Gh_A09G1420	Gh_A11G1487	Gh_D09G1247	Gh_D10G0761	Gh_D10G0104	Gh_D12G1869
	Gh_A09G0244	Gh_A09G1913	Gh_D09G1637	Gh_D12G2411	Gh_D12G1511	Gh_D13G0392		Gh_A09G1448	Gh_A11G1501	Gh_D09G1407	Gh_D10G0789	Gh_D10G0198	Gh_D12G2016
	Gh_A09G0354	Gh_A09G1949	Gh_D09G1700	Gh_D12G2473	Gh_D12G1517	Gh_D13G0396		Gh_A09G1450	Gh_A11G1580	Gh_D09G1488	Gh_D10G0885	Gh_D10G0218	Gh_D12G2058
	Gh_A09G0403	Gh_A09G1990	Gh_D09G1710	Gh_D12G2557	Gh_D12G1759	Gh_D13G0658		Gh_A09G1472	Gh_A11G1582	Gh_D09G1511	Gh_D10G1034	Gh_D10G0271	Gh_D12G2171
	Gh_A09G0417	Gh_A09G2059	Gh_D09G1793	Gh_D12G2562	Gh_D12G1782	Gh_D13G0888		Gh_A09G1473	Gh_A11G1607	Gh_D09G1677	Gh_D10G1045	Gh_D10G0281	Gh_D12G2218
	Gh_A09G0421	Gh_A09G2077	Gh_D09G1869	Gh_D12G2630	Gh_D12G1788	Gh_D13G1006		Gh_A09G1511	Gh_A11G1611	Gh_D09G1683	Gh_D10G1114	Gh_D10G0516	Gh_D12G2285
	Gh_A09G0424	Gh_A09G2095	Gh_D09G1876	Gh_D12G2678	Gh_D12G1804	Gh_D13G1343		Gh_A09G1588	Gh_A11G1648	Gh_D09G1726	Gh_D10G1151	Gh_D10G0588	Gh_D12G2436
	Gh_A09G0485	Gh_A09G2125	Gh_D09G2006	Gh_D12G2687	Gh_D12G1957	Gh_D13G1390		Gh_A09G1598	Gh_A11G1650	Gh_D09G1813	Gh_D10G1201	Gh_D10G1022	Gh_D12G2466
	Gh_A09G0497	Gh_A09G2148	Gh_D09G2110	Gh_D12G2742	Gh_D12G2084	Gh_D13G1444		Gh_A09G1668	Gh_A11G1695	Gh_D09G1869	Gh_D10G1461	Gh_D10G1043	Gh_D13G0078
	Gh_A09G0504	Gh_A09G2180	Gh_D09G2111	Gh_D12G2816	Gh_D12G2109	Gh_D13G1562		Gh_A09G1674	Gh_A11G1730	Gh_D09G1895	Gh_D10G1780	Gh_D10G1238	Gh_D13G0153
	Gh_A09G0511	Gh_A09G2288	Gh_D09G2206	Gh_D13G0062	Gh_D12G2194	Gh_D13G1638		Gh_A09G1714	Gh_A11G1737	Gh_D09G1899	Gh_D10G1876	Gh_D10G1266	Gh_D13G0211
	Gh_A09G0524	Gh_A09G2300	Gh_D09G2276	Gh_D13G0069	Gh_D12G2260	Gh_D13G1668		Gh_A09G1746	Gh_A11G1750	Gh_D09G1951	Gh_D10G1902	Gh_D10G1310	Gh_D13G0241
	Gh_A09G0542	Gh_A09G2331	Gh_D09G2297	Gh_D13G0125	Gh_D12G2502	Gh_D13G1878		Gh_A09G1768	Gh_A11G1760	Gh_D09G2069	Gh_D10G1977	Gh_D10G1522	Gh_D13G0274
	Gh_A09G0558	Gh_A09G2401	Gh_D09G2401	Gh_D13G0250	Gh_D12G2560	Gh_D13G1911		Gh_A09G1791	Gh_A11G1832	Gh_D09G2105	Gh_D10G2082	Gh_D10G1523	Gh_D13G0275
	Gh_A09G0706	Gh_A09G2460	Gh_D09G2406	Gh_D13G0519	Gh_D12G2642	Gh_D13G1983		Gh_A09G1803	Gh_A11G1835	Gh_D09G2106	Gh_D10G2131	Gh_D10G1634	Gh_D13G1180
	Gh_A09G0725	Gh_A10G0022	Gh_D10G0078	Gh_D13G0621	Gh_D12G2730	Gh_D13G2057		Gh_A09G1810	Gh_A11G1851	Gh_D09G2182	Gh_D10G2153	Gh_D10G1837	Gh_D13G1242
	Gh_A09G0749	Gh_A10G0052	Gh_D10G0135	Gh_D13G1319	Gh_D13G0024	Gh_D13G2124		Gh_A09G1825	Gh_A11G1858	Gh_D09G2315	Gh_D10G2527	Gh_D10G1838	Gh_D13G1461
	Gh_A09G0851	Gh_A10G0087	Gh_D10G0200	Gh_D13G1367	Gh_D13G0028	Gh_D13G2293		Gh_A09G1828	Gh_A11G1859	Gh_D09G2362	Gh_D10G2605	Gh_D10G1920	Gh_D13G1528
	Gh_A09G0876	Gh_A10G0089	Gh_D10G0217	Gh_D13G1475	Gh_D13G0137	Gh_SCA004851G04		Gh_A09G1880	Gh_A11G1892	Gh_D10G0209	Gh_D11G0164	Gh_D10G1970	Gh_D13G1543
	Gh_A09G0907	Gh_A10G0100	Gh_D10G0238	Gh_D13G1533	Gh_D13G0174	Gh_SCA004857G01		Gh_A09G1891	Gh_A11G2024	Gh_D10G0217	Gh_D11G0340	Gh_D10G2077	Gh_D13G1573
	Gh_A09G0916	Gh_A10G0141	Gh_D10G0295	Gh_D13G1784	Gh_D13G0438	Gh_SCA005636G01		Gh_A09G1917	Gh_A11G2044	Gh_D10G0235	Gh_D11G0343	Gh_D10G2245	Gh_D13G1705
	Gh_A09G1036	Gh_A10G0201	Gh_D10G0310	Gh_D13G1792	Gh_D13G0705	Gh_SCA006237G01		Gh_A09G1947	Gh_A11G2048	Gh_D10G0250	Gh_D11G0345	Gh_D10G2365	Gh_D13G2118
	Gh_A09G1047	Gh_A10G0216	Gh_D10G0324	Gh_D13G1816	Gh_D13G0814	Gh_SCA006272G01		Gh_A09G1953	Gh_A11G2088	Gh_D10G0255	Gh_D11G0351	Gh_D10G2389	Gh_D13G2196
	Gh_A09G1059	Gh_A10G0235	Gh_D10G0407	Gh_D13G1823	Gh_D13G0868	Gh_SCA006817G01		Gh_A09G2003	Gh_A11G2113	Gh_D10G0557	Gh_D11G0506	Gh_D10G2524	Gh_D13G2198
	Gh_A09G1135	Gh_A10G0252	Gh_D10G0447	Gh_D13G1839	Gh_D13G0939	Gh_SCA006927G01		Gh_A09G2042	Gh_A11G2122	Gh_D10G0659	Gh_D11G0538	Gh_D10G2528	Gh_D13G2458
	Gh_A09G1159	Gh_A10G0253	Gh_D10G0885	Gh_D13G1864	Gh_D13G1292	Gh_SCA006940G02		Gh_A09G2139	Gh_A11G2132	Gh_D10G0715	Gh_D11G0603	Gh_D10G2537	Gh_D13G2493
	Gh_A09G1182	Gh_A10G0279	Gh_D10G1073	Gh_D13G1873	Gh_D13G1366	Gh_SCA006959G01		Gh_A09G2150	Gh_A11G2183	Gh_D10G0718	Gh_D11G0643	Gh_D11G0032	Gh_D13G2511
	Gh_A09G1257	Gh_A10G0311	Gh_D10G1114	Gh_D13G1876	Gh_D13G1505	Gh_SCA009376G01		Gh_A09G2156	Gh_A11G2200	Gh_D10G0753	Gh_D11G0646	Gh_D11G0123	Gh_SCA004909G04
	Gh_A09G1266	Gh_A10G0312	Gh_D10G1201	Gh_D13G1893	Gh_D13G1695	Gh_SCA017002G01		Gh_A09G2160	Gh_A11G2202	Gh_D10G0773	Gh_D11G0695	Gh_D11G0124	Gh_SCA005103G03
	Gh_A09G1276	Gh_A10G0327	Gh_D10G1419	Gh_D13G1985	Gh_D13G1796	Gh_SCA020726G01		Gh_A09G2164	Gh_A11G2243	Gh_D10G0782	Gh_D11G0805	Gh_D11G0322	Gh_SCA007824G01
	Gh_A09G1292	Gh_A10G0339	Gh_D10G1522	Gh_D13G2044	Gh_D13G1877	Gh_SCA029133G01		Gh_A09G2183	Gh_A11G2264	Gh_D10G0934	Gh_D11G0823	Gh_D11G0336	Gh_SCA007830G01
	Gh_A09G1318	Gh_A10G0392	Gh_D10G1523	Gh_D13G2278	Gh_D13G1939	Gh_SCA069862G01		Gh_A09G2185	Gh_A11G2365	Gh_D10G0987	Gh_D11G0907	Gh_D11G0388	Gh_SCA011440G01
	Gh_A09G1404	Gh_A10G0414	Gh_D10G1564	Gh_D13G2331	Gh_D13G1964			Gh_A09G2192	Gh_A11G2379	Gh_D10G1086	Gh_D11G0961	Gh_D11G0395	Gh_SCA017233G01
	Gh_A09G1420	Gh_A10G0431	Gh_D10G1634	Gh_D13G2388	Gh_D13G1998			Gh_A09G2217	Gh_A11G2390	Gh_D10G1446	Gh_D11G0970	Gh_D11G0781	Gh_SCA062712G01
	Gh_A09G1452	Gh_A10G0454	Gh_D10G1761	Gh_D13G2390	Gh_D13G2147			Gh_A09G2223	Gh_A11G2458	Gh_D10G1540	Gh_D11G0994	Gh_D11G0952	Gh_SCA074496G01
	Gh_A09G1470	Gh_A10G0455	Gh_D10G1766	Gh_D13G2456	Gh_D13G2189			Gh_A09G2237	Gh_A11G2475	Gh_D10G1547	Gh_D11G1036	Gh_D11G0955	Gh_SCA075082G01
	Gh_A09G1472	Gh_A10G0456	Gh_D10G1780	Gh_D13G2512	Gh_D13G2209			Gh_A09G2255	Gh_A11G2510	Gh_D10G1557	Gh_D11G1045	Gh_D11G1207
	Gh_A09G1473	Gh_A10G0463	Gh_D10G1902	Gh_SCA004746G01	Gh_D13G2391			Gh_A09G2275	Gh_A11G2519	Gh_D10G1686	Gh_D11G1048	Gh_D11G1213
	Gh_A09G1507	Gh_A10G0535	Gh_D10G1927	Gh_SCA004809G01	Gh_SCA004879G04			Gh_A09G2303	Gh_A11G2522	Gh_D10G1707	Gh_D11G1062	Gh_D11G1408
	Gh_A09G1511	Gh_A10G0538	Gh_D10G1970	Gh_SCA004827G03	Gh_SCA004981G01			Gh_A09G2313	Gh_A11G2569	Gh_D10G1716	Gh_D11G1075	Gh_D11G1424
	Gh_A09G1528	Gh_A10G0595	Gh_D10G2189	Gh_SCA004867G04	Gh_SCA005308G03			Gh_A09G2314	Gh_A11G2606	Gh_D10G1726	Gh_D11G1131	Gh_D11G1457
	Gh_A09G1592	Gh_A10G0610	Gh_D10G2363	Gh_SCA004902G01	Gh_SCA005670G01			Gh_A09G2376	Gh_A11G2635	Gh_D10G1761	Gh_D11G1414	Gh_D11G1666
	Gh_A09G1598	Gh_A10G0630	Gh_D10G2365	Gh_SCA005920G01	Gh_SCA005786G01			Gh_A09G2378	Gh_A11G2687	Gh_D10G2020	Gh_D11G1642	Gh_D11G1679
	Gh_A09G1609	Gh_A10G0635	Gh_D10G2389	Gh_SCA006756G06	Gh_SCA006659G01			Gh_A09G2406	Gh_A11G2701	Gh_D10G2138	Gh_D11G1662	Gh_D11G1701
	Gh_A09G1668	Gh_A10G0695	Gh_D10G2461	Gh_SCA008263G01	Gh_SCA007264G01			Gh_A09G2449	Gh_A11G2743	Gh_D10G2293	Gh_D11G1745	Gh_D11G1750
	Gh_A09G1674	Gh_A10G0717	Gh_D10G2471	Gh_SCA008581G01	Gh_SCA007466G01			Gh_A09G2488	Gh_A11G2756	Gh_D10G2305	Gh_D11G1775	Gh_D11G1754
	Gh_A09G1736	Gh_A10G0734	Gh_D10G2605	Gh_SCA008621G01	Gh_SCA008818G02			Gh_A09G2507	Gh_A11G2792	Gh_D10G2417	Gh_D11G1886	Gh_D11G1929
	Gh_A09G1746	Gh_A10G0810	Gh_D11G0032	Gh_SCA008940G01	Gh_SCA009869G01			Gh_A09G2511	Gh_A11G2813	Gh_D10G2455	Gh_D11G1890	Gh_D11G2277
	Gh_A09G1768	Gh_A10G0915	Gh_D11G0059	Gh_SCA010556G01	Gh_SCA012924G01			Gh_A09G2532	Gh_A11G2824	Gh_D11G0024	Gh_D11G1955	Gh_D11G2301
	Gh_A09G1791	Gh_A10G0923	Gh_D11G0098	Gh_SCA010901G01	Gh_SCA102810G01			Gh_A10G0026	Gh_A11G2842	Gh_D11G0047	Gh_D11G1962	Gh_D11G2303
	Gh_A09G1803	Gh_A10G0944	Gh_D11G0142	Gh_SCA063168G01	Gh_SCA102881G01			Gh_A10G0038	Gh_A11G2861	Gh_D11G0183	Gh_D11G2196	Gh_D11G2375
	Gh_A09G1815	Gh_A10G0945	Gh_D11G0277	Gh_SCA074481G01				Gh_A10G0044	Gh_A11G2903	Gh_D11G0233	Gh_D11G2288	Gh_D11G2475
	Gh_A09G1825	Gh_A10G0984	Gh_D11G0282	Gh_SCA081802G01				Gh_A10G0077	Gh_A11G2981	Gh_D11G0294	Gh_D11G2308	Gh_D11G2510
	Gh_A09G1831	Gh_A10G0993	Gh_D11G0286	Gh_SCA085555G01				Gh_A10G0080	Gh_A11G3042	Gh_D11G0308	Gh_D11G2400	Gh_D11G2751
	Gh_A09G1837	Gh_A10G1019	Gh_D11G0322	Gh_SCA098530G01				Gh_A10G0094	Gh_A11G3067	Gh_D11G0484	Gh_D11G2527	Gh_D11G2753
	Gh_A09G1878	Gh_A10G1095	Gh_D11G0506	Gh_SCA103408G01				Gh_A10G0105	Gh_A11G3069	Gh_D11G0489	Gh_D11G2860	Gh_D11G2827
	Gh_A09G1880	Gh_A10G1123	Gh_D11G0527	Gh_SCA189399G01				Gh_A10G0126	Gh_A11G3075	Gh_D11G0676	Gh_D11G2876	Gh_D11G2835
	Gh_A09G1891	Gh_A10G1136	Gh_D11G0646					Gh_A10G0128	Gh_A11G3076	Gh_D11G0743	Gh_D11G2977	Gh_D11G2994
	Gh_A09G1922	Gh_A10G1150	Gh_D11G0952					Gh_A10G0209	Gh_A11G3184	Gh_D11G0937	Gh_D11G3026	Gh_D11G3078
	Gh_A09G1924	Gh_A10G1158	Gh_D11G1062					Gh_A10G0240	Gh_A11G3235	Gh_D11G1095	Gh_D11G3215	Gh_D11G3166
	Gh_A09G1935	Gh_A10G1253	Gh_D11G1212					Gh_A10G0314	Gh_A11G3303	Gh_D11G1146	Gh_D11G3281	Gh_D11G3297
	Gh_A09G1947	Gh_A10G1259	Gh_D11G1230					Gh_A10G0372	Gh_A12G0005	Gh_D11G1171	Gh_D11G3416	Gh_D11G3301
	Gh_A09G2010	Gh_A10G1335	Gh_D11G1389					Gh_A10G0373	Gh_A12G0024	Gh_D11G1173	Gh_D11G3436	Gh_D11G3316
	Gh_A09G2042	Gh_A10G1341	Gh_D11G1420					Gh_A10G0375	Gh_A12G0051	Gh_D11G1315	Gh_D12G0030	Gh_D11G3324
	Gh_A09G2061	Gh_A10G1343	Gh_D11G1457					Gh_A10G0382	Gh_A12G0086	Gh_D11G1319	Gh_D12G0041	Gh_D11G3344
	Gh_A09G2139	Gh_A10G1366	Gh_D11G1642					Gh_A10G0420	Gh_A12G0137	Gh_D11G1377	Gh_D12G0065	Gh_D11G3536
	Gh_A09G2156	Gh_A10G1465	Gh_D11G1718					Gh_A10G0428	Gh_A12G0138	Gh_D11G1389	Gh_D12G0092	Gh_D11G3537
	Gh_A09G2160	Gh_A10G1517	Gh_D11G1794					Gh_A10G0483	Gh_A12G0211	Gh_D11G1536	Gh_D12G0104	Gh_D12G0008
	Gh_A09G2164	Gh_A10G1518	Gh_D11G2277					Gh_A10G0567	Gh_A12G0212	Gh_D11G1596	Gh_D12G0120	Gh_D12G0026
	Gh_A09G2177	Gh_A10G1541	Gh_D11G2400					Gh_A10G0613	Gh_A12G0288	Gh_D11G1598	Gh_D12G0220	Gh_D12G0147
	Gh_A09G2192	Gh_A10G1553	Gh_D11G2409					Gh_A10G0629	Gh_A12G0331	Gh_D11G1692	Gh_D12G0253	Gh_D12G0170
	Gh_A09G2217	Gh_A10G1590	Gh_D11G2425					Gh_A10G0686	Gh_A12G0388	Gh_D11G1770	Gh_D12G0308	Gh_D12G0407
	Gh_A09G2219	Gh_A10G1627	Gh_D11G2698					Gh_A10G0688	Gh_A12G0390	Gh_D11G1792	Gh_D12G0333	Gh_D12G0419
	Gh_A09G2221	Gh_A10G1647	Gh_D11G2753					Gh_A10G0716	Gh_A12G0485	Gh_D11G1972	Gh_D12G0421	Gh_D12G0447
	Gh_A09G2225	Gh_A10G1717	Gh_D11G2763					Gh_A10G0760	Gh_A12G0512	Gh_D11G2012	Gh_D12G0440	Gh_D12G0542
	Gh_A09G2226	Gh_A10G1754	Gh_D11G2835					Gh_A10G0762	Gh_A12G0619	Gh_D11G2013	Gh_D12G0630	Gh_D12G0650
	Gh_A09G2227	Gh_A10G1792	Gh_D11G2849					Gh_A10G0784	Gh_A12G0624	Gh_D11G2014	Gh_D12G0660	Gh_D12G0716
	Gh_A09G2230	Gh_A10G1845	Gh_D11G2860					Gh_A10G0797	Gh_A12G0670	Gh_D11G2202	Gh_D12G0677	Gh_D12G0719
	Gh_A09G2255	Gh_A10G1862	Gh_D11G2998					Gh_A10G0873	Gh_A12G0704	Gh_D11G2270	Gh_D12G0694	Gh_D12G0762
	Gh_A09G2257	Gh_A10G1928	Gh_D11G3009					Gh_A10G0874	Gh_A12G0715	Gh_D11G2356	Gh_D12G0756	Gh_D12G0771
	Gh_A09G2301	Gh_A10G1940	Gh_D11G3026					Gh_A10G0880	Gh_A12G0732	Gh_D11G2376	Gh_D12G0772	Gh_D12G0935
	Gh_A09G2303	Gh_A10G1995	Gh_D11G3281					Gh_A10G0885	Gh_A12G0845	Gh_D11G2407	Gh_D12G1082	Gh_D12G1037
	Gh_A09G2311	Gh_A10G2011	Gh_D11G3344					Gh_A10G0979	Gh_A12G0946	Gh_D11G2420	Gh_D12G1129	Gh_D12G1056
	Gh_A09G2313	Gh_A10G2012	Gh_D11G3496					Gh_A10G1003	Gh_A12G0999	Gh_D11G2616	Gh_D12G1142	Gh_D12G1059
	Gh_A09G2333	Gh_A10G2054	Gh_D11G3537					Gh_A10G1057	Gh_A12G1062	Gh_D11G2650	Gh_D12G1259	Gh_D12G1105
	Gh_A09G2376	Gh_A10G2138	Gh_D12G0056					Gh_A10G1065	Gh_A12G1091	Gh_D11G2710	Gh_D12G1281	Gh_D12G1170
	Gh_A09G2378	Gh_A10G2140	Gh_D12G0097					Gh_A10G1099	Gh_A12G1108	Gh_D11G2787	Gh_D12G1407	Gh_D12G1191
	Gh_A09G2380	Gh_A10G2143	Gh_D12G0170					Gh_A10G1135	Gh_A12G1109	Gh_D11G2791	Gh_D12G1470	Gh_D12G1235
	Gh_A09G2381	Gh_A10G2201	Gh_D12G0195					Gh_A10G1149	Gh_A12G1171	Gh_D11G2836	Gh_D12G1481	Gh_D12G1256
	Gh_A09G2406	Gh_A10G2232	Gh_D12G0201					Gh_A10G1188	Gh_A12G1190	Gh_D11G2838	Gh_D12G1635	Gh_D12G1381
	Gh_A09G2501	Gh_A10G2253	Gh_D12G0236					Gh_A10G1211	Gh_A12G1196	Gh_D11G3015	Gh_D12G1782	Gh_D12G1474
	Gh_A09G2504	Gh_A11G0009	Gh_D12G0394					Gh_A10G1222	Gh_A12G1244	Gh_D11G3260	Gh_D12G1788	Gh_D12G1773
	Gh_A09G2507	Gh_A11G0064	Gh_D12G0407					Gh_A10G1231	Gh_A12G1286	Gh_D11G3351	Gh_D12G1855	Gh_D12G2007
	Gh_A09G2532	Gh_A11G0084	Gh_D12G0419					Gh_A10G1242	Gh_A12G1287	Gh_D11G3464	Gh_D12G1859	Gh_D12G2073
	Gh_A10G0008	Gh_A11G0089	Gh_D12G0447					Gh_A10G1243	Gh_A12G1318	Gh_D11G3503	Gh_D12G1919	Gh_D12G2076
	Gh_A10G0026	Gh_A11G0131	Gh_D12G0554					Gh_A10G1247	Gh_A12G1336	Gh_D12G0054	Gh_D12G1976	Gh_D12G2127
	Gh_A10G0038	Gh_A11G0150	Gh_D12G0607					Gh_A10G1277	Gh_A12G1366	Gh_D12G0066	Gh_D12G1982	Gh_D12G2156
	Gh_A10G0044	Gh_A11G0167	Gh_D12G0642					Gh_A10G1284	Gh_A12G1376	Gh_D12G0089	Gh_D12G2009	Gh_D12G2157
	Gh_A10G0077	Gh_A11G0170	Gh_D12G0650					Gh_A10G1326	Gh_A12G1387	Gh_D12G0236	Gh_D12G2036	Gh_D12G2241
	Gh_A10G0080	Gh_A11G0244	Gh_D12G0698					Gh_A10G1332	Gh_A12G1435	Gh_D12G0320	Gh_D12G2072	Gh_D12G2247
	Gh_A10G0094	Gh_A11G0253	Gh_D12G1016					Gh_A10G1376	Gh_A12G1512	Gh_D12G0563	Gh_D12G2211	Gh_D12G2273
	Gh_A10G0105	Gh_A11G0274	Gh_D12G1035					Gh_A10G1452	Gh_A12G1513	Gh_D12G0679	Gh_D12G2227	Gh_D12G2388
	Gh_A10G0120	Gh_A11G0286	Gh_D12G1056					Gh_A10G1461	Gh_A12G1525	Gh_D12G0701	Gh_D12G2252	Gh_D12G2455
	Gh_A10G0126	Gh_A11G0288	Gh_D12G1059					Gh_A10G1502	Gh_A12G1564	Gh_D12G0859	Gh_D12G2359	Gh_D12G2560
	Gh_A10G0128	Gh_A11G0290	Gh_D12G1141					Gh_A10G1520	Gh_A12G1571	Gh_D12G1072	Gh_D12G2389	Gh_D13G0048
	Gh_A10G0197	Gh_A11G0294	Gh_D12G1143					Gh_A10G1522	Gh_A12G1572	Gh_D12G1180	Gh_D12G2407	Gh_D13G0170
	Gh_A10G0209	Gh_A11G0339	Gh_D12G1200					Gh_A10G1578	Gh_A12G1590	Gh_D12G1243	Gh_D12G2480	Gh_D13G0303
	Gh_A10G0261	Gh_A11G0391	Gh_D12G1381					Gh_A10G1593	Gh_A12G1620	Gh_D12G1258	Gh_D12G2519	Gh_D13G0338
	Gh_A10G0314	Gh_A11G0414	Gh_D12G1415					Gh_A10G1595	Gh_A12G1624	Gh_D12G1264	Gh_D12G2553	Gh_D13G0567
	Gh_A10G0322	Gh_A11G0444	Gh_D12G1474					Gh_A10G1611	Gh_A12G1639	Gh_D12G1415	Gh_D12G2639	Gh_D13G0862
	Gh_A10G0338	Gh_A11G0464	Gh_D12G1481					Gh_A10G1619	Gh_A12G1685	Gh_D12G1418	Gh_D12G2665	Gh_D13G0974
	Gh_A10G0373	Gh_A11G0471	Gh_D12G1548					Gh_A10G1640	Gh_A12G1694	Gh_D12G1424	Gh_D12G2828	Gh_D13G1047
	Gh_A10G0375	Gh_A11G0480	Gh_D12G1550					Gh_A10G1660	Gh_A12G1728	Gh_D12G1448	Gh_D13G0151	Gh_D13G1054
	Gh_A10G0428	Gh_A11G0486	Gh_D12G1655					Gh_A10G1712	Gh_A12G1766	Gh_D12G1456	Gh_D13G0205	Gh_D13G1137
	Gh_A10G0460	Gh_A11G0506	Gh_D12G1754					Gh_A10G1714	Gh_A12G1768	Gh_D12G1462	Gh_D13G0329	Gh_D13G1225
	Gh_A10G0495	Gh_A11G0514	Gh_D12G1760					Gh_A10G1847	Gh_A12G1772	Gh_D12G1468	Gh_D13G0337	Gh_D13G1259
	Gh_A10G0516	Gh_A11G0519	Gh_D12G1848					Gh_A10G1882	Gh_A12G1773	Gh_D12G1654	Gh_D13G0372	Gh_D13G1375
	Gh_A10G0613	Gh_A11G0577	Gh_D12G1855					Gh_A10G1960	Gh_A12G1810	Gh_D12G1704	Gh_D13G0440	Gh_D13G1485
	Gh_A10G0716	Gh_A11G0604	Gh_D12G1859					Gh_A10G1961	Gh_A12G1838	Gh_D12G1759	Gh_D13G0737	Gh_D13G1495
	Gh_A10G0760	Gh_A11G0607	Gh_D12G2009					Gh_A10G2009	Gh_A12G1841	Gh_D12G1760	Gh_D13G0868	Gh_D13G1600
	Gh_A10G0762	Gh_A11G0608	Gh_D12G2095					Gh_A10G2036	Gh_A12G1864	Gh_D12G2006	Gh_D13G0922	Gh_D13G1672
	Gh_A10G0782	Gh_A11G0707	Gh_D12G2127					Gh_A10G2055	Gh_A12G1916	Gh_D12G2088	Gh_D13G1075	Gh_D13G1825
	Gh_A10G0797	Gh_A11G0708	Gh_D12G2167					Gh_A10G2219	Gh_A12G1945	Gh_D12G2093	Gh_D13G1273	Gh_D13G1851
	Gh_A10G0873	Gh_A11G0714	Gh_D12G2252					Gh_A10G2222	Gh_A12G1999	Gh_D12G2135	Gh_D13G1360	Gh_D13G1860
	Gh_A10G0878	Gh_A11G0735	Gh_D12G2279					Gh_A10G2234	Gh_A12G2000	Gh_D12G2139	Gh_D13G1422	Gh_D13G2023
	Gh_A10G0885	Gh_A11G0757	Gh_D12G2365					Gh_A10G2264	Gh_A12G2138	Gh_D12G2142	Gh_D13G1489	Gh_D13G2086
	Gh_A10G0888	Gh_A11G0766	Gh_D12G2388					Gh_A10G2280	Gh_A12G2197	Gh_D12G2194	Gh_D13G1544	Gh_D13G2110
	Gh_A10G0904	Gh_A11G0785	Gh_D12G2401					Gh_A10G2323	Gh_A12G2210	Gh_D12G2556	Gh_D13G1796	Gh_D13G2287
	Gh_A10G1003	Gh_A11G0821	Gh_D12G2410					Gh_A10G2327	Gh_A12G2213	Gh_D12G2574	Gh_D13G1879	Gh_D13G2302
	Gh_A10G1026	Gh_A11G0852	Gh_D12G2434					Gh_A10G2335	Gh_A12G2227	Gh_D12G2599	Gh_D13G1932	Gh_D13G2408
	Gh_A10G1036	Gh_A11G0861	Gh_D12G2480					Gh_A11G0065	Gh_A12G2265	Gh_D12G2669	Gh_D13G1964	Gh_D13G2453
	Gh_A10G1135	Gh_A11G0910	Gh_D12G2639					Gh_A11G0082	Gh_A12G2306	Gh_D12G2725	Gh_D13G1965	Gh_SCA004809G01
	Gh_A10G1149	Gh_A11G0947	Gh_D12G2651					Gh_A11G0100	Gh_A12G2349	Gh_D12G2825	Gh_D13G2004	Gh_SCA004851G03
	Gh_A10G1157	Gh_A11G0954	Gh_D12G2669					Gh_A11G0104	Gh_A12G2350	Gh_D13G0136	Gh_D13G2022	Gh_SCA004867G06
	Gh_A10G1226	Gh_A11G0980	Gh_D13G0048					Gh_A11G0105	Gh_A12G2352	Gh_D13G0160	Gh_D13G2024	Gh_SCA006237G01
	Gh_A10G1231	Gh_A11G0984	Gh_D13G0169					Gh_A11G0106	Gh_A12G2367	Gh_D13G0174	Gh_D13G2129	Gh_SCA006742G01
	Gh_A10G1242	Gh_A11G1003	Gh_D13G0208					Gh_A11G0121	Gh_A12G2379	Gh_D13G0217	Gh_D13G2415	Gh_SCA008028G01
	Gh_A10G1243	Gh_A11G1017	Gh_D13G0303					Gh_A11G0125	Gh_A12G2471	Gh_D13G0248	Gh_D13G2434	Gh_SCA011527G01
	Gh_A10G1277	Gh_A11G1058	Gh_D13G0337					Gh_A11G0138	Gh_A12G2500	Gh_D13G0264	Gh_D13G2438	Gh_SCA012883G01
	Gh_A10G1311	Gh_A11G1078	Gh_D13G0338					Gh_A11G0193	Gh_A12G2517	Gh_D13G0290	Gh_SCA005057G01	Gh_SCA014621G01
	Gh_A10G1322	Gh_A11G1091	Gh_D13G0440					Gh_A11G0218	Gh_A12G2614	Gh_D13G0292	Gh_SCA005136G01	Gh_SCA039726G01
	Gh_A10G1326	Gh_A11G1143	Gh_D13G0737					Gh_A11G0227	Gh_A12G2648	Gh_D13G0396	Gh_SCA005714G01	Gh_SCA085555G01
	Gh_A10G1331	Gh_A11G1146	Gh_D13G0817					Gh_A11G0263	Gh_A12G2652	Gh_D13G0888	Gh_SCA005780G01
	Gh_A10G1332	Gh_A11G1231	Gh_D13G0866					Gh_A11G0276	Gh_A12G2653	Gh_D13G1006	Gh_SCA006237G02
	Gh_A10G1375	Gh_A11G1242	Gh_D13G0890					Gh_A11G0279	Gh_A12G2709	Gh_D13G1328	Gh_SCA007431G01
	Gh_A10G1396	Gh_A11G1281	Gh_D13G0897					Gh_A11G0285	Gh_A12G2714	Gh_D13G1343	Gh_SCA007622G02
	Gh_A10G1452	Gh_A11G1282	Gh_D13G0945					Gh_A11G0296	Gh_A12G2725	Gh_D13G1444	Gh_SCA008818G02
	Gh_A10G1460	Gh_A11G1316	Gh_D13G0974					Gh_A11G0332	Gh_A13G0018	Gh_D13G1462	Gh_SCA010465G01
	Gh_A10G1461	Gh_A11G1322	Gh_D13G1047					Gh_A11G0344	Gh_A13G0093	Gh_D13G1493	Gh_SCA035048G01
	Gh_A10G1469	Gh_A11G1350	Gh_D13G1075					Gh_A11G0371	Gh_A13G0098	Gh_D13G1583	Gh_SCA051315G01
	Gh_A10G1502	Gh_A11G1433	Gh_D13G1129					Gh_A11G0381	Gh_A13G0114	Gh_D13G1590	Gh_SCA063168G01
	Gh_A10G1520	Gh_A11G1447	Gh_D13G1137					Gh_A11G0475	Gh_A13G0137	Gh_D13G1638	Gh_SCA074602G01
	Gh_A10G1522	Gh_A11G1469	Gh_D13G1225					Gh_A11G0485	Gh_A13G0149	Gh_D13G1668	Gh_SCA102881G01
	Gh_A10G1589	Gh_A11G1501	Gh_D13G1256					Gh_A11G0503	Gh_A13G0158	Gh_D13G1675
	Gh_A10G1611	Gh_A11G1518	Gh_D13G1259					Gh_A11G0541	Gh_A13G0193	Gh_D13G1792
	Gh_A10G1619	Gh_A11G1582	Gh_D13G1308					Gh_A11G0556	Gh_A13G0315	Gh_D13G1878
	Gh_A10G1660	Gh_A11G1594	Gh_D13G1317					Gh_A11G0559	Gh_A13G0378	Gh_D13G1941
	Gh_A10G1736	Gh_A11G1642	Gh_D13G1320					Gh_A11G0572	Gh_A13G0394	Gh_D13G1966
	Gh_A10G1830	Gh_A11G1648	Gh_D13G1345					Gh_A11G0602	Gh_A13G0410	Gh_D13G1983
	Gh_A10G1836	Gh_A11G1650	Gh_D13G1364					Gh_A11G0634	Gh_A13G0443	Gh_D13G2057
	Gh_A10G1847	Gh_A11G1661	Gh_D13G1489					Gh_A11G0640	Gh_A13G0445	Gh_D13G2108
	Gh_A10G1858	Gh_A11G1670	Gh_D13G1698					Gh_A11G0654	Gh_A13G0446	Gh_D13G2147
	Gh_A10G1880	Gh_A11G1695	Gh_D13G1851					Gh_A11G0681	Gh_A13G0448	Gh_D13G2291
	Gh_A10G1960	Gh_A11G1730	Gh_D13G1880					Gh_A11G0683	Gh_A13G0487	Gh_D13G2292
	Gh_A10G1961	Gh_A11G1737	Gh_D13G1965					Gh_A11G0689	Gh_A13G0518	Gh_D13G2400
	Gh_A10G2036	Gh_A11G1750	Gh_D13G2024					Gh_A11G0690	Gh_A13G0538	Gh_SCA004822G02
	Gh_A10G2055	Gh_A11G1757	Gh_D13G2068					Gh_A11G0695	Gh_A13G0544	Gh_SCA004851G04
	Gh_A10G2086	Gh_A11G1760	Gh_D13G2086					Gh_A11G0709	Gh_A13G0622	Gh_SCA004857G01
	Gh_A10G2147	Gh_A11G1791	Gh_D13G2301					Gh_A11G0787	Gh_A13G0642	Gh_SCA004934G02
	Gh_A10G2166	Gh_A11G1794	Gh_D13G2302					Gh_A11G0792	Gh_A13G0662	Gh_SCA004952G04
	Gh_A10G2219	Gh_A11G1800	Gh_D13G2472					Gh_A11G0885	Gh_A13G0710	Gh_SCA004981G04
	Gh_A10G2221	Gh_A11G1832	Gh_D13G2485					Gh_A11G0896	Gh_A13G0728	Gh_SCA005105G01
	Gh_A10G2222	Gh_A11G1835	Gh_SCA004838G02					Gh_A11G0918	Gh_A13G0785	Gh_SCA006817G01
	Gh_A10G2234	Gh_A11G1858	Gh_SCA004851G03					Gh_A11G0932	Gh_A13G0790	Gh_SCA006959G01
	Gh_A10G2254	Gh_A11G1892	Gh_SCA004981G04					Gh_A11G0969	Gh_A13G0802	Gh_SCA009376G01
	Gh_A10G2280	Gh_A11G1969	Gh_SCA005596G01					Gh_A11G1026	Gh_A13G0829	Gh_SCA010764G01
	Gh_A10G2294	Gh_A11G2024	Gh_SCA006237G02					Gh_A11G1155	Gh_A13G0879	Gh_SCA011408G01
	Gh_A10G2323	Gh_A11G2044	Gh_SCA006886G02					Gh_A11G1207	Gh_A13G0935	Gh_SCA029133G01
	Gh_A10G2327	Gh_A11G2048	Gh_SCA007314G01					Gh_A11G1225	Gh_A13G0971	Gh_SCA102810G01
	Gh_A10G2335	Gh_A11G2075	Gh_SCA007523G03					Gh_A11G1229	Gh_A13G0998
	Gh_A11G0097	Gh_A11G2122	Gh_SCA007622G02					Gh_A11G1289	Gh_A13G1017
	Gh_A11G0100	Gh_A11G2200	Gh_SCA007938G01					Gh_A11G1299	Gh_A13G1082
	Gh_A11G0125	Gh_A11G2202	Gh_SCA008028G01					Gh_A11G1427	Gh_A13G1084
	Gh_A11G0138	Gh_A11G2264	Gh_SCA011527G01					Gh_A11G1435	Gh_A13G1169
	Gh_A11G0237	Gh_A11G2276	Gh_SCA012883G01					Gh_A11G1437	Gh_A13G1226
	Gh_A11G0263	Gh_A11G2296	Gh_SCA103359G01					Gh_A11G1444	Gh_A13G1229
	Gh_A11G0279	Gh_A11G2365	Gh_SCA202550G01					Gh_A11G1460	Gh_A13G1230
	Gh_A11G0332	Gh_A11G2379						Gh_A11G1574	Gh_A13G1306
	Gh_A11G0358	Gh_A11G2419						Gh_A11G1603	Gh_A13G1419
	Gh_A11G0367	Gh_A11G2497						Gh_A11G1616	Gh_A13G1427
	Gh_A11G0381	Gh_A11G2510						Gh_A11G1628	Gh_A13G1536
	Gh_A11G0394	Gh_A11G2514						Gh_A11G1713	Gh_A13G1537
	Gh_A11G0402	Gh_A11G2560						Gh_A11G1722	Gh_A13G1543
	Gh_A11G0476	Gh_A11G2606						Gh_A11G1726	Gh_A13G1573
	Gh_A11G0529	Gh_A11G2635						Gh_A11G1804	Gh_A13G1661
	Gh_A11G0559	Gh_A11G2663						Gh_A11G1838	Gh_A13G1663
	Gh_A11G0561	Gh_A11G2687						Gh_A11G1844	Gh_A13G1673
	Gh_A11G0572	Gh_A11G2743						Gh_A11G1891	Gh_A13G1677
	Gh_A11G0597	Gh_A11G2756						Gh_A11G1945	Gh_A13G1706
	Gh_A11G0602	Gh_A11G2813						Gh_A11G1956	Gh_A13G1711
	Gh_A11G0640	Gh_A11G2824						Gh_A11G1968	Gh_A13G1719
	Gh_A11G0653	Gh_A11G2842						Gh_A11G1985	Gh_A13G1721
	Gh_A11G0672	Gh_A11G2861						Gh_A11G2069	Gh_A13G1745
	Gh_A11G0681	Gh_A11G2883						Gh_A11G2099	Gh_A13G1771
	Gh_A11G0690	Gh_A11G2903						Gh_A11G2112	Gh_A13G1773
	Gh_A11G0695	Gh_A11G2976						Gh_A11G2123	Gh_A13G1776
	Gh_A11G0709	Gh_A11G3032						Gh_A11G2130	Gh_A13G1824
	Gh_A11G0711	Gh_A11G3058						Gh_A11G2210	Gh_A13G1843
	Gh_A11G0792	Gh_A11G3067						Gh_A11G2267	Gh_A13G1919
	Gh_A11G0822	Gh_A11G3075						Gh_A11G2295	Gh_A13G1950
	Gh_A11G0885	Gh_A11G3076						Gh_A11G2297	Gh_A13G2003
	Gh_A11G0886	Gh_A11G3115						Gh_A11G2333	Gh_A13G2022
	Gh_A11G0896	Gh_A11G3121						Gh_A11G2337	Gh_A13G2072
	Gh_A11G0969	Gh_A11G3184						Gh_A11G2341	Gh_A13G2086
	Gh_A11G1087	Gh_A11G3303						Gh_A11G2374	Gh_A13G2112
	Gh_A11G1126	Gh_A12G0005						Gh_A11G2411	Gh_A13G2135
	Gh_A11G1142	Gh_A12G0006						Gh_A11G2430	Gh_A13G2171
	Gh_A11G1155	Gh_A12G0051						Gh_A11G2432	Gh_A13G2225
	Gh_A11G1156	Gh_A12G0052						Gh_A11G2438	Gh_A13G2239
	Gh_A11G1207	Gh_A12G0086						Gh_A11G2447	Gh_A13G2334
	Gh_A11G1229	Gh_A12G0094						Gh_A11G2504	Gh_A13G2335
	Gh_A11G1232	Gh_A12G0138						Gh_A11G2719	Gh_D01G0014
	Gh_A11G1234	Gh_A12G0165						Gh_A11G2739	Gh_D01G0048
	Gh_A11G1276	Gh_A12G0175						Gh_A11G2740	Gh_D01G0168
	Gh_A11G1289	Gh_A12G0211						Gh_A11G2808	Gh_D01G0177
	Gh_A11G1299	Gh_A12G0222						Gh_A11G2814	Gh_D01G0194
	Gh_A11G1313	Gh_A12G0231						Gh_A11G2851	Gh_D01G0210
	Gh_A11G1337	Gh_A12G0253						Gh_A11G2951	Gh_D01G0249
	Gh_A11G1361	Gh_A12G0278						Gh_A11G2955	Gh_D01G0347
	Gh_A11G1410	Gh_A12G0288						Gh_A11G2970	Gh_D01G0514
	Gh_A11G1427	Gh_A12G0331						Gh_A11G2984	Gh_D01G0590
	Gh_A11G1435	Gh_A12G0349						Gh_A11G3089	Gh_D01G0604
	Gh_A11G1460	Gh_A12G0354						Gh_A11G3133	Gh_D01G0605
	Gh_A11G1461	Gh_A12G0390						Gh_A11G3159	Gh_D01G0643
	Gh_A11G1519	Gh_A12G0461						Gh_A11G3240	Gh_D01G0648
	Gh_A11G1536	Gh_A12G0474						Gh_A11G3262	Gh_D01G0668
	Gh_A11G1556	Gh_A12G0494						Gh_A11G3263	Gh_D01G0702
	Gh_A11G1574	Gh_A12G0512						Gh_A12G0021	Gh_D01G0726
	Gh_A11G1638	Gh_A12G0619						Gh_A12G0174	Gh_D01G0768
	Gh_A11G1656	Gh_A12G0643						Gh_A12G0267	Gh_D01G0789
	Gh_A11G1713	Gh_A12G0653						Gh_A12G0296	Gh_D01G0839
	Gh_A11G1722	Gh_A12G0689						Gh_A12G0319	Gh_D01G0849
	Gh_A11G1741	Gh_A12G0704						Gh_A12G0350	Gh_D01G0873
	Gh_A11G1755	Gh_A12G0732						Gh_A12G0351	Gh_D01G0906
	Gh_A11G1777	Gh_A12G0946						Gh_A12G0416	Gh_D01G1003
	Gh_A11G1804	Gh_A12G0970						Gh_A12G0430	Gh_D01G1030
	Gh_A11G1828	Gh_A12G0999						Gh_A12G0464	Gh_D01G1036
	Gh_A11G1830	Gh_A12G1010						Gh_A12G0465	Gh_D01G1044
	Gh_A11G1860	Gh_A12G1049						Gh_A12G0517	Gh_D01G1077
	Gh_A11G1863	Gh_A12G1062						Gh_A12G0574	Gh_D01G1082
	Gh_A11G1891	Gh_A12G1091						Gh_A12G0644	Gh_D01G1140
	Gh_A11G1945	Gh_A12G1096						Gh_A12G0660	Gh_D01G1182
	Gh_A11G1951	Gh_A12G1108						Gh_A12G0713	Gh_D01G1226
	Gh_A11G1956	Gh_A12G1190						Gh_A12G0776	Gh_D01G1259
	Gh_A11G1968	Gh_A12G1196						Gh_A12G0799	Gh_D01G1346
	Gh_A11G1985	Gh_A12G1252						Gh_A12G0803	Gh_D01G1366
	Gh_A11G2069	Gh_A12G1285						Gh_A12G0859	Gh_D01G1400
	Gh_A11G2112	Gh_A12G1286						Gh_A12G0866	Gh_D01G1433
	Gh_A11G2210	Gh_A12G1287						Gh_A12G0885	Gh_D01G1490
	Gh_A11G2242	Gh_A12G1292						Gh_A12G0957	Gh_D01G1541
	Gh_A11G2267	Gh_A12G1318						Gh_A12G1002	Gh_D01G1549
	Gh_A11G2297	Gh_A12G1320						Gh_A12G1048	Gh_D01G1675
	Gh_A11G2304	Gh_A12G1336						Gh_A12G1050	Gh_D01G1697
	Gh_A11G2333	Gh_A12G1340						Gh_A12G1093	Gh_D01G1705
	Gh_A11G2337	Gh_A12G1358						Gh_A12G1102	Gh_D01G1708
	Gh_A11G2341	Gh_A12G1366						Gh_A12G1104	Gh_D01G1827
	Gh_A11G2374	Gh_A12G1376						Gh_A12G1172	Gh_D01G1832
	Gh_A11G2382	Gh_A12G1387						Gh_A12G1182	Gh_D01G1872
	Gh_A11G2438	Gh_A12G1435						Gh_A12G1183	Gh_D01G1886
	Gh_A11G2447	Gh_A12G1487						Gh_A12G1219	Gh_D01G1889
	Gh_A11G2554	Gh_A12G1512						Gh_A12G1273	Gh_D01G1931
	Gh_A11G2591	Gh_A12G1525						Gh_A12G1315	Gh_D01G1966
	Gh_A11G2616	Gh_A12G1564						Gh_A12G1327	Gh_D01G1974
	Gh_A11G2719	Gh_A12G1571						Gh_A12G1344	Gh_D01G1978
	Gh_A11G2735	Gh_A12G1579						Gh_A12G1422	Gh_D01G2004
	Gh_A11G2739	Gh_A12G1620						Gh_A12G1517	Gh_D01G2045
	Gh_A11G2740	Gh_A12G1639						Gh_A12G1522	Gh_D01G2159
	Gh_A11G2790	Gh_A12G1644						Gh_A12G1538	Gh_D01G2291
	Gh_A11G2808	Gh_A12G1694						Gh_A12G1637	Gh_D01G2303
	Gh_A11G2865	Gh_A12G1703						Gh_A12G1651	Gh_D01G2307
	Gh_A11G2867	Gh_A12G1728						Gh_A12G1672	Gh_D01G2334
	Gh_A11G2951	Gh_A12G1768						Gh_A12G1709	Gh_D02G0069
	Gh_A11G2970	Gh_A12G1772						Gh_A12G1771	Gh_D02G0071
	Gh_A11G3015	Gh_A12G1773						Gh_A12G1808	Gh_D02G0073
	Gh_A11G3024	Gh_A12G1803						Gh_A12G1907	Gh_D02G0169
	Gh_A11G3043	Gh_A12G1810						Gh_A12G1919	Gh_D02G0243
	Gh_A11G3077	Gh_A12G1811						Gh_A12G1933	Gh_D02G0253
	Gh_A11G3130	Gh_A12G1838						Gh_A12G1940	Gh_D02G0286
	Gh_A11G3133	Gh_A12G1841						Gh_A12G1998	Gh_D02G0338
	Gh_A11G3159	Gh_A12G1856						Gh_A12G2003	Gh_D02G0344
	Gh_A11G3233	Gh_A12G1864						Gh_A12G2050	Gh_D02G0348
	Gh_A11G3254	Gh_A12G1916						Gh_A12G2075	Gh_D02G0363
	Gh_A11G3262	Gh_A12G1988						Gh_A12G2095	Gh_D02G0370
	Gh_A11G3263	Gh_A12G1999						Gh_A12G2099	Gh_D02G0381
	Gh_A12G0021	Gh_A12G2000						Gh_A12G2109	Gh_D02G0387
	Gh_A12G0132	Gh_A12G2049						Gh_A12G2130	Gh_D02G0403
	Gh_A12G0233	Gh_A12G2092						Gh_A12G2176	Gh_D02G0417
	Gh_A12G0319	Gh_A12G2196						Gh_A12G2191	Gh_D02G0450
	Gh_A12G0376	Gh_A12G2197						Gh_A12G2202	Gh_D02G0459
	Gh_A12G0426	Gh_A12G2227						Gh_A12G2204	Gh_D02G0484
	Gh_A12G0449	Gh_A12G2237						Gh_A12G2224	Gh_D02G0507
	Gh_A12G0464	Gh_A12G2243						Gh_A12G2242	Gh_D02G0636
	Gh_A12G0470	Gh_A12G2291						Gh_A12G2262	Gh_D02G0637
	Gh_A12G0517	Gh_A12G2349						Gh_A12G2318	Gh_D02G0715
	Gh_A12G0555	Gh_A12G2350						Gh_A12G2372	Gh_D02G0729
	Gh_A12G0558	Gh_A12G2352						Gh_A12G2373	Gh_D02G0756
	Gh_A12G0574	Gh_A12G2382						Gh_A12G2383	Gh_D02G0761
	Gh_A12G0595	Gh_A12G2385						Gh_A12G2394	Gh_D02G0763
	Gh_A12G0644	Gh_A12G2391						Gh_A12G2400	Gh_D02G0854
	Gh_A12G0651	Gh_A12G2428						Gh_A12G2437	Gh_D02G0926
	Gh_A12G0713	Gh_A12G2460						Gh_A12G2467	Gh_D02G0931
	Gh_A12G0727	Gh_A12G2465						Gh_A12G2473	Gh_D02G0969
	Gh_A12G0742	Gh_A12G2471						Gh_A12G2474	Gh_D02G0985
	Gh_A12G0747	Gh_A12G2480						Gh_A12G2498	Gh_D02G1030
	Gh_A12G0776	Gh_A12G2592						Gh_A12G2503	Gh_D02G1074
	Gh_A12G0803	Gh_A12G2614						Gh_A12G2504	Gh_D02G1147
	Gh_A12G0859	Gh_A12G2632						Gh_A12G2534	Gh_D02G1166
	Gh_A12G0866	Gh_A12G2652						Gh_A12G2542	Gh_D02G1270
	Gh_A12G0885	Gh_A12G2653						Gh_A12G2558	Gh_D02G1346
	Gh_A12G0933	Gh_A12G2709						Gh_A12G2580	Gh_D02G1379
	Gh_A12G0957	Gh_A12G2725						Gh_A12G2610	Gh_D02G1423
	Gh_A12G0998	Gh_A13G0018						Gh_A12G2645	Gh_D02G1432
	Gh_A12G1002	Gh_A13G0025						Gh_A12G2658	Gh_D02G1471
	Gh_A12G1038	Gh_A13G0093						Gh_A12G2701	Gh_D02G1479
	Gh_A12G1048	Gh_A13G0098						Gh_A13G0022	Gh_D02G1509
	Gh_A12G1070	Gh_A13G0114						Gh_A13G0099	Gh_D02G1569
	Gh_A12G1086	Gh_A13G0121						Gh_A13G0108	Gh_D02G1605
	Gh_A12G1102	Gh_A13G0130						Gh_A13G0131	Gh_D02G1606
	Gh_A12G1104	Gh_A13G0193						Gh_A13G0162	Gh_D02G1767
	Gh_A12G1144	Gh_A13G0271						Gh_A13G0164	Gh_D02G1771
	Gh_A12G1168	Gh_A13G0306						Gh_A13G0167	Gh_D02G1793
	Gh_A12G1182	Gh_A13G0315						Gh_A13G0187	Gh_D02G1818
	Gh_A12G1209	Gh_A13G0378						Gh_A13G0220	Gh_D02G1819
	Gh_A12G1214	Gh_A13G0410						Gh_A13G0224	Gh_D02G1831
	Gh_A12G1240	Gh_A13G0445						Gh_A13G0234	Gh_D02G1837
	Gh_A12G1273	Gh_A13G0446						Gh_A13G0243	Gh_D02G1883
	Gh_A12G1315	Gh_A13G0487						Gh_A13G0267	Gh_D02G1985
	Gh_A12G1344	Gh_A13G0518						Gh_A13G0282	Gh_D02G2005
	Gh_A12G1422	Gh_A13G0524						Gh_A13G0283	Gh_D02G2007
	Gh_A12G1454	Gh_A13G0544						Gh_A13G0292	Gh_D02G2026
	Gh_A12G1522	Gh_A13G0642						Gh_A13G0297	Gh_D02G2032
	Gh_A12G1551	Gh_A13G0658						Gh_A13G0322	Gh_D02G2037
	Gh_A12G1593	Gh_A13G0710						Gh_A13G0436	Gh_D02G2038
	Gh_A12G1597	Gh_A13G0785						Gh_A13G0475	Gh_D02G2041
	Gh_A12G1637	Gh_A13G0790						Gh_A13G0531	Gh_D02G2124
	Gh_A12G1651	Gh_A13G0804						Gh_A13G0587	Gh_D02G2130
	Gh_A12G1668	Gh_A13G0829						Gh_A13G0602	Gh_D02G2306
	Gh_A12G1672	Gh_A13G0863						Gh_A13G0604	Gh_D02G2341
	Gh_A12G1698	Gh_A13G0879						Gh_A13G0627	Gh_D02G2373
	Gh_A12G1808	Gh_A13G0949						Gh_A13G0637	Gh_D02G2392
	Gh_A12G1817	Gh_A13G0971						Gh_A13G0753	Gh_D02G2413
	Gh_A12G1853	Gh_A13G0989						Gh_A13G0821	Gh_D02G2418
	Gh_A12G1860	Gh_A13G1022						Gh_A13G0850	Gh_D03G0014
	Gh_A12G1880	Gh_A13G1082						Gh_A13G0858	Gh_D03G0021
	Gh_A12G1907	Gh_A13G1226						Gh_A13G0932	Gh_D03G0103
	Gh_A12G1919	Gh_A13G1228						Gh_A13G0951	Gh_D03G0124
	Gh_A12G1933	Gh_A13G1229						Gh_A13G0997	Gh_D03G0125
	Gh_A12G1940	Gh_A13G1230						Gh_A13G1021	Gh_D03G0149
	Gh_A12G1998	Gh_A13G1279						Gh_A13G1072	Gh_D03G0175
	Gh_A12G2003	Gh_A13G1419						Gh_A13G1144	Gh_D03G0199
	Gh_A12G2022	Gh_A13G1420						Gh_A13G1157	Gh_D03G0237
	Gh_A12G2030	Gh_A13G1423						Gh_A13G1165	Gh_D03G0261
	Gh_A12G2074	Gh_A13G1427						Gh_A13G1166	Gh_D03G0297
	Gh_A12G2075	Gh_A13G1457						Gh_A13G1179	Gh_D03G0419
	Gh_A12G2086	Gh_A13G1504						Gh_A13G1180	Gh_D03G0476
	Gh_A12G2095	Gh_A13G1536						Gh_A13G1269	Gh_D03G0494
	Gh_A12G2099	Gh_A13G1573						Gh_A13G1298	Gh_D03G0537
	Gh_A12G2130	Gh_A13G1640						Gh_A13G1304	Gh_D03G0543
	Gh_A12G2176	Gh_A13G1663						Gh_A13G1350	Gh_D03G0561
	Gh_A12G2177	Gh_A13G1673						Gh_A13G1364	Gh_D03G0578
	Gh_A12G2202	Gh_A13G1677						Gh_A13G1406	Gh_D03G0695
	Gh_A12G2208	Gh_A13G1685						Gh_A13G1425	Gh_D03G0756
	Gh_A12G2263	Gh_A13G1706						Gh_A13G1426	Gh_D03G0786
	Gh_A12G2284	Gh_A13G1708						Gh_A13G1494	Gh_D03G0852
	Gh_A12G2285	Gh_A13G1711						Gh_A13G1531	Gh_D03G0870
	Gh_A12G2317	Gh_A13G1721						Gh_A13G1535	Gh_D03G1074
	Gh_A12G2318	Gh_A13G1745						Gh_A13G1541	Gh_D03G1112
	Gh_A12G2342	Gh_A13G1771						Gh_A13G1555	Gh_D03G1150
	Gh_A12G2400	Gh_A13G1773						Gh_A13G1560	Gh_D03G1176
	Gh_A12G2411	Gh_A13G1776						Gh_A13G1570	Gh_D03G1207
	Gh_A12G2437	Gh_A13G1778						Gh_A13G1583	Gh_D03G1213
	Gh_A12G2467	Gh_A13G1824						Gh_A13G1624	Gh_D03G1269
	Gh_A12G2473	Gh_A13G1919						Gh_A13G1652	Gh_D03G1293
	Gh_A12G2504	Gh_A13G1994						Gh_A13G1665	Gh_D03G1338
	Gh_A12G2505	Gh_A13G2017						Gh_A13G1686	Gh_D03G1371
	Gh_A12G2542	Gh_A13G2024						Gh_A13G1725	Gh_D03G1405
	Gh_A12G2558	Gh_A13G2031						Gh_A13G1726	Gh_D03G1427
	Gh_A12G2580	Gh_A13G2072						Gh_A13G1728	Gh_D03G1444
	Gh_A12G2584	Gh_A13G2086						Gh_A13G1729	Gh_D03G1451
	Gh_A12G2601	Gh_A13G2135						Gh_A13G1733	Gh_D03G1492
	Gh_A12G2610	Gh_A13G2211						Gh_A13G1738	Gh_D03G1567
	Gh_A12G2636	Gh_A13G2227						Gh_A13G1741	Gh_D03G1698
	Gh_A12G2645	Gh_A13G2239						Gh_A13G1764	Gh_D03G1717
	Gh_A13G0022	Gh_A13G2292						Gh_A13G1813	Gh_D03G1822
	Gh_A13G0033	Gh_A13G2316						Gh_A13G1821	Gh_D03G1846
	Gh_A13G0099	Gh_A13G2333						Gh_A13G1911	Gh_D04G0090
	Gh_A13G0127	Gh_D01G0014						Gh_A13G1912	Gh_D04G0160
	Gh_A13G0131	Gh_D01G0110						Gh_A13G1920	Gh_D04G0332
	Gh_A13G0164	Gh_D01G0133						Gh_A13G1923	Gh_D04G0448
	Gh_A13G0167	Gh_D01G0144						Gh_A13G1934	Gh_D04G0485
	Gh_A13G0195	Gh_D01G0159						Gh_A13G1935	Gh_D04G0489
	Gh_A13G0220	Gh_D01G0168						Gh_A13G1964	Gh_D04G0498
	Gh_A13G0224	Gh_D01G0170						Gh_A13G1967	Gh_D04G0503
	Gh_A13G0239	Gh_D01G0177						Gh_A13G1980	Gh_D04G0741
	Gh_A13G0257	Gh_D01G0194						Gh_A13G1989	Gh_D04G0880
	Gh_A13G0267	Gh_D01G0224						Gh_A13G1990	Gh_D04G0886
	Gh_A13G0282	Gh_D01G0225						Gh_A13G1995	Gh_D04G0932
	Gh_A13G0283	Gh_D01G0270						Gh_A13G2009	Gh_D04G0970
	Gh_A13G0284	Gh_D01G0347						Gh_A13G2107	Gh_D04G1077
	Gh_A13G0301	Gh_D01G0404						Gh_A13G2143	Gh_D04G1092
	Gh_A13G0304	Gh_D01G0420						Gh_A13G2207	Gh_D04G1153
	Gh_A13G0322	Gh_D01G0453						Gh_A13G2248	Gh_D04G1173
	Gh_A13G0436	Gh_D01G0474						Gh_A13G2289	Gh_D04G1192
	Gh_A13G0528	Gh_D01G0510						Gh_A13G2310	Gh_D04G1244
	Gh_A13G0531	Gh_D01G0565						Gh_A13G2312	Gh_D04G1252
	Gh_A13G0602	Gh_D01G0590						Gh_A13G2328	Gh_D04G1287
	Gh_A13G0627	Gh_D01G0604						Gh_D01G0004	Gh_D04G1320
	Gh_A13G0631	Gh_D01G0648						Gh_D01G0018	Gh_D04G1402
	Gh_A13G0633	Gh_D01G0663						Gh_D01G0034	Gh_D04G1403
	Gh_A13G0637	Gh_D01G0668						Gh_D01G0044	Gh_D04G1444
	Gh_A13G0639	Gh_D01G0677						Gh_D01G0045	Gh_D04G1455
	Gh_A13G0666	Gh_D01G0723						Gh_D01G0072	Gh_D04G1518
	Gh_A13G0694	Gh_D01G0768						Gh_D01G0107	Gh_D04G1519
	Gh_A13G0697	Gh_D01G0789						Gh_D01G0192	Gh_D04G1573
	Gh_A13G0749	Gh_D01G0839						Gh_D01G0212	Gh_D04G1583
	Gh_A13G0753	Gh_D01G0873						Gh_D01G0229	Gh_D04G1584
	Gh_A13G0769	Gh_D01G0906						Gh_D01G0234	Gh_D04G1591
	Gh_A13G0777	Gh_D01G0911						Gh_D01G0286	Gh_D04G1611
	Gh_A13G0821	Gh_D01G0951						Gh_D01G0299	Gh_D04G1614
	Gh_A13G0932	Gh_D01G1006						Gh_D01G0363	Gh_D04G1616
	Gh_A13G1021	Gh_D01G1030						Gh_D01G0410	Gh_D04G1649
	Gh_A13G1029	Gh_D01G1031						Gh_D01G0423	Gh_D04G1689
	Gh_A13G1064	Gh_D01G1035						Gh_D01G0436	Gh_D04G1703
	Gh_A13G1081	Gh_D01G1036						Gh_D01G0516	Gh_D04G1715
	Gh_A13G1106	Gh_D01G1044						Gh_D01G0638	Gh_D04G1772
	Gh_A13G1123	Gh_D01G1049						Gh_D01G0687	Gh_D04G1812
	Gh_A13G1157	Gh_D01G1077						Gh_D01G0733	Gh_D04G2020
	Gh_A13G1162	Gh_D01G1082						Gh_D01G0809	Gh_D04G2024
	Gh_A13G1165	Gh_D01G1084						Gh_D01G0813	Gh_D05G0020
	Gh_A13G1166	Gh_D01G1140						Gh_D01G0830	Gh_D05G0056
	Gh_A13G1179	Gh_D01G1182						Gh_D01G0833	Gh_D05G0107
	Gh_A13G1180	Gh_D01G1186						Gh_D01G0850	Gh_D05G0124
	Gh_A13G1212	Gh_D01G1259						Gh_D01G0858	Gh_D05G0142
	Gh_A13G1263	Gh_D01G1270						Gh_D01G0896	Gh_D05G0219
	Gh_A13G1269	Gh_D01G1293						Gh_D01G0904	Gh_D05G0244
	Gh_A13G1298	Gh_D01G1303						Gh_D01G0947	Gh_D05G0255
	Gh_A13G1336	Gh_D01G1313						Gh_D01G0965	Gh_D05G0270
	Gh_A13G1399	Gh_D01G1346						Gh_D01G0969	Gh_D05G0367
	Gh_A13G1406	Gh_D01G1366						Gh_D01G0997	Gh_D05G0369
	Gh_A13G1426	Gh_D01G1369						Gh_D01G1048	Gh_D05G0371
	Gh_A13G1555	Gh_D01G1400						Gh_D01G1087	Gh_D05G0412
	Gh_A13G1570	Gh_D01G1433						Gh_D01G1115	Gh_D05G0440
	Gh_A13G1583	Gh_D01G1490						Gh_D01G1143	Gh_D05G0457
	Gh_A13G1665	Gh_D01G1541						Gh_D01G1201	Gh_D05G0478
	Gh_A13G1684	Gh_D01G1549						Gh_D01G1202	Gh_D05G0538
	Gh_A13G1686	Gh_D01G1638						Gh_D01G1218	Gh_D05G0568
	Gh_A13G1733	Gh_D01G1643						Gh_D01G1229	Gh_D05G0628
	Gh_A13G1741	Gh_D01G1675						Gh_D01G1383	Gh_D05G0646
	Gh_A13G1764	Gh_D01G1697						Gh_D01G1410	Gh_D05G0685
	Gh_A13G1813	Gh_D01G1705						Gh_D01G1418	Gh_D05G0693
	Gh_A13G1834	Gh_D01G1708						Gh_D01G1452	Gh_D05G0760
	Gh_A13G1845	Gh_D01G1723						Gh_D01G1467	Gh_D05G0773
	Gh_A13G1862	Gh_D01G1749						Gh_D01G1498	Gh_D05G0788
	Gh_A13G1892	Gh_D01G1827						Gh_D01G1510	Gh_D05G0800
	Gh_A13G1911	Gh_D01G1872						Gh_D01G1586	Gh_D05G0921
	Gh_A13G1920	Gh_D01G1878						Gh_D01G1604	Gh_D05G0976
	Gh_A13G1923	Gh_D01G1889						Gh_D01G1634	Gh_D05G1016
	Gh_A13G1935	Gh_D01G1931						Gh_D01G1650	Gh_D05G1023
	Gh_A13G1945	Gh_D01G1966						Gh_D01G1711	Gh_D05G1062
	Gh_A13G1967	Gh_D01G1974						Gh_D01G1755	Gh_D05G1117
	Gh_A13G1995	Gh_D01G2118						Gh_D01G1783	Gh_D05G1131
	Gh_A13G2107	Gh_D01G2143						Gh_D01G1810	Gh_D05G1132
	Gh_A13G2114	Gh_D01G2159						Gh_D01G1833	Gh_D05G1165
	Gh_A13G2143	Gh_D01G2181						Gh_D01G1899	Gh_D05G1180
	Gh_A13G2209	Gh_D01G2254						Gh_D01G1911	Gh_D05G1187
	Gh_A13G2298	Gh_D02G0114						Gh_D01G2028	Gh_D05G1214
	Gh_A13G2309	Gh_D02G0142						Gh_D01G2036	Gh_D05G1287
	Gh_A13G2328	Gh_D02G0159						Gh_D01G2038	Gh_D05G1292
	Gh_D01G0004	Gh_D02G0217						Gh_D01G2039	Gh_D05G1305
	Gh_D01G0072	Gh_D02G0303						Gh_D01G2043	Gh_D05G1320
	Gh_D01G0212	Gh_D02G0310						Gh_D01G2051	Gh_D05G1329
	Gh_D01G0271	Gh_D02G0338						Gh_D01G2058	Gh_D05G1339
	Gh_D01G0286	Gh_D02G0344						Gh_D01G2090	Gh_D05G1357
	Gh_D01G0299	Gh_D02G0380						Gh_D01G2102	Gh_D05G1539
	Gh_D01G0309	Gh_D02G0382						Gh_D01G2119	Gh_D05G1542
	Gh_D01G0516	Gh_D02G0387						Gh_D01G2172	Gh_D05G1588
	Gh_D01G0616	Gh_D02G0403						Gh_D01G2174	Gh_D05G1607
	Gh_D01G0633	Gh_D02G0417						Gh_D01G2191	Gh_D05G1659
	Gh_D01G0671	Gh_D02G0442						Gh_D01G2259	Gh_D05G1663
	Gh_D01G0689	Gh_D02G0450						Gh_D01G2285	Gh_D05G1691
	Gh_D01G0701	Gh_D02G0459						Gh_D01G2325	Gh_D05G1746
	Gh_D01G0733	Gh_D02G0468						Gh_D01G2361	Gh_D05G1751
	Gh_D01G0742	Gh_D02G0484						Gh_D01G2373	Gh_D05G1752
	Gh_D01G0756	Gh_D02G0506						Gh_D02G0026	Gh_D05G1768
	Gh_D01G0765	Gh_D02G0507						Gh_D02G0190	Gh_D05G1772
	Gh_D01G0813	Gh_D02G0523						Gh_D02G0191	Gh_D05G1800
	Gh_D01G0830	Gh_D02G0533						Gh_D02G0204	Gh_D05G1845
	Gh_D01G0833	Gh_D02G0576						Gh_D02G0205	Gh_D05G1849
	Gh_D01G0848	Gh_D02G0636						Gh_D02G0206	Gh_D05G1860
	Gh_D01G0869	Gh_D02G0640						Gh_D02G0220	Gh_D05G1861
	Gh_D01G0896	Gh_D02G0715						Gh_D02G0247	Gh_D05G1879
	Gh_D01G0937	Gh_D02G0729						Gh_D02G0251	Gh_D05G1880
	Gh_D01G0947	Gh_D02G0730						Gh_D02G0352	Gh_D05G1916
	Gh_D01G0969	Gh_D02G0756						Gh_D02G0365	Gh_D05G1918
	Gh_D01G1087	Gh_D02G0852						Gh_D02G0377	Gh_D05G1933
	Gh_D01G1089	Gh_D02G0854						Gh_D02G0391	Gh_D05G1935
	Gh_D01G1143	Gh_D02G0877						Gh_D02G0393	Gh_D05G1968
	Gh_D01G1159	Gh_D02G0931						Gh_D02G0407	Gh_D05G1970
	Gh_D01G1218	Gh_D02G0986						Gh_D02G0436	Gh_D05G1980
	Gh_D01G1383	Gh_D02G1030						Gh_D02G0438	Gh_D05G1987
	Gh_D01G1399	Gh_D02G1035						Gh_D02G0446	Gh_D05G1999
	Gh_D01G1410	Gh_D02G1074						Gh_D02G0467	Gh_D05G2031
	Gh_D01G1418	Gh_D02G1147						Gh_D02G0496	Gh_D05G2037
	Gh_D01G1452	Gh_D02G1165						Gh_D02G0543	Gh_D05G2074
	Gh_D01G1471	Gh_D02G1203						Gh_D02G0553	Gh_D05G2077
	Gh_D01G1473	Gh_D02G1295						Gh_D02G0593	Gh_D05G2085
	Gh_D01G1478	Gh_D02G1346						Gh_D02G0600	Gh_D05G2102
	Gh_D01G1500	Gh_D02G1349						Gh_D02G0624	Gh_D05G2167
	Gh_D01G1510	Gh_D02G1379						Gh_D02G0685	Gh_D05G2204
	Gh_D01G1536	Gh_D02G1423						Gh_D02G0695	Gh_D05G2211
	Gh_D01G1591	Gh_D02G1509						Gh_D02G0769	Gh_D05G2215
	Gh_D01G1604	Gh_D02G1527						Gh_D02G0789	Gh_D05G2226
	Gh_D01G1605	Gh_D02G1528						Gh_D02G0830	Gh_D05G2259
	Gh_D01G1634	Gh_D02G1532						Gh_D02G0869	Gh_D05G2290
	Gh_D01G1674	Gh_D02G1569						Gh_D02G0888	Gh_D05G2307
	Gh_D01G1783	Gh_D02G1606						Gh_D02G0891	Gh_D05G2335
	Gh_D01G1810	Gh_D02G1727						Gh_D02G0905	Gh_D05G2353
	Gh_D01G1833	Gh_D02G1793						Gh_D02G0973	Gh_D05G2360
	Gh_D01G1864	Gh_D02G1803						Gh_D02G0980	Gh_D05G2362
	Gh_D01G1892	Gh_D02G1819						Gh_D02G0981	Gh_D05G2391
	Gh_D01G1899	Gh_D02G1831						Gh_D02G0982	Gh_D05G2397
	Gh_D01G1911	Gh_D02G1837						Gh_D02G1016	Gh_D05G2413
	Gh_D01G1969	Gh_D02G1883						Gh_D02G1062	Gh_D05G2429
	Gh_D01G2028	Gh_D02G1928						Gh_D02G1087	Gh_D05G2444
	Gh_D01G2036	Gh_D02G1985						Gh_D02G1089	Gh_D05G2576
	Gh_D01G2051	Gh_D02G1986						Gh_D02G1106	Gh_D05G2577
	Gh_D01G2119	Gh_D02G2005						Gh_D02G1150	Gh_D05G2603
	Gh_D01G2172	Gh_D02G2026						Gh_D02G1154	Gh_D05G2708
	Gh_D01G2184	Gh_D02G2028						Gh_D02G1172	Gh_D05G2784
	Gh_D01G2219	Gh_D02G2032						Gh_D02G1219	Gh_D05G2815
	Gh_D01G2229	Gh_D02G2037						Gh_D02G1225	Gh_D05G2898
	Gh_D01G2239	Gh_D02G2038						Gh_D02G1227	Gh_D05G2909
	Gh_D01G2259	Gh_D02G2039						Gh_D02G1302	Gh_D05G2919
	Gh_D01G2285	Gh_D02G2041						Gh_D02G1361	Gh_D05G2929
	Gh_D01G2325	Gh_D02G2092						Gh_D02G1384	Gh_D05G2936
	Gh_D01G2333	Gh_D02G2124						Gh_D02G1392	Gh_D05G2949
	Gh_D01G2373	Gh_D02G2125						Gh_D02G1507	Gh_D05G2973
	Gh_D02G0026	Gh_D02G2164						Gh_D02G1553	Gh_D05G3012
	Gh_D02G0064	Gh_D02G2177						Gh_D02G1583	Gh_D05G3049
	Gh_D02G0085	Gh_D02G2186						Gh_D02G1619	Gh_D05G3139
	Gh_D02G0143	Gh_D02G2306						Gh_D02G1642	Gh_D05G3197
	Gh_D02G0190	Gh_D02G2339						Gh_D02G1649	Gh_D05G3251
	Gh_D02G0204	Gh_D02G2341						Gh_D02G1674	Gh_D05G3252
	Gh_D02G0205	Gh_D02G2392						Gh_D02G1699	Gh_D05G3475
	Gh_D02G0247	Gh_D02G2413						Gh_D02G1705	Gh_D05G3489
	Gh_D02G0251	Gh_D02G2418						Gh_D02G1717	Gh_D05G3558
	Gh_D02G0271	Gh_D03G0014						Gh_D02G1726	Gh_D05G3751
	Gh_D02G0285	Gh_D03G0021						Gh_D02G1736	Gh_D05G3800
	Gh_D02G0352	Gh_D03G0051						Gh_D02G1770	Gh_D05G3809
	Gh_D02G0365	Gh_D03G0062						Gh_D02G1860	Gh_D05G3876
	Gh_D02G0377	Gh_D03G0103						Gh_D02G1865	Gh_D05G3913
	Gh_D02G0389	Gh_D03G0124						Gh_D02G1890	Gh_D06G0030
	Gh_D02G0393	Gh_D03G0199						Gh_D02G1925	Gh_D06G0073
	Gh_D02G0434	Gh_D03G0237						Gh_D02G1942	Gh_D06G0104
	Gh_D02G0436	Gh_D03G0297						Gh_D02G1957	Gh_D06G0109
	Gh_D02G0467	Gh_D03G0328						Gh_D02G1960	Gh_D06G0168
	Gh_D02G0553	Gh_D03G0342						Gh_D02G1974	Gh_D06G0201
	Gh_D02G0600	Gh_D03G0419						Gh_D02G1993	Gh_D06G0257
	Gh_D02G0685	Gh_D03G0476						Gh_D02G2013	Gh_D06G0281
	Gh_D02G0695	Gh_D03G0489						Gh_D02G2068	Gh_D06G0286
	Gh_D02G0769	Gh_D03G0537						Gh_D02G2074	Gh_D06G0294
	Gh_D02G0814	Gh_D03G0578						Gh_D02G2081	Gh_D06G0299
	Gh_D02G0823	Gh_D03G0611						Gh_D02G2115	Gh_D06G0491
	Gh_D02G0830	Gh_D03G0777						Gh_D02G2136	Gh_D06G0492
	Gh_D02G0869	Gh_D03G0852						Gh_D02G2174	Gh_D06G0508
	Gh_D02G0874	Gh_D03G0870						Gh_D02G2191	Gh_D06G0547
	Gh_D02G0888	Gh_D03G0955						Gh_D02G2228	Gh_D06G0575
	Gh_D02G0896	Gh_D03G0975						Gh_D02G2235	Gh_D06G0671
	Gh_D02G0947	Gh_D03G1074						Gh_D02G2239	Gh_D06G0684
	Gh_D02G0962	Gh_D03G1085						Gh_D02G2369	Gh_D06G0810
	Gh_D02G0981	Gh_D03G1114						Gh_D02G2370	Gh_D06G0824
	Gh_D02G0982	Gh_D03G1150						Gh_D02G2395	Gh_D06G0864
	Gh_D02G0990	Gh_D03G1182						Gh_D02G2420	Gh_D06G0908
	Gh_D02G1016	Gh_D03G1207						Gh_D02G2433	Gh_D06G0924
	Gh_D02G1026	Gh_D03G1211						Gh_D03G0017	Gh_D06G0955
	Gh_D02G1059	Gh_D03G1269						Gh_D03G0027	Gh_D06G1019
	Gh_D02G1062	Gh_D03G1302						Gh_D03G0052	Gh_D06G1068
	Gh_D02G1067	Gh_D03G1419						Gh_D03G0056	Gh_D06G1080
	Gh_D02G1089	Gh_D03G1427						Gh_D03G0067	Gh_D06G1136
	Gh_D02G1140	Gh_D03G1444						Gh_D03G0078	Gh_D06G1171
	Gh_D02G1150	Gh_D03G1451						Gh_D03G0222	Gh_D06G1279
	Gh_D02G1154	Gh_D03G1470						Gh_D03G0241	Gh_D06G1285
	Gh_D02G1172	Gh_D03G1526						Gh_D03G0257	Gh_D06G1311
	Gh_D02G1202	Gh_D03G1557						Gh_D03G0264	Gh_D06G1343
	Gh_D02G1294	Gh_D03G1567						Gh_D03G0288	Gh_D06G1345
	Gh_D02G1331	Gh_D03G1671						Gh_D03G0367	Gh_D06G1356
	Gh_D02G1335	Gh_D03G1698						Gh_D03G0369	Gh_D06G1382
	Gh_D02G1384	Gh_D03G1717						Gh_D03G0374	Gh_D06G1393
	Gh_D02G1385	Gh_D03G1773						Gh_D03G0457	Gh_D06G1439
	Gh_D02G1392	Gh_D03G1799						Gh_D03G0475	Gh_D06G1526
	Gh_D02G1458	Gh_D03G1822						Gh_D03G0508	Gh_D06G1578
	Gh_D02G1507	Gh_D03G1838						Gh_D03G0512	Gh_D06G1619
	Gh_D02G1583	Gh_D03G1839						Gh_D03G0532	Gh_D06G1648
	Gh_D02G1620	Gh_D04G0108						Gh_D03G0607	Gh_D06G1695
	Gh_D02G1642	Gh_D04G0186						Gh_D03G0662	Gh_D06G1721
	Gh_D02G1649	Gh_D04G0321						Gh_D03G0678	Gh_D06G1750
	Gh_D02G1704	Gh_D04G0332						Gh_D03G0730	Gh_D06G2065
	Gh_D02G1717	Gh_D04G0448						Gh_D03G0738	Gh_D06G2182
	Gh_D02G1726	Gh_D04G0484						Gh_D03G0805	Gh_D06G2243
	Gh_D02G1742	Gh_D04G0485						Gh_D03G0901	Gh_D06G2244
	Gh_D02G1751	Gh_D04G0489						Gh_D03G0939	Gh_D06G2247
	Gh_D02G1779	Gh_D04G0503						Gh_D03G0942	Gh_D06G2281
	Gh_D02G1860	Gh_D04G0514						Gh_D03G0971	Gh_D06G2304
	Gh_D02G1957	Gh_D04G0536						Gh_D03G0987	Gh_D06G2316
	Gh_D02G1960	Gh_D04G0541						Gh_D03G1012	Gh_D06G2319
	Gh_D02G1965	Gh_D04G0548						Gh_D03G1013	Gh_D06G2341
	Gh_D02G1974	Gh_D04G0741						Gh_D03G1054	Gh_D06G2358
	Gh_D02G1979	Gh_D04G0880						Gh_D03G1096	Gh_D07G0021
	Gh_D02G1983	Gh_D04G0932						Gh_D03G1136	Gh_D07G0047
	Gh_D02G1993	Gh_D04G0949						Gh_D03G1145	Gh_D07G0048
	Gh_D02G2013	Gh_D04G0970						Gh_D03G1166	Gh_D07G0082
	Gh_D02G2059	Gh_D04G0984						Gh_D03G1168	Gh_D07G0111
	Gh_D02G2066	Gh_D04G1077						Gh_D03G1184	Gh_D07G0121
	Gh_D02G2068	Gh_D04G1092						Gh_D03G1194	Gh_D07G0132
	Gh_D02G2074	Gh_D04G1099						Gh_D03G1203	Gh_D07G0203
	Gh_D02G2081	Gh_D04G1131						Gh_D03G1233	Gh_D07G0274
	Gh_D02G2115	Gh_D04G1138						Gh_D03G1246	Gh_D07G0281
	Gh_D02G2139	Gh_D04G1151						Gh_D03G1255	Gh_D07G0416
	Gh_D02G2145	Gh_D04G1153						Gh_D03G1326	Gh_D07G0442
	Gh_D02G2174	Gh_D04G1192						Gh_D03G1336	Gh_D07G0495
	Gh_D02G2222	Gh_D04G1244						Gh_D03G1339	Gh_D07G0527
	Gh_D02G2234	Gh_D04G1258						Gh_D03G1341	Gh_D07G0562
	Gh_D02G2235	Gh_D04G1274						Gh_D03G1365	Gh_D07G0598
	Gh_D02G2236	Gh_D04G1287						Gh_D03G1411	Gh_D07G0649
	Gh_D02G2239	Gh_D04G1320						Gh_D03G1442	Gh_D07G0654
	Gh_D02G2248	Gh_D04G1345						Gh_D03G1446	Gh_D07G0714
	Gh_D02G2308	Gh_D04G1365						Gh_D03G1455	Gh_D07G0735
	Gh_D02G2350	Gh_D04G1402						Gh_D03G1491	Gh_D07G0748
	Gh_D02G2369	Gh_D04G1444						Gh_D03G1513	Gh_D07G0803
	Gh_D02G2411	Gh_D04G1447						Gh_D03G1531	Gh_D07G0887
	Gh_D02G2420	Gh_D04G1455						Gh_D03G1560	Gh_D07G0982
	Gh_D03G0017	Gh_D04G1519						Gh_D03G1599	Gh_D07G0998
	Gh_D03G0027	Gh_D04G1583						Gh_D03G1615	Gh_D07G1001
	Gh_D03G0052	Gh_D04G1584						Gh_D03G1619	Gh_D07G1026
	Gh_D03G0056	Gh_D04G1587						Gh_D03G1660	Gh_D07G1030
	Gh_D03G0067	Gh_D04G1591						Gh_D03G1802	Gh_D07G1049
	Gh_D03G0078	Gh_D04G1614						Gh_D04G0010	Gh_D07G1110
	Gh_D03G0106	Gh_D04G1616						Gh_D04G0024	Gh_D07G1112
	Gh_D03G0109	Gh_D04G1703						Gh_D04G0046	Gh_D07G1161
	Gh_D03G0159	Gh_D04G1715						Gh_D04G0047	Gh_D07G1165
	Gh_D03G0222	Gh_D04G1772						Gh_D04G0070	Gh_D07G1170
	Gh_D03G0223	Gh_D05G0013						Gh_D04G0074	Gh_D07G1280
	Gh_D03G0241	Gh_D05G0020						Gh_D04G0081	Gh_D07G1287
	Gh_D03G0252	Gh_D05G0021						Gh_D04G0101	Gh_D07G1299
	Gh_D03G0264	Gh_D05G0030						Gh_D04G0115	Gh_D07G1305
	Gh_D03G0302	Gh_D05G0056						Gh_D04G0154	Gh_D07G1356
	Gh_D03G0303	Gh_D05G0079						Gh_D04G0178	Gh_D07G1392
	Gh_D03G0322	Gh_D05G0080						Gh_D04G0204	Gh_D07G1399
	Gh_D03G0367	Gh_D05G0107						Gh_D04G0254	Gh_D07G1521
	Gh_D03G0374	Gh_D05G0169						Gh_D04G0289	Gh_D07G1532
	Gh_D03G0405	Gh_D05G0219						Gh_D04G0302	Gh_D07G1565
	Gh_D03G0408	Gh_D05G0232						Gh_D04G0335	Gh_D07G1651
	Gh_D03G0414	Gh_D05G0239						Gh_D04G0437	Gh_D07G1653
	Gh_D03G0445	Gh_D05G0241						Gh_D04G0443	Gh_D07G1665
	Gh_D03G0446	Gh_D05G0244						Gh_D04G0446	Gh_D07G1684
	Gh_D03G0457	Gh_D05G0249						Gh_D04G0451	Gh_D07G1702
	Gh_D03G0512	Gh_D05G0297						Gh_D04G0525	Gh_D07G1713
	Gh_D03G0532	Gh_D05G0351						Gh_D04G0537	Gh_D07G1737
	Gh_D03G0593	Gh_D05G0367						Gh_D04G0577	Gh_D07G1773
	Gh_D03G0607	Gh_D05G0369						Gh_D04G0579	Gh_D07G1841
	Gh_D03G0661	Gh_D05G0371						Gh_D04G0580	Gh_D07G1957
	Gh_D03G0673	Gh_D05G0390						Gh_D04G0598	Gh_D07G1981
	Gh_D03G0678	Gh_D05G0412						Gh_D04G0621	Gh_D07G2007
	Gh_D03G0730	Gh_D05G0431						Gh_D04G0635	Gh_D07G2013
	Gh_D03G0767	Gh_D05G0432						Gh_D04G0694	Gh_D07G2060
	Gh_D03G0805	Gh_D05G0457						Gh_D04G0716	Gh_D07G2083
	Gh_D03G0848	Gh_D05G0478						Gh_D04G0753	Gh_D07G2091
	Gh_D03G0942	Gh_D05G0552						Gh_D04G0759	Gh_D07G2132
	Gh_D03G0971	Gh_D05G0607						Gh_D04G0765	Gh_D07G2165
	Gh_D03G0987	Gh_D05G0646						Gh_D04G0804	Gh_D07G2232
	Gh_D03G1096	Gh_D05G0653						Gh_D04G0937	Gh_D07G2242
	Gh_D03G1130	Gh_D05G0654						Gh_D04G0942	Gh_D07G2247
	Gh_D03G1138	Gh_D05G0685						Gh_D04G0982	Gh_D07G2255
	Gh_D03G1145	Gh_D05G0690						Gh_D04G1047	Gh_D07G2262
	Gh_D03G1149	Gh_D05G0693						Gh_D04G1049	Gh_D07G2375
	Gh_D03G1168	Gh_D05G0720						Gh_D04G1098	Gh_D07G2405
	Gh_D03G1184	Gh_D05G0752						Gh_D04G1110	Gh_D07G2406
	Gh_D03G1210	Gh_D05G0760						Gh_D04G1147	Gh_D07G2503
	Gh_D03G1246	Gh_D05G0788						Gh_D04G1184	Gh_D08G0149
	Gh_D03G1287	Gh_D05G0810						Gh_D04G1238	Gh_D08G0280
	Gh_D03G1326	Gh_D05G0921						Gh_D04G1306	Gh_D08G0282
	Gh_D03G1336	Gh_D05G0971						Gh_D04G1308	Gh_D08G0329
	Gh_D03G1339	Gh_D05G0981						Gh_D04G1323	Gh_D08G0357
	Gh_D03G1341	Gh_D05G0998						Gh_D04G1367	Gh_D08G0472
	Gh_D03G1363	Gh_D05G1016						Gh_D04G1405	Gh_D08G0544
	Gh_D03G1365	Gh_D05G1019						Gh_D04G1422	Gh_D08G0568
	Gh_D03G1418	Gh_D05G1050						Gh_D04G1459	Gh_D08G0622
	Gh_D03G1434	Gh_D05G1073						Gh_D04G1485	Gh_D08G0695
	Gh_D03G1438	Gh_D05G1110						Gh_D04G1489	Gh_D08G0741
	Gh_D03G1445	Gh_D05G1123						Gh_D04G1524	Gh_D08G0759
	Gh_D03G1446	Gh_D05G1131						Gh_D04G1540	Gh_D08G0829
	Gh_D03G1454	Gh_D05G1132						Gh_D04G1542	Gh_D08G0840
	Gh_D03G1455	Gh_D05G1139						Gh_D04G1574	Gh_D08G0850
	Gh_D03G1458	Gh_D05G1180						Gh_D04G1579	Gh_D08G0887
	Gh_D03G1490	Gh_D05G1187						Gh_D04G1585	Gh_D08G0928
	Gh_D03G1513	Gh_D05G1214						Gh_D04G1695	Gh_D08G0946
	Gh_D03G1552	Gh_D05G1247						Gh_D04G1761	Gh_D08G0970
	Gh_D03G1560	Gh_D05G1268						Gh_D04G1774	Gh_D08G1146
	Gh_D03G1599	Gh_D05G1292						Gh_D04G1792	Gh_D08G1149
	Gh_D03G1615	Gh_D05G1320						Gh_D04G1794	Gh_D08G1165
	Gh_D03G1655	Gh_D05G1339						Gh_D04G1817	Gh_D08G1221
	Gh_D03G1691	Gh_D05G1355						Gh_D04G1819	Gh_D08G1227
	Gh_D03G1761	Gh_D05G1374						Gh_D04G1855	Gh_D08G1237
	Gh_D03G1786	Gh_D05G1431						Gh_D04G1920	Gh_D08G1238
	Gh_D04G0010	Gh_D05G1437						Gh_D04G1926	Gh_D08G1265
	Gh_D04G0046	Gh_D05G1505						Gh_D04G2021	Gh_D08G1272
	Gh_D04G0047	Gh_D05G1509						Gh_D05G0034	Gh_D08G1301
	Gh_D04G0074	Gh_D05G1533						Gh_D05G0138	Gh_D08G1326
	Gh_D04G0081	Gh_D05G1539						Gh_D05G0140	Gh_D08G1333
	Gh_D04G0101	Gh_D05G1588						Gh_D05G0146	Gh_D08G1352
	Gh_D04G0126	Gh_D05G1607						Gh_D05G0154	Gh_D08G1363
	Gh_D04G0154	Gh_D05G1659						Gh_D05G0166	Gh_D08G1367
	Gh_D04G0178	Gh_D05G1678						Gh_D05G0206	Gh_D08G1510
	Gh_D04G0204	Gh_D05G1691						Gh_D05G0237	Gh_D08G1532
	Gh_D04G0289	Gh_D05G1729						Gh_D05G0265	Gh_D08G1549
	Gh_D04G0301	Gh_D05G1746						Gh_D05G0266	Gh_D08G1568
	Gh_D04G0302	Gh_D05G1752						Gh_D05G0267	Gh_D08G1607
	Gh_D04G0335	Gh_D05G1768						Gh_D05G0268	Gh_D08G1636
	Gh_D04G0340	Gh_D05G1772						Gh_D05G0286	Gh_D08G1682
	Gh_D04G0366	Gh_D05G1793						Gh_D05G0304	Gh_D08G1704
	Gh_D04G0381	Gh_D05G1832						Gh_D05G0341	Gh_D08G1721
	Gh_D04G0446	Gh_D05G1845						Gh_D05G0356	Gh_D08G1728
	Gh_D04G0451	Gh_D05G1849						Gh_D05G0376	Gh_D08G1808
	Gh_D04G0455	Gh_D05G1861						Gh_D05G0460	Gh_D08G1817
	Gh_D04G0459	Gh_D05G1879						Gh_D05G0505	Gh_D08G1820
	Gh_D04G0537	Gh_D05G1880						Gh_D05G0507	Gh_D08G1862
	Gh_D04G0577	Gh_D05G1916						Gh_D05G0508	Gh_D08G1868
	Gh_D04G0579	Gh_D05G1918						Gh_D05G0532	Gh_D08G1949
	Gh_D04G0580	Gh_D05G1935						Gh_D05G0570	Gh_D08G1950
	Gh_D04G0598	Gh_D05G1968						Gh_D05G0626	Gh_D08G2014
	Gh_D04G0621	Gh_D05G1970						Gh_D05G0695	Gh_D08G2053
	Gh_D04G0638	Gh_D05G1980						Gh_D05G0697	Gh_D08G2084
	Gh_D04G0661	Gh_D05G1987						Gh_D05G0706	Gh_D08G2130
	Gh_D04G0674	Gh_D05G1999						Gh_D05G0718	Gh_D08G2144
	Gh_D04G0694	Gh_D05G2018						Gh_D05G0731	Gh_D08G2152
	Gh_D04G0716	Gh_D05G2031						Gh_D05G0754	Gh_D08G2211
	Gh_D04G0734	Gh_D05G2037						Gh_D05G0759	Gh_D08G2214
	Gh_D04G0759	Gh_D05G2042						Gh_D05G0768	Gh_D08G2392
	Gh_D04G0887	Gh_D05G2045						Gh_D05G0781	Gh_D08G2407
	Gh_D04G0924	Gh_D05G2074						Gh_D05G0782	Gh_D08G2409
	Gh_D04G0933	Gh_D05G2102						Gh_D05G0798	Gh_D08G2457
	Gh_D04G0937	Gh_D05G2141						Gh_D05G0805	Gh_D08G2480
	Gh_D04G0942	Gh_D05G2160						Gh_D05G0834	Gh_D08G2484
	Gh_D04G0982	Gh_D05G2167						Gh_D05G0848	Gh_D08G2509
	Gh_D04G0999	Gh_D05G2335						Gh_D05G0927	Gh_D08G2511
	Gh_D04G1110	Gh_D05G2360						Gh_D05G0930	Gh_D08G2608
	Gh_D04G1139	Gh_D05G2362						Gh_D05G0945	Gh_D08G2649
	Gh_D04G1147	Gh_D05G2370						Gh_D05G0964	Gh_D08G2730
	Gh_D04G1203	Gh_D05G2412						Gh_D05G1005	Gh_D09G0083
	Gh_D04G1214	Gh_D05G2413						Gh_D05G1048	Gh_D09G0113
	Gh_D04G1238	Gh_D05G2429						Gh_D05G1052	Gh_D09G0181
	Gh_D04G1251	Gh_D05G2513						Gh_D05G1127	Gh_D09G0197
	Gh_D04G1289	Gh_D05G2535						Gh_D05G1151	Gh_D09G0247
	Gh_D04G1306	Gh_D05G2549						Gh_D05G1202	Gh_D09G0255
	Gh_D04G1308	Gh_D05G2577						Gh_D05G1231	Gh_D09G0263
	Gh_D04G1323	Gh_D05G2611						Gh_D05G1294	Gh_D09G0264
	Gh_D04G1332	Gh_D05G2682						Gh_D05G1327	Gh_D09G0267
	Gh_D04G1367	Gh_D05G2708						Gh_D05G1356	Gh_D09G0320
	Gh_D04G1405	Gh_D05G2736						Gh_D05G1397	Gh_D09G0329
	Gh_D04G1445	Gh_D05G2780						Gh_D05G1406	Gh_D09G0338
	Gh_D04G1489	Gh_D05G2784						Gh_D05G1425	Gh_D09G0351
	Gh_D04G1574	Gh_D05G2802						Gh_D05G1440	Gh_D09G0358
	Gh_D04G1579	Gh_D05G2815						Gh_D05G1461	Gh_D09G0361
	Gh_D04G1774	Gh_D05G2826						Gh_D05G1493	Gh_D09G0411
	Gh_D04G1794	Gh_D05G2891						Gh_D05G1514	Gh_D09G0499
	Gh_D04G1877	Gh_D05G2898						Gh_D05G1515	Gh_D09G0523
	Gh_D04G1897	Gh_D05G2909						Gh_D05G1524	Gh_D09G0533
	Gh_D04G1925	Gh_D05G2910						Gh_D05G1557	Gh_D09G0573
	Gh_D04G1926	Gh_D05G2919						Gh_D05G1567	Gh_D09G0628
	Gh_D04G2021	Gh_D05G2936						Gh_D05G1569	Gh_D09G0655
	Gh_D05G0005	Gh_D05G2973						Gh_D05G1596	Gh_D09G0674
	Gh_D05G0034	Gh_D05G3012						Gh_D05G1613	Gh_D09G0700
	Gh_D05G0122	Gh_D05G3049						Gh_D05G1640	Gh_D09G0737
	Gh_D05G0131	Gh_D05G3123						Gh_D05G1660	Gh_D09G0778
	Gh_D05G0138	Gh_D05G3251						Gh_D05G1665	Gh_D09G0857
	Gh_D05G0140	Gh_D05G3469						Gh_D05G1684	Gh_D09G0912
	Gh_D05G0146	Gh_D05G3475						Gh_D05G1720	Gh_D09G0940
	Gh_D05G0154	Gh_D05G3477						Gh_D05G1733	Gh_D09G0959
	Gh_D05G0166	Gh_D05G3489						Gh_D05G1757	Gh_D09G0967
	Gh_D05G0205	Gh_D05G3503						Gh_D05G1811	Gh_D09G0981
	Gh_D05G0206	Gh_D05G3558						Gh_D05G1833	Gh_D09G0992
	Gh_D05G0218	Gh_D05G3562						Gh_D05G1835	Gh_D09G1008
	Gh_D05G0237	Gh_D05G3612						Gh_D05G1836	Gh_D09G1045
	Gh_D05G0253	Gh_D05G3622						Gh_D05G1964	Gh_D09G1048
	Gh_D05G0265	Gh_D05G3700						Gh_D05G2008	Gh_D09G1080
	Gh_D05G0266	Gh_D05G3713						Gh_D05G2009	Gh_D09G1096
	Gh_D05G0267	Gh_D05G3800						Gh_D05G2153	Gh_D09G1133
	Gh_D05G0268	Gh_D05G3809						Gh_D05G2178	Gh_D09G1177
	Gh_D05G0317	Gh_D05G3869						Gh_D05G2180	Gh_D09G1223
	Gh_D05G0341	Gh_D05G3876						Gh_D05G2225	Gh_D09G1224
	Gh_D05G0342	Gh_D05G3908						Gh_D05G2245	Gh_D09G1263
	Gh_D05G0347	Gh_D05G3912						Gh_D05G2258	Gh_D09G1264
	Gh_D05G0356	Gh_D05G3913						Gh_D05G2260	Gh_D09G1323
	Gh_D05G0376	Gh_D05G3936						Gh_D05G2343	Gh_D09G1340
	Gh_D05G0408	Gh_D06G0012						Gh_D05G2383	Gh_D09G1398
	Gh_D05G0410	Gh_D06G0030						Gh_D05G2420	Gh_D09G1403
	Gh_D05G0424	Gh_D06G0046						Gh_D05G2501	Gh_D09G1420
	Gh_D05G0430	Gh_D06G0057						Gh_D05G2503	Gh_D09G1432
	Gh_D05G0435	Gh_D06G0073						Gh_D05G2504	Gh_D09G1489
	Gh_D05G0507	Gh_D06G0109						Gh_D05G2541	Gh_D09G1493
	Gh_D05G0508	Gh_D06G0142						Gh_D05G2567	Gh_D09G1542
	Gh_D05G0540	Gh_D06G0168						Gh_D05G2596	Gh_D09G1571
	Gh_D05G0565	Gh_D06G0200						Gh_D05G2597	Gh_D09G1606
	Gh_D05G0570	Gh_D06G0201						Gh_D05G2624	Gh_D09G1612
	Gh_D05G0591	Gh_D06G0233						Gh_D05G2647	Gh_D09G1641
	Gh_D05G0624	Gh_D06G0250						Gh_D05G2719	Gh_D09G1671
	Gh_D05G0626	Gh_D06G0257						Gh_D05G2749	Gh_D09G1684
	Gh_D05G0643	Gh_D06G0281						Gh_D05G2762	Gh_D09G1710
	Gh_D05G0649	Gh_D06G0299						Gh_D05G2813	Gh_D09G1766
	Gh_D05G0686	Gh_D06G0384						Gh_D05G2841	Gh_D09G1780
	Gh_D05G0695	Gh_D06G0444						Gh_D05G2865	Gh_D09G1809
	Gh_D05G0697	Gh_D06G0485						Gh_D05G2954	Gh_D09G1937
	Gh_D05G0754	Gh_D06G0487						Gh_D05G2989	Gh_D09G1953
	Gh_D05G0759	Gh_D06G0491						Gh_D05G3042	Gh_D09G1955
	Gh_D05G0781	Gh_D06G0492						Gh_D05G3093	Gh_D09G1961
	Gh_D05G0782	Gh_D06G0498						Gh_D05G3162	Gh_D09G2031
	Gh_D05G0790	Gh_D06G0547						Gh_D05G3164	Gh_D09G2078
	Gh_D05G0798	Gh_D06G0588						Gh_D05G3267	Gh_D09G2088
	Gh_D05G0805	Gh_D06G0645						Gh_D05G3328	Gh_D09G2276
	Gh_D05G0848	Gh_D06G0650						Gh_D05G3462	Gh_D09G2363
	Gh_D05G0878	Gh_D06G0684						Gh_D05G3483	Gh_D09G2406
	Gh_D05G0895	Gh_D06G0750						Gh_D05G3534	Gh_D09G2466
	Gh_D05G0978	Gh_D06G0788						Gh_D05G3618	Gh_D09G2481
	Gh_D05G0979	Gh_D06G0809						Gh_D05G3692	Gh_D10G0057
	Gh_D05G0988	Gh_D06G0824						Gh_D05G3704	Gh_D10G0059
	Gh_D05G1005	Gh_D06G0825						Gh_D05G3725	Gh_D10G0188
	Gh_D05G1007	Gh_D06G0864						Gh_D05G3828	Gh_D10G0248
	Gh_D05G1099	Gh_D06G0883						Gh_D05G3859	Gh_D10G0260
	Gh_D05G1127	Gh_D06G0908						Gh_D05G3870	Gh_D10G0295
	Gh_D05G1151	Gh_D06G0915						Gh_D05G3895	Gh_D10G0345
	Gh_D05G1231	Gh_D06G0920						Gh_D05G3896	Gh_D10G0447
	Gh_D05G1255	Gh_D06G0924						Gh_D05G3933	Gh_D10G0473
	Gh_D05G1294	Gh_D06G0955						Gh_D06G0002	Gh_D10G0479
	Gh_D05G1317	Gh_D06G0990						Gh_D06G0008	Gh_D10G0515
	Gh_D05G1327	Gh_D06G1024						Gh_D06G0041	Gh_D10G0519
	Gh_D05G1356	Gh_D06G1068						Gh_D06G0067	Gh_D10G0577
	Gh_D05G1397	Gh_D06G1080						Gh_D06G0145	Gh_D10G0597
	Gh_D05G1406	Gh_D06G1136						Gh_D06G0170	Gh_D10G0627
	Gh_D05G1425	Gh_D06G1161						Gh_D06G0183	Gh_D10G0693
	Gh_D05G1440	Gh_D06G1170						Gh_D06G0228	Gh_D10G0709
	Gh_D05G1461	Gh_D06G1176						Gh_D06G0229	Gh_D10G0751
	Gh_D05G1514	Gh_D06G1281						Gh_D06G0237	Gh_D10G0818
	Gh_D05G1524	Gh_D06G1285						Gh_D06G0271	Gh_D10G0824
	Gh_D05G1546	Gh_D06G1339						Gh_D06G0307	Gh_D10G0833
	Gh_D05G1557	Gh_D06G1343						Gh_D06G0313	Gh_D10G0840
	Gh_D05G1561	Gh_D06G1356						Gh_D06G0355	Gh_D10G0911
	Gh_D05G1567	Gh_D06G1382						Gh_D06G0381	Gh_D10G1036
	Gh_D05G1569	Gh_D06G1393						Gh_D06G0390	Gh_D10G1037
	Gh_D05G1596	Gh_D06G1417						Gh_D06G0412	Gh_D10G1040
	Gh_D05G1613	Gh_D06G1439						Gh_D06G0442	Gh_D10G1056
	Gh_D05G1626	Gh_D06G1459						Gh_D06G0520	Gh_D10G1089
	Gh_D05G1640	Gh_D06G1578						Gh_D06G0537	Gh_D10G1118
	Gh_D05G1660	Gh_D06G1619						Gh_D06G0550	Gh_D10G1130
	Gh_D05G1665	Gh_D06G1648						Gh_D06G0551	Gh_D10G1137
	Gh_D05G1684	Gh_D06G1750						Gh_D06G0576	Gh_D10G1138
	Gh_D05G1699	Gh_D06G1766						Gh_D06G0616	Gh_D10G1150
	Gh_D05G1720	Gh_D06G1813						Gh_D06G0653	Gh_D10G1206
	Gh_D05G1733	Gh_D06G1826						Gh_D06G0662	Gh_D10G1208
	Gh_D05G1757	Gh_D06G1911						Gh_D06G0698	Gh_D10G1249
	Gh_D05G1782	Gh_D06G1942						Gh_D06G0706	Gh_D10G1250
	Gh_D05G1811	Gh_D06G1944						Gh_D06G0724	Gh_D10G1298
	Gh_D05G1814	Gh_D06G1953						Gh_D06G0742	Gh_D10G1355
	Gh_D05G1833	Gh_D06G1962						Gh_D06G0879	Gh_D10G1361
	Gh_D05G1835	Gh_D06G2064						Gh_D06G0910	Gh_D10G1384
	Gh_D05G1836	Gh_D06G2122						Gh_D06G1022	Gh_D10G1386
	Gh_D05G1876	Gh_D06G2156						Gh_D06G1027	Gh_D10G1404
	Gh_D05G1957	Gh_D06G2182						Gh_D06G1154	Gh_D10G1416
	Gh_D05G1958	Gh_D06G2185						Gh_D06G1169	Gh_D10G1419
	Gh_D05G1964	Gh_D06G2194						Gh_D06G1344	Gh_D10G1565
	Gh_D05G1966	Gh_D06G2242						Gh_D06G1348	Gh_D10G1605
	Gh_D05G1972	Gh_D06G2243						Gh_D06G1409	Gh_D10G1620
	Gh_D05G1996	Gh_D06G2244						Gh_D06G1437	Gh_D10G1621
	Gh_D05G2008	Gh_D06G2276						Gh_D06G1443	Gh_D10G1631
	Gh_D05G2107	Gh_D06G2281						Gh_D06G1600	Gh_D10G1649
	Gh_D05G2148	Gh_D06G2309						Gh_D06G1610	Gh_D10G1656
	Gh_D05G2162	Gh_D06G2324						Gh_D06G1625	Gh_D10G1694
	Gh_D05G2178	Gh_D06G2326						Gh_D06G1659	Gh_D10G1767
	Gh_D05G2180	Gh_D06G2330						Gh_D06G1676	Gh_D10G1769
	Gh_D05G2196	Gh_D06G2358						Gh_D06G1677	Gh_D10G2014
	Gh_D05G2209	Gh_D07G0021						Gh_D06G1685	Gh_D10G2027
	Gh_D05G2245	Gh_D07G0034						Gh_D06G1690	Gh_D10G2040
	Gh_D05G2260	Gh_D07G0060						Gh_D06G1696	Gh_D10G2100
	Gh_D05G2305	Gh_D07G0090						Gh_D06G1792	Gh_D10G2104
	Gh_D05G2383	Gh_D07G0105						Gh_D06G1805	Gh_D10G2114
	Gh_D05G2487	Gh_D07G0121						Gh_D06G1899	Gh_D10G2125
	Gh_D05G2501	Gh_D07G0273						Gh_D06G1938	Gh_D10G2129
	Gh_D05G2503	Gh_D07G0285						Gh_D06G1961	Gh_D10G2140
	Gh_D05G2504	Gh_D07G0296						Gh_D06G1964	Gh_D10G2273
	Gh_D05G2597	Gh_D07G0343						Gh_D06G1967	Gh_D10G2294
	Gh_D05G2624	Gh_D07G0371						Gh_D06G1972	Gh_D10G2311
	Gh_D05G2650	Gh_D07G0380						Gh_D06G1975	Gh_D10G2342
	Gh_D05G2686	Gh_D07G0415						Gh_D06G1983	Gh_D10G2354
	Gh_D05G2691	Gh_D07G0416						Gh_D06G2005	Gh_D10G2361
	Gh_D05G2762	Gh_D07G0486						Gh_D06G2006	Gh_D10G2414
	Gh_D05G2829	Gh_D07G0509						Gh_D06G2044	Gh_D10G2432
	Gh_D05G2952	Gh_D07G0559						Gh_D06G2081	Gh_D10G2454
	Gh_D05G3081	Gh_D07G0562						Gh_D06G2125	Gh_D10G2465
	Gh_D05G3093	Gh_D07G0595						Gh_D06G2141	Gh_D10G2568
	Gh_D05G3162	Gh_D07G0649						Gh_D06G2179	Gh_D10G2569
	Gh_D05G3164	Gh_D07G0653						Gh_D06G2197	Gh_D10G2598
	Gh_D05G3267	Gh_D07G0703						Gh_D06G2236	Gh_D10G2603
	Gh_D05G3373	Gh_D07G0714						Gh_D06G2262	Gh_D10G2619
	Gh_D05G3462	Gh_D07G0735						Gh_D06G2284	Gh_D10G2623
	Gh_D05G3534	Gh_D07G0780						Gh_D06G2291	Gh_D10G2627
	Gh_D05G3618	Gh_D07G0786						Gh_D06G2306	Gh_D10G2628
	Gh_D05G3672	Gh_D07G0811						Gh_D06G2313	Gh_D11G0002
	Gh_D05G3692	Gh_D07G0849						Gh_D06G2337	Gh_D11G0049
	Gh_D05G3859	Gh_D07G0850						Gh_D06G2379	Gh_D11G0093
	Gh_D05G3887	Gh_D07G0877						Gh_D06G2392	Gh_D11G0098
	Gh_D05G3895	Gh_D07G0887						Gh_D07G0010	Gh_D11G0108
	Gh_D05G3896	Gh_D07G0998						Gh_D07G0023	Gh_D11G0145
	Gh_D05G3933	Gh_D07G1045						Gh_D07G0055	Gh_D11G0146
	Gh_D06G0008	Gh_D07G1049						Gh_D07G0095	Gh_D11G0157
	Gh_D06G0067	Gh_D07G1082						Gh_D07G0096	Gh_D11G0223
	Gh_D06G0145	Gh_D07G1110						Gh_D07G0145	Gh_D11G0281
	Gh_D06G0170	Gh_D07G1165						Gh_D07G0171	Gh_D11G0282
	Gh_D06G0175	Gh_D07G1188						Gh_D07G0202	Gh_D11G0297
	Gh_D06G0196	Gh_D07G1210						Gh_D07G0233	Gh_D11G0347
	Gh_D06G0217	Gh_D07G1231						Gh_D07G0271	Gh_D11G0370
	Gh_D06G0218	Gh_D07G1299						Gh_D07G0300	Gh_D11G0372
	Gh_D06G0228	Gh_D07G1305						Gh_D07G0301	Gh_D11G0412
	Gh_D06G0254	Gh_D07G1330						Gh_D07G0316	Gh_D11G0496
	Gh_D06G0271	Gh_D07G1349						Gh_D07G0377	Gh_D11G0527
	Gh_D06G0390	Gh_D07G1350						Gh_D07G0383	Gh_D11G0549
	Gh_D06G0399	Gh_D07G1353						Gh_D07G0394	Gh_D11G0564
	Gh_D06G0406	Gh_D07G1356						Gh_D07G0406	Gh_D11G0582
	Gh_D06G0442	Gh_D07G1392						Gh_D07G0426	Gh_D11G0596
	Gh_D06G0494	Gh_D07G1399						Gh_D07G0468	Gh_D11G0641
	Gh_D06G0510	Gh_D07G1532						Gh_D07G0520	Gh_D11G0659
	Gh_D06G0551	Gh_D07G1541						Gh_D07G0553	Gh_D11G0707
	Gh_D06G0566	Gh_D07G1653						Gh_D07G0554	Gh_D11G0832
	Gh_D06G0576	Gh_D07G1665						Gh_D07G0566	Gh_D11G0846
	Gh_D06G0616	Gh_D07G1684						Gh_D07G0568	Gh_D11G0902
	Gh_D06G0618	Gh_D07G1713						Gh_D07G0581	Gh_D11G0914
	Gh_D06G0640	Gh_D07G1773						Gh_D07G0593	Gh_D11G0942
	Gh_D06G0653	Gh_D07G1812						Gh_D07G0594	Gh_D11G0949
	Gh_D06G0662	Gh_D07G1829						Gh_D07G0605	Gh_D11G1021
	Gh_D06G0679	Gh_D07G1841						Gh_D07G0743	Gh_D11G1083
	Gh_D06G0698	Gh_D07G1846						Gh_D07G0826	Gh_D11G1089
	Gh_D06G0724	Gh_D07G1927						Gh_D07G0832	Gh_D11G1108
	Gh_D06G0763	Gh_D07G1957						Gh_D07G0840	Gh_D11G1152
	Gh_D06G0807	Gh_D07G1981						Gh_D07G0895	Gh_D11G1174
	Gh_D06G0841	Gh_D07G2007						Gh_D07G0901	Gh_D11G1181
	Gh_D06G0884	Gh_D07G2013						Gh_D07G0902	Gh_D11G1212
	Gh_D06G0896	Gh_D07G2083						Gh_D07G0936	Gh_D11G1229
	Gh_D06G0897	Gh_D07G2091						Gh_D07G0944	Gh_D11G1242
	Gh_D06G0910	Gh_D07G2242						Gh_D07G0964	Gh_D11G1246
	Gh_D06G1061	Gh_D07G2255						Gh_D07G0974	Gh_D11G1259
	Gh_D06G1076	Gh_D07G2262						Gh_D07G0991	Gh_D11G1293
	Gh_D06G1169	Gh_D07G2281						Gh_D07G0993	Gh_D11G1350
	Gh_D06G1182	Gh_D07G2292						Gh_D07G1014	Gh_D11G1420
	Gh_D06G1289	Gh_D07G2303						Gh_D07G1065	Gh_D11G1446
	Gh_D06G1348	Gh_D07G2360						Gh_D07G1069	Gh_D11G1449
	Gh_D06G1434	Gh_D07G2375						Gh_D07G1120	Gh_D11G1465
	Gh_D06G1437	Gh_D07G2376						Gh_D07G1157	Gh_D11G1471
	Gh_D06G1503	Gh_D07G2405						Gh_D07G1176	Gh_D11G1497
	Gh_D06G1610	Gh_D07G2406						Gh_D07G1260	Gh_D11G1535
	Gh_D06G1635	Gh_D07G2500						Gh_D07G1300	Gh_D11G1604
	Gh_D06G1647	Gh_D08G0010						Gh_D07G1354	Gh_D11G1615
	Gh_D06G1659	Gh_D08G0014						Gh_D07G1364	Gh_D11G1619
	Gh_D06G1676	Gh_D08G0017						Gh_D07G1374	Gh_D11G1626
	Gh_D06G1677	Gh_D08G0018						Gh_D07G1401	Gh_D11G1645
	Gh_D06G1690	Gh_D08G0086						Gh_D07G1403	Gh_D11G1675
	Gh_D06G1696	Gh_D08G0146						Gh_D07G1405	Gh_D11G1689
	Gh_D06G1698	Gh_D08G0215						Gh_D07G1409	Gh_D11G1737
	Gh_D06G1805	Gh_D08G0280						Gh_D07G1428	Gh_D11G1769
	Gh_D06G1862	Gh_D08G0282						Gh_D07G1429	Gh_D11G1805
	Gh_D06G1919	Gh_D08G0303						Gh_D07G1482	Gh_D11G1832
	Gh_D06G1938	Gh_D08G0456						Gh_D07G1512	Gh_D11G1853
	Gh_D06G1961	Gh_D08G0472						Gh_D07G1517	Gh_D11G1862
	Gh_D06G1972	Gh_D08G0509						Gh_D07G1519	Gh_D11G1889
	Gh_D06G1973	Gh_D08G0544						Gh_D07G1560	Gh_D11G2007
	Gh_D06G1975	Gh_D08G0562						Gh_D07G1567	Gh_D11G2065
	Gh_D06G2197	Gh_D08G0568						Gh_D07G1581	Gh_D11G2076
	Gh_D06G2226	Gh_D08G0574						Gh_D07G1675	Gh_D11G2143
	Gh_D06G2262	Gh_D08G0622						Gh_D07G1745	Gh_D11G2242
	Gh_D06G2291	Gh_D08G0743						Gh_D07G1784	Gh_D11G2320
	Gh_D06G2302	Gh_D08G0759						Gh_D07G1799	Gh_D11G2332
	Gh_D06G2306	Gh_D08G0795						Gh_D07G1838	Gh_D11G2349
	Gh_D06G2313	Gh_D08G0801						Gh_D07G1865	Gh_D11G2401
	Gh_D06G2318	Gh_D08G0815						Gh_D07G1873	Gh_D11G2402
	Gh_D06G2337	Gh_D08G0823						Gh_D07G1893	Gh_D11G2440
	Gh_D06G2362	Gh_D08G0840						Gh_D07G1894	Gh_D11G2497
	Gh_D06G2390	Gh_D08G0850						Gh_D07G1945	Gh_D11G2556
	Gh_D06G2392	Gh_D08G0880						Gh_D07G1997	Gh_D11G2568
	Gh_D07G0010	Gh_D08G0887						Gh_D07G2002	Gh_D11G2571
	Gh_D07G0023	Gh_D08G0899						Gh_D07G2042	Gh_D11G2607
	Gh_D07G0055	Gh_D08G0928						Gh_D07G2093	Gh_D11G2613
	Gh_D07G0095	Gh_D08G0940						Gh_D07G2104	Gh_D11G2681
	Gh_D07G0096	Gh_D08G0946						Gh_D07G2143	Gh_D11G2694
	Gh_D07G0145	Gh_D08G0980						Gh_D07G2161	Gh_D11G2702
	Gh_D07G0146	Gh_D08G0982						Gh_D07G2217	Gh_D11G2783
	Gh_D07G0162	Gh_D08G1002						Gh_D07G2261	Gh_D11G2859
	Gh_D07G0167	Gh_D08G1096						Gh_D07G2278	Gh_D11G2888
	Gh_D07G0171	Gh_D08G1103						Gh_D07G2296	Gh_D11G2979
	Gh_D07G0202	Gh_D08G1165						Gh_D07G2318	Gh_D11G3004
	Gh_D07G0271	Gh_D08G1201						Gh_D07G2367	Gh_D11G3084
	Gh_D07G0298	Gh_D08G1218						Gh_D07G2423	Gh_D11G3099
	Gh_D07G0344	Gh_D08G1221						Gh_D07G2428	Gh_D11G3172
	Gh_D07G0353	Gh_D08G1227						Gh_D07G2462	Gh_D11G3178
	Gh_D07G0362	Gh_D08G1238						Gh_D07G2484	Gh_D11G3289
	Gh_D07G0377	Gh_D08G1265						Gh_D08G0031	Gh_D11G3312
	Gh_D07G0383	Gh_D08G1311						Gh_D08G0032	Gh_D11G3360
	Gh_D07G0394	Gh_D08G1326						Gh_D08G0033	Gh_D11G3388
	Gh_D07G0426	Gh_D08G1333						Gh_D08G0055	Gh_D11G3429
	Gh_D07G0468	Gh_D08G1348						Gh_D08G0065	Gh_D11G3472
	Gh_D07G0520	Gh_D08G1352						Gh_D08G0084	Gh_D11G3496
	Gh_D07G0555	Gh_D08G1363						Gh_D08G0099	Gh_D12G0007
	Gh_D07G0581	Gh_D08G1367						Gh_D08G0113	Gh_D12G0028
	Gh_D07G0603	Gh_D08G1415						Gh_D08G0115	Gh_D12G0033
	Gh_D07G0631	Gh_D08G1532						Gh_D08G0148	Gh_D12G0040
	Gh_D07G0679	Gh_D08G1544						Gh_D08G0153	Gh_D12G0097
	Gh_D07G0724	Gh_D08G1549						Gh_D08G0157	Gh_D12G0119
	Gh_D07G0728	Gh_D08G1562						Gh_D08G0162	Gh_D12G0125
	Gh_D07G0730	Gh_D08G1568						Gh_D08G0208	Gh_D12G0159
	Gh_D07G0734	Gh_D08G1627						Gh_D08G0219	Gh_D12G0176
	Gh_D07G0743	Gh_D08G1636						Gh_D08G0223	Gh_D12G0186
	Gh_D07G0764	Gh_D08G1642						Gh_D08G0233	Gh_D12G0213
	Gh_D07G0804	Gh_D08G1643						Gh_D08G0287	Gh_D12G0214
	Gh_D07G0823	Gh_D08G1674						Gh_D08G0291	Gh_D12G0275
	Gh_D07G0840	Gh_D08G1682						Gh_D08G0319	Gh_D12G0378
	Gh_D07G0901	Gh_D08G1688						Gh_D08G0326	Gh_D12G0381
	Gh_D07G0902	Gh_D08G1692						Gh_D08G0360	Gh_D12G0394
	Gh_D07G0933	Gh_D08G1704						Gh_D08G0362	Gh_D12G0446
	Gh_D07G0936	Gh_D08G1721						Gh_D08G0396	Gh_D12G0463
	Gh_D07G0937	Gh_D08G1728						Gh_D08G0450	Gh_D12G0501
	Gh_D07G0944	Gh_D08G1765						Gh_D08G0464	Gh_D12G0641
	Gh_D07G0964	Gh_D08G1817						Gh_D08G0504	Gh_D12G0667
	Gh_D07G0966	Gh_D08G1840						Gh_D08G0581	Gh_D12G0831
	Gh_D07G0974	Gh_D08G1866						Gh_D08G0591	Gh_D12G0925
	Gh_D07G0991	Gh_D08G1868						Gh_D08G0601	Gh_D12G0996
	Gh_D07G0993	Gh_D08G1910						Gh_D08G0602	Gh_D12G1038
	Gh_D07G1024	Gh_D08G1939						Gh_D08G0607	Gh_D12G1090
	Gh_D07G1065	Gh_D08G1949						Gh_D08G0734	Gh_D12G1217
	Gh_D07G1069	Gh_D08G1950						Gh_D08G0804	Gh_D12G1220
	Gh_D07G1120	Gh_D08G1956						Gh_D08G0814	Gh_D12G1232
	Gh_D07G1157	Gh_D08G2014						Gh_D08G0870	Gh_D12G1244
	Gh_D07G1176	Gh_D08G2098						Gh_D08G0882	Gh_D12G1323
	Gh_D07G1300	Gh_D08G2118						Gh_D08G0906	Gh_D12G1409
	Gh_D07G1327	Gh_D08G2129						Gh_D08G0944	Gh_D12G1425
	Gh_D07G1354	Gh_D08G2152						Gh_D08G0945	Gh_D12G1428
	Gh_D07G1364	Gh_D08G2211						Gh_D08G0991	Gh_D12G1442
	Gh_D07G1403	Gh_D08G2324						Gh_D08G1067	Gh_D12G1454
	Gh_D07G1406	Gh_D08G2346						Gh_D08G1076	Gh_D12G1466
	Gh_D07G1409	Gh_D08G2392						Gh_D08G1145	Gh_D12G1480
	Gh_D07G1441	Gh_D08G2437						Gh_D08G1156	Gh_D12G1488
	Gh_D07G1479	Gh_D08G2457						Gh_D08G1170	Gh_D12G1499
	Gh_D07G1482	Gh_D08G2470						Gh_D08G1182	Gh_D12G1501
	Gh_D07G1512	Gh_D08G2570						Gh_D08G1224	Gh_D12G1510
	Gh_D07G1517	Gh_D08G2584						Gh_D08G1267	Gh_D12G1511
	Gh_D07G1526	Gh_D08G2585						Gh_D08G1420	Gh_D12G1525
	Gh_D07G1538	Gh_D08G2588						Gh_D08G1432	Gh_D12G1609
	Gh_D07G1567	Gh_D08G2608						Gh_D08G1443	Gh_D12G1636
	Gh_D07G1581	Gh_D08G2625						Gh_D08G1463	Gh_D12G1655
	Gh_D07G1598	Gh_D08G2730						Gh_D08G1542	Gh_D12G1692
	Gh_D07G1620	Gh_D09G0011						Gh_D08G1556	Gh_D12G1693
	Gh_D07G1676	Gh_D09G0012						Gh_D08G1586	Gh_D12G1701
	Gh_D07G1793	Gh_D09G0045						Gh_D08G1632	Gh_D12G1711
	Gh_D07G1873	Gh_D09G0082						Gh_D08G1690	Gh_D12G1723
	Gh_D07G1912	Gh_D09G0112						Gh_D08G1691	Gh_D12G1761
	Gh_D07G1923	Gh_D09G0113						Gh_D08G1754	Gh_D12G1804
	Gh_D07G1945	Gh_D09G0169						Gh_D08G1756	Gh_D12G1931
	Gh_D07G1997	Gh_D09G0181						Gh_D08G1815	Gh_D12G1957
	Gh_D07G2042	Gh_D09G0215						Gh_D08G1837	Gh_D12G1973
	Gh_D07G2056	Gh_D09G0247						Gh_D08G1848	Gh_D12G1998
	Gh_D07G2109	Gh_D09G0255						Gh_D08G1875	Gh_D12G2074
	Gh_D07G2125	Gh_D09G0263						Gh_D08G1919	Gh_D12G2096
	Gh_D07G2126	Gh_D09G0329						Gh_D08G1970	Gh_D12G2125
	Gh_D07G2131	Gh_D09G0338						Gh_D08G1997	Gh_D12G2144
	Gh_D07G2143	Gh_D09G0358						Gh_D08G2025	Gh_D12G2149
	Gh_D07G2161	Gh_D09G0499						Gh_D08G2047	Gh_D12G2177
	Gh_D07G2163	Gh_D09G0523						Gh_D08G2059	Gh_D12G2260
	Gh_D07G2181	Gh_D09G0529						Gh_D08G2081	Gh_D12G2344
	Gh_D07G2210	Gh_D09G0533						Gh_D08G2088	Gh_D12G2445
	Gh_D07G2217	Gh_D09G0573						Gh_D08G2142	Gh_D12G2486
	Gh_D07G2241	Gh_D09G0587						Gh_D08G2155	Gh_D12G2489
	Gh_D07G2265	Gh_D09G0606						Gh_D08G2156	Gh_D12G2502
	Gh_D07G2278	Gh_D09G0628						Gh_D08G2165	Gh_D12G2510
	Gh_D07G2296	Gh_D09G0646						Gh_D08G2174	Gh_D12G2537
	Gh_D07G2322	Gh_D09G0655						Gh_D08G2220	Gh_D12G2548
	Gh_D07G2367	Gh_D09G0665						Gh_D08G2237	Gh_D12G2549
	Gh_D07G2400	Gh_D09G0674						Gh_D08G2266	Gh_D12G2607
	Gh_D07G2428	Gh_D09G0722						Gh_D08G2273	Gh_D12G2628
	Gh_D07G2462	Gh_D09G0737						Gh_D08G2276	Gh_D12G2666
	Gh_D08G0033	Gh_D09G0778						Gh_D08G2314	Gh_D12G2714
	Gh_D08G0034	Gh_D09G0838						Gh_D08G2387	Gh_D12G2717
	Gh_D08G0045	Gh_D09G0841						Gh_D08G2394	Gh_D12G2718
	Gh_D08G0065	Gh_D09G0845						Gh_D08G2406	Gh_D12G2750
	Gh_D08G0077	Gh_D09G0857						Gh_D08G2423	Gh_D12G2795
	Gh_D08G0113	Gh_D09G0912						Gh_D08G2440	Gh_D13G0024
	Gh_D08G0148	Gh_D09G0959						Gh_D08G2441	Gh_D13G0028
	Gh_D08G0162	Gh_D09G0965						Gh_D08G2533	Gh_D13G0034
	Gh_D08G0197	Gh_D09G0967						Gh_D08G2536	Gh_D13G0052
	Gh_D08G0220	Gh_D09G0976						Gh_D08G2546	Gh_D13G0093
	Gh_D08G0223	Gh_D09G0992						Gh_D08G2596	Gh_D13G0230
	Gh_D08G0241	Gh_D09G1008						Gh_D08G2621	Gh_D13G0240
	Gh_D08G0260	Gh_D09G1048						Gh_D08G2634	Gh_D13G0314
	Gh_D08G0319	Gh_D09G1080						Gh_D08G2740	Gh_D13G0349
	Gh_D08G0396	Gh_D09G1148						Gh_D08G2745	Gh_D13G0373
	Gh_D08G0505	Gh_D09G1149						Gh_D08G2757	Gh_D13G0421
	Gh_D08G0522	Gh_D09G1163						Gh_D09G0089	Gh_D13G0438
	Gh_D08G0524	Gh_D09G1177						Gh_D09G0122	Gh_D13G0459
	Gh_D08G0591	Gh_D09G1223						Gh_D09G0150	Gh_D13G0464
	Gh_D08G0602	Gh_D09G1224						Gh_D09G0171	Gh_D13G0476
	Gh_D08G0665	Gh_D09G1263						Gh_D09G0209	Gh_D13G0494
	Gh_D08G0734	Gh_D09G1264						Gh_D09G0240	Gh_D13G0588
	Gh_D08G0761	Gh_D09G1323						Gh_D09G0363	Gh_D13G0594
	Gh_D08G0763	Gh_D09G1340						Gh_D09G0415	Gh_D13G0657
	Gh_D08G0769	Gh_D09G1346						Gh_D09G0416	Gh_D13G0696
	Gh_D08G0814	Gh_D09G1350						Gh_D09G0419	Gh_D13G0702
	Gh_D08G0842	Gh_D09G1426						Gh_D09G0422	Gh_D13G0705
	Gh_D08G0875	Gh_D09G1465						Gh_D09G0445	Gh_D13G0706
	Gh_D08G0944	Gh_D09G1466						Gh_D09G0448	Gh_D13G0761
	Gh_D08G0981	Gh_D09G1489						Gh_D09G0486	Gh_D13G0803
	Gh_D08G0991	Gh_D09G1493						Gh_D09G0511	Gh_D13G0814
	Gh_D08G1067	Gh_D09G1542						Gh_D09G0549	Gh_D13G0817
	Gh_D08G1072	Gh_D09G1606						Gh_D09G0555	Gh_D13G0833
	Gh_D08G1170	Gh_D09G1641						Gh_D09G0556	Gh_D13G0913
	Gh_D08G1182	Gh_D09G1671						Gh_D09G0718	Gh_D13G0930
	Gh_D08G1203	Gh_D09G1684						Gh_D09G0719	Gh_D13G0938
	Gh_D08G1224	Gh_D09G1780						Gh_D09G0747	Gh_D13G0939
	Gh_D08G1279	Gh_D09G1809						Gh_D09G0751	Gh_D13G1121
	Gh_D08G1369	Gh_D09G1813						Gh_D09G0812	Gh_D13G1123
	Gh_D08G1443	Gh_D09G1820						Gh_D09G0853	Gh_D13G1129
	Gh_D08G1463	Gh_D09G1838						Gh_D09G0870	Gh_D13G1247
	Gh_D08G1586	Gh_D09G1884						Gh_D09G0889	Gh_D13G1340
	Gh_D08G1632	Gh_D09G1907						Gh_D09G0899	Gh_D13G1392
	Gh_D08G1644	Gh_D09G1937						Gh_D09G0918	Gh_D13G1505
	Gh_D08G1705	Gh_D09G1939						Gh_D09G0930	Gh_D13G1517
	Gh_D08G1724	Gh_D09G1953						Gh_D09G0933	Gh_D13G1524
	Gh_D08G1756	Gh_D09G1995						Gh_D09G0951	Gh_D13G1526
	Gh_D08G1772	Gh_D09G2009						Gh_D09G0952	Gh_D13G1562
	Gh_D08G1837	Gh_D09G2302						Gh_D09G0995	Gh_D13G1601
	Gh_D08G1839	Gh_D09G2330						Gh_D09G0997	Gh_D13G1618
	Gh_D08G1875	Gh_D09G2363						Gh_D09G1029	Gh_D13G1632
	Gh_D08G1912	Gh_D09G2390						Gh_D09G1035	Gh_D13G1781
	Gh_D08G1915	Gh_D09G2466						Gh_D09G1092	Gh_D13G1833
	Gh_D08G1919	Gh_D10G0015						Gh_D09G1093	Gh_D13G1849
	Gh_D08G1951	Gh_D10G0048						Gh_D09G1095	Gh_D13G1877
	Gh_D08G1970	Gh_D10G0049						Gh_D09G1105	Gh_D13G1939
	Gh_D08G1992	Gh_D10G0057						Gh_D09G1116	Gh_D13G1991
	Gh_D08G1997	Gh_D10G0059						Gh_D09G1136	Gh_D13G2007
	Gh_D08G2063	Gh_D10G0104						Gh_D09G1141	Gh_D13G2037
	Gh_D08G2064	Gh_D10G0113						Gh_D09G1181	Gh_D13G2054
	Gh_D08G2081	Gh_D10G0150						Gh_D09G1236	Gh_D13G2055
	Gh_D08G2088	Gh_D10G0214						Gh_D09G1258	Gh_D13G2059
	Gh_D08G2100	Gh_D10G0233						Gh_D09G1268	Gh_D13G2067
	Gh_D08G2133	Gh_D10G0248						Gh_D09G1271	Gh_D13G2093
	Gh_D08G2156	Gh_D10G0293						Gh_D09G1279	Gh_D13G2121
	Gh_D08G2165	Gh_D10G0333						Gh_D09G1292	Gh_D13G2123
	Gh_D08G2174	Gh_D10G0408						Gh_D09G1295	Gh_D13G2148
	Gh_D08G2220	Gh_D10G0473						Gh_D09G1298	Gh_D13G2209
	Gh_D08G2237	Gh_D10G0519						Gh_D09G1369	Gh_D13G2261
	Gh_D08G2254	Gh_D10G0554						Gh_D09G1399	Gh_D13G2293
	Gh_D08G2266	Gh_D10G0577						Gh_D09G1408	Gh_D13G2307
	Gh_D08G2273	Gh_D10G0627						Gh_D09G1428	Gh_D13G2361
	Gh_D08G2314	Gh_D10G0660						Gh_D09G1443	Gh_D13G2426
	Gh_D08G2317	Gh_D10G0691						Gh_D09G1458	Gh_D13G2427
	Gh_D08G2355	Gh_D10G0761						Gh_D09G1460	Gh_D13G2478
	Gh_D08G2387	Gh_D10G0782						Gh_D09G1463	Gh_D13G2498
	Gh_D08G2394	Gh_D10G0789						Gh_D09G1474	Gh_D13G2523
	Gh_D08G2406	Gh_D10G0818						Gh_D09G1483	Gh_SCA004734G01
	Gh_D08G2453	Gh_D10G0833						Gh_D09G1484	Gh_SCA004871G02
	Gh_D08G2533	Gh_D10G0840						Gh_D09G1522	Gh_SCA004883G02
	Gh_D08G2535	Gh_D10G0889						Gh_D09G1678	Gh_SCA004937G04
	Gh_D08G2559	Gh_D10G0911						Gh_D09G1691	Gh_SCA004949G01
	Gh_D08G2597	Gh_D10G1036						Gh_D09G1692	Gh_SCA004981G01
	Gh_D08G2598	Gh_D10G1045						Gh_D09G1763	Gh_SCA004990G01
	Gh_D08G2634	Gh_D10G1056						Gh_D09G1769	Gh_SCA005103G01
	Gh_D08G2657	Gh_D10G1089						Gh_D09G1775	Gh_SCA005188G01
	Gh_D08G2740	Gh_D10G1118						Gh_D09G1925	Gh_SCA005786G01
	Gh_D08G2745	Gh_D10G1130						Gh_D09G1943	Gh_SCA005822G01
	Gh_D08G2756	Gh_D10G1137						Gh_D09G1949	Gh_SCA005922G01
	Gh_D08G2757	Gh_D10G1150						Gh_D09G1962	Gh_SCA006272G01
	Gh_D09G0007	Gh_D10G1151						Gh_D09G1963	Gh_SCA006294G01
	Gh_D09G0089	Gh_D10G1208						Gh_D09G1964	Gh_SCA006741G01
	Gh_D09G0122	Gh_D10G1249						Gh_D09G2041	Gh_SCA006940G02
	Gh_D09G0147	Gh_D10G1259						Gh_D09G2051	Gh_SCA007466G01
	Gh_D09G0198	Gh_D10G1348						Gh_D09G2086	Gh_SCA008454G01
	Gh_D09G0240	Gh_D10G1355						Gh_D09G2091	Gh_SCA009869G01
	Gh_D09G0293	Gh_D10G1384						Gh_D09G2147	Gh_SCA010075G01
	Gh_D09G0301	Gh_D10G1386						Gh_D09G2158	Gh_SCA012190G01
	Gh_D09G0302	Gh_D10G1404						Gh_D09G2204	Gh_SCA012924G01
	Gh_D09G0363	Gh_D10G1416						Gh_D09G2209	Gh_SCA013374G01
	Gh_D09G0416	Gh_D10G1461						Gh_D09G2213	Gh_SCA013634G01
	Gh_D09G0418	Gh_D10G1468						Gh_D09G2215	Gh_SCA017354G01
	Gh_D09G0438	Gh_D10G1547						Gh_D09G2248	Gh_SCA020726G01
	Gh_D09G0482	Gh_D10G1605						Gh_D09G2284	Gh_SCA033723G01
	Gh_D09G0486	Gh_D10G1620						Gh_D09G2352	Gh_SCA053338G01
	Gh_D09G0504	Gh_D10G1621						Gh_D09G2355	Gh_SCA053668G01
	Gh_D09G0521	Gh_D10G1631						Gh_D09G2467	Gh_SCA069103G01
	Gh_D09G0549	Gh_D10G1656						Gh_D10G0006	Gh_SCA069862G01
	Gh_D09G0556	Gh_D10G1694						Gh_D10G0018	Gh_SCA084090G01
	Gh_D09G0719	Gh_D10G1737						Gh_D10G0025
	Gh_D09G0751	Gh_D10G1769						Gh_D10G0056
	Gh_D09G0766	Gh_D10G1803						Gh_D10G0081
	Gh_D09G0792	Gh_D10G1882						Gh_D10G0133
	Gh_D09G0812	Gh_D10G1969						Gh_D10G0142
	Gh_D09G0870	Gh_D10G2014						Gh_D10G0219
	Gh_D09G0889	Gh_D10G2038						Gh_D10G0253
	Gh_D09G0899	Gh_D10G2040						Gh_D10G0257
	Gh_D09G0915	Gh_D10G2082						Gh_D10G0258
	Gh_D09G0933	Gh_D10G2100						Gh_D10G0269
	Gh_D09G0955	Gh_D10G2125						Gh_D10G0270
	Gh_D09G0990	Gh_D10G2127						Gh_D10G0307
	Gh_D09G1092	Gh_D10G2131						Gh_D10G0328
	Gh_D09G1094	Gh_D10G2140						Gh_D10G0344
	Gh_D09G1105	Gh_D10G2153						Gh_D10G0380
	Gh_D09G1136	Gh_D10G2213						Gh_D10G0393
	Gh_D09G1141	Gh_D10G2292						Gh_D10G0434
	Gh_D09G1152	Gh_D10G2311						Gh_D10G0468
	Gh_D09G1258	Gh_D10G2342						Gh_D10G0493
	Gh_D09G1268	Gh_D10G2432						Gh_D10G0500
	Gh_D09G1279	Gh_D10G2454						Gh_D10G0507
	Gh_D09G1295	Gh_D10G2465						Gh_D10G0509
	Gh_D09G1304	Gh_D10G2466						Gh_D10G0552
	Gh_D09G1324	Gh_D10G2542						Gh_D10G0607
	Gh_D09G1369	Gh_D10G2568						Gh_D10G0637
	Gh_D09G1428	Gh_D10G2569						Gh_D10G0638
	Gh_D09G1458	Gh_D10G2598						Gh_D10G0697
	Gh_D09G1460	Gh_D10G2599						Gh_D10G0704
	Gh_D09G1461	Gh_D10G2603						Gh_D10G0730
	Gh_D09G1463	Gh_D10G2619						Gh_D10G0767
	Gh_D09G1474	Gh_D10G2623						Gh_D10G0787
	Gh_D09G1483	Gh_D10G2628						Gh_D10G0820
	Gh_D09G1484	Gh_D11G0013						Gh_D10G0852
	Gh_D09G1522	Gh_D11G0089						Gh_D10G0874
	Gh_D09G1546	Gh_D11G0093						Gh_D10G0879
	Gh_D09G1582	Gh_D11G0108						Gh_D10G0882
	Gh_D09G1674	Gh_D11G0145						Gh_D10G0951
	Gh_D09G1687	Gh_D11G0157						Gh_D10G0954
	Gh_D09G1690	Gh_D11G0164						Gh_D10G0965
	Gh_D09G1763	Gh_D11G0297						Gh_D10G0978
	Gh_D09G1769	Gh_D11G0310						Gh_D10G1008
	Gh_D09G1775	Gh_D11G0340						Gh_D10G1083
	Gh_D09G1834	Gh_D11G0343						Gh_D10G1087
	Gh_D09G1845	Gh_D11G0345						Gh_D10G1101
	Gh_D09G1925	Gh_D11G0347						Gh_D10G1112
	Gh_D09G1943	Gh_D11G0351						Gh_D10G1142
	Gh_D09G1952	Gh_D11G0370						Gh_D10G1143
	Gh_D09G1962	Gh_D11G0372						Gh_D10G1145
	Gh_D09G1964	Gh_D11G0395						Gh_D10G1153
	Gh_D09G1983	Gh_D11G0412						Gh_D10G1166
	Gh_D09G2011	Gh_D11G0496						Gh_D10G1174
	Gh_D09G2051	Gh_D11G0509						Gh_D10G1186
	Gh_D09G2069	Gh_D11G0538						Gh_D10G1244
	Gh_D09G2091	Gh_D11G0549						Gh_D10G1248
	Gh_D09G2145	Gh_D11G0564						Gh_D10G1264
	Gh_D09G2167	Gh_D11G0596						Gh_D10G1287
	Gh_D09G2204	Gh_D11G0603						Gh_D10G1331
	Gh_D09G2209	Gh_D11G0641						Gh_D10G1364
	Gh_D09G2211	Gh_D11G0643						Gh_D10G1368
	Gh_D09G2213	Gh_D11G0661						Gh_D10G1428
	Gh_D09G2216	Gh_D11G0662						Gh_D10G1437
	Gh_D09G2246	Gh_D11G0672						Gh_D10G1450
	Gh_D09G2248	Gh_D11G0695						Gh_D10G1490
	Gh_D09G2269	Gh_D11G0805						Gh_D10G1506
	Gh_D09G2284	Gh_D11G0823						Gh_D10G1566
	Gh_D09G2352	Gh_D11G0832						Gh_D10G1583
	Gh_D09G2427	Gh_D11G0846						Gh_D10G1695
	Gh_D09G2447	Gh_D11G0917						Gh_D10G1708
[truncated: 414 more rows]
