# Supplementary material for: Co-Expression Network Analysis and Hub Gene Selection for High-Quality Fiber in Upland Cotton (Gossypium hirsutum) Using RNA Sequencing Analysis
Source: Genes (Basel). 2019 Feb 6;10(2):119. doi: 10.3390/genes10020119 (PMC6410125; doi:10.3390/genes10020119)
Supplement: Supplementary file 1 [file genes-10-00119-s001.zip › Supplementary Files/Table S8.xlsx]

## Sheet: Table S8-1
Table S8-2: the KEGG analysis of genes in expression profile 23 by STEM
Terms*	Corrected P-Value	genes list	ArabDesc
Amino sugar and nucleotide sugar metabolism	4.64368e-06	Gh_D06G1151	arabinose kinase
		Gh_D06G0479	basic chitinase
		Gh_A13G1209	beta glucosidase 41
		Gh_Sca005596G01	beta-amylase 1
		Gh_D02G1986	beta-D-xylosidase 4
		Gh_D02G1986	beta-D-xylosidase 4
		Gh_D12G2669	chitinase A
		Gh_A12G2714	chitinase A
		Gh_D05G0021	galacturonic acid kinase
		Gh_A11G3052	galacturonosyltransferase 1
		Gh_A11G3052	galacturonosyltransferase 1
		Gh_Sca063168G01	galacturonosyltransferase 12
		Gh_A01G0568	galacturonosyltransferase 12
		Gh_D01G0577	galacturonosyltransferase 12
		Gh_Sca063168G01	galacturonosyltransferase 12
		Gh_A01G0568	galacturonosyltransferase 12
		Gh_D01G0577	galacturonosyltransferase 12
		Gh_A07G1907	galacturonosyltransferase 6
		Gh_A07G1907	galacturonosyltransferase 6
		Gh_D11G2400	Glycosyl hydrolase family protein
		Gh_D05G1051	Glycosyl hydrolases family 31 protein
		Gh_A03G1983	Haloacid dehalogenase-like hydrolase (HAD) superfamily protein
		Gh_A12G1994	Haloacid dehalogenase-like hydrolase (HAD) superfamily protein
		Gh_D12G1142	L-fucokinase/GDP-L-fucose pyrophosphorylase
		Gh_A12G0444	N-acetylglucosamine-1-phosphate uridylyltransferase 2
		Gh_D12G0447	N-acetylglucosamine-1-phosphate uridylyltransferase 2
		Gh_A11G1044	NAD(P)-binding Rossmann-fold superfamily protein
		Gh_A10G0052	NAD(P)-binding Rossmann-fold superfamily protein
		Gh_A11G1044	NAD(P)-binding Rossmann-fold superfamily protein
Starch and sucrose metabolism	0.000967906	Gh_D09G2006	pfkB-like carbohydrate kinase family protein
		Gh_A09G2316	pfkB-like carbohydrate kinase family protein
		Gh_D09G1700	pfkB-like carbohydrate kinase family protein
		Gh_D09G2006	pfkB-like carbohydrate kinase family protein
		Gh_A09G2316	pfkB-like carbohydrate kinase family protein
		Gh_D09G1700	pfkB-like carbohydrate kinase family protein
		Gh_A12G2606	phosphomannomutase
		Gh_D12G1056	phosphomannomutase
		Gh_A11G0727	Plant invertase/pectin methylesterase inhibitor superfamily
		Gh_D05G3262	rhamnose biosynthesis 1
		Gh_A07G1878	starch synthase 2
		Gh_D07G0139	sucrose synthase 4
		Gh_D06G0832	sucrose synthase 4
		Gh_D08G0936	trehalose phosphatase/synthase 11
		Gh_D10G0324	trehalose-phosphatase/synthase 7
		Gh_A10G0318	trehalose-phosphatase/synthase 7
		Gh_D07G1467	UDP-D-glucuronate 4-epimerase 3
		Gh_D07G1467	UDP-D-glucuronate 4-epimerase 3
		Gh_D03G1232	UDP-XYL synthase 5
		Gh_D03G1232	UDP-XYL synthase 5
		Gh_Sca004851G03	UDP-XYL synthase 6
		Gh_A05G0827	UDP-XYL synthase 6
		Gh_D05G0948	UDP-XYL synthase 6
		Gh_A10G1937	UDP-XYL synthase 6
		Gh_Sca004851G03	UDP-XYL synthase 6
		Gh_A05G0827	UDP-XYL synthase 6
		Gh_A10G1937	UDP-XYL synthase 6
		Gh_D05G0948	UDP-XYL synthase 6
Fructose and mannose metabolism	0.0394356	Gh_A12G2606	phosphomannomutase
		Gh_A04G0544	Aldolase superfamily protein
		Gh_Sca011527G01	Aldolase superfamily protein
		Gh_D09G0399	GroES-like zinc-binding alcohol dehydrogenase family protein
		Gh_A09G0377	GroES-like zinc-binding alcohol dehydrogenase family protein
		Gh_D12G1142	L-fucokinase/GDP-L-fucose pyrophosphorylase
		Gh_D09G2006	pfkB-like carbohydrate kinase family protein
		Gh_D09G1700	pfkB-like carbohydrate kinase family protein
		Gh_A09G2316	pfkB-like carbohydrate kinase family protein
		Gh_A06G0604	phosphofructokinase 3
		Gh_D12G1056	phosphomannomutase
Fatty acid degradation	0.0471843	Gh_A07G1441	GroES-like zinc-binding dehydrogenase family protein
		Gh_D02G0551	acyl-CoA dehydrogenase-related
		Gh_A01G0141	acyl-CoA oxidase 3
		Gh_A13G2171	acyl-CoA oxidase 4
		Gh_A07G2011	aldehyde dehydrogenase 2B7
		Gh_A02G1616	aldehyde dehydrogenase 3F1
		Gh_D06G0296	GroES-like zinc-binding dehydrogenase family protein
		Gh_D09G0606	multifunctional protein 2
		Gh_D06G2247	Thiolase family protein
Phagosome	0.0471843	Gh_A11G2095	tubulin alpha-3
		Gh_D11G1794	ATPase, F0/V0 complex, subunit C protein
		Gh_D11G0032	ATPase, V1 complex, subunit B protein
		Gh_D11G3344	beta-6 tubulin
		Gh_A03G0129	beta-6 tubulin
		Gh_A11G2742	beta-6 tubulin
		Gh_D03G1452	beta-6 tubulin
		Gh_D06G2288	RAC-like 3
		Gh_D13G1047	tubulin alpha-3
		Gh_Sca012883G01	tubulin beta 8
		Gh_A01G0900	tubulin beta-1 chain
		Gh_D06G2276	tubulin beta-1 chain
		Gh_D01G0962	vacuolar proton ATPase A3
*note: the terms that corrected p-value < 0.05 were shown in the table

## Sheet: Table S8-2
Table S8-2: the KEGG analysis of genes in expression profile 10 by STEM
Terms*	Corrected P-Value	genes list	ArabDesc
Cutin, suberine and wax biosynthesis	0.0281746	Gh_A09G1312	cell wall invertase 4
		Gh_D04G1447	cytochrome P450, family 86, subfamily B, polypeptide 1
		Gh_A04G0930	cytochrome P450, family 86, subfamily B, polypeptide 1
		Gh_A05G3652	Fatty acid hydroxylase superfamily
		Gh_D07G1077	Fatty acid hydroxylase superfamily
		Gh_A09G1215	Jojoba acyl CoA reductase-related male sterility protein
		Gh_D08G0086	Jojoba acyl CoA reductase-related male sterility protein
		Gh_A08G0044	Jojoba acyl CoA reductase-related male sterility protein
Galactose metabolism	0.00965828	Gh_D07G0203	phosphofructokinase 3
		Gh_D09G1300	cell wall invertase 4
		Gh_A06G0779	Glycosyl hydrolases family 32 protein
		Gh_A06G0587	hexokinase 1
		Gh_A05G0198	phosphofructokinase 3
		Gh_A12G2374	phosphoglucomutase
		Gh_D08G0970	Raffinose synthase family protein
		Gh_A01G1088	seed imbibition 2
		Gh_D01G1177	seed imbibition 2
		Gh_A08G2405	UDP-D-glucose/UDP-D-galactose 4-epimerase 5
Glycosaminoglycan degradation	0.0281746	Gh_A12G1159	Protein of unknown function (DUF1624)
		Gh_D01G1072	beta-hexosaminidase 3
		Gh_D01G1276	Protein of unknown function (DUF1624)
		Gh_D12G1279	Protein of unknown function (DUF1624)
Metabolic pathways	0.0381595	Gh_A12G0593	4-phosphopantetheine adenylyltransferase
		Gh_D07G1030	glutamine-dependent asparagine synthase 1
		Gh_D05G1140	cinnamoyl coa reductase 1
		Gh_A12G2239	NagB/RpiA/CoA transferase-like superfamily protein
		Gh_D13G0868	6-phosphogluconolactonase 1
		Gh_D04G0469	Protein of unknown function (DUF1637)
		Gh_D03G1701	lysophospholipase 2
		Gh_A07G1474	GPI transamidase component Gpi16 subunit family protein
		Gh_A07G0470	malate synthase
		Gh_A01G1260	quinolinate phoshoribosyltransferase
		Gh_A05G3997	4-coumarate:CoA ligase 2
		Gh_D01G0466	haloacid dehalogenase-like hydrolase family protein
		Gh_D04G0931	cytochrome oxidase
		Gh_A12G1299	Transketolase family protein
		Gh_A09G1158	guanylate kinase
		Gh_D04G0543	aldose 1-epimerase family protein
		Gh_A06G0587	hexokinase 1
		Gh_A11G1859	Peroxidase superfamily protein
		Gh_D11G0438	sucrose synthase 6
		Gh_A05G1492	ethylene-forming enzyme
		Gh_A12G1572	phosphoenolpyruvate carboxylase 4
		Gh_A06G1047	ATPase, F1 complex, delta/epsilon subunit
		Gh_A08G1399	trehalose phosphatase/synthase 5
		Gh_A05G2294	acetyl-CoA carboxylase 1
		Gh_A03G1416	photosynthetic electron transfer C
		Gh_D07G1624	photosystem I subunit l
		Gh_D06G1538	photosystem I subunit F
		Gh_D03G1109	non-specific phospholipase C1
		Gh_A10G1143	AMP-dependent synthetase and ligase family protein
		Gh_Sca102881G01	ATPase, F0 complex, subunit B/B\', bacterial/chloroplast
		Gh_A09G0499	histidine biosynthesis bifunctional protein (HISIE)
		Gh_A09G1995	phosphatidylinositolglycan synthase family protein
		Gh_D04G0098	acetyl-CoA synthetase
		Gh_A12G1054	pyruvate dehydrogenase E1 alpha
		Gh_A09G0840	glutamine-dependent asparagine synthase 1
		Gh_A01G1972	light harvesting complex photosystem II
		Gh_D01G1072	beta-hexosaminidase 3
		Gh_A05G2170	nitrogen fixation S (NIFS)-like 1
		Gh_D01G1776	long-chain acyl-CoA synthetase 2
		Gh_D07G1092	nitrilase 4
		Gh_D05G3477	uridine 5\'-monophosphate synthase / UMP synthase (PYRE-F) (UMPS)
		Gh_A03G1879	Phosphatidylinositol-4-phosphate 5-kinase family protein
		Gh_D05G1244	photosystem I subunit H2
		Gh_D12G1410	acyl-CoA oxidase 3
		Gh_A03G0958	isocitrate lyase
		Gh_A01G0605	polymerase gamma 1
		Gh_D01G1276	Protein of unknown function (DUF1624)
		Gh_A08G2405	UDP-D-glucose/UDP-D-galactose 4-epimerase 5
		Gh_D09G0630	lipoamide dehydrogenase 1
		Gh_D07G1577	GPI transamidase component Gpi16 subunit family protein
		Gh_D09G0264	monodehydroascorbate reductase 4
		Gh_D05G1663	ethylene-forming enzyme
		Gh_D03G1043	Copper amine oxidase family protein
		Gh_D11G1716	P-loop containing nucleoside triphosphate hydrolases superfamily protein
		Gh_D08G0690	methylcrotonyl-CoA carboxylase alpha chain, mitochondrial / 3-methylcrotonyl-CoA carboxylase 1 (MCCA)
		Gh_D05G2132	purin 7
		Gh_D05G2554	acetyl-CoA carboxylase 1
		Gh_A05G0016	Phospholipase A2 family protein
		Gh_D09G1698	gibberellin 20 oxidase 2
		Gh_A13G1209	beta glucosidase 41
		Gh_A01G1717	UDP-Glycosyltransferase superfamily protein
		Gh_D12G1279	Protein of unknown function (DUF1624)
		Gh_D10G0533	Aldolase-type TIM barrel family protein
		Gh_A12G1305	phosphatidyl serine synthase family protein
		Gh_D03G0059	Peroxidase superfamily protein
		Gh_D01G0424	homogentisate 1,2-dioxygenase
		Gh_A12G2374	phosphoglucomutase
		Gh_D12G1702	phosphoenolpyruvate carboxylase 4
		Gh_D11G0748	chorismate mutase 1
		Gh_D11G1706	Methylenetetrahydrofolate reductase family protein
		Gh_A06G0303	Haloacid dehalogenase-like hydrolase (HAD) superfamily protein
		Gh_D05G0295	cytidine deaminase 1
		Gh_D12G0496	Mannose-6-phosphate isomerase, type I
		Gh_A01G0700	serine acetyltransferase 2;2
		Gh_D13G1505	beta glucosidase 41
		Gh_D10G1882	Peroxidase superfamily protein
		Gh_A09G2475	glutamine-dependent asparagine synthase 1
		Gh_A10G1235	pfkB-like carbohydrate kinase family protein
		Gh_A12G1335	Copper amine oxidase family protein
		Gh_D07G0203	phosphofructokinase 3
		Gh_D12G1428	phosphatidyl serine synthase family protein
		Gh_A06G0779	Glycosyl hydrolases family 32 protein
		Gh_A09G1312	cell wall invertase 4
		Gh_D10G2599	Cytochrome P450 superfamily protein
		Gh_A13G0603	3-deoxy-d-arabino-heptulosonate 7-phosphate synthase
		Gh_A12G1621	D-ribulose-5-phosphate-3-epimerase
		Gh_A05G1999	phosphatidylinositol-4-phosphate 5-kinase 1
		Gh_D11G1775	flavanone 3-hydroxylase
		Gh_A12G1159	Protein of unknown function (DUF1624)
		Gh_D05G1486	pyruvate decarboxylase-2
		Gh_A13G1228	uridine 5\'-monophosphate synthase / UMP synthase (PYRE-F) (UMPS)
		Gh_D06G0686	gamma-glutamyl transpeptidase 4
		Gh_D09G1300	cell wall invertase 4
		Gh_D01G1967	UDP-Glycosyltransferase superfamily protein
		Gh_A13G1719	cytidine deaminase 1
		Gh_D11G3362	mevalonate kinase
		Gh_A13G1366	gamma-tocopherol methyltransferase
		Gh_D08G0702	photosystem I subunit D-2
		Gh_D07G0290	ATPase, F0 complex, subunit B/B\', bacterial/chloroplast
		Gh_D13G0570	Peptidase M20/M25/M40 family protein
		Gh_D07G1759	Ribulose bisphosphate carboxylase (small chain) family protein
		Gh_A10G1134	UDP-D-glucuronate 4-epimerase 6
		Gh_A05G3537	UDP-glucosyl transferase 78D2
		Gh_D07G0139	sucrose synthase 4
		Gh_A12G1288	acyl-CoA oxidase 3
		Gh_A07G2172	Ribulose bisphosphate carboxylase (small chain) family protein
		Gh_D05G0363	sucrose synthase 4
		Gh_Sca009869G01	monodehydroascorbate reductase 4
		Gh_A03G1120	NAD(P)-binding Rossmann-fold superfamily protein
		Gh_D08G1695	trehalose phosphatase/synthase 5
		Gh_D06G0832	sucrose synthase 4
		Gh_D09G2194	ATP-citrate lyase B-1
		Gh_A05G3097	aldose 1-epimerase family protein
		Gh_A11G0650	UDP-glucose 6-dehydrogenase family protein
		Gh_D08G1309	sucrose synthase 3
		Gh_D01G0592	thiazole biosynthetic enzyme, chloroplast (ARA6) (THI1) (THI4)
		Gh_A05G0198	phosphofructokinase 3
		Gh_D09G0097	Glycosyl transferase, family 35
		Gh_A05G3012	L-Aspartase-like family protein
		Gh_D02G0717	Inositol monophosphatase family protein
		Gh_D06G0104	cytochrome P450, family 82, subfamily C, polypeptide 4
Plant hormone signal transduction	1.31813e-06	Gh_D01G0951	Transcriptional factor B3 family protein / auxin-responsive factor AUX/IAA-related
		Gh_A11G1091	alpha/beta-Hydrolases superfamily protein
		Gh_A05G3954	phytochrome-associated protein 2
		Gh_A03G1684	Protein kinase superfamily protein
		Gh_D05G0352	jasmonate-zim-domain protein 1
		Gh_A01G1242	GRAS family transcription factor family protein
		Gh_D10G0266	Transcriptional factor B3 family protein / auxin-responsive factor AUX/IAA-related
		Gh_D08G2564	jasmonate-zim-domain protein 1
		Gh_A01G0908	Transcriptional factor B3 family protein / auxin-responsive factor AUX/IAA-related
		Gh_D02G2104	Protein kinase superfamily protein
		Gh_D12G2694	regulatory components of ABA receptor 3
		Gh_A11G2749	bZIP transcription factor family protein
		Gh_A01G0769	SAUR-like auxin-responsive protein family
		Gh_D12G0214	abscisic acid responsive elements-binding factor 3
		Gh_D08G1376	SAUR-like auxin-responsive protein family
		Gh_A05G1092	phytochrome-associated protein 1
		Gh_A05G0264	Transcriptional factor B3 family protein / auxin-responsive factor AUX/IAA-related
		Gh_A05G0782	highly ABA-induced PP2C gene 2
		Gh_A06G0329	bZIP transcription factor family protein
		Gh_D05G0249	phytochrome-associated protein 2
		Gh_D13G0017	bZIP transcription factor family protein
		Gh_D04G1252	Transmembrane amino acid transporter family protein
		Gh_A06G0150	0
		Gh_A09G2421	PYR1-like 4
		Gh_A12G1893	Basic helix-loop-helix (bHLH) DNA-binding family protein
		Gh_A01G1278	histidine kinase 3
		Gh_D06G0810	jasmonate-zim-domain protein 1
		Gh_A06G0351	like AUX1 3
		Gh_D11G3472	Protein kinase superfamily protein
		Gh_A11G1757	Protein kinase superfamily protein
		Gh_A05G1738	BRI1 kinase inhibitor 1
		Gh_D05G1721	BR-signaling kinase 1
		Gh_A10G0818	CYCLIN D3;2
		Gh_A03G2162	Leucine-rich repeat transmembrane protein kinase
		Gh_D02G2079	ABRE binding factor 4
		Gh_D04G0612	protein phosphatase 2CA
		Gh_A08G1096	SAUR-like auxin-responsive protein family
		Gh_A10G0266	Transcriptional factor B3 family protein / auxin-responsive factor AUX/IAA-related
		Gh_A07G0156	jasmonate-zim-domain protein 11
*note: the terms that corrected p-value < 0.05 were shown in the table
