# Supplementary material for: Co-Expression Network Analysis and Hub Gene Selection for High-Quality Fiber in Upland Cotton (Gossypium hirsutum) Using RNA Sequencing Analysis
Source: Genes (Basel). 2019 Feb 6;10(2):119. doi: 10.3390/genes10020119 (PMC6410125; doi:10.3390/genes10020119)
Supplement: Supplementary file 1 [file genes-10-00119-s001.zip › Supplementary Files/Table S9.xls]

## Sheet: Table S9
Table S9. Genes listed in the five modules associated with spcific stages
gene	module	KME	Arabidopsis ID	TFs	ArabDesc
Gh_D10G1056	darkgrey	0.990044	AT5G64030	-	S-adenosyl-L-methionine-dependent methyltransferases superfamily protein
Gh_A10G1754	darkgrey	0.988709	AT5G06390	-	FASCICLIN-like arabinogalactan protein 17 precursor
Gh_A04G0239	darkgrey	0.988484	AT4G27435	-	Protein of unknown function (DUF1218)
Gh_D06G0908	darkgrey	0.987802	AT5G11890	-
Gh_A05G1689	darkgrey	0.986557	AT1G75030	-	thaumatin-like protein 3
Gh_D13G0034	darkgrey	0.985049	AT5G06390	-	FASCICLIN-like arabinogalactan protein 17 precursor
Gh_D08G2152	darkgrey	0.984824	AT2G33170	-	Leucine-rich repeat receptor-like protein kinase family protein
Gh_D11G2076	darkgrey	0.982958	AT2G22730	-	Major facilitator superfamily protein
Gh_D01G1697	darkgrey	0.982092	AT1G20550	-	O-fucosyltransferase family protein
Gh_A09G1137	darkgrey	0.981043	AT5G04160	-	Nucleotide-sugar transporter family protein
Gh_A05G0198	darkgrey	0.980829	AT4G26270	-	phosphofructokinase 3
Gh_A13G0018	darkgrey	0.980784	AT5G06390	-	FASCICLIN-like arabinogalactan protein 17 precursor
Gh_A13G1419	darkgrey	0.980355	AT3G04350	-	Plant protein of unknown function (DUF946)
Gh_D09G1489	darkgrey	0.980084	AT3G53630	-
Gh_D01G0014	darkgrey	0.979549	AT4G38470	-	ACT-like protein tyrosine kinase family protein
Gh_D05G2898	darkgrey	0.979324	AT3G55550	-	Concanavalin A-like lectin protein kinase family protein
Gh_A05G1790	darkgrey	0.9791	AT1G47200	-	WPP domain protein 2
Gh_A07G2244	darkgrey	0.97897	AT5G43980	-	plasmodesmata-located protein 1
Gh_A01G1635	darkgrey	0.978028	AT3G10740	-	alpha-L-arabinofuranosidase 1
Gh_D09G1684	darkgrey	0.977718	AT3G18440	-	aluminum-activated malate transporter 9
Gh_A01G1272	darkgrey	0.977699	AT1G27980	-	dihydrosphingosine phosphate lyase
Gh_A13G0829	darkgrey	0.977372	AT2G39050	-	hydroxyproline-rich glycoprotein family protein
Gh_D13G0833	darkgrey	0.977317	AT1G13900	-	Purple acid phosphatases superfamily protein
Gh_D12G2489	darkgrey	0.977312	AT5G52060	-	BCL-2-associated athanogene 1
Gh_D09G1080	darkgrey	0.975619	AT1G51340	-	MATE efflux family protein
Gh_A06G0165	darkgrey	0.975603	AT5G42860	-
Gh_A12G0946	darkgrey	0.975449	AT1G12600	-	UDP-N-acetylglucosamine (UAA) transporter family
Gh_A05G0445	darkgrey	0.974941	AT2G24170	-	Endomembrane protein 70 protein family
Gh_A10G1995	darkgrey	0.974752	AT3G11420	-	Protein of unknown function (DUF604)
Gh_A06G0785	darkgrey	0.974534	AT5G11890	-
Gh_D13G0706	darkgrey	0.974306		-
Gh_A12G1999	darkgrey	0.973083	AT1G62520	-
Gh_A03G1353	darkgrey	0.972796	AT1G27440	-	Exostosin family protein
Gh_A02G1751	darkgrey	0.972758	AT5G53110	-	RING/U-box superfamily protein
Gh_D03G0124	darkgrey	0.972569	AT3G50910	-
Gh_D09G1177	darkgrey	0.972542	AT2G42320	-	nucleolar protein gar2-related
Gh_D03G0297	darkgrey	0.972477	AT2G22795	-
Gh_D05G1214	darkgrey	0.971816	AT1G80360	-	Pyridoxal phosphate (PLP)-dependent transferases superfamily protein
Gh_A03G1033	darkgrey	0.97145	AT2G01650	C2H2	plant UBX domain-containing protein 2
Gh_D12G0501	darkgrey	0.971363	AT5G16120	-	alpha/beta-Hydrolases superfamily protein
Gh_A07G1633	darkgrey	0.971132	AT3G51550	-	Malectin/receptor-like protein kinase family protein
Gh_A10G0311	darkgrey	0.970953	AT1G29800	-	RING/FYVE/PHD-type zinc finger family protein
Gh_A08G2420	darkgrey	0.970361	AT5G41860	-
Gh_A13G2135	darkgrey	0.970359	AT1G25530	-	Transmembrane amino acid transporter family protein
Gh_A01G1456	darkgrey	0.969077	AT1G20550	-	O-fucosyltransferase family protein
Gh_A05G1197	darkgrey	0.968568	AT5G57330	-	Galactose mutarotase-like superfamily protein
Gh_D10G2040	darkgrey	0.968264	AT3G10600	-	cationic amino acid transporter 7
Gh_D01G0590	darkgrey	0.968231	AT4G27120	-
Gh_A13G1082	darkgrey	0.968129	AT5G23810	-	amino acid permease 7
Gh_D01G2159	darkgrey	0.967968	AT5G02090	-
Gh_A08G1982	darkgrey	0.967884	AT3G07020	-	UDP-Glycosyltransferase superfamily protein
Gh_D02G0507	darkgrey	0.967777	AT3G06390	-	Uncharacterised protein family (UPF0497)
Gh_A02G0455	darkgrey	0.967334	AT3G06390	-	Uncharacterised protein family (UPF0497)
Gh_A07G2174	darkgrey	0.967104	AT2G04780	-	FASCICLIN-like arabinoogalactan 7
Gh_D02G1074	darkgrey	0.967061	AT3G52850	-	vacuolar sorting receptor homolog 1
Gh_A09G1602	darkgrey	0.966918	AT5G51830	-	pfkB-like carbohydrate kinase family protein
Gh_A13G0114	darkgrey	0.966896	AT3G08550	-	elongation defective 1 protein / ELD1 protein
Gh_D08G0823	darkgrey	0.966747	AT5G13000	-	glucan synthase-like 12
Gh_D07G0887	darkgrey	0.966474	AT4G27990	-	YGGT family protein
Gh_D02G0636	darkgrey	0.966339	AT3G17390	-	S-adenosylmethionine synthetase family protein
Gh_D06G1161	darkgrey	0.966165	AT4G08810	-	calcium ion binding
Gh_D12G2386	darkgrey	0.965248	AT1G33250	-	Protein of unknown function (DUF604)
Gh_A07G0109	darkgrey	0.965215	AT2G26110	-	Protein of unknown function (DUF761)
Gh_D10G2027	darkgrey	0.964465	AT5G06390	-	FASCICLIN-like arabinogalactan protein 17 precursor
Gh_A05G1065	darkgrey	0.964306	AT1G80360	-	Pyridoxal phosphate (PLP)-dependent transferases superfamily protein
Gh_A06G2111	darkgrey	0.964123	AT5G49720	-	glycosyl hydrolase 9A1
Gh_D01G0177	darkgrey	0.963905	AT4G20140	-	Leucine-rich repeat transmembrane protein kinase
Gh_D05G1691	darkgrey	0.963557	AT5G47780	-	galacturonosyltransferase 4
Gh_D08G1352	darkgrey	0.962773	AT4G01820	-	P-glycoprotein 3
Gh_A10G1341	darkgrey	0.962545	AT3G52850	-	vacuolar sorting receptor homolog 1
Gh_A11G1892	darkgrey	0.962496	AT2G22730	-	Major facilitator superfamily protein
Gh_A10G2253	darkgrey	0.962448	AT1G17620	-	Late embryogenesis abundant (LEA) hydroxyproline-rich glycoprotein family
Gh_A01G1204	darkgrey	0.96224	AT2G02170	-	Remorin family protein
Gh_D13G2523	darkgrey	0.962223	AT3G54040	-	PAR1 protein
Gh_D11G0145	darkgrey	0.962017	AT4G27745	-	Yippee family putative zinc-binding protein
Gh_A01G0671	darkgrey	0.961939	AT5G55500	-	beta-1,2-xylosyltransferase
Gh_D03G0537	darkgrey	0.96193	AT1G64940	-	cytochrome P450, family 87, subfamily A, polypeptide 6
Gh_D13G1505	darkgrey	0.961562	AT5G54570	-	beta glucosidase 41
Gh_D05G1607	darkgrey	0.961476	AT1G61790	-	Oligosaccharyltransferase complex/magnesium transporter family protein
Gh_D08G1367	darkgrey	0.961228	AT2G41610	-
Gh_A02G0316	darkgrey	0.960948	AT3G22620	-	Bifunctional inhibitor/lipid-transfer protein/seed storage 2S albumin superfamily protein
Gh_D05G1918	darkgrey	0.96043	AT3G63470	-	serine carboxypeptidase-like 40
Gh_D11G1174	darkgrey	0.960281	AT3G62660	-	galacturonosyltransferase-like 7
Gh_A03G1130	darkgrey	0.960276	AT3G26000	-	Ribonuclease inhibitor
Gh_D01G0604	darkgrey	0.959785	AT5G54800	-	glucose 6-phosphate/phosphate translocator 1
Gh_A05G0260	darkgrey	0.959656	AT1G19180	-	jasmonate-zim-domain protein 1
Gh_A03G1623	darkgrey	0.959595		-
Gh_A12G2352	darkgrey	0.959593	AT5G52060	-	BCL-2-associated athanogene 1
Gh_A08G1597	darkgrey	0.959425	AT4G22920	-	non-yellowing 1
Gh_D10G1130	darkgrey	0.958687	AT3G52850	-	vacuolar sorting receptor homolog 1
Gh_D01G1490	darkgrey	0.95801	AT1G27980	-	dihydrosphingosine phosphate lyase
Gh_D08G0544	darkgrey	0.957946	AT2G04780	-	FASCICLIN-like arabinoogalactan 7
Gh_A05G2790	darkgrey	0.95765	AT1G10522	-
Gh_D13G1998	darkgrey	0.957517	AT4G32650	-	potassium channel in Arabidopsis thaliana 3
Gh_A11G2606	darkgrey	0.956931	AT2G30900	-	TRICHOME BIREFRINGENCE-LIKE 43
Gh_A05G1340	darkgrey	0.956247	AT5G46080	-	Protein kinase superfamily protein
Gh_A06G1645	darkgrey	0.956116	AT1G80400	-	RING/U-box superfamily protein
Gh_D10G1416	darkgrey	0.956027	AT1G79480	-	Carbohydrate-binding X8 domain superfamily protein
Gh_A11G2048	darkgrey	0.95583	AT3G03690	-	Core-2/I-branching beta-1,6-N-acetylglucosaminyltransferase family protein
Gh_D05G2682	darkgrey	0.95577	AT5G13810	-	Glutaredoxin family protein
Gh_D01G0133	darkgrey	0.955579	AT5G64050	-	glutamate tRNA synthetase
Gh_A08G2387	darkgrey	0.955502	AT1G63440	-	heavy metal atpase 5
Gh_A05G1776	darkgrey	0.955009	AT1G47128	-	Granulin repeat cysteine protease family protein
Gh_D13G0421	darkgrey	0.954999	AT4G36180	-	Leucine-rich receptor-like protein kinase family protein
Gh_D02G1793	darkgrey	0.95496	AT1G27440	-	Exostosin family protein
Gh_D08G2608	darkgrey	0.954577	AT3G16180	-	Major facilitator superfamily protein
Gh_A12G1435	darkgrey	0.954171	AT2G37790	-	NAD(P)-linked oxidoreductase superfamily protein
Gh_D09G0181	darkgrey	0.953608	AT3G28860	-	ATP binding cassette subfamily B19
Gh_D12G0334	darkgrey	0.953592	AT2G16980	-	Major facilitator superfamily protein
Gh_D02G1532	darkgrey	0.953498	AT5G07280	-	Leucine-rich repeat transmembrane protein kinase
Gh_D08G1165	darkgrey	0.953363	AT2G46800	-	zinc transporter of Arabidopsis thaliana
Gh_A01G2122	darkgrey	0.953149	AT1G67480	-	Galactose oxidase/kelch repeat superfamily protein
Gh_A05G2243	darkgrey	0.953113	AT1G11300	-	protein serine/threonine kinases;protein kinases;ATP binding;sugar binding;kinases;carbohydrate binding
Gh_D11G1675	darkgrey	0.952932	AT1G67070	-	Mannose-6-phosphate isomerase, type I
Gh_A08G0999	darkgrey	0.952868	AT4G23500	-	Pectin lyase-like superfamily protein
Gh_A11G0170	darkgrey	0.952826	AT5G42010	-	Transducin/WD40 repeat-like superfamily protein
Gh_D11G2681	darkgrey	0.952598	AT1G54710	-	homolog of yeast autophagy 18 (ATG18) H
Gh_A08G0910	darkgrey	0.952449	AT4G23690	-	Disease resistance-responsive (dirigent-like protein) family protein
Gh_A06G0408	darkgrey	0.952443	AT2G25680	-	molybdate transporter 1
Gh_A09G0922	darkgrey	0.952367	AT5G06270	-
Gh_A05G0621	darkgrey	0.952261	AT2G28470	-	beta-galactosidase 8
Gh_D03G1176	darkgrey	0.95226	AT3G55530	-	RING/U-box superfamily protein
Gh_D01G1077	darkgrey	0.95185	AT1G10090	-	Early-responsive to dehydration stress protein (ERD4)
Gh_A10G1518	darkgrey	0.951393	AT3G16920	-	chitinase-like protein 2
Gh_D03G1698	darkgrey	0.951382	AT2G46550	-
Gh_D02G0931	darkgrey	0.951357	AT5G42650	-	allene oxide synthase
Gh_D11G1089	darkgrey	0.951059	AT3G62200	-	Putative endonuclease or glycosyl hydrolase
Gh_D09G0247	darkgrey	0.950824	AT5G14880	-	Potassium transporter family protein
Gh_D11G1535	darkgrey	0.95041	AT5G48150	GRAS	GRAS family transcription factor
Gh_A08G0457	darkgrey	0.950405	AT2G04780	-	FASCICLIN-like arabinoogalactan 7
Gh_D13G2055	darkgrey	0.950388	AT5G35460	-
Gh_D09G0628	darkgrey	0.950252	AT3G16920	-	chitinase-like protein 2
Gh_D12G1038	darkgrey	0.950003	AT1G12600	-	UDP-N-acetylglucosamine (UAA) transporter family
Gh_A05G1904	darkgrey	0.9497	AT4G40080	-	ENTH/ANTH/VHS superfamily protein
Gh_A07G0421	darkgrey	0.949544	AT4G25010	-	Nodulin MtN3 family protein
Gh_D02G1986	darkgrey	0.949313	AT5G64570	-	beta-D-xylosidase 4
Gh_D12G1976	darkgrey	0.949215	AT4G25230	-	RPM1 interacting protein 2
Gh_D09G0523	darkgrey	0.949155	AT5G19070	-	SNARE associated Golgi protein family
Gh_A06G0016	darkgrey	0.948761	AT3G09040	-	Pentatricopeptide repeat (PPR) superfamily protein
Gh_D06G0824	darkgrey	0.948552	AT3G43120	-	SAUR-like auxin-responsive protein family
Gh_D08G1221	darkgrey	0.94853	AT5G53110	-	RING/U-box superfamily protein
Gh_D04G1616	darkgrey	0.948521	AT2G21110	-	Disease resistance-responsive (dirigent-like protein) family protein
Gh_D12G1428	darkgrey	0.948298	AT1G15110	-	phosphatidyl serine synthase family protein
Gh_D07G1026	darkgrey	0.948254	AT2G29980	-	fatty acid desaturase 3
Gh_D09G1671	darkgrey	0.948168	AT1G17980	-	poly(A) polymerase 1
Gh_D08G1950	darkgrey	0.948155	AT1G63440	-	heavy metal atpase 5
Gh_D06G0444	darkgrey	0.948099	AT5G35160	-	Endomembrane protein 70 protein family
Gh_A11G0089	darkgrey	0.94793	AT5G62020	HSF	heat shock transcription factor B2A
Gh_A06G1590	darkgrey	0.947887	AT5G58300	-	Leucine-rich repeat protein kinase family protein
Gh_A09G0630	darkgrey	0.947542	AT3G16920	-	chitinase-like protein 2
Gh_A01G0132	darkgrey	0.947435	AT5G07280	-	Leucine-rich repeat transmembrane protein kinase
Gh_A08G1666	darkgrey	0.947405	AT1G03070	-	Bax inhibitor-1 family protein
Gh_A13G2031	darkgrey	0.947297	AT2G28110	-	Exostosin family protein
Gh_A11G2379	darkgrey	0.947201		-
Gh_A03G1547	darkgrey	0.947046		-
Gh_A12G0704	darkgrey	0.946912	AT3G49900	-	Phototropic-responsive NPH3 family protein
Gh_D05G0552	darkgrey	0.946775	AT2G24170	-	Endomembrane protein 70 protein family
Gh_A11G1282	darkgrey	0.946706	AT3G07130	-	purple acid phosphatase 15
Gh_D05G1970	darkgrey	0.946568	AT1G47128	-	Granulin repeat cysteine protease family protein
Gh_A05G1594	darkgrey	0.946568	AT4G18250	-	receptor serine/threonine kinase, putative
Gh_D09G1350	darkgrey	0.946495	AT1G22060	-
Gh_A09G0775	darkgrey	0.946327	AT2G25930	-	hydroxyproline-rich glycoprotein family protein
Gh_A13G1711	darkgrey	0.946308	AT1G72710	-	casein kinase 1-like protein 2
Gh_D11G2607	darkgrey	0.946183	AT5G28300	Trihelix	Duplicated homeodomain-like superfamily protein
Gh_D06G2194	darkgrey	0.946093	AT1G61690	-	phosphoinositide binding
Gh_A13G0971	darkgrey	0.945481	AT4G32480	-	Protein of unknown function (DUF506)
Gh_D11G3388	darkgrey	0.945295	AT2G30900	-	TRICHOME BIREFRINGENCE-LIKE 43
Gh_A05G1740	darkgrey	0.945271	AT4G33330	-	plant glycogenin-like starch initiation protein 3
Gh_A07G0174	darkgrey	0.945169	AT5G11520	-	aspartate aminotransferase 3
Gh_A09G0669	darkgrey	0.945105	AT1G61790	-	Oligosaccharyltransferase complex/magnesium transporter family protein
Gh_D12G2509	darkgrey	0.944782	AT2G28100	-	alpha-L-fucosidase 1
Gh_D13G2434	darkgrey	0.944605	AT2G28110	-	Exostosin family protein
Gh_A07G0052	darkgrey	0.944582	AT5G19540	-
Gh_D13G1524	darkgrey	0.944569	AT3G07870	-	F-box and associated interaction domains-containing protein
Gh_A05G0016	darkgrey	0.94437	AT2G06925	-	Phospholipase A2 family protein
Gh_D05G0020	darkgrey	0.944267	AT2G06925	-	Phospholipase A2 family protein
Gh_A11G0253	darkgrey	0.94426	AT5G47120	-	BAX inhibitor 1
Gh_D08G2014	darkgrey	0.944124	AT3G63270	-
Gh_A03G2172	darkgrey	0.94403		-
Gh_A05G1936	darkgrey	0.943947	AT1G78230	-	Outer arm dynein light chain 1 protein
Gh_D13G0459	darkgrey	0.94375	AT4G34320	-	Protein of unknown function (DUF677)
Gh_A05G2408	darkgrey	0.943639	AT3G54500	-
Gh_A12G1639	darkgrey	0.943441	AT5G07830	-	glucuronidase 2
Gh_D10G0214	darkgrey	0.943171	AT2G20760	-	Clathrin light chain protein
Gh_A06G0798	darkgrey	0.942919	AT5G11800	-	K+ efflux antiporter 6
Gh_A03G2105	darkgrey	0.942829	AT2G43070	-	SIGNAL PEPTIDE PEPTIDASE-LIKE 3
Gh_D07G1957	darkgrey	0.942771	AT3G07650	CO-like	CONSTANS-like 9
Gh_A01G0634	darkgrey	0.942769	AT5G55050	-	GDSL-like Lipase/Acylhydrolase superfamily protein
Gh_D05G3876	darkgrey	0.942612	AT3G45640	-	mitogen-activated protein kinase 3
Gh_D12G2144	darkgrey	0.942457	AT5G47400	-
Gh_A02G1588	darkgrey	0.942387	AT1G19480	-	DNA glycosylase superfamily protein
Gh_A07G1131	darkgrey	0.942016	AT3G56140	-	Protein of unknown function (DUF399 and DUF3411)
Gh_D10G1605	darkgrey	0.941971	AT3G23920	-	beta-amylase 1
Gh_D04G1649	darkgrey	0.941758	AT2G21110	-	Disease resistance-responsive (dirigent-like protein) family protein
Gh_D12G2177	darkgrey	0.941652	AT1G62520	-
Gh_A11G1832	darkgrey	0.941638	AT5G65110	-	acyl-CoA oxidase 2
Gh_A06G1785	darkgrey	0.941538	AT1G61690	-	phosphoinositide binding
Gh_A07G1871	darkgrey	0.941522	AT5G44030	-	cellulose synthase A4
Gh_D12G0463	darkgrey	0.941422	AT1G30900	-	VACUOLAR SORTING RECEPTOR 6
Gh_D01G1974	darkgrey	0.941407	AT3G11660	-	NDR1/HIN1-like 1
Gh_D05G1987	darkgrey	0.941128	AT1G47200	-	WPP domain protein 2
Gh_A13G0446	darkgrey	0.940877	AT1G26160	-	Metal-dependent phosphohydrolase
Gh_A01G1870	darkgrey	0.940634	AT3G09520	-	exocyst subunit exo70 family protein H4
Gh_A02G0677	darkgrey	0.940446	AT5G07280	-	Leucine-rich repeat transmembrane protein kinase
Gh_A13G0241	darkgrey	0.940168	AT2G02180	-	tobamovirus multiplication protein 3
Gh_A13G1824	darkgrey	0.940117	AT4G29950	-	Ypt/Rab-GAP domain of gyp1p superfamily protein
Gh_D09G0674	darkgrey	0.93999	AT1G61790	-	Oligosaccharyltransferase complex/magnesium transporter family protein
Gh_D04G1153	darkgrey	0.939956	AT2G37480	-
Gh_A11G0480	darkgrey	0.939361	AT1G17230	-	Leucine-rich receptor-like protein kinase family protein
Gh_A05G1406	darkgrey	0.939228	AT4G05000	-	Vacuolar protein sorting-associated protein VPS28 family protein
Gh_D12G1217	darkgrey	0.939221	AT2G47010	-
Gh_A10G2012	darkgrey	0.939211	AT4G38040	-	Exostosin family protein
Gh_D05G3469	darkgrey	0.938798	AT4G27435	-	Protein of unknown function (DUF1218)
Gh_D11G2606	darkgrey	0.938582	AT3G04790	-	Ribose 5-phosphate isomerase, type A protein
Gh_D13G1991	darkgrey	0.938079	AT1G11300	-	protein serine/threonine kinases;protein kinases;ATP binding;sugar binding;kinases;carbohydrate binding
Gh_A10G0610	darkgrey	0.938031	AT5G49720	-	glycosyl hydrolase 9A1
Gh_A08G1901	darkgrey	0.937887	AT4G14880	-	O-acetylserine (thiol) lyase (OAS-TL) isoform A1
Gh_D07G0735	darkgrey	0.937841	AT3G02420	-
Gh_Sca004949G01	darkgrey	0.93781	AT3G47340	-	glutamine-dependent asparagine synthase 1
Gh_D10G0059	darkgrey	0.937504	AT1G30620	-	NAD(P)-binding Rossmann-fold superfamily protein
Gh_A05G1906	darkgrey	0.937397	AT1G72220	-	RING/U-box superfamily protein
Gh_A10G0143	darkgrey	0.937119	AT4G04890	HD-ZIP	protodermal factor 2
Gh_A03G1390	darkgrey	0.936922	AT4G28300	-	Protein of unknown function (DUF1421)
Gh_D09G0841	darkgrey	0.936573	AT5G22850	-	Eukaryotic aspartyl protease family protein
Gh_A08G2358	darkgrey	0.936506	AT2G33170	-	Leucine-rich repeat receptor-like protein kinase family protein
Gh_D05G2018	darkgrey	0.936488	AT3G01400	-	ARM repeat superfamily protein
Gh_D10G1384	darkgrey	0.936341	AT2G32810	-	beta galactosidase 9
Gh_A11G0290	darkgrey	0.936112	AT5G61430	NAC	NAC domain containing protein 100
Gh_A05G0270	darkgrey	0.935901	AT3G14270	-	phosphatidylinositol-4-phosphate 5-kinase family protein
Gh_A05G1568	darkgrey	0.935821	AT1G76070	-
Gh_D05G3751	darkgrey	0.935654	AT5G46330	-	Leucine-rich receptor-like protein kinase family protein
Gh_D06G0924	darkgrey	0.935579	AT5G11800	-	K+ efflux antiporter 6
Gh_A07G1549	darkgrey	0.935552	AT3G02290	-	RING/U-box superfamily protein
Gh_A13G1773	darkgrey	0.935395	AT2G26670	-	Plant haem oxygenase (decyclizing) family protein
Gh_D03G1150	darkgrey	0.935188	AT5G59030	-	copper transporter 1
Gh_D06G1136	darkgrey	0.935179	AT2G18960	-	H(+)-ATPase 1
Gh_D05G3800	darkgrey	0.934976	AT1G77780	-	Glycosyl hydrolase superfamily protein
Gh_A12G0331	darkgrey	0.934853	AT2G16980	-	Major facilitator superfamily protein
Gh_D01G0453	darkgrey	0.934839	AT3G15220	-	Protein kinase superfamily protein
Gh_A10G1792	darkgrey	0.934769	AT5G04460	-	RING/U-box superfamily protein
Gh_A08G1934	darkgrey	0.934674	AT3G23340	-	casein kinase I-like 10
Gh_A10G0630	darkgrey	0.934132		-
Gh_A06G0411	darkgrey	0.933918	AT5G35160	-	Endomembrane protein 70 protein family
Gh_A05G0289	darkgrey	0.93353	AT1G02180	-	ferredoxin-related
Gh_A13G1706	darkgrey	0.933275	AT5G35460	-
Gh_D05G1879	darkgrey	0.933174	AT1G75050	-	Pathogenesis-related thaumatin superfamily protein
Gh_D07G2083	darkgrey	0.933128	AT5G44030	-	cellulose synthase A4
Gh_D09G0992	darkgrey	0.932941	AT3G43600	-	aldehyde oxidase 2
Gh_D04G1077	darkgrey	0.932817	AT2G37035	-
Gh_A11G3303	darkgrey	0.932661	AT3G57070	-	Glutaredoxin family protein
Gh_A12G2197	darkgrey	0.932519	AT1G63310	-
Gh_A03G1145	darkgrey	0.932463	AT1G24480	-	S-adenosyl-L-methionine-dependent methyltransferases superfamily protein
Gh_D08G0982	darkgrey	0.932436	AT5G34940	-	glucuronidase 3
Gh_D11G0347	darkgrey	0.932413	AT5G61430	NAC	NAC domain containing protein 100
Gh_D11G0596	darkgrey	0.932352	AT3G51520	-	diacylglycerol acyltransferase family
Gh_A01G1258	darkgrey	0.932286	AT2G01410	-	NHL domain-containing protein
Gh_A06G0938	darkgrey	0.932171	AT4G08810	-	calcium ion binding
Gh_D05G1935	darkgrey	0.931942	AT4G33330	-	plant glycogenin-like starch initiation protein 3
Gh_D01G1827	darkgrey	0.931797	AT3G10740	-	alpha-L-arabinofuranosidase 1
Gh_A13G1022	darkgrey	0.931729	AT1G22710	-	sucrose-proton symporter 2
Gh_D05G1320	darkgrey	0.931694	AT3G14205	-	Phosphoinositide phosphatase family protein
Gh_A05G1616	darkgrey	0.931323	AT1G75540	DBB	salt tolerance homolog2
Gh_D05G2429	darkgrey	0.931311	AT5G65720	-	nitrogen fixation S (NIFS)-like 1
Gh_A03G0986	darkgrey	0.930892	AT1G14720	-	xyloglucan endotransglucosylase/hydrolase 28
Gh_D12G1466	darkgrey	0.930867	AT1G67850	-	Protein of unknown function (DUF707)
Gh_A13G0410	darkgrey	0.930832	AT4G34320	-	Protein of unknown function (DUF677)
Gh_D06G0920	darkgrey	0.930564	AT4G33010	-	glycine decarboxylase P-protein 1
Gh_D03G0014	darkgrey	0.930502	AT4G35550	WOX	WUSCHEL related homeobox 13
Gh_D11G1497	darkgrey	0.930217	AT3G07570	-	Cytochrome b561/ferric reductase transmembrane with DOMON related domain
Gh_A08G0727	darkgrey	0.930006	AT4G29950	-	Ypt/Rab-GAP domain of gyp1p superfamily protein
Gh_A05G1958	darkgrey	0.929943	AT1G78110	-
Gh_A03G1703	darkgrey	0.929778	AT1G58110	bZIP	Basic-leucine zipper (bZIP) transcription factor family protein
Gh_D12G1281	darkgrey	0.929477	AT3G06720	-	importin alpha isoform 1
Gh_A12G0732	darkgrey	0.929289	AT5G65720	-	nitrogen fixation S (NIFS)-like 1
Gh_A10G0533	darkgrey	0.929149	AT1G55190	-	PRA1 (Prenylated rab acceptor) family protein
Gh_A12G1010	darkgrey	0.929101	AT3G61750	-	Cytochrome b561/ferric reductase transmembrane with DOMON related domain
Gh_D05G3869	darkgrey	0.92905	AT1G07880	-	Protein kinase superfamily protein
Gh_A13G1209	darkgrey	0.928941	AT5G54570	-	beta glucosidase 41
Gh_A05G3965	darkgrey	0.928774	AT5G17420	-	Cellulose synthase family protein
Gh_D01G0210	darkgrey	0.928622	AT2G30950	-	FtsH extracellular protease family
Gh_D01G1030	darkgrey	0.928579	AT4G25000	-	alpha-amylase-like
Gh_A05G0817	darkgrey	0.928508	AT2G28840	-	XB3 ortholog 1 in Arabidopsis thaliana
Gh_A12G0999	darkgrey	0.928339	AT1G01430	-	TRICHOME BIREFRINGENCE-LIKE 25
Gh_A06G1112	darkgrey	0.928316	AT4G04980	-
Gh_D13G0657	darkgrey	0.928162	AT4G21450	-	PapD-like superfamily protein
Gh_A01G0630	darkgrey	0.927931	AT4G26940	-	Galactosyltransferase family protein
Gh_D05G0685	darkgrey	0.927884	AT1G07250	-	UDP-glucosyl transferase 71C4
Gh_Sca004734G01	darkgrey	0.927429	AT4G05150	-	Octicosapeptide/Phox/Bem1p family protein
Gh_A06G1677	darkgrey	0.927303	AT1G17620	-	Late embryogenesis abundant (LEA) hydroxyproline-rich glycoprotein family
Gh_D05G1678	darkgrey	0.926941	AT5G47620	-	RNA-binding (RRM/RBD/RNP motifs) family protein
Gh_D06G0073	darkgrey	0.926921	AT1G75020	-	lysophosphatidyl acyltransferase 4
Gh_Sca005188G01	darkgrey	0.926838	AT2G26530	-	Protein of unknown function (DUF1645)
Gh_A11G3076	darkgrey	0.926716	AT2G16760	-	Calcium-dependent phosphotriesterase superfamily protein
Gh_D05G1180	darkgrey	0.926669	AT3G15810	-	Protein of unknown function (DUF567)
Gh_D10G1969	darkgrey	0.92662		-
Gh_A07G0359	darkgrey	0.926308	AT5G62410	-	structural maintenance of chromosomes 2
Gh_D07G1713	darkgrey	0.926148	AT2G32520	-	alpha/beta-Hydrolases superfamily protein
Gh_D12G1636	darkgrey	0.926066	AT1G26820	-	ribonuclease 3
Gh_A13G0271	darkgrey	0.925934	AT1G14720	-	xyloglucan endotransglucosylase/hydrolase 28
Gh_A05G1554	darkgrey	0.925923		-
Gh_A08G0591	darkgrey	0.925818	AT3G63310	-	Bax inhibitor-1 family protein
Gh_A11G0084	darkgrey	0.925773	AT5G07220	-	BCL-2-associated athanogene 3
Gh_D05G2815	darkgrey	0.925507	AT3G57120	-	Protein kinase superfamily protein
Gh_A03G1170	darkgrey	0.925348	AT1G67850	-	Protein of unknown function (DUF707)
Gh_A11G0607	darkgrey	0.925219	AT3G56190	-	alpha-soluble NSF attachment protein 2
Gh_A09G0888	darkgrey	0.925185	AT2G38640	-	Protein of unknown function (DUF567)
Gh_D07G0082	darkgrey	0.92508	AT5G19670	-	Exostosin family protein
Gh_A13G2239	darkgrey	0.924985	AT3G54040	-	PAR1 protein
Gh_D11G2007	darkgrey	0.924439	AT4G24230	-	acyl-CoA-binding domain 3
Gh_A12G1287	darkgrey	0.924419	AT1G03870	-	FASCICLIN-like arabinoogalactan 9
Gh_D08G2119	darkgrey	0.924339	AT2G28315	-	Nucleotide/sugar transporter family protein
Gh_A09G0915	darkgrey	0.924269	AT5G22360	-	vesicle-associated membrane protein 714
Gh_A11G0821	darkgrey	0.924076	AT4G00300	-	fringe-related protein
Gh_D02G1569	darkgrey	0.923992	AT1G67720	-	Leucine-rich repeat protein kinase family protein
Gh_A10G1136	darkgrey	0.923918	AT5G43490	-
Gh_D12G1425	darkgrey	0.923758	AT3G27010	TCP	TEOSINTE BRANCHED 1, cycloidea, PCF (TCP)-domain family protein 20
Gh_D02G2038	darkgrey	0.923657		-
Gh_A05G2848	darkgrey	0.923586	ATCG01130	-	Ycf1 protein
Gh_A12G0094	darkgrey	0.923307	AT2G17390	-	ankyrin repeat-containing 2B
Gh_D08G2457	darkgrey	0.923202	AT3G12830	-	SAUR-like auxin-responsive protein family
Gh_Sca006741G01	darkgrey	0.923164	ATCG01130	-	Ycf1 protein
Gh_A05G2045	darkgrey	0.922419	AT1G17950	MYB	myb domain protein 52
Gh_A05G3953	darkgrey	0.922245	AT4G28840	-
Gh_A10G0810	darkgrey	0.922053	AT4G37530	-	Peroxidase superfamily protein
Gh_D13G1247	darkgrey	0.921656	AT1G22540	-	Major facilitator superfamily protein
Gh_A03G0726	darkgrey	0.921656	ATCG00770	-	ribosomal protein S8
Gh_D12G1931	darkgrey	0.921614	AT5G07380	-
Gh_D04G1689	darkgrey	0.920924	AT1G10790	-
Gh_D08G0840	darkgrey	0.920835	AT3G13620	-	Amino acid permease family protein
Gh_A07G0788	darkgrey	0.920798	AT2G04780	-	FASCICLIN-like arabinoogalactan 7
Gh_A10G1553	darkgrey	0.920685	AT3G06550	-	O-acetyltransferase family protein
Gh_D02G2037	darkgrey	0.920673	AT3G19080	-	SWIB complex BAF60b domain-containing protein
Gh_A06G1735	darkgrey	0.920651	AT5G47650	-	nudix hydrolase homolog 2
Gh_D03G0328	darkgrey	0.920435	AT4G38040	-	Exostosin family protein
Gh_A09G0389	darkgrey	0.920186		-
Gh_D02G0506	darkgrey	0.920043	AT5G18670	-	beta-amylase 3
Gh_D08G1532	darkgrey	0.919901	AT1G05940	-	cationic amino acid transporter 9
Gh_D07G0121	darkgrey	0.919879	AT1G19110	-	inter-alpha-trypsin inhibitor heavy chain-related
Gh_A06G1296	darkgrey	0.919698	AT4G04860	-	DERLIN-2.2
Gh_D04G0932	darkgrey	0.919427	AT3G58050	-
Gh_D13G0151	darkgrey	0.919393	AT2G40320	-	TRICHOME BIREFRINGENCE-LIKE 33
Gh_A08G2566	darkgrey	0.919391	AT2G28550	AP2	related to AP2.7
Gh_A12G1054	darkgrey	0.919259	AT1G01090	-	pyruvate dehydrogenase E1 alpha
Gh_A03G1262	darkgrey	0.919247	AT1G70140	-	formin 8
Gh_D10G1769	darkgrey	0.91918	AT3G16920	-	chitinase-like protein 2
Gh_A10G0100	darkgrey	0.919165	AT3G18670	-	Ankyrin repeat family protein
Gh_A03G0958	darkgrey	0.918798	AT3G21720	-	isocitrate lyase
Gh_D09G0778	darkgrey	0.918473	AT4G32850	-	nuclear poly(a) polymerase
Gh_D10G1386	darkgrey	0.918033	AT1G04920	-	sucrose phosphate synthase 3F
Gh_D06G0955	darkgrey	0.91801	AT2G37410	-	translocase inner membrane subunit 17-2
Gh_A05G0809	darkgrey	0.917872	AT2G28940	-	Protein kinase superfamily protein
Gh_A09G0256	darkgrey	0.917684	AT1G23740	-	Oxidoreductase, zinc-binding dehydrogenase family protein
Gh_D02G2039	darkgrey	0.917493	AT3G19540	-	Protein of unknown function (DUF620)
Gh_A01G0629	darkgrey	0.917216	AT4G38460	-	geranylgeranyl reductase
Gh_A07G0470	darkgrey	0.917086	AT5G03860	-	malate synthase
Gh_D11G0351	darkgrey	0.917023	AT5G61340	-
Gh_D05G2037	darkgrey	0.916964	AT4G10810	-
Gh_A07G0327	darkgrey	0.916803	AT5G35160	-	Endomembrane protein 70 protein family
Gh_A09G1295	darkgrey	0.916494	AT3G52780	-	Purple acid phosphatases superfamily protein
Gh_A09G0117	darkgrey	0.916414	AT5G39420	-	CDC2C
Gh_A06G1320	darkgrey	0.916283	AT1G62280	-	SLAC1 homologue 1
Gh_D01G1006	darkgrey	0.915857	AT1G47530	-	MATE efflux family protein
Gh_A05G2504	darkgrey	0.915805		-
Gh_A04G0902	darkgrey	0.915737	AT2G20780	-	Major facilitator superfamily protein
Gh_A06G0539	darkgrey	0.915728	AT3G18830	-	polyol/monosaccharide transporter 5
Gh_D01G0906	darkgrey	0.915679	AT1G20440	-	cold-regulated 47
Gh_A07G0946	darkgrey	0.915605	AT2G29980	-	fatty acid desaturase 3
Gh_A07G1640	darkgrey	0.91541	AT1G06660	-
Gh_D08G1728	darkgrey	0.914868	AT1G32450	-	nitrate transporter 1.5
Gh_A12G1513	darkgrey	0.914851	AT2G02990	-	ribonuclease 1
Gh_D11G1626	darkgrey	0.914772	AT5G15630	-	COBRA-like extracellular glycosyl-phosphatidyl inositol-anchored protein family
Gh_A09G2059	darkgrey	0.914765	AT3G50150	-	Plant protein of unknown function (DUF247)
Gh_D11G1350	darkgrey	0.914721	AT2G31260	-	autophagy 9 (APG9)
Gh_A11G0852	darkgrey	0.914395	AT2G46300	-	Late embryogenesis abundant (LEA) hydroxyproline-rich glycoprotein family
Gh_D01G0648	darkgrey	0.914207	AT5G55050	-	GDSL-like Lipase/Acylhydrolase superfamily protein
Gh_A12G1305	darkgrey	0.913867	AT1G15110	-	phosphatidyl serine synthase family protein
Gh_A03G1874	darkgrey	0.913838	AT1G10790	-
Gh_D05G0652	darkgrey	0.913827	AT4G31470	-	CAP (Cysteine-rich secretory proteins, Antigen 5, and Pathogenesis-related 1 protein) superfamily protein
Gh_D10G0577	darkgrey	0.913751	AT1G17710	-	Pyridoxal phosphate phosphatase-related protein
Gh_A06G1736	darkgrey	0.913672	AT5G47635	-	Pollen Ole e 1 allergen and extensin family protein
Gh_A03G1641	darkgrey	0.913579	AT2G15280	-	Reticulon family protein
Gh_A06G0280	darkgrey	0.912447	AT4G08980	-	F-BOX WITH WD-40 2
Gh_A10G0235	darkgrey	0.91224	AT2G20760	-	Clathrin light chain protein
Gh_D13G1544	darkgrey	0.912216	AT3G15350	-	Core-2/I-branching beta-1,6-N-acetylglucosaminyltransferase family protein
Gh_A07G1141	darkgrey	0.911846	AT5G12950	-	Putative glycosyl hydrolase of unknown function (DUF1680)
Gh_A05G1895	darkgrey	0.911574	AT1G28200	-	FH interacting protein 1
Gh_A13G1536	darkgrey	0.911504	AT3G05545	-	RING/U-box superfamily protein
Gh_A03G0744	darkgrey	0.911372		-
Gh_A06G0714	darkgrey	0.911243	AT3G43120	-	SAUR-like auxin-responsive protein family
Gh_D02G1767	darkgrey	0.910839	AT5G13170	-	senescence-associated gene 29
Gh_D06G1024	darkgrey	0.910839	AT5G58160	-	actin binding
Gh_D01G1572	darkgrey	0.910586		-
Gh_A07G1907	darkgrey	0.91044	AT1G06780	-	galacturonosyltransferase 6
Gh_D08G0743	darkgrey	0.910295	AT1G54790	-	GDSL-like Lipase/Acylhydrolase superfamily protein
Gh_A05G1026	darkgrey	0.910218	AT1G80730	C2H2	zinc-finger protein 1
Gh_Sca004871G02	darkgrey	0.909924	AT3G15380	-	Plasma-membrane choline transporter family protein
Gh_D09G0499	darkgrey	0.909822	AT1G15060	-	Uncharacterised conserved protein UCP031088, alpha/beta hydrolase
Gh_A11G0131	darkgrey	0.909695	AT4G27745	-	Yippee family putative zinc-binding protein
Gh_A13G0710	darkgrey	0.909421	AT1G13900	-	Purple acid phosphatases superfamily protein
Gh_A11G3075	darkgrey	0.909306	AT2G16760	-	Calcium-dependent phosphotriesterase superfamily protein
Gh_A02G0190	darkgrey	0.909153	AT5G43490	-
Gh_A08G0306	darkgrey	0.90907	AT3G62020	-	germin-like protein 10
Gh_D02G1606	darkgrey	0.908992	AT1G67850	-	Protein of unknown function (DUF707)
Gh_D05G3252	darkgrey	0.908894	AT5G16780	-	SART-1 family
Gh_D07G1188	darkgrey	0.90886	AT2G26870	-	non-specific phospholipase C2
Gh_D11G0994	darkgrey	0.908736	AT2G46300	-	Late embryogenesis abundant (LEA) hydroxyproline-rich glycoprotein family
Gh_A11G0621	darkgrey	0.908648	AT5G14720	-	Protein kinase superfamily protein
Gh_A13G0804	darkgrey	0.908606	AT5G20950	-	Glycosyl hydrolase family protein
Gh_A08G0474	darkgrey	0.908553	AT5G15630	-	COBRA-like extracellular glycosyl-phosphatidyl inositol-anchored protein family
Gh_Sca005780G01	darkgrey	0.908523	AT3G19540	-	Protein of unknown function (DUF620)
Gh_D11G2702	darkgrey	0.908123	AT3G05200	-	RING/U-box superfamily protein
Gh_D04G1252	darkgrey	0.907557	AT2G38120	-	Transmembrane amino acid transporter family protein
Gh_D01G0513	darkgrey	0.907199	AT4G27420	-	ABC-2 type transporter family protein
Gh_D10G1631	darkgrey	0.906976	AT5G18840	-	Major facilitator superfamily protein
Gh_A08G1469	darkgrey	0.905805	AT4G33950	-	Protein kinase superfamily protein
Gh_A08G0613	darkgrey	0.905569	AT3G63120	-	cyclin p1;1
Gh_A06G0960	darkgrey	0.905495	AT2G18960	-	H(+)-ATPase 1
Gh_D13G2123	darkgrey	0.905345	AT2G26670	-	Plant haem oxygenase (decyclizing) family protein
Gh_D03G1444	darkgrey	0.905284	AT1G63690	-	SIGNAL PEPTIDE PEPTIDASE-LIKE 2
Gh_D05G0457	darkgrey	0.90515		-
Gh_Sca005510G01	darkgrey	0.905074	AT2G26710	-	Cytochrome P450 superfamily protein
Gh_D02G1379	darkgrey	0.904938	AT2G01910	-	Microtubule associated protein (MAP65/ASE1) family protein
Gh_A06G2002	darkgrey	0.904842	AT4G18240	-	starch synthase 4
Gh_D02G0854	darkgrey	0.904308	AT4G24580	-	Rho GTPase activation protein (RhoGAP) with PH domain
Gh_A09G1216	darkgrey	0.903957	AT5G06610	-	Protein of unknown function (DUF620)
Gh_Sca053668G01	darkgrey	0.903866		-
Gh_A08G2483	darkgrey	0.903788	AT3G13620	-	Amino acid permease family protein
Gh_A01G2128	darkgrey	0.903762	AT1G67360	-	Rubber elongation factor protein (REF)
Gh_D01G1366	darkgrey	0.903761	AT2G02170	-	Remorin family protein
Gh_A11G0150	darkgrey	0.903717	AT1G33260	-	Protein kinase superfamily protein
Gh_A08G1356	darkgrey	0.90369	AT4G19120	-	S-adenosyl-L-methionine-dependent methyltransferases superfamily protein
Gh_A03G0137	darkgrey	0.903553	AT1G63690	-	SIGNAL PEPTIDE PEPTIDASE-LIKE 2
Gh_D03G0419	darkgrey	0.903432	AT1G15100	-	RING-H2 finger A2A
Gh_A13G0487	darkgrey	0.903184	AT4G21450	-	PapD-like superfamily protein
Gh_D11G0564	darkgrey	0.902748	AT4G39860	-
Gh_D11G0707	darkgrey	0.902695	AT5G14540	-	Protein of unknown function (DUF1421)
Gh_A09G0294	darkgrey	0.902678	AT3G01600	NAC	NAC domain containing protein 44
Gh_D12G1130	darkgrey	0.902583		-
Gh_D13G2307	darkgrey	0.902359	AT5G60490	-	FASCICLIN-like arabinogalactan-protein 12
Gh_A05G1785	darkgrey	0.90228	AT3G53010	-	Domain of unknown function (DUF303)
Gh_D03G1822	darkgrey	0.902253	AT5G60660	-	plasma membrane intrinsic protein 2;4
Gh_D12G0007	darkgrey	0.902203	AT3G18770	-	Autophagy-related protein 13
Gh_A13G1226	darkgrey	0.902129	AT3G06240	-	F-box family protein
Gh_A04G0773	darkgrey	0.901944	AT5G01520	-	RING/U-box superfamily protein
Gh_A09G0526	darkgrey	0.901878	AT5G19070	-	SNARE associated Golgi protein family
Gh_D12G2359	darkgrey	0.901551	AT2G46770	NAC	NAC (No Apical Meristem) domain transcriptional regulator superfamily protein
Gh_D07G0486	darkgrey	0.901433	AT5G23660	-	homolog of Medicago truncatula MTN3
Gh_A11G2264	darkgrey	0.901407	AT1G08800	-	Protein of unknown function, DUF593
Gh_A11G2024	darkgrey	0.901404	AT5G35970	-	P-loop containing nucleoside triphosphate hydrolases superfamily protein
Gh_A06G0103	darkgrey	0.901128	AT1G19300	-	Nucleotide-diphospho-sugar transferases superfamily protein
Gh_D03G1211	darkgrey	0.901058	AT3G12110	-	actin-11
Gh_D03G0261	darkgrey	0.900969	AT4G37650	GRAS	GRAS family transcription factor
Gh_A07G1227	darkgrey	0.900924	AT1G01120	-	3-ketoacyl-CoA synthase 1
Gh_D05G0244	darkgrey	0.900887	AT1G65980	-	thioredoxin-dependent peroxidase 1
Gh_A02G1066	darkgrey	0.900817	AT5G05170	-	Cellulose synthase family protein
Gh_A08G2567	darkgrey	0.900759	AT3G45740	-	hydrolase family protein / HAD-superfamily protein
Gh_D02G0253	darkgrey	0.900547	AT5G43490	-
Gh_D13G0329	darkgrey	0.900435	AT2G37690	-	phosphoribosylaminoimidazole carboxylase, putative / AIR carboxylase, putative
Gh_D06G0201	darkgrey	0.900362	AT1G10150	-	Carbohydrate-binding protein
Gh_D05G0107	darkgrey	0.900309		-
Gh_D06G2358	darkgrey	0.900056	AT2G40080	-	Protein of unknown function (DUF1313)
Gh_D08G2730	darkgrey	0.899994	AT5G23660	-	homolog of Medicago truncatula MTN3
Gh_D11G2694	darkgrey	0.899953		-
Gh_A05G0557	darkgrey	0.899839	AT4G12320	-	cytochrome P450, family 706, subfamily A, polypeptide 6
Gh_A10G0414	darkgrey	0.899699	AT1G30370	-	alpha/beta-Hydrolases superfamily protein
Gh_D05G2736	darkgrey	0.899346	AT2G38710	-	AMMECR1 family
Gh_A11G2202	darkgrey	0.89934	AT5G07280	-	Leucine-rich repeat transmembrane protein kinase
Gh_D11G0372	darkgrey	0.899329	AT5G15740	-	O-fucosyltransferase family protein
Gh_A05G3925	darkgrey	0.899277		-
Gh_D07G0849	darkgrey	0.899095	AT5G35700	-	fimbrin-like protein 2
Gh_A05G0857	darkgrey	0.898927	AT1G07880	-	Protein kinase superfamily protein
Gh_D11G1805	darkgrey	0.898451	AT4G36220	-	ferulic acid 5-hydroxylase 1
Gh_A11G1501	darkgrey	0.89831	AT5G38660	-	acclimation of photosynthesis to environment
Gh_D03G1717	darkgrey	0.898239	AT1G21460	-	Nodulin MtN3 family protein
Gh_D02G0217	darkgrey	0.898162	AT5G44440	-	FAD-binding Berberine family protein
Gh_D12G0378	darkgrey	0.897974	AT1G10790	-
Gh_D10G2459	darkgrey	0.897875	AT3G56110	-	prenylated RAB acceptor 1.B1
Gh_A03G1595	darkgrey	0.897801	AT1G49960	-	Xanthine/uracil permease family protein
Gh_D01G1084	darkgrey	0.897779	AT1G27600	-	Nucleotide-diphospho-sugar transferases superfamily protein
Gh_A11G2903	darkgrey	0.897507	AT3G53510	-	ABC-2 type transporter family protein
Gh_A05G1849	darkgrey	0.897362	AT4G07960	-	Cellulose-synthase-like C12
Gh_A01G1115	darkgrey	0.896963		-
Gh_D13G2037	darkgrey	0.896924	AT3G43190	-	sucrose synthase 4
Gh_A11G2122	darkgrey	0.89684	AT5G27230	-	Frigida-like protein
Gh_D13G2129	darkgrey	0.896811	AT5G32440	-	Ubiquitin system component Cue protein
Gh_D11G3289	darkgrey	0.896434	AT2G37360	-	ABC-2 type transporter family protein
Gh_A11G2365	darkgrey	0.896431	AT1G54710	-	homolog of yeast autophagy 18 (ATG18) H
Gh_A06G0196	darkgrey	0.896192	AT5G59845	-	Gibberellin-regulated family protein
Gh_D07G0343	darkgrey	0.896143	AT4G31600	-	UDP-N-acetylglucosamine (UAA) transporter family
Gh_D03G1427	darkgrey	0.896115	AT5G41410	TALE	POX (plant homeobox) family protein
Gh_D08G2084	darkgrey	0.895992	AT3G07120	-	RING/U-box superfamily protein
Gh_D09G0215	darkgrey	0.895848	AT5G15050	-	Core-2/I-branching beta-1,6-N-acetylglucosaminyltransferase family protein
Gh_D05G3489	darkgrey	0.895797	AT4G27350	-	Protein of unknown function (DUF1223)
Gh_A10G0538	darkgrey	0.895721	AT1G17710	-	Pyridoxal phosphate phosphatase-related protein
Gh_A04G0034	darkgrey	0.895477	AT1G55810	-	uridine kinase-like 3
Gh_A09G0360	darkgrey	0.895366	ATCG01130	-	Ycf1 protein
Gh_Sca007466G01	darkgrey	0.894975	AT4G30850	-	heptahelical transmembrane protein2
Gh_A11G1648	darkgrey	0.894946	AT4G36220	-	ferulic acid 5-hydroxylase 1
Gh_A10G0734	darkgrey	0.894814	AT3G18660	-	plant glycogenin-like starch initiation protein 1
Gh_D12G1409	darkgrey	0.894659	AT1G03870	-	FASCICLIN-like arabinoogalactan 9
Gh_D11G0961	darkgrey	0.894504	AT4G00300	-	fringe-related protein
Gh_A12G1062	darkgrey	0.894308	AT1G01060	MYB_related	Homeodomain-like superfamily protein
Gh_A05G2035	darkgrey	0.8942	AT1G21380	-	Target of Myb protein 1
Gh_A08G2388	darkgrey	0.893883	AT1G63440	-	heavy metal atpase 5
Gh_D09G0959	darkgrey	0.893829	AT2G27260	-	Late embryogenesis abundant (LEA) hydroxyproline-rich glycoprotein family
Gh_A01G1153	darkgrey	0.893762	AT5G03680	Trihelix	Duplicated homeodomain-like superfamily protein
Gh_A07G2333	darkgrey	0.893422	AT4G32940	-	gamma vacuolar processing enzyme
Gh_D10G1882	darkgrey	0.892977	AT5G05340	-	Peroxidase superfamily protein
Gh_Sca006294G01	darkgrey	0.892927	AT5G01850	-	Protein kinase superfamily protein
Gh_A09G2331	darkgrey	0.892746	AT3G22560	-	Acyl-CoA N-acyltransferases (NAT) superfamily protein
Gh_D11G1962	darkgrey	0.892529	AT5G67210	-	Protein of unknown function (DUF579)
Gh_D07G0281	darkgrey	0.892507	AT1G04530	-	Tetratricopeptide repeat (TPR)-like superfamily protein
Gh_A06G0251	darkgrey	0.892342	AT3G21175	GATA	ZIM-like 1
Gh_D05G1374	darkgrey	0.892298	AT5G57330	-	Galactose mutarotase-like superfamily protein
Gh_D10G1250	darkgrey	0.892137	AT1G06050	-	Protein of unknown function (DUF1336)
Gh_A05G1122	darkgrey	0.892085	AT1G17620	-	Late embryogenesis abundant (LEA) hydroxyproline-rich glycoprotein family
Gh_D05G1243	darkgrey	0.891977	AT1G79860	-	RHO guanyl-nucleotide exchange factor 12
Gh_D08G0030	darkgrey	0.891769	AT1G07710	-	Ankyrin repeat family protein
Gh_D08G2211	darkgrey	0.891722	AT4G15800	-	ralf-like 33
Gh_A05G3837	darkgrey	0.891658	AT1G15230	-
Gh_D03G1838	darkgrey	0.891636	AT4G19110	-	Protein kinase superfamily protein
Gh_D01G0110	darkgrey	0.891618	AT1G78160	-	pumilio 7
Gh_A12G1000	darkgrey	0.891569	AT4G01070	-	UDP-Glycosyltransferase superfamily protein
Gh_D04G0448	darkgrey	0.890866	AT5G39785	-	Protein of unknown function (DUF1666)
Gh_D09G1048	darkgrey	0.890731	AT5G19410	-	ABC-2 type transporter family protein
Gh_A13G2003	darkgrey	0.890641	AT1G07890	-	ascorbate peroxidase 1
Gh_A08G2364	darkgrey	0.890485	AT5G63450	-	cytochrome P450, family 94, subfamily B, polypeptide 1
Gh_D09G1323	darkgrey	0.890397	AT2G36320	-	A20/AN1-like zinc finger family protein
Gh_D10G1137	darkgrey	0.890316	AT4G32010	B3	HSI2-like 1
Gh_D04G1584	darkgrey	0.89016	AT4G34138	-	UDP-glucosyl transferase 73B1
Gh_D09G1493	darkgrey	0.890088	AT2G37460	-	nodulin MtN21 /EamA-like transporter family protein
Gh_A11G0414	darkgrey	0.890078	AT2G23770	-	protein kinase family protein / peptidoglycan-binding LysM domain-containing protein
Gh_D01G0898	darkgrey	0.89001	AT5G42270	-	FtsH extracellular protease family
Gh_D05G2141	darkgrey	0.889805	AT1G72220	-	RING/U-box superfamily protein
Gh_D13G0570	darkgrey	0.889666	AT4G38220	-	Peptidase M20/M25/M40 family protein
Gh_D04G1099	darkgrey	0.889597	AT3G09790	-	ubiquitin 8
Gh_A13G0518	darkgrey	0.889586	AT5G23190	-	cytochrome P450, family 86, subfamily B, polypeptide 1
Gh_Sca005103G01	darkgrey	0.889307	AT2G37980	-	O-fucosyltransferase family protein
Gh_A05G0542	darkgrey	0.889242	AT2G24360	-	Protein kinase superfamily protein
Gh_D02G2026	darkgrey	0.888728	AT2G14820	-	Phototropic-responsive NPH3 family protein
Gh_D08G1301	darkgrey	0.888406	AT1G02930	-	glutathione S-transferase 6
Gh_A02G0949	darkgrey	0.88827	AT4G24020	Nin-like	NIN like protein 7
Gh_D02G1831	darkgrey	0.888126	AT4G28300	-	Protein of unknown function (DUF1421)
Gh_D11G2186	darkgrey	0.88784	AT4G39850	-	peroxisomal ABC transporter 1
Gh_A11G0294	darkgrey	0.887729	AT5G61340	-
Gh_A08G0782	darkgrey	0.887459	AT2G18700	-	trehalose phosphatase/synthase 11
Gh_Sca006422G01	darkgrey	0.886703	AT1G14690	-	microtubule-associated protein 65-7
Gh_A09G1171	darkgrey	0.88661	AT2G42320	-	nucleolar protein gar2-related
Gh_D12G0213	darkgrey	0.886106	AT4G34030	-	3-methylcrotonyl-CoA carboxylase
Gh_A04G0109	darkgrey	0.886078	AT4G26830	-	O-Glycosyl hydrolases family 17 protein
Gh_A01G1332	darkgrey	0.886015	AT1G67420	-	Zn-dependent exopeptidases superfamily protein
Gh_A12G1768	darkgrey	0.88593	AT5G61790	-	calnexin 1
Gh_Sca035048G01	darkgrey	0.885914	ATMG00560	-	Nucleic acid-binding, OB-fold-like protein
Gh_D04G0503	darkgrey	0.885797	AT5G14880	-	Potassium transporter family protein
Gh_A13G2072	darkgrey	0.885741	AT2G40890	-	cytochrome P450, family 98, subfamily A, polypeptide 3
Gh_D13G0438	darkgrey	0.885727	AT2G14910	-
Gh_D04G1591	darkgrey	0.885568	AT1G49630	-	presequence protease 2
Gh_D11G0672	darkgrey	0.885544	ATCG01300	-	ribosomal protein L23
Gh_D01G1400	darkgrey	0.885438	AT1G70670	-	Caleosin-related family protein
Gh_A01G2015	darkgrey	0.885419	AT4G38225	-
Gh_A11G1760	darkgrey	0.885365	AT5G66870	LBD	ASYMMETRIC LEAVES 2-like 1
Gh_A07G1449	darkgrey	0.885343	AT1G34060	-	Pyridoxal phosphate (PLP)-dependent transferases superfamily protein
Gh_A07G1634	darkgrey	0.885332		-
Gh_A04G0783	darkgrey	0.885023	AT5G05580	-	fatty acid desaturase 8
Gh_A03G0561	darkgrey	0.883987	AT5G50260	-	Cysteine proteinases superfamily protein
Gh_D12G1973	darkgrey	0.883985	AT3G47420	-	phosphate starvation-induced gene 3
Gh_D05G1016	darkgrey	0.883911	AT1G07150	-	mitogen-activated protein kinase kinase kinase 13
Gh_A13G0378	darkgrey	0.883833	AT5G07280	-	Leucine-rich repeat transmembrane protein kinase
Gh_D04G1131	darkgrey	0.883826	AT5G18520	-	Lung seven transmembrane receptor family protein
Gh_A11G2560	darkgrey	0.883767	AT3G15380	-	Plasma-membrane choline transporter family protein
Gh_D05G3558	darkgrey	0.883672	AT1G28570	-	SGNH hydrolase-type esterase superfamily protein
Gh_A08G0016	darkgrey	0.883525		-
Gh_D02G0450	darkgrey	0.883306	AT3G23430	-	phosphate 1
Gh_D01G1259	darkgrey	0.883239	AT5G03680	Trihelix	Duplicated homeodomain-like superfamily protein
Gh_D02G1035	darkgrey	0.883179	AT4G21740	-
Gh_A12G1838	darkgrey	0.883111	AT4G19170	-	nine-cis-epoxycarotenoid dioxygenase 4
Gh_D06G1356	darkgrey	0.883049	AT4G04980	-
Gh_A05G0168	darkgrey	0.882997	AT3G24550	-	proline extensin-like receptor kinase 1
Gh_D13G2054	darkgrey	0.882847	AT5G20610	-
Gh_D06G1176	darkgrey	0.882784	AT5G12970	-	Calcium-dependent lipid-binding (CaLB domain) plant phosphoribosyltransferase family protein
Gh_D08G1695	darkgrey	0.882726	AT4G17770	-	trehalose phosphatase/synthase 5
Gh_D13G2478	darkgrey	0.882473	AT5G20270	-	heptahelical transmembrane protein1
Gh_A06G1123	darkgrey	0.882451	AT1G28240	-	Protein of unknown function (DUF616)
Gh_D11G1021	darkgrey	0.882434	AT2G46500	-	phosphoinositide 4-kinase gamma 4
Gh_A04G0618	darkgrey	0.882311	AT2G37035	-
Gh_A11G0064	darkgrey	0.882135	AT5G51550	-	EXORDIUM like 3
Gh_A05G0326	darkgrey	0.881639	AT5G11890	-
Gh_D05G0369	darkgrey	0.881563	AT5G58010	bHLH	LJRHL1-like 3
Gh_A07G0953	darkgrey	0.881443	AT3G44880	-	Pheophorbide a oxygenase family protein with Rieske [2Fe-2S] domain
Gh_A05G3779	darkgrey	0.881357	AT1G09960	-	sucrose transporter 4
Gh_D10G2628	darkgrey	0.881297	AT4G21540	-	sphingosine kinase 1
Gh_D04G0099	darkgrey	0.881139	AT2G40935	-	PLAC8 family protein
Gh_D08G0946	darkgrey	0.881095	AT2G23810	-	tetraspanin8
Gh_D02G1147	darkgrey	0.881069	AT1G68570	-	Major facilitator superfamily protein
Gh_D08G1765	darkgrey	0.880923	AT4G33950	-	Protein kinase superfamily protein
Gh_D11G3472	darkgrey	0.880357	AT4G33950	-	Protein kinase superfamily protein
Gh_A12G0624	darkgrey	0.880242	AT4G36870	TALE	BEL1-like homeodomain 2
Gh_A09G1913	darkgrey	0.880221	AT3G22790	-	Kinase interacting (KIP1-like) family protein
Gh_D11G1465	darkgrey	0.87997	AT4G27990	-	YGGT family protein
Gh_A10G1123	darkgrey	0.879756	AT2G32810	-	beta galactosidase 9
Gh_A05G3256	darkgrey	0.879713	AT4G17180	-	O-Glycosyl hydrolases family 17 protein
Gh_A12G1525	darkgrey	0.879625	AT2G02800	-	protein kinase 2B
Gh_A09G2148	darkgrey	0.879587	AT5G07830	-	glucuronidase 2
Gh_A10G1717	darkgrey	0.879306	AT4G16660	-	heat shock protein 70 (Hsp 70) family protein
Gh_A12G2000	darkgrey	0.879155	AT4G22550	-	Phosphatidic acid phosphatase (PAP2) family protein
Gh_A03G0748	darkgrey	0.878887	AT5G42680	-	Protein of unknown function, DUF617
Gh_A03G1622	darkgrey	0.878816	AT3G19080	-	SWIB complex BAF60b domain-containing protein
Gh_A01G0434	darkgrey	0.878789	AT4G16330	-	2-oxoglutarate (2OG) and Fe(II)-dependent oxygenase superfamily protein
Gh_A12G0388	darkgrey	0.878675	AT4G34630	-
Gh_D03G0543	darkgrey	0.878494	AT1G17665	-
Gh_A05G2026	darkgrey	0.878492	AT1G77230	-	Tetratricopeptide repeat (TPR)-like superfamily protein
Gh_D02G1509	darkgrey	0.878283	AT1G27320	-	histidine kinase 3
Gh_D07G2376	darkgrey	0.878094	AT5G56890	-	Protein kinase superfamily protein
Gh_D01G1447	darkgrey	0.878039	AT1G70780	-
Gh_A10G0089	darkgrey	0.877953	AT1G62430	-	CDP-diacylglycerol synthase 1
Gh_A08G0224	darkgrey	0.877902	AT5G56230	-	prenylated RAB acceptor 1.G2
Gh_D11G0885	darkgrey	0.877899	AT4G00230	-	xylem serine peptidase 1
Gh_D03G1567	darkgrey	0.877685	AT5G47490	-	RGPR-related
Gh_A08G0810	darkgrey	0.877465	AT2G25290	-	Octicosapeptide/Phox/Bem1p (PB1) domain-containing protein / tetratricopeptide repeat (TPR)-containing protein
Gh_A04G1398	darkgrey	0.877049	AT2G37770	-	NAD(P)-linked oxidoreductase superfamily protein
Gh_A05G1996	darkgrey	0.87626	AT1G77780	-	Glycosyl hydrolase superfamily protein
Gh_D11G0847	darkgrey	0.876222	AT3G14300	-	pectinesterase family protein
Gh_D04G1455	darkgrey	0.875928	AT5G23210	-	serine carboxypeptidase-like 34
Gh_A11G0471	darkgrey	0.875874	AT4G40080	-	ENTH/ANTH/VHS superfamily protein
Gh_A05G1741	darkgrey	0.875507	AT2G26570	-	Plant protein of unknown function (DUF827)
Gh_D12G1609	darkgrey	0.875447	AT1G18650	-	plasmodesmata callose-binding protein 3
Gh_A09G1995	darkgrey	0.875385	AT2G34980	-	phosphatidylinositolglycan synthase family protein
Gh_A10G1620	darkgrey	0.874964		-
Gh_D05G2949	darkgrey	0.874599	AT1G18650	-	plasmodesmata callose-binding protein 3
Gh_D01G0159	darkgrey	0.874493	AT4G03340	-	Core-2/I-branching beta-1,6-N-acetylglucosaminyltransferase family protein
Gh_A07G0529	darkgrey	0.87447	AT1G73760	-	RING/U-box superfamily protein
Gh_Sca005922G01	darkgrey	0.874258	AT1G57610	-	Protein of unknown function (DUF607)
Gh_A13G0790	darkgrey	0.874238	AT3G25570	-	Adenosylmethionine decarboxylase family protein
Gh_D05G1832	darkgrey	0.873881	AT5G66440	-
Gh_D12G1998	darkgrey	0.873779	AT5G45320	-
Gh_A03G0465	darkgrey	0.873772	AT5G41040	-	HXXXD-type acyl-transferase family protein
Gh_D09G1606	darkgrey	0.873737	AT3G48010	-	cyclic nucleotide-gated channel 16
Gh_D02G1576	darkgrey	0.873658	AT1G24480	-	S-adenosyl-L-methionine-dependent methyltransferases superfamily protein
Gh_A11G1582	darkgrey	0.873529	AT4G35840	-	RING/U-box superfamily protein
Gh_D09G2111	darkgrey	0.873325	AT3G22790	-	Kinase interacting (KIP1-like) family protein
Gh_D10G0717	darkgrey	0.873116	AT1G15385	-
Gh_D08G0622	darkgrey	0.872607	AT3G60260	-	ELMO/CED-12 family protein
Gh_D12G0308	darkgrey	0.872494	AT3G16620	-	translocon outer complex protein 120
Gh_A05G3143	darkgrey	0.872454	AT3G01360	-	Family of unknown function (DUF716)
Gh_A12G0211	darkgrey	0.87245	AT4G34030	-	3-methylcrotonyl-CoA carboxylase
Gh_A02G0008	darkgrey	0.872384	AT5G01970	-
Gh_A12G1512	darkgrey	0.872351	AT1G26820	-	ribonuclease 3
Gh_A11G1316	darkgrey	0.872016	AT4G27990	-	YGGT family protein
Gh_A09G0860	darkgrey	0.87191	AT1G80650	-	RNAse THREE-like protein 1
Gh_D13G0869	darkgrey	0.871147	AT1G26340	-	cytochrome B5 isoform A
Gh_A08G0066	darkgrey	0.870966	AT1G08370	-	decapping 1
Gh_D03G0870	darkgrey	0.870818	AT3G26618	-	eukaryotic release factor 1-3
Gh_D05G0971	darkgrey	0.870805	AT2G28410	-
Gh_D05G0232	darkgrey	0.870722	AT3G24550	-	proline extensin-like receptor kinase 1
Gh_A01G1037	darkgrey	0.87051	AT5G64460	-	Phosphoglycerate mutase family protein
Gh_D11G3099	darkgrey	0.869997	AT3G57070	-	Glutaredoxin family protein
Gh_D05G1729	darkgrey	0.869807		-
Gh_D05G2909	darkgrey	0.869774	AT3G55740	-	proline transporter 2
Gh_D05G3700	darkgrey	0.869574	AT4G26510	-	uridine kinase-like 4
Gh_D10G0818	darkgrey	0.869324	AT5G63350	-
Gh_A10G0216	darkgrey	0.869292	AT4G21430	-	Zinc finger, RING-type;Transcription factor jumonji/aspartyl beta-hydroxylase
Gh_A11G1447	darkgrey	0.869096	AT2G32240	-
Gh_D10G2303	darkgrey	0.869052	AT3G11420	-	Protein of unknown function (DUF604)
Gh_A08G2219	darkgrey	0.868998		-
Gh_D05G2936	darkgrey	0.86897	AT1G14040	-	EXS (ERD1/XPR1/SYG1) family protein
Gh_A06G0806	darkgrey	0.868553	AT1G10970	-	zinc transporter 4 precursor
Gh_A06G0214	darkgrey	0.86849	AT1G44910	-	pre-mRNA-processing protein 40A
Gh_A11G0980	darkgrey	0.868417	AT2G47180	-	galactinol synthase 1
Gh_A01G0801	darkgrey	0.867785	AT3G12750	-	zinc transporter 1 precursor
Gh_D08G1866	darkgrey	0.867781	AT4G12350	MYB	myb domain protein 42
Gh_D12G1488	darkgrey	0.867776	AT5G63380	-	AMP-dependent synthetase and ligase family protein
Gh_D04G1614	darkgrey	0.867704	AT2G21110	-	Disease resistance-responsive (dirigent-like protein) family protein
Gh_D05G3809	darkgrey	0.867701	AT1G22030	-
Gh_D11G0310	darkgrey	0.867602	AT1G74780	-	Nodulin-like / Major Facilitator Superfamily protein
Gh_D12G2510	darkgrey	0.867411	AT5G62190	-	DEAD box RNA helicase (PRH75)
Gh_A02G0581	darkgrey	0.867248	AT5G18500	-	Protein kinase superfamily protein
Gh_D13G0349	darkgrey	0.867217	AT1G22930	-	T-complex protein 11
Gh_A12G1366	darkgrey	0.86704	AT1G67510	-	Leucine-rich repeat protein kinase family protein
Gh_D03G0125	darkgrey	0.866758	AT4G36520	-	Chaperone DnaJ-domain superfamily protein
Gh_A08G0896	darkgrey	0.866748	AT5G52060	-	BCL-2-associated athanogene 1
Gh_D09G0845	darkgrey	0.866336	AT5G22860	-	Serine carboxypeptidase S28 family protein
Gh_A10G0595	darkgrey	0.866171	AT3G16200	-
Gh_A05G2599	darkgrey	0.86583	AT2G37590	Dof	DNA binding with one finger 2.4
Gh_A08G0646	darkgrey	0.865787	AT1G35710	-	Protein kinase family protein with leucine-rich repeat domain
Gh_D10G1249	darkgrey	0.865774	AT2G43400	-	electron-transfer flavoprotein:ubiquinone oxidoreductase
Gh_A07G0956	darkgrey	0.865091	AT2G27980	-	Acyl-CoA N-acyltransferase with RING/FYVE/PHD-type zinc finger domain
Gh_D01G0643	darkgrey	0.864849	AT4G26940	-	Galactosyltransferase family protein
Gh_A03G1509	darkgrey	0.864838	AT4G38250	-	Transmembrane amino acid transporter family protein
Gh_A03G1096	darkgrey	0.864434	AT1G67340	-	HCP-like superfamily protein with MYND-type zinc finger
Gh_D01G1675	darkgrey	0.864365	AT1G47670	-	Transmembrane amino acid transporter family protein
Gh_D02G0852	darkgrey	0.864312	AT4G24610	-
Gh_A03G1549	darkgrey	0.864127		-
Gh_A08G1782	darkgrey	0.864091	AT2G28100	-	alpha-L-fucosidase 1
Gh_A09G0335	darkgrey	0.864072	AT5G14280	-	DNA-binding storekeeper protein-related
Gh_D01G2045	darkgrey	0.864064	AT5G03795	-	Exostosin family protein
Gh_D07G0285	darkgrey	0.864042	AT2G25430	-	epsin N-terminal homology (ENTH) domain-containing protein / clathrin assembly protein-related
Gh_A04G0725	darkgrey	0.863958	AT5G02090	-
Gh_A03G0734	darkgrey	0.86353	ATCG01010	-	NADH-Ubiquinone oxidoreductase (complex I), chain 5 protein
Gh_A06G2018	darkgrey	0.863377	AT5G44700	-	Leucine-rich repeat transmembrane protein kinase
Gh_A11G2701	darkgrey	0.863337	AT5G16730	-	Plant protein of unknown function (DUF827)
Gh_D01G1369	darkgrey	0.863231	AT3G19895	-	RING/U-box superfamily protein
Gh_D11G1045	darkgrey	0.863219	AT4G00900	-	ER-type Ca2+-ATPase 2
Gh_A13G1663	darkgrey	0.862884	AT2G26280	-	CTC-interacting domain 7
Gh_A11G0577	darkgrey	0.862821	AT5G13890	-	Family of unknown function (DUF716)
Gh_A06G0279	darkgrey	0.862813	AT4G08980	-	F-BOX WITH WD-40 2
Gh_D07G1165	darkgrey	0.862765	AT5G60490	-	FASCICLIN-like arabinogalactan-protein 12
Gh_A06G1442	darkgrey	0.862751	AT2G40080	-	Protein of unknown function (DUF1313)
Gh_A03G1612	darkgrey	0.862506	AT2G14820	-	Phototropic-responsive NPH3 family protein
Gh_D06G0286	darkgrey	0.862279		-
Gh_D12G2377	darkgrey	0.862192	AT1G63310	-
Gh_D11G2842	darkgrey	0.861859	AT3G05940	-	Protein of unknown function (DUF300)
Gh_D08G1568	darkgrey	0.861773	AT1G01550	-	Protein of unknown function (DUF793)
Gh_D13G2427	darkgrey	0.861549	AT3G45040	-	phosphatidate cytidylyltransferase family protein
Gh_Sca008563G01	darkgrey	0.861281	AT5G13440	-	Ubiquinol-cytochrome C reductase iron-sulfur subunit
Gh_D08G1949	darkgrey	0.860647	AT3G48990	-	AMP-dependent synthetase and ligase family protein
Gh_A05G1083	darkgrey	0.860607	AT1G55490	-	chaperonin 60 beta
Gh_D10G0150	darkgrey	0.860407	AT3G09790	-	ubiquitin 8
Gh_A05G1992	darkgrey	0.859594	AT1G77840	-	Translation initiation factor IF2/IF5
Gh_A12G2471	darkgrey	0.859391	AT3G48000	-	aldehyde dehydrogenase 2B4
Gh_D01G2004	darkgrey	0.859327	AT2G36220	-
Gh_D12G1323	darkgrey	0.859297	AT1G02880	-	thiamin pyrophosphokinase1
Gh_D11G2402	darkgrey	0.859198		-
Gh_D02G0216	darkgrey	0.859065	AT5G44440	-	FAD-binding Berberine family protein
Gh_A05G1437	darkgrey	0.858481	AT4G04900	-	ROP-interactive CRIB motif-containing protein 10
Gh_D11G1229	darkgrey	0.858458		-
Gh_D11G3360	darkgrey	0.858428	AT1G54850	-	HSP20-like chaperones superfamily protein
Gh_D12G1259	darkgrey	0.858345	AT3G62420	bZIP	basic region/leucine zipper motif 53
Gh_A07G0951	darkgrey	0.858224	AT3G47340	-	glutamine-dependent asparagine synthase 1
Gh_D05G0646	darkgrey	0.857711	AT5G24910	-	cytochrome P450, family 714, subfamily A, polypeptide 1
Gh_A09G1840	darkgrey	0.857628	AT5G43490	-
Gh_A02G1590	darkgrey	0.857564	AT4G36550	-	ARM repeat superfamily protein
Gh_A07G1012	darkgrey	0.857123	AT2G27310	-	F-box family protein
Gh_D04G1715	darkgrey	0.856889	AT4G31940	-	cytochrome P450, family 82, subfamily C, polypeptide 4
Gh_D08G0014	darkgrey	0.856817	AT2G28550	AP2	related to AP2.7
Gh_D02G2041	darkgrey	0.856573	AT4G34280	-	transducin family protein / WD-40 repeat family protein
Gh_A02G0266	darkgrey	0.856553	AT3G24040	-	Core-2/I-branching beta-1,6-N-acetylglucosaminyltransferase family protein
Gh_D08G1326	darkgrey	0.856444	AT2G16760	-	Calcium-dependent phosphotriesterase superfamily protein
Gh_A02G1598	darkgrey	0.85612	AT4G36520	-	Chaperone DnaJ-domain superfamily protein
Gh_A03G1548	darkgrey	0.855625		-
Gh_A11G2075	darkgrey	0.855521		-
Gh_D07G1231	darkgrey	0.855315	AT3G56140	-	Protein of unknown function (DUF399 and DUF3411)
Gh_A06G0259	darkgrey	0.855144	AT5G65380	-	MATE efflux family protein
Gh_D12G1232	darkgrey	0.855109		-
Gh_D13G2498	darkgrey	0.854939	AT3G03520	-	non-specific phospholipase C3
Gh_D08G2053	darkgrey	0.85481	AT4G28540	-	casein kinase I-like 6
Gh_D06G1339	darkgrey	0.854735	AT4G05020	-	NAD(P)H dehydrogenase B2
Gh_A06G1090	darkgrey	0.854722	AT4G05020	-	NAD(P)H dehydrogenase B2
Gh_A07G1088	darkgrey	0.854372	AT2G26870	-	non-specific phospholipase C2
Gh_D08G0797	darkgrey	0.854176	AT4G02440	-	F-box family protein
Gh_A10G0635	darkgrey	0.854075	AT3G27020	-	YELLOW STRIPE like 6
Gh_A06G2119	darkgrey	0.85403		-
Gh_D06G1393	darkgrey	0.853968	AT1G28260	-	Telomerase activating protein Est1
Gh_A08G1071	darkgrey	0.853711	AT4G01820	-	P-glycoprotein 3
Gh_A04G0005	darkgrey	0.853566	AT1G55610	-	BRI1 like
Gh_Sca005786G01	darkgrey	0.853268	AT1G74250	-	DNAJ heat shock N-terminal domain-containing protein
Gh_D06G2276	darkgrey	0.853193	AT1G75780	-	tubulin beta-1 chain
Gh_D05G2826	darkgrey	0.85312	AT5G03300	-	adenosine kinase 2
Gh_D06G0492	darkgrey	0.853115	AT5G33280	-	Voltage-gated chloride channel family protein
Gh_A10G0867	darkgrey	0.853067	AT2G18170	-	MAP kinase 7
Gh_D06G1619	darkgrey	0.852422	AT4G04860	-	DERLIN-2.2
Gh_Sca013634G01	darkgrey	0.852298	AT5G24470	-	pseudo-response regulator 5
Gh_D05G0653	darkgrey	0.852279	AT5G10695	-
Gh_A06G1282	darkgrey	0.851742	AT2G07725	-	Ribosomal L5P family protein
Gh_D11G1645	darkgrey	0.851422	AT1G67230	-	little nuclei1
Gh_A10G0993	darkgrey	0.851403	AT4G14340	-	casein kinase I
Gh_A09G2460	darkgrey	0.85128	AT1G50420	GRAS	scarecrow-like 3
Gh_D07G1350	darkgrey	0.851236	AT1G01200	-	RAB GTPase homolog A3
Gh_A07G1900	darkgrey	0.850985	AT3G54560	-	histone H2A 11
Gh_A10G1259	darkgrey	0.850935	AT1G03940	-	HXXXD-type acyl-transferase family protein
Gh_D05G3547	darkgrey	0.850903		-
Gh_D10G2598	darkgrey	0.850542	AT5G07990	-	Cytochrome P450 superfamily protein
Gh_A06G1047	darkgrey	0.850384	AT5G47030	-	ATPase, F1 complex, delta/epsilon subunit
Gh_A08G2218	darkgrey	0.85012	AT5G11890	-
Gh_A05G1661	darkgrey	0.849989	AT1G19430	-	S-adenosyl-L-methionine-dependent methyltransferases superfamily protein
Gh_D13G0373	darkgrey	0.849922	AT4G33940	-	RING/U-box superfamily protein
Gh_A03G2085	darkgrey	0.849836	AT3G55530	-	RING/U-box superfamily protein
Gh_D13G1121	darkgrey	0.849599	AT1G54790	-	GDSL-like Lipase/Acylhydrolase superfamily protein
Gh_D09G1398	darkgrey	0.849467	AT2G37035	-
Gh_A12G1694	darkgrey	0.849379	AT5G50260	-	Cysteine proteinases superfamily protein
Gh_D07G0714	darkgrey	0.849306	AT5G16030	-
Gh_D08G1817	darkgrey	0.849231	AT5G47430	-	DWNN domain, a CCHC-type zinc finger
Gh_A10G0279	darkgrey	0.849141	AT2G42360	-	RING/U-box superfamily protein
Gh_D11G2075	darkgrey	0.848999	AT3G49650	-	P-loop containing nucleoside triphosphate hydrolases superfamily protein
Gh_A05G3717	darkgrey	0.848909	AT1G77580	-	Plant protein of unknown function (DUF869)
Gh_D01G0873	darkgrey	0.848869	AT4G35090	-	catalase 2
Gh_A11G0757	darkgrey	0.8488	AT4G00230	-	xylem serine peptidase 1
Gh_D08G0304	darkgrey	0.848707	AT5G56230	-	prenylated RAB acceptor 1.G2
Gh_A12G1945	darkgrey	0.848608	AT4G17570	GATA	GATA transcription factor 26
Gh_D08G1643	darkgrey	0.848365	AT1G60970	-	SNARE-like superfamily protein
Gh_D05G0810	darkgrey	0.848335	AT5G22400	-	Rho GTPase activating protein with PAK-box/P21-Rho-binding domain
Gh_D13G1707	darkgrey	0.848255	AT5G17910	-
Gh_A05G2995	darkgrey	0.848128	AT2G39290	-	phosphatidylglycerolphosphate synthase 1
Gh_D11G1450	darkgrey	0.847574	AT3G07350	-	Protein of unknown function (DUF506)
Gh_Sca004990G01	darkgrey	0.847031	AT4G36220	-	ferulic acid 5-hydroxylase 1
Gh_D12G1804	darkgrey	0.846867	AT1G74250	-	DNAJ heat shock N-terminal domain-containing protein
Gh_A09G1990	darkgrey	0.846847	AT5G43380	-	type one serine/threonine protein phosphatase 6
Gh_D05G0219	darkgrey	0.846619	AT5G19600	-	sulfate transporter 3;5
Gh_D13G1695	darkgrey	0.846575	AT5G17600	-	RING/U-box superfamily protein
Gh_D06G1439	darkgrey	0.846364	AT2G38300	G2-like	myb-like HTH transcriptional regulator family protein
Gh_D05G1752	darkgrey	0.846322	AT5G42200	-	RING/U-box superfamily protein
Gh_D04G0541	darkgrey	0.845948	AT3G27580	-	Protein kinase superfamily protein
Gh_D07G0034	darkgrey	0.84587	AT1G08510	-	fatty acyl-ACP thioesterases B
Gh_D05G0371	darkgrey	0.845092	AT3G14270	-	phosphatidylinositol-4-phosphate 5-kinase family protein
Gh_D08G0568	darkgrey	0.845092	AT3G03380	-	DegP protease 7
Gh_D02G1519	darkgrey	0.844808	AT1G67340	-	HCP-like superfamily protein with MYND-type zinc finger
Gh_D08G0928	darkgrey	0.844726	AT5G57685	-	glutamine dumper 3
Gh_A12G0086	darkgrey	0.844668	AT2G47770	-	TSPO(outer membrane tryptophan-rich sensory protein)-related
Gh_D05G2414	darkgrey	0.844584	AT5G63090	LBD	Lateral organ boundaries (LOB) domain family protein
Gh_D07G0998	darkgrey	0.844466	AT5G05950	-	maternal effect embryo arrest 60
Gh_A04G0612	darkgrey	0.844192	AT5G03330	-	Cysteine proteinases superfamily protein
Gh_D08G1544	darkgrey	0.844146	AT2G44740	-	cyclin p4;1
Gh_A08G2389	darkgrey	0.843983	AT3G48990	-	AMP-dependent synthetase and ligase family protein
Gh_D05G1772	darkgrey	0.843842	AT4G18250	-	receptor serine/threonine kinase, putative
Gh_A03G2066	darkgrey	0.843411	AT3G18790	-
Gh_D03G0611	darkgrey	0.843083	AT5G05170	-	Cellulose synthase family protein
Gh_A06G0810	darkgrey	0.842918	AT4G32940	-	gamma vacuolar processing enzyme
Gh_A13G1543	darkgrey	0.842885	AT3G05670	-	RING/U-box protein
Gh_A11G0902	darkgrey	0.84285	AT3G61870	-
Gh_D01G0668	darkgrey	0.842604	AT2G05790	-	O-Glycosyl hydrolases family 17 protein
Gh_D10G0840	darkgrey	0.842598	AT5G40380	-	cysteine-rich RLK (RECEPTOR-like protein kinase) 42
Gh_D08G0282	darkgrey	0.842529	AT5G45150	-	RNAse THREE-like protein 3
Gh_D11G1689	darkgrey	0.842104	AT1G67000	-	Protein kinase superfamily protein
Gh_A04G0883	darkgrey	0.842083	AT4G15800	-	ralf-like 33
Gh_A01G0987	darkgrey	0.84201	AT5G43100	-	Eukaryotic aspartyl protease family protein
Gh_A07G0172	darkgrey	0.84195	AT3G08790	-	ENTH/VHS/GAT family protein
Gh_D10G2619	darkgrey	0.841909	AT1G11190	-	bifunctional nuclease i
Gh_D12G1442	darkgrey	0.841846	AT1G23550	-	similar to RCD one 2
Gh_D06G1068	darkgrey	0.84156	AT4G32020	-
Gh_D13G0028	darkgrey	0.841304		-
Gh_A11G2088	darkgrey	0.841082		-
Gh_A03G1281	darkgrey	0.840534	AT1G69900	-	Actin cross-linking protein
Gh_A11G1487	darkgrey	0.840527	AT1G67230	-	little nuclei1
Gh_D06G2324	darkgrey	0.840415	AT1G27600	-	Nucleotide-diphospho-sugar transferases superfamily protein
Gh_A11G1469	darkgrey	0.840263	AT5G15630	-	COBRA-like extracellular glycosyl-phosphatidyl inositol-anchored protein family
Gh_A10G0818	darkgrey	0.840231	AT5G67260	-	CYCLIN D3;2
Gh_D01G0490	darkgrey	0.84009	AT4G27470	-	RING membrane-anchor 3
Gh_D10G1208	darkgrey	0.839753	AT3G06240	-	F-box family protein
Gh_D11G0662	darkgrey	0.839727	AT5G13890	-	Family of unknown function (DUF716)
Gh_D06G1648	darkgrey	0.839702	AT1G62280	-	SLAC1 homologue 1
Gh_A10G0463	darkgrey	0.839397	AT5G50420	-	O-fucosyltransferase family protein
Gh_D11G1944	darkgrey	0.839238	AT2G23420	-	nicotinate phosphoribosyltransferase 2
Gh_A10G0260	darkgrey	0.839043	AT4G18425	-	Protein of unknown function (DUF679)
Gh_A12G1091	darkgrey	0.838271	AT1G02530	-	P-glycoprotein 12
Gh_A01G2014	darkgrey	0.838179	AT4G35300	-	tonoplast monosaccharide transporter2
Gh_D07G2132	darkgrey	0.837743	AT2G30580	-	DREB2A-interacting protein 2
Gh_D09G1333	darkgrey	0.837733	AT3G09980	-	Family of unknown function (DUF662)
Gh_D11G3017	darkgrey	0.837709	AT4G15740	-	Calcium-dependent lipid-binding (CaLB domain) family protein
Gh_D06G1942	darkgrey	0.837621	AT3G08720	-	serine/threonine protein kinase 2
Gh_A09G1444	darkgrey	0.83758	AT5G02190	-	Eukaryotic aspartyl protease family protein
Gh_A13G0524	darkgrey	0.837157	AT5G23260	MIKC_MADS	K-box region and MADS-box transcription factor family protein
Gh_A07G0308	darkgrey	0.836897	AT2G26580	YABBY	plant-specific transcription factor YABBY family protein
Gh_D07G2255	darkgrey	0.83674	AT1G50170	-	sirohydrochlorin ferrochelatase B
Gh_A11G0244	darkgrey	0.836153	AT3G09040	-	Pentatricopeptide repeat (PPR) superfamily protein
Gh_A10G0312	darkgrey	0.835989	AT1G78700	BES1	BES1/BZR1 homolog 4
Gh_A10G1627	darkgrey	0.835629	AT5G05340	-	Peroxidase superfamily protein
Gh_D02G0363	darkgrey	0.83552		-
Gh_Sca084090G01	darkgrey	0.835343		-
Gh_D09G0082	darkgrey	0.835166	AT3G07250	-	nuclear transport factor 2 (NTF2) family protein / RNA recognition motif (RRM)-containing protein
Gh_A06G0045	darkgrey	0.835066	AT2G18420	-	Gibberellin-regulated family protein
Gh_D05G1062	darkgrey	0.834878	AT3G23290	-	Protein of unknown function (DUF640)
Gh_A10G2346	darkgrey	0.834753	AT5G04220	-	Calcium-dependent lipid-binding (CaLB domain) family protein
Gh_D10G0833	darkgrey	0.834702	AT3G27470	-	Protein of unknown function (DUF707)
Gh_A10G2232	darkgrey	0.834462	AT3G14170	-	Plant protein of unknown function (DUF936)
Gh_A08G1783	darkgrey	0.834435	AT3G45010	-	serine carboxypeptidase-like 48
Gh_D05G1751	darkgrey	0.834379	AT1G60420	-	DC1 domain-containing protein
Gh_A02G0578	darkgrey	0.834071	AT3G17390	-	S-adenosylmethionine synthetase family protein
Gh_A07G0029	darkgrey	0.833881		-
Gh_A05G3960	darkgrey	0.833794	AT1G29250	-	Alba DNA/RNA-binding protein
Gh_A12G0494	darkgrey	0.833609	AT5G16110	-
Gh_D02G2125	darkgrey	0.833589	AT1G11000	-	Seven transmembrane MLO family protein
Gh_D12G1467	darkgrey	0.833444	AT3G26370	-	O-fucosyltransferase family protein
Gh_D01G1140	darkgrey	0.833204	AT5G04460	-	RING/U-box superfamily protein
Gh_A10G1940	darkgrey	0.833137	AT5G02500	-	heat shock cognate protein 70-1
Gh_A02G1772	darkgrey	0.833136	AT2G41900	C3H	CCCH-type zinc finger protein with ARM repeat domain
Gh_A07G1656	darkgrey	0.833132	AT3G22260	-	Cysteine proteinases superfamily protein
Gh_A13G1306	darkgrey	0.832885	AT4G39370	-	ubiquitin-specific protease 27
Gh_A06G0802	darkgrey	0.832869	AT4G33010	-	glycine decarboxylase P-protein 1
Gh_A08G2568	darkgrey	0.832839	AT1G07870	-	Protein kinase superfamily protein
Gh_A06G1926	darkgrey	0.832582	AT1G79000	-	histone acetyltransferase of the CBP family 1
Gh_D02G0756	darkgrey	0.832579	AT1G21410	-	F-box/RNI-like superfamily protein
Gh_A10G0230	darkgrey	0.832087	AT1G61065	-	Protein of unknown function (DUF1218)
Gh_D10G2213	darkgrey	0.831813	AT4G12320	-	cytochrome P450, family 706, subfamily A, polypeptide 6
Gh_D11G1009	darkgrey	0.831475	AT4G01070	-	UDP-Glycosyltransferase superfamily protein
Gh_A12G1988	darkgrey	0.831316	AT1G62710	-	beta vacuolar processing enzyme
Gh_D05G1339	darkgrey	0.831073	AT3G14067	-	Subtilase family protein
Gh_A05G3663	darkgrey	0.830998	AT4G29850	-	Eukaryotic protein of unknown function (DUF872)
Gh_A10G1547	darkgrey	0.830744	AT3G17100	-	sequence-specific DNA binding transcription factors
Gh_D10G2623	darkgrey	0.830731	AT5G54310	-	ARF-GAP domain 5
Gh_D05G2513	darkgrey	0.830583	AT4G07960	-	Cellulose-synthase-like C12
Gh_D03G0476	darkgrey	0.830508	AT5G17050	-	UDP-glucosyl transferase 78D2
Gh_D11G2354	darkgrey	0.830453	AT3G03690	-	Core-2/I-branching beta-1,6-N-acetylglucosaminyltransferase family protein
Gh_D07G0495	darkgrey	0.830372	AT1G69040	-	ACT domain repeat 4
Gh_A13G1673	darkgrey	0.830183	AT3G43190	-	sucrose synthase 4
Gh_D13G0768	darkgrey	0.82993	AT1G26850	-	S-adenosyl-L-methionine-dependent methyltransferases superfamily protein
Gh_A08G2006	darkgrey	0.829668	AT3G24080	-	KRR1 family protein
Gh_A12G1572	darkgrey	0.8293	AT1G68750	-	phosphoenolpyruvate carboxylase 4
Gh_D04G1518	darkgrey	0.829029	AT5G64230	-
Gh_A07G1040	darkgrey	0.82901	AT3G44020	-	thylakoid lumenal P17.1 protein
Gh_A13G0158	darkgrey	0.828965	AT1G07310	-	Calcium-dependent lipid-binding (CaLB domain) family protein
Gh_A09G1595	darkgrey	0.828919	AT3G18440	-	aluminum-activated malate transporter 9
Gh_A13G2227	darkgrey	0.828008	ATCG01240	-	ribosomal protein S7
Gh_A09G1632	darkgrey	0.82775	AT5G52550	-
Gh_A03G1380	darkgrey	0.827673	AT2G20650	-	RING/U-box superfamily protein
Gh_D08G2509	darkgrey	0.827587	AT1G67910	-
Gh_A08G0663	darkgrey	0.827502	AT5G23660	-	homolog of Medicago truncatula MTN3
Gh_D12G0714	darkgrey	0.827417	AT5G67470	-	formin homolog 6
Gh_D01G1186	darkgrey	0.827341		-
Gh_D02G1030	darkgrey	0.82704	AT1G33470	-	RNA-binding (RRM/RBD/RNP motifs) family protein
Gh_D02G1819	darkgrey	0.826946	AT4G28370	-	RING/U-box superfamily protein
Gh_A04G1037	darkgrey	0.826483	AT1G14870	-	PLANT CADMIUM RESISTANCE 2
Gh_D11G0108	darkgrey	0.82616	AT5G52510	GRAS	SCARECROW-like 8
Gh_D12G2755	darkgrey	0.826125	AT4G25700	-	beta-hydroxylase 1
Gh_D05G3913	darkgrey	0.826047	AT2G27940	-	RING/U-box superfamily protein
Gh_A12G1286	darkgrey	0.826037	AT1G03840	C2H2	C2H2 and C2HC zinc fingers superfamily protein
Gh_D13G1879	darkgrey	0.825904	AT3G06740	GATA	GATA transcription factor 15
Gh_A11G2118	darkgrey	0.825663	AT5G27230	-	Frigida-like protein
Gh_D12G0394	darkgrey	0.825569	AT4G31940	-	cytochrome P450, family 82, subfamily C, polypeptide 4
Gh_A10G1862	darkgrey	0.825317	AT5G49740	-	ferric reduction oxidase 7
Gh_A02G1477	darkgrey	0.824934	AT2G23150	-	natural resistance-associated macrophage protein 3
Gh_D11G2783	darkgrey	0.824755	AT5G27000	-	kinesin 4
Gh_A06G1588	darkgrey	0.824719	AT3G08720	-	serine/threonine protein kinase 2
Gh_D09G0037	darkgrey	0.82446	AT5G63950	-	chromatin remodeling 24
Gh_D06G0485	darkgrey	0.82436	AT5G34940	-	glucuronidase 3
Gh_A01G1868	darkgrey	0.8241	AT1G07810	-	ER-type Ca2+-ATPase 1
Gh_A11G2276	darkgrey	0.823962	AT3G04570	-	AT-hook motif nuclear-localized protein 19
Gh_A13G0863	darkgrey	0.823836	AT4G14880	-	O-acetylserine (thiol) lyase (OAS-TL) isoform A1
Gh_D05G2085	darkgrey	0.823719	AT5G64410	-	oligopeptide transporter 4
Gh_D08G2649	darkgrey	0.823346	AT2G18670	-	RING/U-box superfamily protein
Gh_A12G1318	darkgrey	0.823289	AT1G23550	-	similar to RCD one 2
Gh_D10G0887	darkgrey	0.823014	AT2G18170	-	MAP kinase 7
Gh_D05G1050	darkgrey	0.822855	AT2G31930	-
Gh_A05G2325	darkgrey	0.82284	AT1G48750	-	Bifunctional inhibitor/lipid-transfer protein/seed storage 2S albumin superfamily protein
Gh_D06G0491	darkgrey	0.822515	AT1G05500	-	Calcium-dependent lipid-binding (CaLB domain) family protein
Gh_D08G0759	darkgrey	0.822512	AT1G48910	-	Flavin-containing monooxygenase family protein
Gh_A01G0618	darkgrey	0.82244	AT1G50660	-
Gh_A01G1682	darkgrey	0.822357	AT2G41120	-
Gh_A08G1040	darkgrey	0.82233	AT3G62580	-	Late embryogenesis abundant protein (LEA) family protein
Gh_A10G0421	darkgrey	0.82218	AT1G04750	-	vesicle-associated membrane protein 721
Gh_A07G1082	darkgrey	0.822146	AT5G26960	-	Galactose oxidase/kelch repeat superfamily protein
Gh_A05G2338	darkgrey	0.822039	AT1G22610	-	C2 calcium/lipid-binding plant phosphoribosyltransferase family protein
Gh_D05G0159	darkgrey	0.821076	AT4G32390	-	Nucleotide-sugar transporter family protein
Gh_D07G1842	darkgrey	0.820899		-
Gh_D08G1862	darkgrey	0.820789	AT3G14300	-	pectinesterase family protein
Gh_D10G0479	darkgrey	0.82003	AT1G17270	-	O-fucosyltransferase family protein
Gh_D03G1470	darkgrey	0.819995	AT5G07250	-	RHOMBOID-like protein 3
Gh_A07G1520	darkgrey	0.819717	AT5G35750	-	histidine kinase 2
Gh_A10G1030	darkgrey	0.819264	AT5G18980	-	ARM repeat superfamily protein
Gh_D12G0677	darkgrey	0.81908	AT5G67210	-	Protein of unknown function (DUF579)
Gh_D07G2500	darkgrey	0.81873	AT3G26430	-	GDSL-like Lipase/Acylhydrolase superfamily protein
Gh_D05G3251	darkgrey	0.818678	AT3G14720	-	MAP kinase 19
Gh_D09G2085	darkgrey	0.818639		-
Gh_A02G1278	darkgrey	0.818423	AT1G15100	-	RING-H2 finger A2A
Gh_D10G2140	darkgrey	0.818366		-
Gh_A13G1169	darkgrey	0.818319	AT5G54930	-	AT hook motif-containing protein
Gh_D04G1192	darkgrey	0.8183	AT5G02090	-
Gh_A09G2236	darkgrey	0.818096		-
Gh_D04G1444	darkgrey	0.817997	AT4G15248	-	B-box type zinc finger family protein
Gh_D12G1919	darkgrey	0.817792	AT5G61840	-	Exostosin family protein
Gh_D05G2802	darkgrey	0.817702	AT3G10410	-	SERINE CARBOXYPEPTIDASE-LIKE 49
Gh_D11G2856	darkgrey	0.81759	AT3G07100	-	Sec23/Sec24 protein transport family protein
Gh_Sca004879G04	darkgrey	0.817578	AT3G27030	-
Gh_A03G2181	darkgrey	0.817447	AT4G34500	-	Protein kinase superfamily protein
Gh_A07G0623	darkgrey	0.817062	AT1G53540	-	HSP20-like chaperones superfamily protein
Gh_D07G2007	darkgrey	0.815521	AT3G07320	-	O-Glycosyl hydrolases family 17 protein
Gh_D12G1744	darkgrey	0.815479	AT1G06580	-	Pentatricopeptide repeat (PPR) superfamily protein
Gh_D05G2412	darkgrey	0.815269	AT1G05490	-	chromatin remodeling 31
Gh_A07G0061	darkgrey	0.815157	AT2G25735	-
Gh_A05G1735	darkgrey	0.81509	AT5G44250	-	Protein of unknown function DUF829, transmembrane 53
Gh_A08G2142	darkgrey	0.815035	AT1G67910	-
Gh_A01G0875	darkgrey	0.814834	AT1G76140	-	Prolyl oligopeptidase family protein
Gh_D09G0011	darkgrey	0.814603	AT5G46230	-	Protein of unknown function, DUF538
Gh_D13G0464	darkgrey	0.813918	AT1G49320	-	unknown seed protein like 1
Gh_A12G2385	darkgrey	0.813821	AT1G05580	-	cation/H+ exchanger 23
Gh_D12G0630	darkgrey	0.813609	AT3G50760	-	galacturonosyltransferase-like 2
Gh_A10G1928	darkgrey	0.81334	AT5G13670	-	nodulin MtN21 /EamA-like transporter family protein
Gh_A12G2092	darkgrey	0.813313	ATCG00740	-	RNA polymerase subunit alpha
Gh_D10G2019	darkgrey	0.813271		-
Gh_Sca017089G01	darkgrey	0.813134	AT5G55830	-	Concanavalin A-like lectin protein kinase family protein
Gh_A07G2095	darkgrey	0.813118	AT3G26430	-	GDSL-like Lipase/Acylhydrolase superfamily protein
Gh_A12G1773	darkgrey	0.812953	AT5G07380	-
Gh_A03G1120	darkgrey	0.812588	AT1G24360	-	NAD(P)-binding Rossmann-fold superfamily protein
Gh_A11G1730	darkgrey	0.812567	AT4G36870	TALE	BEL1-like homeodomain 2
Gh_A05G1660	darkgrey	0.812417	AT1G47330	-	CBS domain-containing protein with a domain of unknown function (DUF21)
Gh_D11G1048	darkgrey	0.812338	AT3G61870	-
Gh_D12G1927	darkgrey	0.811691	AT5G61790	-	calnexin 1
Gh_A11G1146	darkgrey	0.811646	AT1G03080	-	kinase interacting (KIP1-like) family protein
Gh_D11G0412	darkgrey	0.810754	AT5G14040	-	phosphate transporter 3;1
Gh_D08G1238	darkgrey	0.810696	AT1G64300	-	Protein kinase family protein
Gh_A11G0514	darkgrey	0.810391	AT3G51520	-	diacylglycerol acyltransferase family
Gh_D03G0021	darkgrey	0.81032	AT4G35090	-	catalase 2
Gh_A02G1597	darkgrey	0.809764	AT4G36520	-	Chaperone DnaJ-domain superfamily protein
Gh_A05G0312	darkgrey	0.809313		-
Gh_A01G0163	darkgrey	0.808882	AT2G30950	-	FtsH extracellular protease family
Gh_D13G2361	darkgrey	0.808421	AT1G19110	-	inter-alpha-trypsin inhibitor heavy chain-related
Gh_A12G0474	darkgrey	0.808106	AT1G25380	-	NAD+ transporter 2
Gh_A11G1661	darkgrey	0.807814	ATCG01240	-	ribosomal protein S7
Gh_D08G2392	darkgrey	0.807154	AT5G36230	-	ARM repeat superfamily protein
Gh_A06G0674	darkgrey	0.806361	AT5G12080	-	mechanosensitive channel of small conductance-like 10
Gh_D03G0852	darkgrey	0.806013	AT5G62740	-	SPFH/Band 7/PHB domain-containing membrane-associated protein family
Gh_A13G2046	darkgrey	0.805622	AT3G12580	-	heat shock protein 70
Gh_D10G0113	darkgrey	0.805621	AT1G62310	-	transcription factor jumonji (jmjC) domain-containing protein
Gh_A03G1114	darkgrey	0.805377	AT1G67560	-	PLAT/LH2 domain-containing lipoxygenase family protein
Gh_D05G1355	darkgrey	0.804767	AT3G14300	-	pectinesterase family protein
Gh_D13G2477	darkgrey	0.804558	AT5G20280	-	sucrose phosphate synthase 1F
Gh_D04G0536	darkgrey	0.803748	AT5G04800	-	Ribosomal S17 family protein
Gh_D07G1706	darkgrey	0.803603	AT3G12700	-	Eukaryotic aspartyl protease family protein
Gh_Sca012924G01	darkgrey	0.803126		-
Gh_D09G0361	darkgrey	0.803107	AT3G01900	-	cytochrome P450, family 94, subfamily B, polypeptide 2
Gh_A11G2883	darkgrey	0.802958	AT2G36835	-
Gh_A12G1621	darkgrey	0.802708	AT5G61410	-	D-ribulose-5-phosphate-3-epimerase
Gh_A12G0251	darkgrey	0.80198	AT4G34500	-	Protein kinase superfamily protein
Gh_A11G0456	darkgrey	0.801924	AT4G37810	-
Gh_A12G1772	darkgrey	0.800918	AT5G61750	-	RmlC-like cupins superfamily protein
Gh_A07G0721	darkgrey	0.800913	AT5G15790	-	RING/U-box superfamily protein
Gh_A08G2098	darkgrey	0.800115	AT2G25670	-
Gh_A01G2011	darkgrey	0.800076	AT1G78160	-	pumilio 7
Gh_A03G1596	darkgrey	0.800035		-
Gh_A01G2083	darkgrey	0.799495	AT5G04460	-	RING/U-box superfamily protein
Gh_D08G0899	darkgrey	0.799282	AT5G57420	-	indole-3-acetic acid inducible 33
Gh_D05G2576	darkgrey	0.798139	AT1G76920	-	F-box family protein
Gh_D03G1182	darkgrey	0.798131	AT2G29090	-	cytochrome P450, family 707, subfamily A, polypeptide 2
Gh_A11G0652	darkgrey	0.797471	AT5G39250	-	F-box family protein
Gh_D10G0541	darkgrey	0.797246	AT1G72790	-	hydroxyproline-rich glycoprotein family protein
Gh_A07G1679	darkgrey	0.797243	AT4G15415	-	Protein phosphatase 2A regulatory B subunit family protein
Gh_D05G2780	darkgrey	0.796752	AT5G04430	-	binding to TOMV RNA 1L (long form)
Gh_A12G2709	darkgrey	0.796346	AT4G23740	-	Leucine-rich repeat protein kinase family protein
Gh_D11G0496	darkgrey	0.796287	AT4G36990	HSF	heat shock factor 4
Gh_A04G0982	darkgrey	0.795518		-
Gh_A02G1707	darkgrey	0.79548	AT4G35530	-	phosphatidylinositolglycan-related
Gh_A01G0959	darkgrey	0.795448	AT1G47530	-	MATE efflux family protein
Gh_D03G0199	darkgrey	0.795337	AT5G66810	-
Gh_D02G0370	darkgrey	0.794337	AT4G14920	-	Acyl-CoA N-acyltransferase with RING/FYVE/PHD-type zinc finger protein
Gh_D10G0233	darkgrey	0.793755	AT4G21700	-	Protein of unknown function (DUF2921)
Gh_A11G0608	darkgrey	0.793606	AT3G01710	-	TPX2 (targeting protein for Xklp2) protein family
Gh_D05G1980	darkgrey	0.793597	AT3G53010	-	Domain of unknown function (DUF303)
Gh_A11G2861	darkgrey	0.793563		-
Gh_D04G0485	darkgrey	0.793042	AT5G15020	-	SIN3-like 2
Gh_D11G3336	darkgrey	0.792613	AT2G41180	-	VQ motif-containing protein
Gh_D08G2461	darkgrey	0.792262	AT5G11260	bZIP	Basic-leucine zipper (bZIP) transcription factor family protein
Gh_A12G1292	darkgrey	0.792205	AT1G27440	-	Exostosin family protein
Gh_A11G2806	darkgrey	0.792161	AT3G57785	-
Gh_A11G0658	darkgrey	0.791755	AT1G69830	-	alpha-amylase-like 3
Gh_A03G0731	darkgrey	0.791263	ATCG00780	-	ribosomal protein L14
Gh_D09G1961	darkgrey	0.791082		-
Gh_A06G0452	darkgrey	0.790325	AT5G33280	-	Voltage-gated chloride channel family protein
Gh_D05G2611	darkgrey	0.790255	AT1G65690	-	Late embryogenesis abundant (LEA) hydroxyproline-rich glycoprotein family
Gh_A04G0837	darkgrey	0.789461	AT3G18290	-	zinc finger protein-related
Gh_D13G1517	darkgrey	0.789394	AT5G54290	-	cytochrome c biogenesis protein family
Gh_A05G3842	darkgrey	0.789221	AT1G79860	-	RHO guanyl-nucleotide exchange factor 12
Gh_D05G1610	darkgrey	0.789172	AT4G04900	-	ROP-interactive CRIB motif-containing protein 10
Gh_D13G2173	darkgrey	0.788227	AT4G14770	CPP	TESMIN/TSO1-like CXC 2
Gh_D06G1731	darkgrey	0.788171	AT1G32450	-	nitrate transporter 1.5
Gh_D07G1287	darkgrey	0.787994	AT1G22240	-	pumilio 8
Gh_A13G1677	darkgrey	0.787488	AT5G20710	-	beta-galactosidase 7
Gh_A11G1078	darkgrey	0.787471		-
Gh_A09G1399	darkgrey	0.786685	AT5G03280	-	NRAMP metal ion transporter family protein
Gh_D07G1521	darkgrey	0.7861	AT5G43980	-	plasmodesmata-located protein 1
Gh_D05G3123	darkgrey	0.785822	AT1G25370	-	Protein of unknown function (DUF1639)
Gh_A11G3115	darkgrey	0.785385	AT2G47730	-	glutathione S-transferase phi 8
Gh_A08G0785	darkgrey	0.78484	AT4G30850	-	heptahelical transmembrane protein2
Gh_A12G1244	darkgrey	0.784801	AT4G21440	MYB	MYB-like 102
Gh_A13G1776	darkgrey	0.784469	AT5G20230	-	blue-copper-binding protein
Gh_D03G0494	darkgrey	0.784375	AT3G02970	-	EXORDIUM like 6
Gh_A05G1604	darkgrey	0.784178	AT1G19835	-	Plant protein of unknown function (DUF869)
Gh_A03G0535	darkgrey	0.784138	AT5G51150	-	Mitochondrial import inner membrane translocase subunit Tim17/Tim22/Tim23 family protein
Gh_D09G1704	darkgrey	0.782482	AT4G25433	-	peptidoglycan-binding LysM domain-containing protein
Gh_D02G1166	darkgrey	0.781455	AT1G62400	-	Protein kinase superfamily protein
Gh_A09G0249	darkgrey	0.781333	AT5G14880	-	Potassium transporter family protein
Gh_D07G1353	darkgrey	0.780686	AT4G00900	-	ER-type Ca2+-ATPase 2
Gh_A10G0252	darkgrey	0.78051	AT4G21700	-	Protein of unknown function (DUF2921)
Gh_A10G2138	darkgrey	0.780256	AT3G56110	-	prenylated RAB acceptor 1.B1
Gh_D06G1343	darkgrey	0.78023	AT5G54390	-	HAL2-like
Gh_D02G0729	darkgrey	0.779893		-
Gh_D13G0481	darkgrey	0.779849	AT5G09570	-	Cox19-like CHCH family protein
Gh_A11G2519	darkgrey	0.778982	AT1G50640	ERF	ethylene responsive element binding factor 3
Gh_D13G1601	darkgrey	0.778981	AT1G78530	-	Protein kinase superfamily protein
Gh_A06G2001	darkgrey	0.778387	AT4G18160	-	Ca2+ activated outward rectifying K+ channel 6
Gh_A11G3032	darkgrey	0.778232	AT2G30050	-	transducin family protein / WD-40 repeat family protein
Gh_A02G0389	darkgrey	0.778012	AT1G04430	-	S-adenosyl-L-methionine-dependent methyltransferases superfamily protein
Gh_A13G0998	darkgrey	0.77788	AT1G72160	-	Sec14p-like phosphatidylinositol transfer family protein
Gh_A01G0457	darkgrey	0.777298	AT5G53850	-	haloacid dehalogenase-like hydrolase family protein
Gh_D05G1916	darkgrey	0.776729	AT2G26530	-	Protein of unknown function (DUF1645)
Gh_A12G1320	darkgrey	0.776596	AT1G23530	-
Gh_A05G1057	darkgrey	0.775188	AT1G52560	-	HSP20-like chaperones superfamily protein
Gh_D11G3380	darkgrey	0.775009	AT4G38700	-	Disease resistance-responsive (dirigent-like protein) family protein
Gh_A01G2147	darkgrey	0.77484	AT3G53490	-
Gh_A09G0375	darkgrey	0.774561	AT5G62150	-	peptidoglycan-binding LysM domain-containing protein
Gh_D13G1849	darkgrey	0.773817	AT1G54710	-	homolog of yeast autophagy 18 (ATG18) H
Gh_Sca005566G01	darkgrey	0.773726	AT1G72790	-	hydroxyproline-rich glycoprotein family protein
Gh_D10G2603	darkgrey	0.772977	AT3G14170	-	Plant protein of unknown function (DUF936)
Gh_D03G0452	darkgrey	0.772034	AT5G09880	-	Splicing factor, CC1-like
Gh_A01G1814	darkgrey	0.772028	AT2G36670	-	Eukaryotic aspartyl protease family protein
Gh_D09G1263	darkgrey	0.771514	AT2G35940	TALE	BEL1-like homeodomain 1
Gh_D05G1968	darkgrey	0.770902	AT4G24240	WRKY	WRKY DNA-binding protein 7
Gh_A06G1194	darkgrey	0.770128	AT2G34440	M-type_MADS	AGAMOUS-like 29
Gh_A09G0259	darkgrey	0.770071	AT3G01500	-	carbonic anhydrase 1
Gh_A09G1263	darkgrey	0.769938	AT2G35940	TALE	BEL1-like homeodomain 1
Gh_A02G0069	darkgrey	0.769775	AT1G05690	-	BTB and TAZ domain protein 3
Gh_D10G1361	darkgrey	0.769132	AT5G43490	-
Gh_D01G0723	darkgrey	0.768654	AT1G55910	-	zinc transporter 11 precursor
Gh_A08G0384	darkgrey	0.768103	AT4G02500	-	UDP-xylosyltransferase 2
Gh_D07G1841	darkgrey	0.767911	AT3G51550	-	Malectin/receptor-like protein kinase family protein
Gh_A07G0108	darkgrey	0.767879	AT5G56890	-	Protein kinase superfamily protein
Gh_D07G2060	darkgrey	0.767276	AT3G09270	-	glutathione S-transferase TAU 8
Gh_A03G1179	darkgrey	0.766083	AT3G26570	-	phosphate transporter 2;1
Gh_D06G0810	darkgrey	0.765929	AT1G19180	-	jasmonate-zim-domain protein 1
Gh_A13G0538	darkgrey	0.765825	AT5G08520	MYB	Duplicated homeodomain-like superfamily protein
Gh_D13G2209	darkgrey	0.765691	AT5G57685	-	glutamine dumper 3
Gh_A05G0781	darkgrey	0.765649		-
Gh_D06G0268	darkgrey	0.765202	AT4G24560	-	ubiquitin-specific protease 16
Gh_D11G0584	darkgrey	0.765082	AT5G64780	-	Uncharacterised conserved protein UCP009193
Gh_D06G0531	darkgrey	0.764593	AT1G80170	-	Pectin lyase-like superfamily protein
Gh_A11G3302	darkgrey	0.764286		-
Gh_A07G1544	darkgrey	0.763752	AT3G21670	-	Major facilitator superfamily protein
Gh_D02G2105	darkgrey	0.762969	AT3G19080	-	SWIB complex BAF60b domain-containing protein
Gh_A04G0860	darkgrey	0.762849	AT5G13150	-	exocyst subunit exo70 family protein C1
Gh_D07G0562	darkgrey	0.762351	AT5G50210	-	quinolinate synthase
Gh_D09G0940	darkgrey	0.762319	AT3G15040	-	Protein of unknown function, DUF584
Gh_D05G1845	darkgrey	0.761438	AT1G75230	-	DNA glycosylase superfamily protein
Gh_A13G0949	darkgrey	0.761105	AT5G16380	-	Protein of unknown function, DUF538
Gh_A10G0915	darkgrey	0.761096	AT3G27470	-	Protein of unknown function (DUF707)
Gh_A05G3681	darkgrey	0.761073	AT4G24380	-
Gh_A09G1413	darkgrey	0.760882	AT3G09790	-	ubiquitin 8
Gh_D06G1340	darkgrey	0.760528	AT1G07180	-	alternative NAD(P)H dehydrogenase 1
Gh_A09G0940	darkgrey	0.760335	AT2G35940	TALE	BEL1-like homeodomain 1
Gh_A05G3103	darkgrey	0.760217	AT5G04800	-	Ribosomal S17 family protein
Gh_A05G1039	darkgrey	0.759581	AT3G02645	-	Plant protein of unknown function (DUF247)
Gh_A10G2214	darkgrey	0.759504	AT3G15670	-	Late embryogenesis abundant protein (LEA) family protein
Gh_A07G1847	darkgrey	0.759177	AT2G20190	-	CLIP-associated protein
Gh_D01G1832	darkgrey	0.759175	AT3G57930	-
Gh_D08G1737	darkgrey	0.758222	AT1G53540	-	HSP20-like chaperones superfamily protein
Gh_D03G1302	darkgrey	0.758138	AT2G28250	-	Protein kinase superfamily protein
Gh_A11G0954	darkgrey	0.758097	AT4G01720	WRKY	WRKY family transcription factor
Gh_D02G2313	darkgrey	0.758022	AT1G10790	-
Gh_Sca017964G01	darkgrey	0.756845	AT4G35800	-	RNA polymerase II large subunit
Gh_D03G0534	darkgrey	0.756786	AT4G26500	-	chloroplast sulfur E
Gh_A02G1420	darkgrey	0.755856	AT2G22790	-
Gh_A07G1878	darkgrey	0.755422	AT3G01180	-	starch synthase 2
Gh_D07G1030	darkgrey	0.755072	AT3G47340	-	glutamine-dependent asparagine synthase 1
Gh_A03G0720	darkgrey	0.754715	AT4G21740	-
Gh_D12G0119	darkgrey	0.75415	AT4G35350	-	xylem cysteine peptidase 1
Gh_D13G1366	darkgrey	0.753641	AT5G55970	-	RING/U-box superfamily protein
Gh_A12G1137	darkgrey	0.753004	AT3G62420	bZIP	basic region/leucine zipper motif 53
Gh_D05G1437	darkgrey	0.752422	AT1G29380	-	Carbohydrate-binding X8 domain superfamily protein
Gh_A06G2100	darkgrey	0.751827	AT1G80460	-	Actin-like ATPase superfamily protein
Gh_D03G0561	darkgrey	0.751234	AT1G79730	-	hydroxyproline-rich glycoprotein family protein
Gh_D07G1170	darkgrey	0.751124	AT1G35710	-	Protein kinase family protein with leucine-rich repeat domain
Gh_D12G1663	darkgrey	0.750506		-
Gh_Sca005646G04	darkgrey	0.750277	ATCG00420	-	NADH dehydrogenase subunit J
Gh_D09G0573	darkgrey	0.749881	AT2G33380	-	Caleosin-related family protein
Gh_D10G0260	darkgrey	0.749249	AT4G18425	-	Protein of unknown function (DUF679)
Gh_D08G0633	darkgrey	0.749245	AT2G44850	-
Gh_A08G0992	darkgrey	0.749167	AT2G30900	-	TRICHOME BIREFRINGENCE-LIKE 43
Gh_D05G0432	darkgrey	0.749047	AT1G10970	-	zinc transporter 4 precursor
Gh_D11G3194	darkgrey	0.74846	ATCG01100	-	NADH dehydrogenase family protein
Gh_A13G0315	darkgrey	0.748016	AT1G10950	-	transmembrane nine 1
Gh_A05G1867	darkgrey	0.74794	AT1G58250	-	Golgi-body localisation protein domain ;RNA pol II promoter Fmp27 protein domain
Gh_A13G1427	darkgrey	0.747717	AT3G04240	-	Tetratricopeptide repeat (TPR)-like superfamily protein
Gh_D10G1497	darkgrey	0.747647	AT3G06200	-	P-loop containing nucleoside triphosphate hydrolases superfamily protein
Gh_A04G1084	darkgrey	0.7475		-
Gh_D03G0578	darkgrey	0.747362	AT5G25810	ERF	Integrase-type DNA-binding superfamily protein
Gh_D09G2328	darkgrey	0.747251	AT5G18610	-	Protein kinase superfamily protein
Gh_A02G1577	darkgrey	0.747154	AT3G50845	-	Protein of unknown function (DUF59)
Gh_D06G0299	darkgrey	0.747041	AT4G08980	-	F-BOX WITH WD-40 2
Gh_D02G2032	darkgrey	0.746556	AT4G33920	-	Protein phosphatase 2C family protein
Gh_A04G0739	darkgrey	0.746397	AT1G22340	-	UDP-glucosyl transferase 85A7
Gh_A10G0827	darkgrey	0.745869	AT4G36990	HSF	heat shock factor 4
Gh_D13G0052	darkgrey	0.745764	AT2G31945	-
Gh_A11G1800	darkgrey	0.745244	AT5G67210	-	Protein of unknown function (DUF579)
Gh_A11G0785	darkgrey	0.74514	AT4G00550	-	digalactosyl diacylglycerol deficient 2
Gh_A01G1630	darkgrey	0.743865	AT3G57930	-
Gh_D08G1002	darkgrey	0.743339	AT5G11340	-	Acyl-CoA N-acyltransferases (NAT) superfamily protein
Gh_D10G0408	darkgrey	0.742949	AT5G46170	-	F-box family protein
Gh_A09G1509	darkgrey	0.742691	AT3G09270	-	glutathione S-transferase TAU 8
Gh_A09G0951	darkgrey	0.742414	AT5G06570	-	alpha/beta-Hydrolases superfamily protein
Gh_D12G2508	darkgrey	0.742118	AT5G51760	-	Protein phosphatase 2C family protein
Gh_A03G1672	darkgrey	0.741895	AT3G19190	-	autophagy 2
Gh_A11G2938	darkgrey	0.741863	AT4G00430	-	plasma membrane intrinsic protein 1;4
Gh_A05G0155	darkgrey	0.7418	AT5G19600	-	sulfate transporter 3;5
Gh_D05G1857	darkgrey	0.741727	AT2G18500	-	ovate family protein 7
Gh_A07G0067	darkgrey	0.741498	AT5G19670	-	Exostosin family protein
Gh_D07G1045	darkgrey	0.741049	AT5G22810	-	GDSL-like Lipase/Acylhydrolase superfamily protein
Gh_A05G1774	darkgrey	0.740808	AT4G24240	WRKY	WRKY DNA-binding protein 7
Gh_A01G2073	darkgrey	0.740023		-
Gh_D10G2131	darkgrey	0.739987	AT3G55060	-
Gh_A10G0222	darkgrey	0.738791	AT1G11120	-
Gh_A08G1731	darkgrey	0.738353	AT5G48740	-	Leucine-rich repeat protein kinase family protein
Gh_A12G2379	darkgrey	0.738344	AT4G25390	-	Protein kinase superfamily protein
Gh_D11G1246	darkgrey	0.737953	AT2G48030	-	DNAse I-like superfamily protein
Gh_D08G1627	darkgrey	0.737906	AT1G31410	-	putrescine-binding periplasmic protein-related
Gh_A05G0327	darkgrey	0.737789	AT1G10970	-	zinc transporter 4 precursor
Gh_D08G1218	darkgrey	0.737784	ATCG00730	-	photosynthetic electron transfer D
Gh_D13G1964	darkgrey	0.737443	AT4G32290	-	Core-2/I-branching beta-1,6-N-acetylglucosaminyltransferase family protein
Gh_A05G1846	darkgrey	0.7372	AT4G31850	-	proton gradient regulation 3
Gh_D13G0230	darkgrey	0.736832	AT5G07990	-	Cytochrome P450 superfamily protein
Gh_A05G0708	darkgrey	0.736729	AT2G27950	-	Ring/U-Box superfamily protein
Gh_A13G0801	darkgrey	0.736688	AT5G17920	-	Cobalamin-independent synthase family protein
Gh_Sca017272G01	darkgrey	0.736416	ATCG00420	-	NADH dehydrogenase subunit J
Gh_A10G2351	darkgrey	0.734721	AT2G37250	-	adenosine kinase
Gh_D13G0476	darkgrey	0.734627	AT1G11300	-	protein serine/threonine kinases;protein kinases;ATP binding;sugar binding;kinases;carbohydrate binding
Gh_D07G2406	darkgrey	0.734161	AT2G25930	-	hydroxyproline-rich glycoprotein family protein
Gh_A04G1458	darkgrey	0.733979	AT1G60995	-
Gh_D12G0940	darkgrey	0.733835	AT1G02040	-	C2H2-type zinc finger family protein
Gh_D06G2289	darkgrey	0.733616	AT1G75810	-
Gh_A05G0089	darkgrey	0.733332	AT1G15360	ERF	Integrase-type DNA-binding superfamily protein
Gh_A08G0032	darkgrey	0.733173	AT3G44900	-	cation/H+ exchanger 4
Gh_D13G0922	darkgrey	0.733152	AT1G05170	-	Galactosyltransferase family protein
Gh_D06G0990	darkgrey	0.732915	AT5G25760	-	peroxin4
Gh_D02G0877	darkgrey	0.732302	ATCG00640	-	ribosomal protein L33
Gh_D05G1381	darkgrey	0.732237	AT1G31300	-	TRAM, LAG1 and CLN8 (TLC) lipid-sensing domain containing protein
Gh_A13G0443	darkgrey	0.732066	AT5G64360	-	Chaperone DnaJ-domain superfamily protein
Gh_A11G2842	darkgrey	0.731875	AT3G11600	-
Gh_D03G1846	darkgrey	0.731866	AT2G35230	-	VQ motif-containing protein
Gh_A10G2054	darkgrey	0.731798	AT3G55740	-	proline transporter 2
Gh_A01G1079	darkgrey	0.731516	AT2G41700	-	ATP-binding cassette A1
Gh_D09G1133	darkgrey	0.731338	AT5G04000	-
Gh_D05G3772	darkgrey	0.730786		-
Gh_D05G3139	darkgrey	0.730385	AT2G01190	-	Octicosapeptide/Phox/Bem1p family protein
Gh_D04G1903	darkgrey	0.730192	AT1G05990	-	EF hand calcium-binding protein family
Gh_D08G0303	darkgrey	0.729768	AT5G56150	-	ubiquitin-conjugating enzyme 30
Gh_D11G0836	darkgrey	0.728857		-
Gh_D07G2281	darkgrey	0.727299	AT4G35860	-	GTP-binding 2
Gh_A11G2491	darkgrey	0.726305	AT1G09240	-	nicotianamine synthase 3
Gh_D10G2328	darkgrey	0.72488	AT5G05950	-	maternal effect embryo arrest 60
Gh_D08G0949	darkgrey	0.724707	AT5G57810	-	tetraspanin15
Gh_D03G1671	darkgrey	0.724401	AT2G23790	-	Protein of unknown function (DUF607)
Gh_D09G2466	darkgrey	0.723919	AT4G18820	-	AAA-type ATPase family protein
Gh_A08G0272	darkgrey	0.723311	AT3G60860	-	SEC7-like guanine nucleotide exchange family protein
Gh_A10G0509	darkgrey	0.723034	AT1G72750	-	translocase inner membrane subunit 23-2
Gh_D10G1468	darkgrey	0.720931	AT1G04220	-	3-ketoacyl-CoA synthase 2
Gh_D10G2294	darkgrey	0.720378	AT3G11430	-	glycerol-3-phosphate acyltransferase 5
Gh_A11G2135	darkgrey	0.719541		-
Gh_A05G1845	darkgrey	0.718738		-
Gh_D01G0911	darkgrey	0.718541	AT1G76140	-	Prolyl oligopeptidase family protein
Gh_D02G0114	darkgrey	0.718493	AT2G43680	-	IQ-domain 14
Gh_A13G2022	darkgrey	0.718295	AT5G41020	MYB_related	myb family transcription factor
Gh_D08G1269	darkgrey	0.717997	AT5G52640	-	heat shock protein 90.1
Gh_D10G0782	darkgrey	0.717228	AT1G12900	-	glyceraldehyde 3-phosphate dehydrogenase A subunit 2
Gh_A03G0014	darkgrey	0.712239	AT2G35230	-	VQ motif-containing protein
Gh_D10G2014	darkgrey	0.711974	AT3G56630	-	cytochrome P450, family 94, subfamily D, polypeptide 2
Gh_D11G0164	darkgrey	0.711879	AT1G33260	-	Protein kinase superfamily protein
Gh_A06G0025	darkgrey	0.711745	AT1G75810	-
Gh_D07G0509	darkgrey	0.711712	AT5G50530	-	CBS / octicosapeptide/Phox/Bemp1 (PB1) domains-containing protein
Gh_D04G1610	darkgrey	0.711367	AT1G71220	-	UDP-glucose:glycoprotein glucosyltransferases;transferases, transferring hexosyl groups;transferases, transferring glycosyl groups
Gh_A08G1434	darkgrey	0.708653	AT1G32450	-	nitrate transporter 1.5
Gh_D02G2385	darkgrey	0.708564	AT1G04910	-	O-fucosyltransferase family protein
Gh_D12G1142	darkgrey	0.708348	AT1G01220	-	L-fucokinase/GDP-L-fucose pyrophosphorylase
Gh_D06G0281	darkgrey	0.707798	AT5G65380	-	MATE efflux family protein
Gh_A11G2046	darkgrey	0.707638		-
Gh_A08G2080	darkgrey	0.707592	AT2G18670	-	RING/U-box superfamily protein
Gh_D05G1849	darkgrey	0.707271	AT1G47330	-	CBS domain-containing protein with a domain of unknown function (DUF21)
Gh_D05G0788	darkgrey	0.704777	AT2G35940	TALE	BEL1-like homeodomain 1
Gh_A05G0370	darkgrey	0.703951	AT4G15475	-	F-box/RNI-like superfamily protein
Gh_A09G2332	darkgrey	0.703842	AT3G08860	-	PYRIMIDINE 4
Gh_A10G1605	darkgrey	0.703238	AT4G31250	-	Leucine-rich repeat protein kinase family protein
Gh_D08G1473	darkgrey	0.703204	AT1G01490	-	Heavy metal transport/detoxification superfamily protein
Gh_A07G0900	darkgrey	0.702048	AT2G28910	-	CAX interacting protein 4
Gh_A01G1305	darkgrey	0.702002	AT1G13130	-	Cellulase (glycosyl hydrolase family 5) protein
Gh_D02G2252	darkgrey	0.701092	AT2G16940	-	Splicing factor, CC1-like
Gh_A03G0368	darkgrey	0.700233	AT2G29070	-	Ubiquitin fusion degradation UFD1 family protein
Gh_A13G2225	darkgrey	0.69915	ATCG01120	-	chloroplast ribosomal protein S15
Gh_A05G1450	darkgrey	0.698494	AT3G20340	-
Gh_A12G2465	darkgrey	0.697853	AT1G18330	MYB_related	Homeodomain-like superfamily protein
Gh_D06G0466	darkgrey	0.697103	AT2G13100	-	Major facilitator superfamily protein
Gh_A06G1899	darkgrey	0.696506		-
Gh_D03G0798	darkgrey	0.696223	AT4G10750	-	Phosphoenolpyruvate carboxylase family protein
Gh_D10G1355	darkgrey	0.695605	AT4G13990	-	Exostosin family protein
Gh_D08G1510	darkgrey	0.694496	AT4G16520	-	Ubiquitin-like superfamily protein
Gh_D06G1132	darkgrey	0.694023	AT5G57510	-
Gh_D09G1979	darkgrey	0.693971	AT5G48570	-	FKBP-type peptidyl-prolyl cis-trans isomerase family protein
Gh_D07G0142	darkgrey	0.693227	AT3G43240	-	ARID/BRIGHT DNA-binding domain-containing protein
Gh_A12G0107	darkgrey	0.692778	AT4G35350	-	xylem cysteine peptidase 1
Gh_Sca004867G02	darkgrey	0.692689	AT4G26850	-	mannose-1-phosphate guanylyltransferase (GDP)s;GDP-galactose:mannose-1-phosphate guanylyltransferases;GDP-galactose:glucose-1-phosphate guanylyltransferases;GDP-galactose:myoinositol-1-phosphate guanylyltransferases;glucose-1-phosphate guanylyltransferase
Gh_D09G2088	darkgrey	0.692113	AT4G14920	-	Acyl-CoA N-acyltransferase with RING/FYVE/PHD-type zinc finger protein
Gh_D13G1830	darkgrey	0.691875	AT3G04940	-	cysteine synthase D1
Gh_D02G1273	darkgrey	0.691335	AT1G14020	-	O-fucosyltransferase family protein
Gh_D01G0170	darkgrey	0.691323	AT1G03730	-
Gh_D03G1421	darkgrey	0.690416	AT5G52640	-	heat shock protein 90.1
Gh_A05G1384	darkgrey	0.689922	AT1G61140	-	SNF2 domain-containing protein / helicase domain-containing protein / zinc finger protein-related
Gh_D10G1621	darkgrey	0.689511	AT3G21550	-	DUF679 domain membrane protein 2
Gh_D01G0144	darkgrey	0.68882	AT5G08290	-	mRNA splicing factor, thioredoxin-like U5 snRNP
Gh_D07G0786	darkgrey	0.688792	AT3G29780	-	ralf-like 27
Gh_A10G1942	darkgrey	0.688613	AT5G59350	-
Gh_A10G1541	darkgrey	0.687976	AT5G49480	-	Ca2+-binding protein 1
Gh_A03G0038	darkgrey	0.684934	AT4G17140	-	pleckstrin homology (PH) domain-containing protein
Gh_D08G1272	darkgrey	0.684348	AT4G23500	-	Pectin lyase-like superfamily protein
Gh_D07G0442	darkgrey	0.684216	AT4G17500	ERF	ethylene responsive element binding factor 1
Gh_D10G1810	darkgrey	0.684205	AT2G36760	-	UDP-glucosyl transferase 73C2
Gh_D03G1451	darkgrey	0.683438	AT4G11570	-	Haloacid dehalogenase-like hydrolase (HAD) superfamily protein
Gh_A12G0666	darkgrey	0.680606	AT4G36930	bHLH	basic helix-loop-helix (bHLH) DNA-binding superfamily protein
Gh_D11G1227	darkgrey	0.680148	AT4G03180	-
Gh_A10G0557	darkgrey	0.679526	AT5G11730	-	Core-2/I-branching beta-1,6-N-acetylglucosaminyltransferase family protein
Gh_A10G1559	darkgrey	0.679382	AT2G36800	-	don-glucosyltransferase 1
Gh_D10G0248	darkgrey	0.679208	AT3G15670	-	Late embryogenesis abundant protein (LEA) family protein
Gh_D05G1156	darkgrey	0.679065	AT3G02645	-	Plant protein of unknown function (DUF247)
Gh_A07G1603	darkgrey	0.67777	AT3G02360	-	6-phosphogluconate dehydrogenase family protein
Gh_A02G0292	darkgrey	0.675356	AT5G19070	-	SNARE associated Golgi protein family
Gh_D09G0981	darkgrey	0.674845	AT3G44110	-	DNAJ homologue 3
Gh_A10G1987	darkgrey	0.674765	AT3G11430	-	glycerol-3-phosphate acyltransferase 5
Gh_A08G1562	darkgrey	0.674439	AT4G12290	-	Copper amine oxidase family protein
Gh_D13G0093	darkgrey	0.672877	AT5G04830	-	Nuclear transport factor 2 (NTF2) family protein
Gh_A06G1989	darkgrey	0.671617	AT4G18880	HSF	heat shock transcription factor A4A
Gh_D08G0019	darkgrey	0.671602	AT5G58840	-	Subtilase family protein
Gh_A03G2036	darkgrey	0.67158	AT5G07250	-	RHOMBOID-like protein 3
Gh_D04G1202	darkgrey	0.6709	AT2G37770	-	NAD(P)-linked oxidoreductase superfamily protein
Gh_A04G0929	darkgrey	0.670168	AT1G50120	-
Gh_A04G1362	darkgrey	0.670167	AT3G57930	-
Gh_D05G3727	darkgrey	0.669623	AT1G55610	-	BRI1 like
Gh_A01G1399	darkgrey	0.668717	AT4G38580	-	farnesylated protein 6
Gh_A03G1685	darkgrey	0.668035	AT3G19080	-	SWIB complex BAF60b domain-containing protein
Gh_D09G2443	darkgrey	0.667942	AT3G10040	Trihelix	sequence-specific DNA binding transcription factors
Gh_A05G3449	darkgrey	0.667396	AT3G10620	-	nudix hydrolase homolog 26
Gh_D08G2129	darkgrey	0.667157	AT3G45010	-	serine carboxypeptidase-like 48
Gh_D06G1497	darkgrey	0.666971	AT1G10000	-	Ribonuclease H-like superfamily protein
Gh_D12G2364	darkgrey	0.666591	AT4G28290	-
Gh_D05G3012	darkgrey	0.666516	AT5G14420	-	RING domain ligase2
Gh_A13G1017	darkgrey	0.666447	AT1G71950	-	Proteinase inhibitor, propeptide
Gh_D09G0056	darkgrey	0.665492	AT5G13340	-
Gh_A09G1859	darkgrey	0.664634	AT5G48570	-	FKBP-type peptidyl-prolyl cis-trans isomerase family protein
Gh_D12G0946	darkgrey	0.664421	AT1G02070	-
Gh_D09G1907	darkgrey	0.663795	AT3G23610	-	dual specificity protein phosphatase 1
Gh_A03G1733	darkgrey	0.6628	AT4G39130	-	Dehydrin family protein
Gh_D13G1152	darkgrey	0.662718	AT1G09155	-	phloem protein 2-B15
Gh_D07G0918	darkgrey	0.661871	AT5G60170	-	RNA binding (RRM/RBD/RNP motifs) family protein
Gh_D02G0533	darkgrey	0.661741	AT4G15800	-	ralf-like 33
Gh_A10G1866	darkgrey	0.660814	AT3G55060	-
Gh_A11G1708	darkgrey	0.655832	AT2G18470	-	roline-rich extensin-like receptor kinase 4
Gh_D12G0672	darkgrey	0.654841	AT5G67140	-	F-box/RNI-like superfamily protein
Gh_A07G1796	darkgrey	0.654179	AT3G07390	-	auxin-responsive family protein
Gh_D02G1830	darkgrey	0.652778	AT4G03550	-	glucan synthase-like 5
Gh_A08G2455	darkgrey	0.651179	AT4G25610	C2H2	C2H2-like zinc finger protein
Gh_D07G0614	darkgrey	0.650996	AT1G18330	MYB_related	Homeodomain-like superfamily protein
Gh_A08G1773	darkgrey	0.650962	AT2G28315	-	Nucleotide/sugar transporter family protein
Gh_A02G0086	darkgrey	0.649908		-
Gh_A11G1664	darkgrey	0.649493	ATCG00170	-	DNA-directed RNA polymerase family protein
Gh_D02G0523	darkgrey	0.649191	AT5G18540	-
Gh_A11G2908	darkgrey	0.647123	AT2G37480	-
Gh_D11G3195	darkgrey	0.642752	ATCG01110	-	NAD(P)H dehydrogenase subunit H
Gh_D10G0293	darkgrey	0.642156	AT1G29050	-	TRICHOME BIREFRINGENCE-LIKE 38
Gh_A11G0520	darkgrey	0.641921	AT5G09760	-	Plant invertase/pectin methylesterase inhibitor superfamily
Gh_A07G1343	darkgrey	0.64064	AT1G01910	-	P-loop containing nucleoside triphosphate hydrolases superfamily protein
Gh_A13G2208	darkgrey	0.639021	AT2G16500	-	arginine decarboxylase 1
Gh_A11G3069	darkgrey	0.638457	AT1G02610	-	RING/FYVE/PHD zinc finger superfamily protein
Gh_A11G2420	darkgrey	0.636874	AT4G15740	-	Calcium-dependent lipid-binding (CaLB domain) family protein
Gh_A04G0582	darkgrey	0.63664	AT2G36770	-	UDP-Glycosyltransferase superfamily protein
Gh_Sca102810G01	darkgrey	0.636553	AT5G57685	-	glutamine dumper 3
Gh_A02G0458	darkgrey	0.636209	AT5G18640	-	alpha/beta-Hydrolases superfamily protein
Gh_A05G2930	darkgrey	0.635596	AT3G26990	-	ENTH/VHS family protein
Gh_D01G0048	darkgrey	0.63523	AT4G34440	-	Protein kinase superfamily protein
Gh_D02G0403	darkgrey	0.634735	AT4G14615	-
Gh_D07G2242	darkgrey	0.634492	AT5G14760	-	L-aspartate oxidase
Gh_D07G1299	darkgrey	0.633869	AT4G01720	WRKY	WRKY family transcription factor
Gh_A12G2480	darkgrey	0.63317	AT5G62520	-	similar to RCD one 5
Gh_D07G1741	darkgrey	0.632054	AT5G63870	-	serine/threonine phosphatase 7
Gh_D07G1077	darkgrey	0.631423	AT1G02205	-	Fatty acid hydroxylase superfamily
Gh_A05G0712	darkgrey	0.631161	ATCG00170	-	DNA-directed RNA polymerase family protein
Gh_D10G1444	darkgrey	0.627069	AT3G24040	-	Core-2/I-branching beta-1,6-N-acetylglucosaminyltransferase family protein
Gh_A01G0809	darkgrey	0.626797	AT5G42390	-	Insulinase (Peptidase family M16) family protein
Gh_A09G2428	darkgrey	0.62391	AT4G33070	-	Thiamine pyrophosphate dependent pyruvate decarboxylase family protein
Gh_A08G2254	darkgrey	0.623756	AT4G30996	-	Protein of unknown function (DUF1068)
Gh_D03G1557	darkgrey	0.623413	AT4G16520	-	Ubiquitin-like superfamily protein
Gh_D01G1640	darkgrey	0.621897	AT4G38580	-	farnesylated protein 6
Gh_D04G1548	darkgrey	0.621543	AT5G49040	-	Disease resistance-responsive (dirigent-like protein) family protein
Gh_D05G3936	darkgrey	0.62102	AT4G30210	-	P450 reductase 2
Gh_A08G0637	darkgrey	0.61735	AT1G54790	-	GDSL-like Lipase/Acylhydrolase superfamily protein
Gh_D04G0702	darkgrey	0.615418	AT5G13980	-	Glycosyl hydrolase family 38 protein
Gh_A10G1807	darkgrey	0.614936	ATCG01110	-	NAD(P)H dehydrogenase subunit H
Gh_D10G1037	darkgrey	0.614207	AT5G64620	-	cell wall / vacuolar inhibitor of fructosidase 2
Gh_D07G1786	darkgrey	0.613134	AT5G61090	-	Polynucleotidyl transferase, ribonuclease H-like superfamily protein
Gh_A05G3670	darkgrey	0.612391	AT2G24370	-	Protein kinase protein with adenine nucleotide alpha hydrolases-like domain
Gh_D05G2223	darkgrey	0.610939	AT4G08290	-	nodulin MtN21 /EamA-like transporter family protein
Gh_D02G0583	darkgrey	0.608857	AT3G62560	-	Ras-related small GTP-binding family protein
Gh_A02G1532	darkgrey	0.606288	AT2G23450	-	Protein kinase superfamily protein
Gh_Sca004867G06	darkgrey	0.605295	AT2G31930	-
Gh_A09G1949	darkgrey	0.605262	AT1G04260	-	CAMV movement protein interacting protein 7
Gh_A12G0495	darkgrey	0.604936	AT1G67100	LBD	LOB domain-containing protein 40
Gh_A05G3080	darkgrey	0.602451	AT5G14390	-	alpha/beta-Hydrolases superfamily protein
Gh_D07G1049	darkgrey	0.600764	AT2G45850	-	AT hook motif DNA-binding family protein
Gh_D09G1407	darkgrey	0.600199	AT5G03230	-	Protein of unknown function, DUF584
Gh_A12G1108	darkgrey	0.595743		-
Gh_D05G2310	darkgrey	0.591517	AT1G43620	-	UDP-Glycosyltransferase superfamily protein
Gh_D11G2376	darkgrey	0.58912	AT5G39890	-	Protein of unknown function (DUF1637)
Gh_D09G2060	darkgrey	0.589034	AT2G38580	-	Mitochondrial ATP synthase D chain-related protein
Gh_Sca033008G01	darkgrey	0.58752	ATCG00720	-	photosynthetic electron transfer B
Gh_D03G0051	darkgrey	0.585161	AT2G17705	-
Gh_A12G1624	darkgrey	0.584342	AT5G61360	-
Gh_A08G2404	darkgrey	0.582862	AT5G42080	-	dynamin-like protein
Gh_D10G0192	darkgrey	0.582778	AT4G05070	-	Wound-responsive family protein
Gh_A07G0128	darkgrey	0.581048	AT5G20490	-	Myosin family protein with Dil domain
Gh_A12G0104	darkgrey	0.581044	AT4G38200	-	SEC7-like guanine nucleotide exchange family protein
Gh_A05G0096	darkgrey	0.579595	AT4G32390	-	Nucleotide-sugar transporter family protein
Gh_D07G2389	darkgrey	0.579183	AT5G20490	-	Myosin family protein with Dil domain
Gh_D09G2471	darkgrey	0.575827	AT1G06330	-	Heavy metal transport/detoxification superfamily protein
Gh_A12G1280	darkgrey	0.57564	AT5G44240	-	aminophospholipid ATPase 2
Gh_Sca008818G02	darkgrey	0.574169	AT5G49410	-
Gh_A12G1857	darkgrey	0.57407	AT2G15480	-	UDP-glucosyl transferase 73B5
Gh_A07G2063	darkgrey	0.572663	AT1G02680	-	TBP-associated factor 13
Gh_A12G0687	darkgrey	0.569552	AT5G67370	-	Protein of unknown function (DUF1230)
Gh_D10G0597	darkgrey	0.568921	AT5G11730	-	Core-2/I-branching beta-1,6-N-acetylglucosaminyltransferase family protein
Gh_A05G2675	darkgrey	0.566721	AT3G17860	-	jasmonate-zim-domain protein 3
Gh_D04G1611	darkgrey	0.56549	AT1G60995	-
Gh_D10G2466	darkgrey	0.564692	AT2G38080	-	Laccase/Diphenol oxidase family protein
Gh_D13G2447	darkgrey	0.563878	AT3G12580	-	heat shock protein 70
Gh_A03G0572	darkgrey	0.563487	AT5G62740	-	SPFH/Band 7/PHB domain-containing membrane-associated protein family
Gh_A11G0971	darkgrey	0.562884	AT1G02475	-	Polyketide cyclase/dehydrase and lipid transport superfamily protein
Gh_A07G1326	darkgrey	0.562729	AT3G61220	-	NAD(P)-binding Rossmann-fold superfamily protein
Gh_A02G1724	darkgrey	0.562635	AT2G30350	-	Excinuclease ABC, C subunit, N-terminal
Gh_A13G0278	darkgrey	0.561742	AT2G16460	-	Protein of unknown function (DUF1640)
Gh_A12G1872	darkgrey	0.559777	AT1G32130	-	Transcription elongation factor (TFIIS) family protein
Gh_A09G1336	darkgrey	0.559421	AT3G10040	Trihelix	sequence-specific DNA binding transcription factors
Gh_D12G2795	darkgrey	0.557389	AT5G65660	-	hydroxyproline-rich glycoprotein family protein
Gh_D01G0297	darkgrey	0.554713	ATCG00190	-	RNA polymerase subunit beta
Gh_D02G0378	darkgrey	0.552551	AT4G10250	-	HSP20-like chaperones superfamily protein
Gh_D04G0481	darkgrey	0.551741	AT3G28480	-	Oxoglutarate/iron-dependent oxygenase
Gh_D06G1650	darkgrey	0.550972	AT1G11910	-	aspartic proteinase A1
Gh_A05G2853	darkgrey	0.550202	ATCG00780	-	ribosomal protein L14
Gh_A12G0969	darkgrey	0.54951	AT3G61460	-	brassinosteroid-responsive RING-H2
Gh_D03G0588	darkgrey	0.545626	AT1G43800	-	Plant stearoyl-acyl-carrier-protein desaturase family protein
Gh_D05G2033	darkgrey	0.545436	AT1G58420	-	Uncharacterised conserved protein UCP031279
Gh_A03G0725	darkgrey	0.543462	ATCG00150	-	ATPase, F0 complex, subunit A protein
Gh_A11G1441	darkgrey	0.54279	AT1G05300	-	zinc transporter 5 precursor
Gh_A11G2006	darkgrey	0.541531	AT4G37270	-	heavy metal atpase 1
Gh_D11G3064	darkgrey	0.540945	AT5G17060	-	ADP-ribosylation factor B1B
Gh_D11G2446	darkgrey	0.540462		-
Gh_A05G3510	darkgrey	0.539665	AT2G40935	-	PLAC8 family protein
Gh_D05G0779	darkgrey	0.538615	AT2G27180	-
Gh_A01G1201	darkgrey	0.535982	AT2G45220	-	Plant invertase/pectin methylesterase inhibitor superfamily
Gh_D11G1153	darkgrey	0.533819	AT3G03280	-
Gh_D04G0469	darkgrey	0.525524	AT5G39890	-	Protein of unknown function (DUF1637)
Gh_Sca005386G01	darkgrey	0.525045	ATCG01100	-	NADH dehydrogenase family protein
Gh_D06G0750	darkgrey	0.52287	AT4G29830	-	Transducin/WD40 repeat-like superfamily protein
Gh_D11G1596	darkgrey	0.522164	AT1G05300	-	zinc transporter 5 precursor
Gh_D03G1540	darkgrey	0.519566	AT1G62730	-	Terpenoid synthases superfamily protein
Gh_A05G1435	darkgrey	0.515951	AT1G11570	-	NTF2-like
Gh_D11G2560	darkgrey	0.514971	AT1G55190	-	PRA1 (Prenylated rab acceptor) family protein
Gh_D05G2506	darkgrey	0.512315	AT4G37370	-	cytochrome P450, family 81, subfamily D, polypeptide 8
Gh_Sca011730G01	darkgrey	0.511149	ATCG00180	-	DNA-directed RNA polymerase family protein
Gh_D02G0161	darkgrey	0.505714	AT2G31660	-	ARM repeat superfamily protein
Gh_D09G0100	darkgrey	0.493927	AT5G15450	-	casein lytic proteinase B3
Gh_A06G0821	darkgrey	0.492775	AT5G25940	-	early nodulin-related
Gh_D12G0469	darkgrey	0.49113	AT4G20170	-	Domain of unknown function (DUF23)
Gh_D05G1486	darkgrey	0.482963	AT5G54960	-	pyruvate decarboxylase-2
Gh_A06G1445	darkgrey	0.477622	AT2G40095	-	Alpha/beta hydrolase related protein
Gh_D12G0503	darkgrey	0.472683	AT3G02550	LBD	LOB domain-containing protein 41
Gh_D05G1246	darkgrey	0.444376	AT1G79840	HD-ZIP	HD-ZIP IV family of homeobox-leucine zipper protein with lipid-binding START domain
Gh_A11G2071	darkgrey	0.4409	AT5G15120	-	Protein of unknown function (DUF1637)
Gh_D06G0309	darkgrey	0.436045	AT1G22270	-	Trm112p-like protein
Gh_A06G0739	darkgrey	0.424302	AT3G18100	MYB	myb domain protein 4r1
Gh_D12G0776	darkgrey	0.423606	AT5G65420	-	CYCLIN D4;1
Gh_D09G2329	darkgrey	0.423427	AT3G06400	-	chromatin-remodeling protein 11
Gh_D06G1255	darkgrey	0.420642	AT1G80460	-	Actin-like ATPase superfamily protein
Gh_A06G1966	darkgrey	0.389958	AT4G05320	-	polyubiquitin 10
Gh_A09G1027	darkgrey	0.387913	AT5G19410	-	ABC-2 type transporter family protein
Gh_A03G1898	darkgrey	0.379458	AT1G49450	-	Transducin/WD40 repeat-like superfamily protein
Gh_D01G0063	darkgrey	0.378612	AT2G15695	-	Protein of unknown function DUF829, transmembrane 53
Gh_A13G1098	darkgrey	0.371983	AT5G56010	-	heat shock protein 81-3
Gh_D07G1319	darkgrey	0.368411	AT1G02270	-	Calcium-binding endonuclease/exonuclease/phosphatase family
Gh_D12G2608	darkgrey	0.363946	AT5G62520	-	similar to RCD one 5
Gh_D12G1971	darkgrey	0.329019	AT4G25200	-	mitochondrion-localized small heat shock protein 23.6
Gh_D07G1260	darkgrey	0.32142	AT2G47470	-	thioredoxin family protein
Gh_D10G0696	darkgrey	0.291673	AT1G15490	-	alpha/beta-Hydrolases superfamily protein
Gh_D07G1237	darkgrey	0.286124	AT5G12950	-	Putative glycosyl hydrolase of unknown function (DUF1680)
Gh_D08G2183	darkgrey	0.216117	AT5G26860	-	lon protease 1
Gh_D01G2374	darkgrey	-0.41149	AT2G02148	-
Gh_A11G2757	darkgrey	-0.483446	AT3G57050	-	cystathionine beta-lyase
Gh_A08G1877	darkgrey	-0.487097	AT4G16710	-	glycosyltransferase family protein 28
Gh_D10G1659	darkgrey	-0.49871	AT4G15563	-
Gh_D08G2060	darkgrey	-0.51524	AT4G28640	-	indole-3-acetic acid inducible 11
Gh_D05G0816	darkgrey	-0.515291	AT2G27510	-	ferredoxin 3
Gh_D04G1184	darkgrey	-0.520964	AT2G37680	-
Gh_D01G0008	darkgrey	-0.539598	AT5G09810	-	actin 7
Gh_D12G0146	darkgrey	-0.545212	AT5G64250	-	Aldolase-type TIM barrel family protein
Gh_D09G0640	darkgrey	-0.545468	AT3G17020	-	Adenine nucleotide alpha hydrolases-like superfamily protein
Gh_D12G0604	darkgrey	-0.545652	AT1G75280	-	NmrA-like negative transcriptional regulator family protein
Gh_A02G1761	darkgrey	-0.552368	AT1G21190	-	Small nuclear ribonucleoprotein family protein
Gh_D08G2488	darkgrey	-0.570096	AT4G22380	-	Ribosomal protein L7Ae/L30e/S12e/Gadd45 family protein
Gh_A05G0878	darkgrey	-0.570733	AT5G21170	-	5\'-AMP-activated protein kinase beta-2 subunit protein
Gh_A03G0405	darkgrey	-0.572012	AT4G37300	-	maternal effect embryo arrest 59
Gh_D08G0009	darkgrey	-0.57579	AT2G26970	-	Polynucleotidyl transferase, ribonuclease H-like superfamily protein
Gh_A08G2472	darkgrey	-0.584076	AT2G12400	-
Gh_A03G0996	darkgrey	-0.589823	AT2G01980	-	sodium proton exchanger, putative (NHX7) (SOS1)
Gh_A12G2167	darkgrey	-0.590862	AT5G41940	-	Ypt/Rab-GAP domain of gyp1p superfamily protein
Gh_D01G2229	darkgrey	-0.608787	AT3G51860	-	cation exchanger 3
Gh_A11G1536	darkgrey	-0.610289	AT5G16220	-	Octicosapeptide/Phox/Bem1p family protein
Gh_D09G0482	darkgrey	-0.611831	AT1G73840	-	hydroxyproline-rich glycoprotein family protein
Gh_A09G1529	darkgrey	-0.615313	AT4G00430	-	plasma membrane intrinsic protein 1;4
Gh_A13G0547	darkgrey	-0.616702	AT5G08570	-	Pyruvate kinase family protein
Gh_D11G3237	darkgrey	-0.620059		-
Gh_A10G2147	darkgrey	-0.625209	AT2G40300	-	ferritin 4
Gh_D10G1875	darkgrey	-0.627184	AT2G40480	-	Plant protein of unknown function (DUF827)
Gh_A07G1838	darkgrey	-0.628954	AT2G32700	-	LEUNIG_homolog
Gh_D09G1553	darkgrey	-0.643918	AT3G51880	-	high mobility group B1
Gh_D12G1913	darkgrey	-0.644049	AT5G61960	-	MEI2-like protein 1
Gh_D03G1278	darkgrey	-0.644533	AT5G60050	-	BTB/POZ domain-containing protein
Gh_A04G0211	darkgrey	-0.648691	AT5G11340	-	Acyl-CoA N-acyltransferases (NAT) superfamily protein
Gh_A10G0261	darkgrey	-0.656901	AT4G20140	-	Leucine-rich repeat transmembrane protein kinase
Gh_A13G1774	darkgrey	-0.656978	AT5G20190	-	Tetratricopeptide repeat (TPR)-like superfamily protein
Gh_D10G2161	darkgrey	-0.658494	AT1G75270	-	dehydroascorbate reductase 2
Gh_A12G2411	darkgrey	-0.664798	AT3G18490	-	Eukaryotic aspartyl protease family protein
Gh_D13G0896	darkgrey	-0.665715	AT1G69010	bHLH	BES1-interacting Myc-like protein 2
Gh_D03G1252	darkgrey	-0.667858	AT5G59770	-	Protein-tyrosine phosphatase-like, PTPLA
Gh_D02G1385	darkgrey	-0.668801	AT2G01980	-	sodium proton exchanger, putative (NHX7) (SOS1)
Gh_A10G0947	darkgrey	-0.671368	AT4G15520	-	tRNA/rRNA methyltransferase (SpoU) family protein
Gh_D12G1586	darkgrey	-0.675056	AT2G03810	-	18S pre-ribosomal assembly protein gar2-related
Gh_D10G1083	darkgrey	-0.681092	AT1G60940	-	SNF1-related protein kinase 2.10
Gh_D01G0733	darkgrey	-0.681761	AT5G55730	-	FASCICLIN-like arabinogalactan 1
Gh_D09G0331	darkgrey	-0.682401	AT5G40760	-	glucose-6-phosphate dehydrogenase 6
Gh_A09G1057	darkgrey	-0.682774	AT3G21070	-	NAD kinase 1
Gh_D09G0293	darkgrey	-0.684062	AT4G36960	-	RNA-binding (RRM/RBD/RNP motifs) family protein
Gh_A11G0443	darkgrey	-0.685732	AT2G14960	-	Auxin-responsive GH3 family protein
Gh_A12G2505	darkgrey	-0.691462	AT5G62575	-
Gh_D06G0615	darkgrey	-0.707326	AT5G11520	-	aspartate aminotransferase 3
Gh_A01G1523	darkgrey	-0.709531	AT2G16070	-	plastid division2
Gh_D05G2487	darkgrey	-0.709653	AT4G33300	-	ADR1-like 1
Gh_A05G3568	darkgrey	-0.713791	AT3G54860	-	Sec1/munc18-like (SM) proteins superfamily
Gh_A02G0286	darkgrey	-0.716308	AT5G19160	-	TRICHOME BIREFRINGENCE-LIKE 11
Gh_D07G1327	darkgrey	-0.719567	AT1G01050	-	pyrophosphorylase 1
Gh_A05G2636	darkgrey	-0.721616	AT1G69780	HD-ZIP	Homeobox-leucine zipper protein family
Gh_A08G1098	darkgrey	-0.723712	AT2G46660	-	cytochrome P450, family 78, subfamily A, polypeptide 6
Gh_D02G0949	darkgrey	-0.725528	AT4G39230	-	NmrA-like negative transcriptional regulator family protein
Gh_D12G2055	darkgrey	-0.728784	AT2G35500	-	shikimate kinase like 2
Gh_A08G0659	darkgrey	-0.728795	AT1G03470	-	Kinase interacting (KIP1-like) family protein
Gh_A02G0551	darkgrey	-0.729597	AT5G30510	-	ribosomal protein S1
Gh_D12G1265	darkgrey	-0.735124	AT4G02080	-	secretion-associated RAS super family 2
Gh_A10G1783	darkgrey	-0.735749	AT3G52990	-	Pyruvate kinase family protein
Gh_A04G0880	darkgrey	-0.740987	AT4G28440	-	Nucleic acid-binding, OB-fold-like protein
Gh_D01G0742	darkgrey	-0.742156	AT5G55850	-	RPM1-interacting protein 4 (RIN4) family protein
Gh_D05G1876	darkgrey	-0.749019	AT1G19330	-
Gh_A10G0495	darkgrey	-0.749047	AT1G54140	-	TATA binding protein associated factor 21kDa subunit
Gh_A12G1317	darkgrey	-0.756002	AT1G23750	-	Nucleic acid-binding, OB-fold-like protein
Gh_A02G0795	darkgrey	-0.7656	AT5G65430	-	general regulatory factor 8
Gh_D05G2122	darkgrey	-0.766233	AT5G65430	-	general regulatory factor 8
Gh_A11G1519	darkgrey	-0.770529	AT5G16160	-
Gh_A11G1603	darkgrey	-0.770994	AT5G66140	-	proteasome alpha subunit D2
Gh_D08G2257	darkgrey	-0.772085	AT3G03920	-	H/ACA ribonucleoprotein complex, subunit Gar1/Naf1 protein
Gh_A11G0358	darkgrey	-0.786318	AT5G62000	ARF	auxin response factor 2
Gh_D01G2021	darkgrey	-0.789625	AT3G09980	-	Family of unknown function (DUF662)
Gh_A08G1702	darkgrey	-0.790718	AT4G28640	-	indole-3-acetic acid inducible 11
Gh_A13G1106	darkgrey	-0.791009	AT5G47750	-	D6 protein kinase like 2
Gh_A09G2187	darkgrey	-0.792243	AT5G63460	-	SAP domain-containing protein
Gh_A03G0303	darkgrey	-0.79381	AT3G45850	-	P-loop containing nucleoside triphosphate hydrolases superfamily protein
Gh_A02G1662	darkgrey	-0.793869	AT5G66090	-
Gh_D12G2745	darkgrey	-0.796193	AT1G63940	-	monodehydroascorbate reductase 6
Gh_A05G1888	darkgrey	-0.804935	AT5G65430	-	general regulatory factor 8
Gh_D02G0285	darkgrey	-0.805396	AT3G14640	-	cytochrome P450, family 72, subfamily A, polypeptide 10
Gh_D01G0271	darkgrey	-0.807034	AT3G59600	-	RNA polymerase Rpb8
Gh_A02G1565	darkgrey	-0.809704	AT5G66720	-	Protein phosphatase 2C family protein
Gh_D03G0593	darkgrey	-0.810657	AT2G34160	-	Alba DNA/RNA-binding protein
Gh_A13G2289	darkgrey	-0.812775	AT1G22800	-	S-adenosyl-L-methionine-dependent methyltransferases superfamily protein
Gh_A05G1920	darkgrey	-0.814735	AT1G78300	-	general regulatory factor 2
Gh_A02G1363	darkgrey	-0.814875	AT1G35710	-	Protein kinase family protein with leucine-rich repeat domain
Gh_D05G1744	darkgrey	-0.816833	AT1G20330	-	sterol methyltransferase 2
Gh_A10G0209	darkgrey	-0.81912	AT1G61350	-	ARM repeat superfamily protein
Gh_A01G1387	darkgrey	-0.823378	AT4G38620	MYB	myb domain protein 4
Gh_A03G0293	darkgrey	-0.825482	AT3G45770	-	Polyketide synthase, enoylreductase family protein
Gh_A07G1500	darkgrey	-0.831166	AT5G48220	-	Aldolase-type TIM barrel family protein
Gh_D09G2269	darkgrey	-0.838323	AT3G16990	GRAS	Haem oxygenase-like, multi-helical
Gh_D09G2119	darkgrey	-0.842462	AT5G43850	-	RmlC-like cupins superfamily protein
Gh_A06G0850	darkgrey	-0.84408	AT5G25770	-	alpha/beta-Hydrolases superfamily protein
Gh_A08G1770	darkgrey	-0.844772	AT1G08010	GATA	GATA transcription factor 11
Gh_D13G1576	darkgrey	-0.847537	AT3G15030	TCP	TCP family transcription factor 4
Gh_D12G2228	darkgrey	-0.848155	AT2G40290	-	Eukaryotic translation initiation factor 2 subunit 1
Gh_D01G1934	darkgrey	-0.848757	AT1G43710	-	Pyridoxal phosphate (PLP)-dependent transferases superfamily protein
Gh_D11G2654	darkgrey	-0.849667	AT3G03980	-	NAD(P)-binding Rossmann-fold superfamily protein
Gh_A12G1144	darkgrey	-0.854004	AT4G02080	-	secretion-associated RAS super family 2
Gh_A12G1633	darkgrey	-0.854748	AT1G13950	-	eukaryotic elongation factor 5A-1
Gh_D03G0056	darkgrey	-0.854815	AT1G77500	-	Protein of unknown function (DUF630 and DUF632)
Gh_A08G0517	darkgrey	-0.855149	AT5G47030	-	ATPase, F1 complex, delta/epsilon subunit
Gh_A12G1551	darkgrey	-0.855716	AT1G13280	-	allene oxide cyclase 4
Gh_D03G0159	darkgrey	-0.856318	AT5G66720	-	Protein phosphatase 2C family protein
Gh_A02G0774	darkgrey	-0.857942	AT1G22030	-
Gh_A07G1901	darkgrey	-0.863617	AT3G22970	-	Protein of unknown function (DUF506)
Gh_A08G2029	darkgrey	-0.865106	AT1G71260	Whirly	WHIRLY 2
Gh_A01G0261	darkgrey	-0.870562	AT3G59600	-	RNA polymerase Rpb8
Gh_D06G1677	darkgrey	-0.871159	AT4G22290	-	Ubiquitin-specific protease family C19-related protein
Gh_A01G0502	darkgrey	-0.876554	AT5G54400	-	S-adenosyl-L-methionine-dependent methyltransferases superfamily protein
Gh_A08G1337	darkgrey	-0.877993	AT5G45290	-	RING/U-box superfamily protein
Gh_D03G1363	darkgrey	-0.881162	AT1G07020	-
Gh_D10G1050	darkgrey	-0.883322	AT5G63860	-	Regulator of chromosome condensation (RCC1) family protein
Gh_A05G2335	darkgrey	-0.883713	AT1G72160	-	Sec14p-like phosphatidylinositol transfer family protein
Gh_D06G0228	darkgrey	-0.883995	AT1G10030	-	homolog of yeast ergosterol28
Gh_D07G0555	darkgrey	-0.884218	AT3G48330	-	protein-l-isoaspartate methyltransferase 1
Gh_D09G0418	darkgrey	-0.888277	AT3G49000	-	RNA polymerase III subunit RPC82 family protein
Gh_A12G2030	darkgrey	-0.891859	AT1G12410	-	CLP protease proteolytic subunit 2
Gh_D12G2200	darkgrey	-0.895522	AT1G12330	-
Gh_D01G2219	darkgrey	-0.90141	AT5G58590	-	RAN binding protein 1
Gh_D10G0085	darkgrey	-0.903893	AT5G47540	-	Mo25 family protein
Gh_D10G1197	darkgrey	-0.905972	AT2G43710	-	Plant stearoyl-acyl-carrier-protein desaturase family protein
Gh_A10G2294	darkgrey	-0.906272	AT5G43330	-	Lactate/malate dehydrogenase family protein
Gh_D05G3692	darkgrey	-0.912766	AT5G55860	-	Plant protein of unknown function (DUF827)
Gh_A09G0354	darkgrey	-0.916264	AT3G01910	-	sulfite oxidase
Gh_A11G1860	darkgrey	-0.921227	AT5G65270	-	RAB GTPase homolog A4A
Gh_D09G1474	darkgrey	-0.938755	AT2G28840	-	XB3 ortholog 1 in Arabidopsis thaliana
Gh_D08G2680	darkred	0.863628	AT3G13610	-	2-oxoglutarate (2OG) and Fe(II)-dependent oxygenase superfamily protein
Gh_Sca008028G01	darkred	-0.830748	AT4G10490	-	2-oxoglutarate (2OG) and Fe(II)-dependent oxygenase superfamily protein
Gh_D09G0751	darkred	0.737362	AT5G46290	-	3-ketoacyl-acyl carrier protein synthase I
Gh_A13G1665	darkred	0.930698	AT2G26250	-	3-ketoacyl-CoA synthase 10
Gh_D06G0855	darkred	0.822108	AT2G26250	-	3-ketoacyl-CoA synthase 10
Gh_A05G0840	darkred	0.919376	AT2G28630	-	3-ketoacyl-CoA synthase 12
Gh_D06G2376	darkred	0.955853	AT5G04530	-	3-ketoacyl-CoA synthase 19
Gh_A06G1558	darkred	0.939553	AT5G04530	-	3-ketoacyl-CoA synthase 19
Gh_A10G1905	darkred	0.919814	AT5G04530	-	3-ketoacyl-CoA synthase 19
Gh_D09G0549	darkred	0.982979	AT1G04220	-	3-ketoacyl-CoA synthase 2
Gh_A09G0551	darkred	0.880425	AT1G04220	-	3-ketoacyl-CoA synthase 2
Gh_A05G1657	darkred	-0.799657	AT1G19440	-	3-ketoacyl-CoA synthase 4
Gh_D01G0045	darkred	0.978268	AT2G16280	-	3-ketoacyl-CoA synthase 9
Gh_D13G2511	darkred	0.974077	AT2G16530	-	3-oxo-5-alpha-steroid 4-dehydrogenase family protein
Gh_D04G1238	darkred	0.941937	AT2G38050	-	3-oxo-5-alpha-steroid 4-dehydrogenase family protein
Gh_A04G0755	darkred	0.88626	AT2G38050	-	3-oxo-5-alpha-steroid 4-dehydrogenase family protein
Gh_A07G1083	darkred	-0.81081	AT2G26930	-	4-(cytidine 5\'-phospho)-2-C-methyl-D-erithritol kinase
Gh_D05G3934	darkred	0.577348	AT3G21240	-	4-coumarate:CoA ligase 2
Gh_A02G1344	darkred	0.980837	AT1G65060	-	4-coumarate:CoA ligase 3
Gh_D03G0479	darkred	0.968707	AT1G65060	-	4-coumarate:CoA ligase 3
Gh_A01G1776	darkred	0.612869	AT2G27710	-	60S acidic ribosomal protein family
Gh_A07G1224	darkred	0.561878	AT5G24510	-	60S acidic ribosomal protein family
Gh_A13G1747	darkred	0.935845	AT3G24530	-	AAA-type ATPase family protein / ankyrin repeat family protein
Gh_D09G1062	darkred	0.963588	AT1G51460	-	ABC-2 type transporter family protein
Gh_A09G1055	darkred	0.956311	AT1G51460	-	ABC-2 type transporter family protein
Gh_A05G0577	darkred	0.931772	AT3G21090	-	ABC-2 type transporter family protein
Gh_A11G3181	darkred	0.766123	AT5G52860	-	ABC-2 type transporter family protein
Gh_A01G0397	darkred	-0.673529	AT1G53270	-	ABC-2 type transporter family protein
Gh_D01G0404	darkred	-0.826535	AT1G53270	-	ABC-2 type transporter family protein
Gh_A05G0175	darkred	0.663296	AT2G46225	-	ABI-1-like 1
Gh_A08G1131	darkred	-0.817933	AT2G46225	-	ABI-1-like 1
Gh_D03G1096	darkred	0.95848	AT3G49290	-	ABL interactor-like protein 2
Gh_A01G1574	darkred	0.856504	AT1G36160	-	acetyl-CoA carboxylase 1
Gh_A06G1592	darkred	-0.947242	AT5G36880	-	acetyl-CoA synthetase
Gh_D03G1445	darkred	0.963496	AT1G63680	-	acid-amino acid ligases;ligases;ATP binding;ATP binding;ligases
Gh_A03G0136	darkred	0.961455	AT1G63680	-	acid-amino acid ligases;ligases;ATP binding;ATP binding;ligases
Gh_A10G1961	darkred	0.990812	AT2G37620	-	actin 1
Gh_D10G2243	darkred	0.901546	AT2G37620	-	actin 1
Gh_A13G0187	darkred	0.537063	AT2G37620	-	actin 1
Gh_D07G1620	darkred	0.934994	AT5G48460	-	Actin binding Calponin homology (CH) domain-containing protein
Gh_A11G1321	darkred	0.88805	AT5G48460	-	Actin binding Calponin homology (CH) domain-containing protein
Gh_D11G1470	darkred	0.877052	AT5G48460	-	Actin binding Calponin homology (CH) domain-containing protein
Gh_A13G0818	darkred	0.9081	AT1G54630	-	acyl carrier protein 3
Gh_A13G2347	darkred	0.968389	AT1G55320	-	acyl-activating enzyme 18
Gh_D13G2223	darkred	0.966175	AT1G55320	-	acyl-activating enzyme 18
Gh_D08G0841	darkred	0.79552	AT1G55320	-	acyl-activating enzyme 18
Gh_A02G0759	darkred	0.959326	AT1G44760	-	Adenine nucleotide alpha hydrolases-like superfamily protein
Gh_D06G0399	darkred	0.875147	AT1G44760	-	Adenine nucleotide alpha hydrolases-like superfamily protein
Gh_A06G0367	darkred	0.828789	AT1G44760	-	Adenine nucleotide alpha hydrolases-like superfamily protein
Gh_A08G0682	darkred	-0.824644	AT2G47710	-	Adenine nucleotide alpha hydrolases-like superfamily protein
Gh_D09G2239	darkred	0.720447	AT5G18930	-	Adenosylmethionine decarboxylase family protein
Gh_D01G1585	darkred	0.9444	AT5G63400	-	adenylate kinase 1
Gh_A07G1759	darkred	0.955883	AT5G48300	-	ADP glucose pyrophosphorylase 1
Gh_A11G1361	darkred	0.828093	AT5G48300	-	ADP glucose pyrophosphorylase 1
Gh_A11G1945	darkred	0.947674	AT3G49870	-	ADP-ribosylation factor-like A1C
Gh_D03G0264	darkred	0.93552	AT3G49870	-	ADP-ribosylation factor-like A1C
Gh_A11G0754	darkred	0.862406	AT2G45650	MIKC_MADS	AGAMOUS-like 6
Gh_D08G2756	darkred	0.945814	AT1G08520	-	ALBINA 1
Gh_A03G1560	darkred	-0.84333	AT2G14170	-	aldehyde dehydrogenase 6B2
Gh_D05G0533	darkred	0.916912	AT2G24270	-	aldehyde dehydrogenase 11A3
Gh_D05G0594	darkred	0.904031	AT2G24270	-	aldehyde dehydrogenase 11A3
Gh_A05G0415	darkred	0.813026	AT2G24270	-	aldehyde dehydrogenase 11A3
Gh_D12G1438	darkred	0.943098	AT3G48000	-	aldehyde dehydrogenase 2B4
Gh_D05G0697	darkred	0.915556	AT4G36250	-	aldehyde dehydrogenase 3F1
Gh_A10G0481	darkred	0.720426	AT5G20510	-	alfin-like 5
Gh_A11G0402	darkred	0.9809	AT2G18245	-	alpha/beta-Hydrolases superfamily protein
Gh_D03G0241	darkred	0.955004	AT4G37470	-	alpha/beta-Hydrolases superfamily protein
Gh_D11G0556	darkred	0.951227	AT4G39955	-	alpha/beta-Hydrolases superfamily protein
Gh_D04G1405	darkred	0.944482	AT3G51000	-	alpha/beta-Hydrolases superfamily protein
Gh_D08G2254	darkred	0.935571	AT5G27320	-	alpha/beta-Hydrolases superfamily protein
Gh_A05G3577	darkred	0.93401	AT5G19290	-	alpha/beta-Hydrolases superfamily protein
Gh_D07G0271	darkred	0.932653	AT4G30610	-	alpha/beta-Hydrolases superfamily protein
Gh_A11G0165	darkred	0.905432	AT1G64670	-	alpha/beta-Hydrolases superfamily protein
Gh_D06G0963	darkred	0.897622	AT5G11650	-	alpha/beta-Hydrolases superfamily protein
Gh_A11G2361	darkred	0.812703	AT5G27320	-	alpha/beta-Hydrolases superfamily protein
Gh_D12G1662	darkred	0.969639	AT1G68560	-	alpha-xylosidase 1
Gh_D01G1851	darkred	0.882065	AT1G77380	-	amino acid permease 3
Gh_A01G1609	darkred	0.84749	AT1G77380	-	amino acid permease 3
Gh_A07G1181	darkred	0.934133	AT2G47240	-	AMP-dependent synthetase and ligase family protein
Gh_A11G0333	darkred	-0.743711	AT5G63380	-	AMP-dependent synthetase and ligase family protein
Gh_D11G0688	darkred	0.965128	AT3G01750	-	Ankyrin repeat family protein
Gh_A08G1480	darkred	0.884676	AT5G60070	-	ankyrin repeat family protein
Gh_D02G1550	darkred	0.766006	AT3G01750	-	Ankyrin repeat family protein
Gh_A10G2115	darkred	-0.77435	AT4G01500	B3	AP2/B3-like transcriptional factor family protein
Gh_D11G2025	darkred	0.953887	AT4G39940	-	APS-kinase 2
Gh_A05G1544	darkred	0.92822	AT1G76240	-	Arabidopsis protein of unknown function (DUF241)
Gh_D05G0591	darkred	0.991534	AT4G31890	-	ARM repeat superfamily protein
Gh_D06G1076	darkred	0.980039	AT4G31890	-	ARM repeat superfamily protein
Gh_A12G0713	darkred	0.945524	AT3G49810	-	ARM repeat superfamily protein
Gh_A05G0477	darkred	0.934454	AT4G31890	-	ARM repeat superfamily protein
Gh_D01G0616	darkred	0.912206	AT4G27060	-	ARM repeat superfamily protein
Gh_D10G1927	darkred	-0.853287	AT1G08315	-	ARM repeat superfamily protein
Gh_D04G0190	darkred	-0.85895	AT5G36230	-	ARM repeat superfamily protein
Gh_A09G1736	darkred	0.915485	AT1G12430	-	armadillo repeat kinesin 3
Gh_D09G1845	darkred	0.839121	AT1G12430	-	armadillo repeat kinesin 3
Gh_A08G0037	darkred	0.968892	AT1G08250	-	arogenate dehydratase 6
Gh_D08G0077	darkred	0.851029	AT1G08250	-	arogenate dehydratase 6
Gh_A09G0884	darkred	0.65433	AT1G08250	-	arogenate dehydratase 6
Gh_D09G1238	darkred	0.925289	AT3G11900	-	aromatic and neutral transporter 1
Gh_D01G0066	darkred	0.923852	AT1G49670	-	ARP protein (REF)
Gh_A08G1744	darkred	0.920561	AT1G07890	-	ascorbate peroxidase 1
Gh_D09G2270	darkred	0.614219	AT2G19640	-	ASH1-related protein 2
Gh_D11G2214	darkred	0.9854	AT2G22250	-	aspartate aminotransferase
Gh_A11G1828	darkred	0.980651	AT2G22250	-	aspartate aminotransferase
Gh_D13G0275	darkred	0.953348	AT2G22250	-	aspartate aminotransferase
Gh_A07G0173	darkred	0.947025	AT5G11520	-	aspartate aminotransferase 3
Gh_A05G0109	darkred	0.809983	AT1G15410	-	aspartate-glutamate racemase family
Gh_D08G0280	darkred	-0.87399	AT1G11910	-	aspartic proteinase A1
Gh_D12G1101	darkred	0.840446	AT2G45850	-	AT hook motif DNA-binding family protein
Gh_A08G1169	darkred	0.64539	AT3G61310	-	AT hook motif DNA-binding family protein
Gh_A12G0982	darkred	0.62273	AT2G45850	-	AT hook motif DNA-binding family protein
Gh_D08G1453	darkred	0.506771	AT3G61310	-	AT hook motif DNA-binding family protein
Gh_D06G1862	darkred	0.662208	AT3G48190	-	ataxia-telangiectasia mutated
Gh_D08G1488	darkred	0.832968	AT4G12080	-	AT-hook motif nuclear-localized protein 1
Gh_D01G1264	darkred	0.544944	AT4G12080	-	AT-hook motif nuclear-localized protein 1
Gh_A01G1829	darkred	0.926708	AT2G36910	-	ATP binding cassette subfamily B1
Gh_A09G0191	darkred	0.840496	AT3G28860	-	ATP binding cassette subfamily B19
Gh_A07G1963	darkred	0.835338	AT3G28860	-	ATP binding cassette subfamily B19
Gh_D07G2181	darkred	0.587729	AT3G28860	-	ATP binding cassette subfamily B19
Gh_D04G1147	darkred	0.945983	AT2G37420	-	ATP binding microtubule motor family protein
Gh_D08G2511	darkred	-0.797059	AT3G16060	-	ATP binding microtubule motor family protein
Gh_D12G1452	darkred	0.642677	AT1G60810	-	ATP-citrate lyase A-2
Gh_A11G1444	darkred	0.966649	AT1G06550	-	ATP-dependent caseinolytic (Clp) protease/crotonase family protein
Gh_A12G2210	darkred	-0.769027	AT3G49590	-	Autophagy-related protein 13
Gh_D07G2124	darkred	0.96032	AT5G43700	-	AUX/IAA transcriptional regulator family protein
Gh_A07G2154	darkred	0.95961	AT5G43700	-	AUX/IAA transcriptional regulator family protein
Gh_A11G0886	darkred	0.979809	AT2G46530	ARF	auxin response factor 11
Gh_D07G1364	darkred	0.795521	AT2G46530	ARF	auxin response factor 11
Gh_D10G2093	darkred	0.677512	AT4G30080	ARF	auxin response factor 16
Gh_D12G1134	darkred	0.97952	AT3G61830	ARF	auxin response factor 18
Gh_A12G0483	darkred	0.721646	AT5G37020	ARF	auxin response factor 8
Gh_A07G2125	darkred	0.851719	AT3G26810	-	auxin signaling F-box 2
Gh_D07G1482	darkred	0.970819	AT3G07390	-	auxin-responsive family protein
Gh_D07G1609	darkred	0.914217	AT3G07390	-	auxin-responsive family protein
Gh_D02G1794	darkred	0.9437	AT1G28130	-	Auxin-responsive GH3 family protein
Gh_A02G1332	darkred	0.927159	AT1G28130	-	Auxin-responsive GH3 family protein
Gh_D09G0182	darkred	0.950433	AT3G28857	bHLH	basic helix-loop-helix (bHLH) DNA-binding family protein
Gh_D13G1892	darkred	0.982716	AT1G09250	-	basic helix-loop-helix (bHLH) DNA-binding superfamily protein
Gh_D03G0317	darkred	0.942195	AT5G10570	bHLH	basic helix-loop-helix (bHLH) DNA-binding superfamily protein
Gh_D11G2821	darkred	0.927889	AT1G09250	-	basic helix-loop-helix (bHLH) DNA-binding superfamily protein
Gh_A11G2808	darkred	0.920456	AT3G57800	bHLH	basic helix-loop-helix (bHLH) DNA-binding superfamily protein
Gh_D10G0372	darkred	0.834732	AT1G29950	-	basic helix-loop-helix (bHLH) DNA-binding superfamily protein
Gh_A11G0357	darkred	0.810833	AT3G26744	bHLH	basic helix-loop-helix (bHLH) DNA-binding superfamily protein
Gh_D11G1063	darkred	0.71171	AT3G61950	bHLH	basic helix-loop-helix (bHLH) DNA-binding superfamily protein
Gh_A11G0922	darkred	0.600211	AT3G61950	bHLH	basic helix-loop-helix (bHLH) DNA-binding superfamily protein
Gh_A12G0574	darkred	0.938768	AT1G75390	bZIP	basic leucine-zipper 44
Gh_D12G2032	darkred	0.611329	AT2G35550	BBR-BPC	basic pentacysteine 7
Gh_D01G0423	darkred	0.95395	AT3G58120	bZIP	Basic-leucine zipper (bZIP) transcription factor family protein
Gh_A04G0478	darkred	-0.646334	AT2G35940	TALE	BEL1-like homeodomain 1
Gh_D12G2167	darkred	-0.801943	AT1G62710	-	beta vacuolar processing enzyme
Gh_D03G0109	darkred	0.969628	AT4G36360	-	beta-galactosidase 3
Gh_A11G1656	darkred	0.947245	AT4G36360	-	beta-galactosidase 3
Gh_D11G1816	darkred	0.940616	AT4G36360	-	beta-galactosidase 3
Gh_D06G2291	darkred	0.951318	AT1G45130	-	beta-galactosidase 5
Gh_D13G1528	darkred	0.928305	AT4G21760	-	beta-glucosidase 47
Gh_A01G1016	darkred	0.604759	AT1G65590	-	beta-hexosaminidase 3
Gh_A03G2073	darkred	0.937294	AT1G67730	-	beta-ketoacyl reductase 1
Gh_D03G1205	darkred	0.899574	AT1G67730	-	beta-ketoacyl reductase 1
Gh_A08G0104	darkred	0.971966	AT1G55260	-	Bifunctional inhibitor/lipid-transfer protein/seed storage 2S albumin superfamily protein
Gh_D13G2308	darkred	0.959158	AT3G43720	-	Bifunctional inhibitor/lipid-transfer protein/seed storage 2S albumin superfamily protein
Gh_A03G2157	darkred	0.94176	AT5G64080	-	Bifunctional inhibitor/lipid-transfer protein/seed storage 2S albumin superfamily protein
Gh_A05G0008	darkred	0.931109	AT1G55260	-	Bifunctional inhibitor/lipid-transfer protein/seed storage 2S albumin superfamily protein
Gh_D08G0148	darkred	0.916178	AT1G55260	-	Bifunctional inhibitor/lipid-transfer protein/seed storage 2S albumin superfamily protein
Gh_A05G0073	darkred	0.913144	AT2G10940	-	Bifunctional inhibitor/lipid-transfer protein/seed storage 2S albumin superfamily protein
Gh_D05G0012	darkred	0.907344	AT1G55260	-	Bifunctional inhibitor/lipid-transfer protein/seed storage 2S albumin superfamily protein
Gh_D02G1993	darkred	0.907248	AT5G64080	-	Bifunctional inhibitor/lipid-transfer protein/seed storage 2S albumin superfamily protein
Gh_D01G0687	darkred	0.904999	AT5G55410	-	Bifunctional inhibitor/lipid-transfer protein/seed storage 2S albumin superfamily protein
Gh_D05G0131	darkred	0.900552	AT2G10940	-	Bifunctional inhibitor/lipid-transfer protein/seed storage 2S albumin superfamily protein
Gh_A10G1242	darkred	0.895342	AT5G48485	-	Bifunctional inhibitor/lipid-transfer protein/seed storage 2S albumin superfamily protein
Gh_D11G1468	darkred	0.881053	AT5G48490	-	Bifunctional inhibitor/lipid-transfer protein/seed storage 2S albumin superfamily protein
Gh_D12G0517	darkred	0.822474	AT1G48750	-	Bifunctional inhibitor/lipid-transfer protein/seed storage 2S albumin superfamily protein
Gh_D07G0823	darkred	0.799432	AT3G22142	-	Bifunctional inhibitor/lipid-transfer protein/seed storage 2S albumin superfamily protein
Gh_A07G2273	darkred	0.680221	AT3G22142	-	Bifunctional inhibitor/lipid-transfer protein/seed storage 2S albumin superfamily protein
Gh_A12G2002	darkred	0.638162	AT1G62510	-	Bifunctional inhibitor/lipid-transfer protein/seed storage 2S albumin superfamily protein
Gh_A11G0232	darkred	0.555076	AT2G45180	-	Bifunctional inhibitor/lipid-transfer protein/seed storage 2S albumin superfamily protein
Gh_A09G2064	darkred	0.79502	AT3G06670	-	binding
Gh_D03G1008	darkred	0.870075	AT5G04620	-	biotin F
Gh_D09G2363	darkred	-0.838889	AT5G60880	-	breaking of asymmetry in the stomatal lineage
Gh_D11G1589	darkred	0.79107	AT3G49010	-	breast basic conserved 1
Gh_D06G0498	darkred	-0.910969	AT2G10950	-	BSD domain-containing protein
Gh_A05G2425	darkred	0.986449	AT2G33560	-	BUB1-related (BUB1: budding uninhibited by benzymidazol 1)
Gh_A05G0391	darkred	0.927402	AT5G25610	-	BURP domain-containing protein
Gh_D05G0507	darkred	0.911599	AT5G25610	-	BURP domain-containing protein
Gh_D08G1951	darkred	0.954634	AT4G11610	-	C2 calcium/lipid-binding plant phosphoribosyltransferase family protein
Gh_D07G1538	darkred	0.913673	AT1G04150	-	C2 calcium/lipid-binding plant phosphoribosyltransferase family protein
Gh_D13G0451	darkred	0.658267	AT1G49900	C2H2	C2H2 type zinc finger transcription factor family
Gh_D05G1782	darkred	0.965302	AT1G75710	C2H2	C2H2-like zinc finger protein
Gh_A05G1595	darkred	0.941407	AT1G75710	C2H2	C2H2-like zinc finger protein
Gh_A02G1568	darkred	-0.697926	AT5G66730	C2H2	C2H2-like zinc finger protein
Gh_A02G1056	darkred	0.854267	AT3G57670	C2H2	C2H2-type zinc finger family protein
Gh_A07G0952	darkred	-0.874763	AT2G28200	C2H2	C2H2-type zinc finger family protein
Gh_A12G1024	darkred	-0.778567	AT2G46600	-	Calcium-binding EF-hand family protein
Gh_A11G3047	darkred	0.550347	AT3G61050	-	Calcium-dependent lipid-binding (CaLB domain) family protein
Gh_A13G1862	darkred	0.954944	AT5G12970	-	Calcium-dependent lipid-binding (CaLB domain) plant phosphoribosyltransferase family protein
Gh_D11G1145	darkred	0.663145	AT2G16760	-	Calcium-dependent phosphotriesterase superfamily protein
Gh_D11G1144	darkred	0.511838	AT2G16760	-	Calcium-dependent phosphotriesterase superfamily protein
Gh_D11G3329	darkred	0.967582	AT3G51850	-	calcium-dependent protein kinase 13
Gh_A12G0619	darkred	-0.794097	AT2G27030	-	calmodulin 5
Gh_A04G0148	darkred	0.961899	AT3G20410	-	calmodulin-domain protein kinase 9
Gh_D05G3567	darkred	0.910945	AT3G20410	-	calmodulin-domain protein kinase 9
Gh_D04G0366	darkred	0.94169	AT5G23580	-	calmodulin-like domain protein kinase 9
Gh_D02G0143	darkred	0.893311	AT1G08450	-	calreticulin 3
Gh_A02G0110	darkred	0.857542	AT1G08450	-	calreticulin 3
Gh_A08G0771	darkred	0.966279	AT4G25780	-	CAP (Cysteine-rich secretory proteins, Antigen 5, and Pathogenesis-related 1 protein) superfamily protein
Gh_D08G0917	darkred	0.939972	AT4G25780	-	CAP (Cysteine-rich secretory proteins, Antigen 5, and Pathogenesis-related 1 protein) superfamily protein
Gh_D03G0182	darkred	0.927644	AT5G66590	-	CAP (Cysteine-rich secretory proteins, Antigen 5, and Pathogenesis-related 1 protein) superfamily protein
Gh_Sca080791G01	darkred	0.894744	AT5G66590	-	CAP (Cysteine-rich secretory proteins, Antigen 5, and Pathogenesis-related 1 protein) superfamily protein
Gh_D11G3452	darkred	0.761437	AT3G27740	-	carbamoyl phosphate synthetase A
Gh_D10G2163	darkred	0.854582	AT2G39450	-	Cation efflux family protein
Gh_A05G1020	darkred	-0.591932	AT5G25110	-	CBL-interacting protein kinase 25
Gh_D06G1080	darkred	-0.826808	AT5G25110	-	CBL-interacting protein kinase 25
Gh_D09G1024	darkred	0.982725	AT2G26980	-	CBL-interacting protein kinase 3
Gh_D05G3462	darkred	0.975689	AT5G53750	-	CBS domain-containing protein
Gh_A04G0245	darkred	0.956098	AT5G53750	-	CBS domain-containing protein
Gh_D11G0138	darkred	0.935247	AT5G53420	-	CCT motif family protein
Gh_D04G0010	darkred	0.890915	AT5G53420	-	CCT motif family protein
Gh_D12G2419	darkred	0.844245	AT5G53420	-	CCT motif family protein
Gh_D07G1034	darkred	0.574721	AT2G27970	-	CDK-subunit 2
Gh_A03G1690	darkred	0.74027	AT3G50530	-	CDPK-related kinase
Gh_D13G0255	darkred	0.974304	AT3G19820	-	cell elongation protein / DWARF1 / DIMINUTO (DIM)
Gh_A13G0239	darkred	0.968543	AT3G19820	-	cell elongation protein / DWARF1 / DIMINUTO (DIM)
Gh_A12G1255	darkred	0.764164	AT2G20870	-	cell wall protein precursor, putative
Gh_A02G1317	darkred	0.709951	AT4G39350	-	cellulose synthase A2
Gh_D08G0584	darkred	-0.687345	AT5G05170	-	Cellulose synthase family protein
Gh_D11G2414	darkred	0.969388	AT1G55850	-	cellulose synthase like E1
Gh_A08G0036	darkred	0.97856	AT5G22740	-	cellulose synthase-like A02
Gh_A09G0876	darkred	0.946038	AT5G22740	-	cellulose synthase-like A02
Gh_A02G1345	darkred	0.90172	AT3G03050	-	cellulose synthase-like D3
Gh_A08G2296	darkred	-0.68953	AT3G03050	-	cellulose synthase-like D3
Gh_D07G0344	darkred	0.950973	AT4G31590	-	Cellulose-synthase-like C5
Gh_A07G0289	darkred	0.892571	AT4G31590	-	Cellulose-synthase-like C5
Gh_D10G1429	darkred	0.926034	AT5G13930	-	Chalcone and stilbene synthase family protein
Gh_D02G0304	darkred	0.918728	AT5G13930	-	Chalcone and stilbene synthase family protein
Gh_A02G0236	darkred	0.912796	AT5G13930	-	Chalcone and stilbene synthase family protein
Gh_D10G1431	darkred	0.891123	AT5G13930	-	Chalcone and stilbene synthase family protein
Gh_D04G1926	darkred	0.971604	AT5G05270	-	Chalcone-flavanone isomerase family protein
Gh_D13G0211	darkred	0.957708	AT3G55120	-	Chalcone-flavanone isomerase family protein
Gh_A11G1617	darkred	0.92809	AT5G66230	-	Chalcone-flavanone isomerase family protein
Gh_A05G3491	darkred	0.899681	AT5G05270	-	Chalcone-flavanone isomerase family protein
Gh_A13G0197	darkred	0.824503	AT3G55120	-	Chalcone-flavanone isomerase family protein
Gh_D11G0454	darkred	-0.758075	AT2G17880	-	Chaperone DnaJ-domain superfamily protein
Gh_A08G1440	darkred	0.949964	AT4G18020	ARR-B	CheY-like two-component responsive regulator family protein
Gh_D08G1772	darkred	0.981446	AT5G47110	-	Chlorophyll A-B binding family protein
Gh_A09G2230	darkred	0.918966	AT3G22840	-	Chlorophyll A-B binding family protein
Gh_D01G1860	darkred	0.714795	AT1G44575	-	Chlorophyll A-B binding family protein
Gh_D05G2834	darkred	0.953504	AT1G48850	-	chorismate synthase, putative / 5-enolpyruvylshikimate-3-phosphate phospholyase, putative
Gh_A10G1847	darkred	0.933904	AT1G48850	-	chorismate synthase, putative / 5-enolpyruvylshikimate-3-phosphate phospholyase, putative
Gh_A13G2057	darkred	0.898803	AT2G30490	-	cinnamate-4-hydroxylase
Gh_D13G2458	darkred	0.890874	AT2G30490	-	cinnamate-4-hydroxylase
Gh_A12G0193	darkred	-0.718686	AT4G34230	-	cinnamyl alcohol dehydrogenase 5
Gh_A02G1320	darkred	0.901796	AT4G39330	-	cinnamyl alcohol dehydrogenase 9
Gh_D05G2157	darkred	0.931776	AT1G22410	-	Class-II DAHP synthetase family protein
Gh_A04G1058	darkred	0.838201	AT1G62020	-	Coatomer, alpha subunit
Gh_D13G0185	darkred	0.916908	AT5G01090	-	Concanavalin A-like lectin family protein
Gh_A09G2225	darkred	0.863844	AT5G43310	-	COP1-interacting protein-related
Gh_D02G0361	darkred	0.945616	AT1G31710	-	Copper amine oxidase family protein
Gh_D02G0360	darkred	0.77908	AT1G31710	-	Copper amine oxidase family protein
Gh_A10G1226	darkred	0.926547	AT3G59420	-	crinkly4
Gh_A08G0026	darkred	0.944493	AT3G55950	-	CRINKLY4 related 3
Gh_D09G1051	darkred	0.606901	AT5G19380	-	CRT (chloroquine-resistance transporter)-like transporter 1
Gh_A04G0405	darkred	0.960562	AT3G14450	-	CTC-interacting domain 9
Gh_D05G1600	darkred	-0.71399	AT1G11530	-	C-terminal cysteine residue is changed to a serine 1
Gh_A12G0470	darkred	0.456274	AT1G30820	-	CTP synthase family protein
Gh_D12G2171	darkred	0.972216	AT4G12420	-	Cupredoxin superfamily protein
Gh_D09G1855	darkred	0.949392	AT4G12420	-	Cupredoxin superfamily protein
Gh_A09G1746	darkred	0.946484	AT4G12420	-	Cupredoxin superfamily protein
Gh_A09G0111	darkred	0.899599	AT5G15410	-	Cyclic nucleotide-regulated ion channel family protein
Gh_A09G1018	darkred	0.875984	AT2G26760	-	Cyclin B1;4
Gh_D01G1042	darkred	0.983366	AT5G67260	-	CYCLIN D3;2
Gh_A01G0991	darkred	0.942073	AT5G67260	-	CYCLIN D3;2
Gh_D11G3346	darkred	0.966472	AT5G06150	-	Cyclin family protein
Gh_A11G2739	darkred	0.937501	AT5G06150	-	Cyclin family protein
Gh_A11G0711	darkred	0.928132	AT2G45080	-	cyclin p3;1
Gh_D12G0972	darkred	0.798936	AT2G44740	-	cyclin p4;1
Gh_D13G0384	darkred	0.969311	AT1G49620	-	Cyclin-dependent kinase inhibitor family protein
Gh_D08G0197	darkred	0.957695	AT2G07050	-	cycloartenol synthase 1
Gh_A08G0143	darkred	0.953789	AT2G07050	-	cycloartenol synthase 1
Gh_D07G0524	darkred	0.842074	AT5G50375	-	cyclopropyl isomerase
Gh_D13G1642	darkred	0.835105	AT1G65320	-	Cystathionine beta-synthase (CBS) family protein
Gh_A13G1686	darkred	0.934699	AT3G45310	-	Cysteine proteinases superfamily protein
Gh_A02G0841	darkred	0.920989	AT5G48810	-	cytochrome B5 isoform D
Gh_D02G0891	darkred	0.91765	AT5G48810	-	cytochrome B5 isoform D
Gh_A03G1352	darkred	0.911939	AT1G11680	-	CYTOCHROME P450 51G1
Gh_D07G1197	darkred	0.955017	AT5G07990	-	Cytochrome P450 superfamily protein
Gh_D12G1798	darkred	0.824102	AT5G07990	-	Cytochrome P450 superfamily protein
Gh_D05G0686	darkred	0.594058	AT4G12320	-	cytochrome P450, family 706, subfamily A, polypeptide 6
Gh_A05G3508	darkred	0.970016	AT5G24910	-	cytochrome P450, family 714, subfamily A, polypeptide 1
Gh_D04G0101	darkred	0.896218	AT5G24910	-	cytochrome P450, family 714, subfamily A, polypeptide 1
Gh_A12G1863	darkred	0.962084	AT2G45550	-	cytochrome P450, family 76, subfamily C, polypeptide 4
Gh_D12G2036	darkred	-0.712109	AT2G45550	-	cytochrome P450, family 76, subfamily C, polypeptide 4
Gh_D10G2041	darkred	0.889353	AT5G04660	-	cytochrome P450, family 77, subfamily A, polypeptide 4
Gh_A06G1290	darkred	0.934094	AT1G11600	-	cytochrome P450, family 77, subfamily B, polypeptide 1
Gh_D06G1613	darkred	0.90286	AT1G11600	-	cytochrome P450, family 77, subfamily B, polypeptide 1
Gh_D11G1051	darkred	0.69363	AT2G46660	-	cytochrome P450, family 78, subfamily A, polypeptide 6
Gh_A11G0905	darkred	0.594485	AT2G46660	-	cytochrome P450, family 78, subfamily A, polypeptide 6
Gh_D02G0896	darkred	0.96501	AT5G10600	-	cytochrome P450, family 81, subfamily K, polypeptide 2
Gh_A06G0116	darkred	0.903196	AT4G31940	-	cytochrome P450, family 82, subfamily C, polypeptide 4
Gh_A08G1178	darkred	0.933565	AT2G45970	-	cytochrome P450, family 86, subfamily A, polypeptide 8
Gh_D11G0944	darkred	0.93302	AT2G45970	-	cytochrome P450, family 86, subfamily A, polypeptide 8
Gh_D08G1463	darkred	0.911385	AT2G45970	-	cytochrome P450, family 86, subfamily A, polypeptide 8
Gh_A11G0806	darkred	0.8638	AT2G45970	-	cytochrome P450, family 86, subfamily A, polypeptide 8
Gh_A07G0213	darkred	0.964614	AT4G30920	-	Cytosol aminopeptidase family protein
Gh_D13G1976	darkred	-0.650073	AT2G24200	-	Cytosol aminopeptidase family protein
Gh_D04G1579	darkred	0.92145	AT4G34200	-	D-3-phosphoglycerate dehydrogenase
Gh_D05G3344	darkred	0.896385	AT5G57850	-	D-aminoacid aminotransferase-like PLP-dependent enzymes superfamily protein
Gh_A01G1513	darkred	0.884567	AT1G50110	-	D-aminoacid aminotransferase-like PLP-dependent enzymes superfamily protein
Gh_D01G1755	darkred	0.634044	AT1G50110	-	D-aminoacid aminotransferase-like PLP-dependent enzymes superfamily protein
Gh_Sca009673G01	darkred	0.952992	AT4G02180	-	DC1 domain-containing protein
Gh_A02G0136	darkred	0.725877	AT4G02180	-	DC1 domain-containing protein
Gh_A12G1590	darkred	-0.670517	AT1G18950	-	DDT domain superfamily
Gh_D11G2790	darkred	0.945335	AT5G60990	-	DEA(D/H)-box RNA helicase family protein
Gh_A11G2470	darkred	0.83534	AT5G60990	-	DEA(D/H)-box RNA helicase family protein
Gh_A05G3064	darkred	0.903173	AT1G75270	-	dehydroascorbate reductase 2
Gh_D04G1897	darkred	0.982947	AT1G69420	-	DHHC-type zinc finger family protein
Gh_A04G1270	darkred	0.979276	AT1G69420	-	DHHC-type zinc finger family protein
Gh_A13G0694	darkred	0.94971	AT1G69420	-	DHHC-type zinc finger family protein
Gh_D05G1699	darkred	0.942531	AT2G33640	-	DHHC-type zinc finger family protein
Gh_A03G0841	darkred	0.95902	AT1G25570	-	Di-glucose binding protein with Leucine-rich repeat domain
Gh_D05G1836	darkred	0.979637	AT5G42800	-	dihydroflavonol 4-reductase
Gh_A05G1647	darkred	0.941698	AT5G42800	-	dihydroflavonol 4-reductase
Gh_D06G0041	darkred	0.928463	AT5G42800	-	dihydroflavonol 4-reductase
Gh_A06G0066	darkred	0.897326	AT5G42800	-	dihydroflavonol 4-reductase
Gh_A13G1845	darkred	0.841151	AT1G58170	-	Disease resistance-responsive (dirigent-like protein) family protein
Gh_A02G0054	darkred	0.877754	AT3G51710	-	D-mannose binding lectin protein with Apple-like carbohydrate-binding domain
Gh_A05G1656	darkred	-0.6755	AT1G75230	-	DNA glycosylase superfamily protein
Gh_D11G2757	darkred	0.779739	AT1G56220	-	Dormancy/auxin associated family protein
Gh_A11G2439	darkred	0.778378	AT1G56220	-	Dormancy/auxin associated family protein
Gh_A08G2079	darkred	0.926792	AT5G57710	-	Double Clp-N motif-containing P-loop nucleoside triphosphate hydrolases superfamily protein
Gh_A05G3974	darkred	-0.91826	AT5G57710	-	Double Clp-N motif-containing P-loop nucleoside triphosphate hydrolases superfamily protein
Gh_A02G0512	darkred	-0.822444	AT5G49230	-	Drought-responsive family protein
Gh_D02G0576	darkred	-0.876504	AT5G49230	-	Drought-responsive family protein
Gh_A11G2937	darkred	0.947385	AT2G38090	MYB	Duplicated homeodomain-like superfamily protein
Gh_A12G2138	darkred	-0.842572	AT5G42080	-	dynamin-like protein
Gh_D13G0069	darkred	0.799977	AT2G40550	-	E2F target gene 1
Gh_D05G0624	darkred	0.912228	AT4G32140	-	EamA-like transporter family
Gh_A05G1009	darkred	0.957327	AT5G15350	-	early nodulin-like protein 17
Gh_D11G0752	darkred	0.953964	AT5G15350	-	early nodulin-like protein 17
Gh_D05G1127	darkred	0.951841	AT5G15350	-	early nodulin-like protein 17
Gh_A02G0964	darkred	0.981969	AT1G64640	-	early nodulin-like protein 8
Gh_A12G1860	darkred	0.859568	AT1G32090	-	early-responsive to dehydration stress protein (ERD4)
Gh_A05G1984	darkred	-0.668644	AT4G08550	-	electron carriers;protein disulfide oxidoreductases
Gh_D05G1203	darkred	0.860433	AT5G62200	-	Embryo-specific protein 3, (ATS3)
Gh_A05G3829	darkred	0.780133	AT5G62200	-	Embryo-specific protein 3, (ATS3)
Gh_D13G1459	darkred	0.941659	AT3G20390	-	endoribonuclease L-PSP family protein
Gh_D07G0394	darkred	0.981482	AT2G36530	-	Enolase
Gh_A07G0337	darkred	0.96971	AT2G36530	-	Enolase
Gh_A03G0649	darkred	0.94387	AT1G74030	-	enolase 1
Gh_D06G2271	darkred	0.752698	AT1G75760	-	ER lumen protein retaining receptor family protein
Gh_D05G2408	darkred	-0.874911	AT4G10050	-	esterase/lipase/thioesterase family protein
Gh_A05G0646	darkred	0.962783	AT3G52500	-	Eukaryotic aspartyl protease family protein
Gh_D12G1334	darkred	0.939522	AT3G20015	-	Eukaryotic aspartyl protease family protein
Gh_A02G0805	darkred	0.921535	AT1G09750	-	Eukaryotic aspartyl protease family protein
Gh_A10G1667	darkred	0.805673	AT5G07030	-	Eukaryotic aspartyl protease family protein
Gh_D10G1925	darkred	0.792776	AT5G07030	-	Eukaryotic aspartyl protease family protein
Gh_A04G0525	darkred	0.966063	AT3G59340	-	Eukaryotic protein of unknown function (DUF914)
Gh_A03G1911	darkred	0.797633	AT1G09810	-	evolutionarily conserved C-terminal region 11
Gh_A09G0437	darkred	0.988458	AT5G51550	-	EXORDIUM like 3
Gh_D09G0449	darkred	0.983849	AT5G51550	-	EXORDIUM like 3
Gh_D02G1979	darkred	0.95265	AT2G17230	-	EXORDIUM like 5
Gh_A10G1149	darkred	0.936032	AT4G13990	-	Exostosin family protein
Gh_D05G0253	darkred	0.904773	AT5G37000	-	Exostosin family protein
Gh_D10G1349	darkred	0.873017	AT4G13990	-	Exostosin family protein
Gh_D07G0743	darkred	0.951147	AT3G03220	-	expansin A13
Gh_D02G1269	darkred	0.910742	AT2G03090	-	expansin A15
Gh_D09G1463	darkred	0.919522	AT2G39700	-	expansin A4
Gh_D03G1194	darkred	0.909692	AT2G39700	-	expansin A4
Gh_A11G2917	darkred	0.827395	AT2G39700	-	expansin A4
Gh_D05G0927	darkred	0.82664	AT2G39700	-	expansin A4
Gh_D04G1924	darkred	0.927809	AT2G40610	-	expansin A8
Gh_D12G1393	darkred	0.946393	AT4G28250	-	expansin B3
Gh_D10G0885	darkred	-0.911042	AT4G36400	-	FAD-linked oxidases family protein
Gh_A05G1516	darkred	0.912269	AT5G47770	-	farnesyl diphosphate synthase 1
Gh_D03G0070	darkred	0.95017	AT4G38580	-	farnesylated protein 6
Gh_A01G0714	darkred	0.965126	AT5G55730	-	FASCICLIN-like arabinogalactan 1
Gh_A11G1380	darkred	0.696923	AT4G12730	-	FASCICLIN-like arabinogalactan 2
Gh_D12G0884	darkred	0.701604	AT1G15190	-	Fasciclin-like arabinogalactan family protein
Gh_A12G0933	darkred	0.918152	AT2G45470	-	FASCICLIN-like arabinogalactan protein 8
Gh_D12G1024	darkred	0.872824	AT2G45470	-	FASCICLIN-like arabinogalactan protein 8
Gh_D08G0524	darkred	0.948096	AT3G25110	-	fatA acyl-ACP thioesterase
Gh_D11G0625	darkred	0.790501	AT5G64440	-	fatty acid amide hydrolase
Gh_D13G2493	darkred	0.972127	AT1G74960	-	fatty acid biosynthesis 1
Gh_D13G1705	darkred	0.92871	AT1G74960	-	fatty acid biosynthesis 1
Gh_A09G0848	darkred	0.935948	AT2G29980	-	fatty acid desaturase 3
Gh_D09G0870	darkred	0.930028	AT2G29980	-	fatty acid desaturase 3
Gh_Sca086322G01	darkred	0.903586	AT3G11170	-	fatty acid desaturase 7
Gh_D02G1067	darkred	0.932003	AT2G34770	-	fatty acid hydroxylase 1
Gh_D06G1958	darkred	0.687053	AT2G34770	-	fatty acid hydroxylase 1
Gh_A06G1391	darkred	0.961911	AT1G02205	-	Fatty acid hydroxylase superfamily
Gh_D05G0430	darkred	0.887669	AT2G46210	-	Fatty acid/sphingolipid desaturase
Gh_D11G3338	darkred	0.967689	AT2G32560	-	F-box family protein
Gh_A11G2748	darkred	0.946356	AT2G32560	-	F-box family protein
Gh_D08G0763	darkred	0.935871	AT3G62980	-	F-box/RNI-like superfamily protein
Gh_A08G0662	darkred	0.912167	AT3G62980	-	F-box/RNI-like superfamily protein
Gh_D04G0674	darkred	0.847563	AT3G11050	-	ferritin 2
Gh_D10G2394	darkred	0.933863	AT2G40300	-	ferritin 4
Gh_A12G0549	darkred	0.957476	AT3G51240	-	flavanone 3-hydroxylase
Gh_D12G0566	darkred	0.942343	AT3G51240	-	flavanone 3-hydroxylase
Gh_A07G0573	darkred	0.804742	AT5G08640	-	flavonol synthase 1
Gh_D04G1919	darkred	0.958878	AT1G70140	-	formin 8
Gh_A02G0070	darkred	0.681756	AT3G25500	-	formin homology 1
Gh_A08G1521	darkred	0.810599	AT5G47435	-	formyltetrahydrofolate deformylase, putative
Gh_D03G1418	darkred	0.940807	AT1G63930	-	from the Czech \'roh\' meaning \'corner\'
Gh_A03G0167	darkred	0.642473	AT1G63930	-	from the Czech \'roh\' meaning \'corner\'
Gh_D03G1338	darkred	-0.768754	AT1G07110	-	fructose-2,6-bisphosphatase
Gh_D06G2226	darkred	0.970883	AT1G12050	-	fumarylacetoacetase, putative
[truncated: 2,243 more rows]
